# Supplementary material for: Phage spanins: diversity, topological dynamics and gene convergence
Source: BMC Bioinformatics. 2018 Sep 15;19:326. doi: 10.1186/s12859-018-2342-8 (PMC6139136; doi:10.1186/s12859-018-2342-8)
Supplement: Supplementary file 2 — Table S1. A table containing information about (a) two-component spanins (2CS) and (b) unimolecular spanins identified and analyzed in this study. It also serves as the initial basis for a continuously updated SpaninDataBase (SpaninDB) at the Center for Phage Technology website [33]. (XLSX 445 kb) [file 12859_2018_2342_MOESM2_ESM.xlsx]

## Sheet: Table S1a-Sequences for 2CS
Name	SAFE Name	Accession Version (GI)	Genome Status	Class	Class Notes	IS Label	OS Label	Host	i-spanin GI or coordinates	i-spanin gene name or locus	Predicted SD sequence for i-spanin	i-spanin primary structure (curated)	i-spanin Primary Structure Curated (FASTA)	TMHMM Found Periplasm	Periplasmic domain of i-spanin	i-spanin Periplasmic Structure (FASTA)	i-spanin family according to blast clust	Reason for manual addition	Problem?	i-spanin length	i-spanin periplasmic length	i-spanin N-terminus length	No. of periplasmic cysteines in i-spanin	i-spanin annotation notes	o-spanin GI or coordinates	o-spanin gene name or locus	Predicted SD sequence for o-spanin	o-spanin primary structure (curated)	o-spanin Primary Structure (FASTA)	o-spanin periplasmic domain	o-spanin periplasmic domain (FASTA)	o-spanin family	Reason to manually curate the family or not	o-spanin problems?	o-spanin Length	o-spanin modified length	o-spanin signal sequence length	Periplasmic Domain of the entire spanin complex (FASTA)	Residues at +1 and +2 position of o-spanin lipobox	o-spanin signal sequence	o-spanin lipobox	Lipobox fasta	Family	No. of periplasmic cysteines in o-spanin	o-spanin Annotation Notes	Remarks about annotation	Source	Entire periplasmic length	Comments on entire length
21	21	M65239.1	Partial	emb		EIS	EOS	Enterobacteria	215469	Rz	tgaaatctgtttgtGGGGtcagca	MNRVTAIISALVICIIVCLSWAVNHYRDNAITYKAQRDKNARELTLANRVITDIQMRQRDVAALDAKYTKELADAKAENDALRDDVAAGRRRLHIKAVCQSVREATTASGVDNAASPRLADTAERDYFTLRERLITMQKQLEGTQKYINEQCR	>21_EIS_x000D_MNRVTAIISALVICIIVCLSWAVNHYRDNAITYKAQRDKNARELTLANRVITDIQMRQRDVAALDAKYTKELADAKAENDALRDDVAAGRRRLHIKAVCQSVREATTASGVDNAASPRLADTAERDYFTLRERLITMQKQLEGTQKYINEQCR	TRUE	NHYRDNAITYKAQRDKNARELTLANRVITDIQMRQRDVAALDAKYTKELADAKAENDALRDDVAAGRRRLHIKAVCQSVREATTASGVDNAASPRLADTAERDYFTLRERLITMQKQLEGTQKYINEQCR	>21_EIS_x000D_NHYRDNAITYKAQRDKNARELTLANRVITDIQMRQRDVAALDAKYTKELADAKAENDALRDDVAAGRRRLHIKAVCQSVREATTASGVDNAASPRLADTAERDYFTLRERLITMQKQLEGTQKYINEQCR	Lambda			153	130	23	2	There are 2 cystein in the TMD	CDS 1028:1210	not annotated/ putative o-spanin	caaaatacacgaAGGAGttagctg	MRKLKMMLCVMMLPLVVVGCTSKQSVSQCVKPRLPPAWIMQPPPDWQTPLNGIISPSERG	>21_EOS_x000D_MRKLKMMLCVMMLPLVVVGCTSKQSVSQCVKPRLPPAWIMQPPPDWQTPLNGIISPSERG	CTSKQSVSQCVKPRLPPAWIMQPPPDWQTPLNGIISPSERG	>21_EOS_MOD_x000D_CTSKQSVSQCVKPRLPPAWIMQPPPDWQTPLNGIISPSERG	Lambda			60	41	19	#NAME?	CTS	MRKLKMMLCVMMLPLVVVG	VVVG	>21_x000D_VVVG		1	First cysteine was in 8th position.	OSPNI		171
25	25	NC_008208.1	Complete	sep		SIS	SOS	Aeromonas	109290177	ORF191c	ctcttgtcaaAGGAttctgcgaaa	MLLTLSSLLSWLKSNALYIIIMVLMAIMMKNQHDEISTLKTSLESMKSFQTKSYENAKPVTEALLKSPKATKQMEKIAEKKPQLLEKRMNMGFQKLADQLQESTK	>25_SIS_x000D_MLLTLSSLLSWLKSNALYIIIMVLMAIMMKNQHDEISTLKTSLESMKSFQTKSYENAKPVTEALLKSPKATKQMEKIAEKKPQLLEKRMNMGFQKLADQLQESTK	TRUE	KNQHDEISTLKTSLESMKSFQTKSYENAKPVTEALLKSPKATKQMEKIAEKKPQLLEKRMNMGFQKLADQLQESTK	>25_SIS_x000D_KNQHDEISTLKTSLESMKSFQTKSYENAKPVTEALLKSPKATKQMEKIAEKKPQLLEKRMNMGFQKLADQLQESTK	phiAS4			105	76	29	0		109290176	pseT.2	tgatcaacttcAGGAGagtacgaa	MRYIIILLGCLLITSCASKPMLPKPSPIHKLDITWKATENGALLSFEDYNKLGVWLTDVNRYVKDQKQIIQICEDTIND	>25_SOS_x000D_MRYIIILLGCLLITSCASKPMLPKPSPIHKLDITWKATENGALLSFEDYNKLGVWLTDVNRYVKDQKQIIQICEDTIND	CASKPMLPKPSPIHKLDITWKATENGALLSFEDYNKLGVWLTDVNRYVKDQKQIIQICEDTIND	>25_SOS_MOD_x000D_CASKPMLPKPSPIHKLDITWKATENGALLSFEDYNKLGVWLTDVNRYVKDQKQIIQICEDTIND	phiAS4			79	64	15	#NAME?	CAS	MRYIIILLGCLLITS	LITS	>25_x000D_LITS		1	PROSITE cleaves at position 15. One more cysteine at position 9.			140
31	31	NC_007022.1	Complete	sep		SIS	SOS	Aeromonas	66392004	pseT.3	ccttagtcgaAGGAtttgcccgcc	MLPSLSSTISWLRNNVLYMIIIGLLGWMIKNQSEQIDNLETKIETIQKFQASSVENAKPVQEAMLKAPKATRQMEKIAEKKPQLLEKHMNTGFRQLTDKIQETTK	>31_SIS_x000D_MLPSLSSTISWLRNNVLYMIIIGLLGWMIKNQSEQIDNLETKIETIQKFQASSVENAKPVQEAMLKAPKATRQMEKIAEKKPQLLEKHMNTGFRQLTDKIQETTK	TRUE	KNQSEQIDNLETKIETIQKFQASSVENAKPVQEAMLKAPKATRQMEKIAEKKPQLLEKHMNTGFRQLTDKIQETTK	>31_SIS_x000D_KNQSEQIDNLETKIETIQKFQASSVENAKPVQEAMLKAPKATRQMEKIAEKKPQLLEKHMNTGFRQLTDKIQETTK	phiAS4			105	76	29	0	Host is same. Sequence is same. Yet the phage is different. We need to correct it. Looks like two person submitted the same data with different name.	66392003	pseT.2	cgacaaaatccAGGAGacaacgaa	MTSMKHIGIVLLSLLVMSCAAKPKELPTPQPVHKLEVTWKATAEGATLSFEDYNRLGVWLEDVNRYIKDQKAIIQICEGRIR	>31_SOS_x000D_MTSMKHIGIVLLSLLVMSCAAKPKELPTPQPVHKLEVTWKATAEGATLSFEDYNRLGVWLEDVNRYIKDQKAIIQICEGRIR	CAAKPKELPTPQPVHKLEVTWKATAEGATLSFEDYNRLGVWLEDVNRYIKDQKAIIQICEGRIR	>31_SOS_MOD_x000D_CAAKPKELPTPQPVHKLEVTWKATAEGATLSFEDYNRLGVWLEDVNRYIKDQKAIIQICEGRIR	phiAS4			82	64	18	#NAME?	CAA	MTSMKHIGIVLLSLLVMS	LVMS	>31_x000D_LVMS		1	It is same as row 107. Look down.			140
65	65	NC_015251.1	Complete	sep		SIS	SOS	Aeromonas	326536563	65p157	ctttttcgttatgGGAGaatataa	MIKLKIFAVLALIVAIGGSAWYMTNKIESQGIVIGELTQTLETTTTRLNALETSISDFKLQSGEYSKIEQESNRELSKRINTLEVNARRGQVAIDKKPKLVEKLIQKDYTEFSKRMDCITMGECK	>65_SIS_x000D_MIKLKIFAVLALIVAIGGSAWYMTNKIESQGIVIGELTQTLETTTTRLNALETSISDFKLQSGEYSKIEQESNRELSKRINTLEVNARRGQVAIDKKPKLVEKLIQKDYTEFSKRMDCITMGECK	TRUE	NKIESQGIVIGELTQTLETTTTRLNALETSISDFKLQSGEYSKIEQESNRELSKRINTLEVNARRGQVAIDKKPKLVEKLIQKDYTEFSKRMDCITMGECK	>65_SIS_x000D_NKIESQGIVIGELTQTLETTTTRLNALETSISDFKLQSGEYSKIEQESNRELSKRINTLEVNARRGQVAIDKKPKLVEKLIQKDYTEFSKRMDCITMGECK	CC2			125	101	24	2		326536564	65p158	ttgtattaccatGGGGGaatgtaa	MRIFLICLMVCVLVACSSKPIPETKLTFHPNRPVAVKTYVPKWTVVKEGDTTFVGMTYEESLRYRAWLEKIGVYIDSQNRMLCSYRKELKEPQCIKAP	>65_SOS_x000D_MRIFLICLMVCVLVACSSKPIPETKLTFHPNRPVAVKTYVPKWTVVKEGDTTFVGMTYEESLRYRAWLEKIGVYIDSQNRMLCSYRKELKEPQCIKAP	CSSKPIPETKLTFHPNRPVAVKTYVPKWTVVKEGDTTFVGMTYEESLRYRAWLEKIGVYIDSQNRMLCSYRKELKEPQCIKAP	>65_SOS_MOD_x000D_CSSKPIPETKLTFHPNRPVAVKTYVPKWTVVKEGDTTFVGMTYEESLRYRAWLEKIGVYIDSQNRMLCSYRKELKEPQCIKAP	T4			98	83	15	#NAME?	CSS	MRIFLICLMVCVLVA	VLVA	>65_x000D_VLVA		2				184
73	73	NC_007806.1	Complete	ovl		OIS	OOS	Pseudomonas	148912832	PaP73_gp004	tgaagcgtaaaGGGGcatcgc	MFSVIWAKFGKWLAAIGAGLVMLASIFYAGRKSGATKAEANAANERANDREAIAVRQVNEAREASEQQVKAVQNAKEVASDNSTFDDDEVTKRLRDEWSRD	>73_OIS_x000D_MFSVIWAKFGKWLAAIGAGLVMLASIFYAGRKSGATKAEANAANERANDREAIAVRQVNEAREASEQQVKAVQNAKEVASDNSTFDDDEVTKRLRDEWSRD	TRUE	GRKSGATKAEANAANERANDREAIAVRQVNEAREASEQQVKAVQNAKEVASDNSTFDDDEVTKRLRDEWSRD	>73_OIS_x000D_GRKSGATKAEANAANERANDREAIAVRQVNEAREASEQQVKAVQNAKEVASDNSTFDDDEVTKRLRDEWSRD	KL1			101	72	29	0		CDS 1301..1582	not annotated/ putative o-spanin	caacaggtaaAGGcggttcaaa	MRKKLLPIILLLTTTKLLSGCATNGRATEPQSIADAVQTKPVVIDTACKWVAPIWISKADGLTAGTARQILNHNEAVERNCGPQSPPKSADKP	>73_OOS_x000D_MRKKLLPIILLLTTTKLLSGCATNGRATEPQSIADAVQTKPVVIDTACKWVAPIWISKADGLTAGTARQILNHNEAVERNCGPQSPPKSADKP	CATNGRATEPQSIADAVQTKPVVIDTACKWVAPIWISKADGLTAGTARQILNHNEAVERNCGPQSPPKSADKP	>73_OOS_MOD_x000D_CATNGRATEPQSIADAVQTKPVVIDTACKWVAPIWISKADGLTAGTARQILNHNEAVERNCGPQSPPKSADKP	BcepNazgul			93	73	20	#NAME?	CAT	MRKKLLPIILLLTTTKLLSG	LLSG	>73_x000D_LLSG		2		OSPNI		145
133	133	NC_015250.1	Complete	sep		SIS	SOS	Acinetobacter	326536365	Acj133p225/ pseT.2	atctgtttatcccGGAGGagtatc	MIQLKPSAIIAIIVAVAFLILGGMWKIQDYRNDILETKLKEMNVNVQVANENVVKIQSQLADIQRVQVEMQSNRIEHTNNTVQIKEVVKVVEKTNNKEAELILNQAFNNIASKINES	>133_SIS_x000D_MIQLKPSAIIAIIVAVAFLILGGMWKIQDYRNDILETKLKEMNVNVQVANENVVKIQSQLADIQRVQVEMQSNRIEHTNNTVQIKEVVKVVEKTNNKEAELILNQAFNNIASKINES	TRUE	KIQDYRNDILETKLKEMNVNVQVANENVVKIQSQLADIQRVQVEMQSNRIEHTNNTVQIKEVVKVVEKTNNKEAELILNQAFNNIASKINES	>133_SIS_x000D_KIQDYRNDILETKLKEMNVNVQVANENVVKIQSQLADIQRVQVEMQSNRIEHTNNTVQIKEVVKVVEKTNNKEAELILNQAFNNIASKINES	Singleton			117	92	25	0	They have the pseT.3 also annotated as pseT.2	326536364	pseT.2/Acjp224	tcaataacatagcGAGtaagatca	MKASILLLALVLTGCTTSPVKVEPVKVSWPDPIVPYEANWRVSGDVNKQVQMPLTEFQDFVIWQSDVLRYIKDLKTMVCFHQPDEIKCKSSVQP	>133_SOS_x000D_MKASILLLALVLTGCTTSPVKVEPVKVSWPDPIVPYEANWRVSGDVNKQVQMPLTEFQDFVIWQSDVLRYIKDLKTMVCFHQPDEIKCKSSVQP	CTTSPVKVEPVKVSWPDPIVPYEANWRVSGDVNKQVQMPLTEFQDFVIWQSDVLRYIKDLKTMVCFHQPDEIKCKSSVQP	>133_SOS_MOD_x000D_CTTSPVKVEPVKVSWPDPIVPYEANWRVSGDVNKQVQMPLTEFQDFVIWQSDVLRYIKDLKTMVCFHQPDEIKCKSSVQP	T4			94	80	14	#NAME?	CTT	MKASILLLALVLTG	VLTG	>133_x000D_VLTG	T4 like	2	they already identified it as pseT.2		NCBI	172
2851	2851	FM180578.1	Complete	emb		EIS	EOS	Enterobacteria	209407417	EP2851_46	tgaagtctgtttgtGGGGGcaaca	MSRVTVIISALVICIIACLSWAVNHYRDNAIAYKEQRDKATSIIADMQKRQRDVAELDARYTKELADANATIESLRADVSAGRKRLQVSATCAKSTTGASSMGDGESPGLTADAELNYYRLRGGIDKITAQVNYLQEYIRTQCLK	>2851_EIS_x000D_MSRVTVIISALVICIIACLSWAVNHYRDNAIAYKEQRDKATSIIADMQKRQRDVAELDARYTKELADANATIESLRADVSAGRKRLQVSATCAKSTTGASSMGDGESPGLTADAELNYYRLRGGIDKITAQVNYLQEYIRTQCLK	TRUE	NHYRDNAIAYKEQRDKATSIIADMQKRQRDVAELDARYTKELADANATIESLRADVSAGRKRLQVSATCAKSTTGASSMGDGESPGLTADAELNYYRLRGGIDKITAQVNYLQEYIRTQCLK	>2851_EIS_x000D_NHYRDNAIAYKEQRDKATSIIADMQKRQRDVAELDARYTKELADANATIESLRADVSAGRKRLQVSATCAKSTTGASSMGDGESPGLTADAELNYYRLRGGIDKITAQVNYLQEYIRTQCLK	Lambda			145	122	23	2	putative endopeptidase claimed ...wrong annotation, need to refer to paper, this gene is next to lysozyme	CDS 28357: 28539	not annotated/ putative o-spanin	gatacacaaAGGAGcttgctgatgcta	MLMRLSKVSVLMFLLGVSACKSPPPVQSQRPEPAAWAMEKAQDLQQMLNSIITVSEVESTR	>2851_EOS_x000D_MLMRLSKVSVLMFLLGVSACKSPPPVQSQRPEPAAWAMEKAQDLQQMLNSIITVSEVESTR	CKSPPPVQSQRPEPAAWAMEKAQDLQQMLNSIITVSEVESTR	>2851_EOS_MOD_x000D_CKSPPPVQSQRPEPAAWAMEKAQDLQQMLNSIITVSEVESTR	HK97			61	42	19	#NAME?	CKS	MLMRLSKVSVLMFLLGVSA	GVSA	>2851_x000D_GVSA		0	8.33% proline, good SD sequence. the stop codon is ochre however there is another amber codon after 15 aa downstream which brings one C with it. recognized by Lipo P	ISPMA, OSPNI		164
119X	119X	NC_007807.1	Complete	ovl		OIS	OOS	Pseudomonas	147917337	119X_gp18	tggaacacgaAGGAGtgcaataaa	MKALVYKIAIGLALGLALFSLWSYYSLQLTKQELATTKEALADKSKEVEFLNTSLQLRDKVALQTAEREGAINAQLQRIYATVSKYKSQTNSASDQCLGLVPSPEFLEWVRRAEADSKDKSGAASSNK	>119X_OIS_x000D_MKALVYKIAIGLALGLALFSLWSYYSLQLTKQELATTKEALADKSKEVEFLNTSLQLRDKVALQTAEREGAINAQLQRIYATVSKYKSQTNSASDQCLGLVPSPEFLEWVRRAEADSKDKSGAASSNK	TRUE	QLTKQELATTKEALADKSKEVEFLNTSLQLRDKVALQTAEREGAINAQLQRIYATVSKYKSQTNSASDQCLGLVPSPEFLEWVRRAEADSKDKSGAASSNK	>119X_OIS_x000D_QLTKQELATTKEALADKSKEVEFLNTSLQLRDKVALQTAEREGAINAQLQRIYATVSKYKSQTNSASDQCLGLVPSPEFLEWVRRAEADSKDKSGAASSNK	PAP2			128	101	27	1		147917338	119X_gp19	ctgccgaacgagaAGGAGctatta	MLNFSVSMRLCLSISRKLILHPISALGLFLVLSSLSGCAEQKPIPRISPALLVPINKLPEPVTFQDYVIYHRAASKLLDMCNGRLESIGVENGNFSSK	>119X_OOS_x000D_MLNFSVSMRLCLSISRKLILHPISALGLFLVLSSLSGCAEQKPIPRISPALLVPINKLPEPVTFQDYVIYHRAASKLLDMCNGRLESIGVENGNFSSK	CAEQKPIPRISPALLVPINKLPEPVTFQDYVIYHRAASKLLDMCNGRLESIGVENGNFSSK	>119X_OOS_MOD_x000D_CAEQKPIPRISPALLVPINKLPEPVTFQDYVIYHRAASKLLDMCNGRLESIGVENGNFSSK	PAP2		Too long signal sequence, might start at a downstream M!	98	61	37	#NAME?	CAE	MLNFSVSMRLCLSISRKLILHPISALGLFLVLSSLSG	SLSG	>119X_x000D_SLSG		1	11 and 39th position ?? Check			162
121Q	121Q	NC_025447.1	Complete	sep		SIS	SOS	Escherichia	712914709	PBI_121Q_511	tcatcaactatAGGAGatattatt	MSMLEIIVSKILIPFWKPISFVLLIGGSAYAGWEANTYYSGYQQSIEQQIAKKVDTALDKMQQENAKNYLETKKIMEDNAKVIETKVPFIVEREVYKNVCLDEDGVKVLNELKQNSQAARNKFK	>121Q_SIS_x000D_MSMLEIIVSKILIPFWKPISFVLLIGGSAYAGWEANTYYSGYQQSIEQQIAKKVDTALDKMQQENAKNYLETKKIMEDNAKVIETKVPFIVEREVYKNVCLDEDGVKVLNELKQNSQAARNKFK	FALSE	EANTYYSGYQQSIEQQIAKKVDTALDKMQQENAKNYLETKKIMEDNAKVIETKVPFIVEREVYKNVCLDEDGVKVLNELKQNSQAARNKFK	>121Q_SIS_x000D_EANTYYSGYQQSIEQQIAKKVDTALDKMQQENAKNYLETKKIMEDNAKVIETKVPFIVEREVYKNVCLDEDGVKVLNELKQNSQAARNKFK	PBECO_4			124	91	33	1	blasts to pBECO and presley	712914710	PBI_121Q_512	tcaagcagcGAGGaataaattcaa	MKKLLVPMISFLIISGCAEQVKLQSPAPIKQEILLERCDDDTPLPQKIMIDKNGFKGYDGAEILKVLTRWDAVYNECALKHDALIKTIRDLQGKDIKINIKE	>121Q_SOS_x000D_MKKLLVPMISFLIISGCAEQVKLQSPAPIKQEILLERCDDDTPLPQKIMIDKNGFKGYDGAEILKVLTRWDAVYNECALKHDALIKTIRDLQGKDIKINIKE	CAEQVKLQSPAPIKQEILLERCDDDTPLPQKIMIDKNGFKGYDGAEILKVLTRWDAVYNECALKHDALIKTIRDLQGKDIKINIKE	>121Q_SOS_MOD_x000D_CAEQVKLQSPAPIKQEILLERCDDDTPLPQKIMIDKNGFKGYDGAEILKVLTRWDAVYNECALKHDALIKTIRDLQGKDIKINIKE	PBECO_4			102	86	16	#NAME?	CAE	MKKLLVPMISFLIISG	IISG	>121Q_x000D_IISG		2				177
13a	13a	NC_011045.1	Complete	emb		EIS	EOS	Enterobacteria	193201454	18.5	atctgaaatttaatgGGAGGcatt	MLQFLRKLVPWVLAGMLFGWGWHLGSDSMDTKWKQEVQNEYVKRVEATASTQRAINEISAKYQEDLAALEGSTDRIISDLRSDNKRLRVRVKTTGTSDGQCGFEPDGRAELDDRDAKRILAVTQKGDAWIRALQDTIRELQRKQEIK	>13a_EIS_x000D_MLQFLRKLVPWVLAGMLFGWGWHLGSDSMDTKWKQEVQNEYVKRVEATASTQRAINEISAKYQEDLAALEGSTDRIISDLRSDNKRLRVRVKTTGTSDGQCGFEPDGRAELDDRDAKRILAVTQKGDAWIRALQDTIRELQRKQEIK	FALSE	SDSMDTKWKQEVQNEYVKRVEATASTQRAINEISAKYQEDLAALEGSTDRIISDLRSDNKRLRVRVKTTGTSDGQCGFEPDGRAELDDRDAKRILAVTQKGDAWIRALQDTIRELQRKQEIK	>13a_EIS_x000D_SDSMDTKWKQEVQNEYVKRVEATASTQRAINEISAKYQEDLAALEGSTDRIISDLRSDNKRLRVRVKTTGTSDGQCGFEPDGRAELDDRDAKRILAVTQKGDAWIRALQDTIRELQRKQEIK	T7			147	122	25	1		93201455	18.7	ccaaatggaaacAGGAGGTacaga	MKYRLSIKKTLPRWKGALIGLFLICVATISGCVSESKLPEPPMVSVDSSLMVEPNLTTEMLSVFSQ	>13a_EOS_x000D_MKYRLSIKKTLPRWKGALIGLFLICVATISGCVSESKLPEPPMVSVDSSLMVEPNLTTEMLSVFSQ	CVSESKLPEPPMVSVDSSLMVEPNLTTEMLSVFSQ	>13a_EOS_MOD_x000D_CVSESKLPEPPMVSVDSSLMVEPNLTTEMLSVFSQ	T7			66	35	31	#NAME?	CVS	MKYRLSIKKTLPRWKGALIGLFLICVATISG	TISG	>13a_x000D_TISG	T7	0	First cysteine is in the 42nd position. Is it also cleaved by SpaseII? Also run in TM pred to see if its N-terminal is not lipolated. changed the start site downstream so that it had a better lipoP score	OSPWS		157
201phi2-1	201phi2-1	NC_010821.1	Complete	ovl		OIS	OOS	Pseudomonas	189490381	ORF226	gttctactttgattgaGAGGtacc	MYTFIKGLGTKSIVTAVCVIILVLAGSVRFLYNANNSKLTENATLKADNVVMQQNEVFTEKSAVITDQTVTKMVDDSVKAKTATEKLRKESQHEYAKKVVPAASEGVSANSDPNGDERAGIVAGGLLKNYCRIRPEDPDCRALGSAVGLPDR	>201phi2-1_OIS_x000D_MYTFIKGLGTKSIVTAVCVIILVLAGSVRFLYNANNSKLTENATLKADNVVMQQNEVFTEKSAVITDQTVTKMVDDSVKAKTATEKLRKESQHEYAKKVVPAASEGVSANSDPNGDERAGIVAGGLLKNYCRIRPEDPDCRALGSAVGLPDR	FALSE	RFLYNANNSKLTENATLKADNVVMQQNEVFTEKSAVITDQTVTKMVDDSVKAKTATEKLRKESQHEYAKKVVPAASEGVSANSDPNGDERAGIVAGGLLKNYCRIRPEDPDCRALGSAVGLPDR	>201phi2-1_OIS_x000D_RFLYNANNSKLTENATLKADNVVMQQNEVFTEKSAVITDQTVTKMVDDSVKAKTATEKLRKESQHEYAKKVVPAASEGVSANSDPNGDERAGIVAGGLLKNYCRIRPEDPDCRALGSAVGLPDR	Singleton			152	124	28	2	annotated as virion structure protein, but clearly an i-spanin, in fact the overlapping o-spanin also blasts to the o-spanin from phiKZ	CDS 158266..158649	not annotated/ putative o-spanin	tacgtaaagaGAGtcagcatgaat	MPRKSYLRLQKAFRQIVTLMGMSVLALSLAACSKTIAVSAQKTPTAVPSVLLLDCLIDKPPATFDAVVMRQLYPDVKDVWEARFLLMSDAYLSQTSNLEQCDLSKKAIRSWNAQHLELNHDTRRTTQ	>201phi2-1_OOS_x000D_MPRKSYLRLQKAFRQIVTLMGMSVLALSLAACSKTIAVSAQKTPTAVPSVLLLDCLIDKPPATFDAVVMRQLYPDVKDVWEARFLLMSDAYLSQTSNLEQCDLSKKAIRSWNAQHLELNHDTRRTTQ	CSKTIAVSAQKTPTAVPSVLLLDCLIDKPPATFDAVVMRQLYPDVKDVWEARFLLMSDAYLSQTSNLEQCDLSKKAIRSWNAQHLELNHDTRRTTQ	>201phi2-1_OOS_MOD_x000D_CSKTIAVSAQKTPTAVPSVLLLDCLIDKPPATFDAVVMRQLYPDVKDVWEARFLLMSDAYLSQTSNLEQCDLSKKAIRSWNAQHLELNHDTRRTTQ	Singleton			127	96	31	#NAME?	CSK	MPRKSYLRLQKAFRQIVTLMGMSVLALSLAA	SLAA	>201phi2-1_x000D_SLAA		2		OSPNI		220	Too long?
1720a-02	1720a-02	KF030445.1	Complete	emb		EIS	EOS	Escherichia	525336708	putative endopeptidase	gcccggtagtgatcttatttcatt	MVKVGTSYVPINVSFSPKVGPGLPGINRDTRIYLFCEVIFRHRYLFEGSAQRDKKARELEQANATITDMQVRQRDVAALDAKYSRELADARAENETLRADVAAGRKRLRINATCHGTVREATGTSGVDNATGPRLADTAERDYFILRERLMTMQKQLEGAQEYIRTQCLN	>1720a-02_EIS_x000D_MVKVGTSYVPINVSFSPKVGPGLPGINRDTRIYLFCEVIFRHRYLFEGSAQRDKKARELEQANATITDMQVRQRDVAALDAKYSRELADARAENETLRADVAAGRKRLRINATCHGTVREATGTSGVDNATGPRLADTAERDYFILRERLMTMQKQLEGAQEYIRTQCLN	FALSE	PGLPGINRDTRIYLFCEVIFRHRYLFEGSAQRDKKARELEQANATITDMQVRQRDVAALDAKYSRELADARAENETLRADVAAGRKRLRINATCHGTVREATGTSGVDNATGPRLADTAERDYFILRERLMTMQKQLEGAQEYIRTQCLN	>1720a-02_EIS_x000D_PGLPGINRDTRIYLFCEVIFRHRYLFEGSAQRDKKARELEQANATITDMQVRQRDVAALDAKYSRELADARAENETLRADVAAGRKRLRINATCHGTVREATGTSGVDNATGPRLADTAERDYFILRERLMTMQKQLEGAQEYIRTQCLN	Lambda			170	150	20	3	not a strong TMD	CDS 23460..23645	not annotated/ putative o-spanin	caaaatactcGAGGgaattagccg	MRELKMKLFALTLPLVVSACGSTPPATVPCVKPPAPPAWIMQPAPDWQTPLNGIISSSENG	>1720a-02_EOS_x000D_MRELKMKLFALTLPLVVSACGSTPPATVPCVKPPAPPAWIMQPAPDWQTPLNGIISSSENG	CGSTPPATVPCVKPPAPPAWIMQPAPDWQTPLNGIISSSENG	>1720a-02_EOS_MOD_x000D_CGSTPPATVPCVKPPAPPAWIMQPAPDWQTPLNGIISSSENG	Lambda			61	42	19	#NAME?	CGS	MRELKMKLFALTLPLVVSA	VVSA	>1720a-02_x000D_VVSA		1		ISPMA, OSPNI		192
1M3-16	1M3-16	NC_024217.1	Complete	sep		SIS	SOS	Nitrincola	643655217	GJ22_gp047	attatcaacaatctGGAGataacc	MFKKFMPYIYVSALIAAFIGGFTVSQWKLGNDERIRLETQIEAQRRIDNALYDISMQTQEAISNIRIENRNIYNETRTEILEKPIYNECIIPIEGINLINRARVGG	>1M3-16_SIS_x000D_MFKKFMPYIYVSALIAAFIGGFTVSQWKLGNDERIRLETQIEAQRRIDNALYDISMQTQEAISNIRIENRNIYNETRTEILEKPIYNECIIPIEGINLINRARVGG	TRUE	KLGNDERIRLETQIEAQRRIDNALYDISMQTQEAISNIRIENRNIYNETRTEILEKPIYNECIIPIEGINLINRARVGG	>1M3-16_SIS_x000D_KLGNDERIRLETQIEAQRRIDNALYDISMQTQEAISNIRIENRNIYNETRTEILEKPIYNECIIPIEGINLINRARVGG	Singleton			106	79	27	1		643655216	GJ22_gp048	aatcaatagagcGAGGgttggagg	MKIVLILFVAILLTACSTTQQTRVLNIDASLMQPCPPLTLINGEISLGDYILQGIEDYGLYNECRVSKQGLINAINEYKKGG	>1M3-16_SOS_x000D_MKIVLILFVAILLTACSTTQQTRVLNIDASLMQPCPPLTLINGEISLGDYILQGIEDYGLYNECRVSKQGLINAINEYKKGG	CSTTQQTRVLNIDASLMQPCPPLTLINGEISLGDYILQGIEDYGLYNECRVSKQGLINAINEYKKGG	>1M3-16_SOS_MOD_x000D_CSTTQQTRVLNIDASLMQPCPPLTLINGEISLGDYILQGIEDYGLYNECRVSKQGLINAINEYKKGG	Singleton			82	67	15	#NAME?	CST	MKIVLILFVAILLTA	LLTA	>1M3-16_x000D_LLTA		2				146
2 JES-2013	2_JES-2013	NC_022323.1	Complete	sep		SIS	SOS	Escherichia	543170244	Ec2_0067	ttttttcgtttctGGAGccttaaa	MISVLTWLSRYKGIIKGLVFAAAIGTAYLGAVYWFNSKLNDAYQEGVSATELKWERILDQQQKQADKIKMGHAEEVKNLEKSLSDLQDKLNIAERAGREKQIIYLQSPEGKKSTLPDQLIDIYNESINQEDR	>2_JES-2013_SIS_x000D_MISVLTWLSRYKGIIKGLVFAAAIGTAYLGAVYWFNSKLNDAYQEGVSATELKWERILDQQQKQADKIKMGHAEEVKNLEKSLSDLQDKLNIAERAGREKQIIYLQSPEGKKSTLPDQLIDIYNESINQEDR	FALSE	NSKLNDAYQEGVSATELKWERILDQQQKQADKIKMGHAEEVKNLEKSLSDLQDKLNIAERAGREKQIIYLQSPEGKKSTLPDQLIDIYNESINQEDR	>2_JES-2013_SIS_x000D_NSKLNDAYQEGVSATELKWERILDQQQKQADKIKMGHAEEVKNLEKSLSDLQDKLNIAERAGREKQIIYLQSPEGKKSTLPDQLIDIYNESINQEDR	rv5			132	97	35	0		543170243	Ec2_0066	tgagagtatcaatcAGGAGGatcg	MRVAALFIVCFLLCGCATSVEREYKIDPPDVGRLIVKPPEGAMKPPAKAMPLKKGAPDAVNSGIMRDNNLSCSNDRAKLIILQDYIRTLFPKERG	>2_JES-2013_SOS_x000D_MRVAALFIVCFLLCGCATSVEREYKIDPPDVGRLIVKPPEGAMKPPAKAMPLKKGAPDAVNSGIMRDNNLSCSNDRAKLIILQDYIRTLFPKERG	CATSVEREYKIDPPDVGRLIVKPPEGAMKPPAKAMPLKKGAPDAVNSGIMRDNNLSCSNDRAKLIILQDYIRTLFPKERG	>2_JES-2013_SOS_MOD_x000D_CATSVEREYKIDPPDVGRLIVKPPEGAMKPPAKAMPLKKGAPDAVNSGIMRDNNLSCSNDRAKLIILQDYIRTLFPKERG	rv5			95	80	15	#NAME?	CAT	MRVAALFIVCFLLCG	LLCG	>2 JES-2013_x000D_LLCG		1				177
285P	285P	NC_015249.1	Complete	emb		EIS	EOS	Enterobacteria	326536144	gp18.5	atctgaaaatacAGGAGGgtagtt	MLKNLKSYAIAAAFVLGMTLAYNHGYDKANTKWEQEVHNEYVKQTEATANKQAAINEISRQYQEDLAALEGSTDRVINDLRNDGKRLRVKLSATSRELQANGGCLADGRAELDEEFSKRLIGVTQRGDAWIKALQNTITEMQSKKEK	>285P_EIS_x000D_MLKNLKSYAIAAAFVLGMTLAYNHGYDKANTKWEQEVHNEYVKQTEATANKQAAINEISRQYQEDLAALEGSTDRVINDLRNDGKRLRVKLSATSRELQANGGCLADGRAELDEEFSKRLIGVTQRGDAWIKALQNTITEMQSKKEK	FALSE	DKANTKWEQEVHNEYVKQTEATANKQAAINEISRQYQEDLAALEGSTDRVINDLRNDGKRLRVKLSATSRELQANGGCLADGRAELDEEFSKRLIGVTQRGDAWIKALQNTITEMQSKKEK	>285P_EIS_x000D_DKANTKWEQEVHNEYVKQTEATANKQAAINEISRQYQEDLAALEGSTDRVINDLRNDGKRLRVKLSATSRELQANGGCLADGRAELDEEFSKRLIGVTQRGDAWIKALQNTITEMQSKKEK	T7			147	121	26	1	already annotated as gp18.5	CDS 35891: 36061	not annotated/ putative o-spanin	tctcacgacaataccaagaagacc	MRRWKAALIGSLMICVTMVSACASNYQPPHENSKLTVDASLMVEPNLTKSLVSVLSE	>285P_EOS_x000D_MRRWKAALIGSLMICVTMVSACASNYQPPHENSKLTVDASLMVEPNLTKSLVSVLSE	CASNYQPPHENSKLTVDASLMVEPNLTKSLVSVLSE	>285P_EOS_MOD_x000D_CASNYQPPHENSKLTVDASLMVEPNLTKSLVSVLSE	Kvp1			57	36	21	#NAME?	CAS	MRRWKAALIGSLMICVTMVSA	MVSA	>285P_x000D_MVSA		0	found an embedded o-spanin, doesn't have a decent SD though, gives a good lipoP hit. also a SPI hit just after the SPII site, there is a great SD upsteam	OSPNI		157
44RR2.8t	44RR2.8t	NC_005135.1	Complete	sep		SIS	SOS	Aeromonas	37651683	pseT.3	ccttagtcgaAGGAtttgcccgcc	MLPSLSSTISWLRNNVLYMIIIGLLGWTIKNQSEQIDNLETKIETIQKFQVSSVENAKPVQEAMLKAPKATRQMEKIAEKKPQLLEKHMNTGFRQLTDKIQETTK	>44RR2.8t_SIS_x000D_MLPSLSSTISWLRNNVLYMIIIGLLGWTIKNQSEQIDNLETKIETIQKFQVSSVENAKPVQEAMLKAPKATRQMEKIAEKKPQLLEKHMNTGFRQLTDKIQETTK	TRUE	KNQSEQIDNLETKIETIQKFQVSSVENAKPVQEAMLKAPKATRQMEKIAEKKPQLLEKHMNTGFRQLTDKIQETTK	>44RR2.8t_SIS_x000D_KNQSEQIDNLETKIETIQKFQVSSVENAKPVQEAMLKAPKATRQMEKIAEKKPQLLEKHMNTGFRQLTDKIQETTK	phiAS4			105	76	29	0		37651682	pseT.2	cgacaaaatccAGGAGacaacgaa	MTSMKHIGIVLLSLLVMSCAAKPKELPTPQPVHKLEVTWKATTEGATLSFEDYNRLGVWLEDVNRYIKDQKAIIQICEGRIR	>44RR2.8t_SOS_x000D_MTSMKHIGIVLLSLLVMSCAAKPKELPTPQPVHKLEVTWKATTEGATLSFEDYNRLGVWLEDVNRYIKDQKAIIQICEGRIR	CAAKPKELPTPQPVHKLEVTWKATTEGATLSFEDYNRLGVWLEDVNRYIKDQKAIIQICEGRIR	>44RR2.8t_SOS_MOD_x000D_CAAKPKELPTPQPVHKLEVTWKATTEGATLSFEDYNRLGVWLEDVNRYIKDQKAIIQICEGRIR	phiAS4			82	64	18	#NAME?	CAA	MTSMKHIGIVLLSLLVMS	LVMS	>44RR2.8t_x000D_LVMS		1	Is this sequenced right?? I have found X in NCBI, in case of T4. What does that mean??			140
4MG	4MG	NC_022968.1	Complete	sep		SIS	SOS	Enterobacteria	563397528	X824_gp196/ putative membrane protein	tattgaatcaaatGGGGatatctc	MIDVVRMVVAFIRNNTKLVIAAILAIALFSGAVYTKHWYNDQITASYNRGVKDTDDKWTAKQQENKNANHDYKDNQQKSSDELSKQLEEEKAKNAKLQSELDKKQDAYRNSDNGKKKGLDNDFVDIYNESLGLK	>4MG_SIS_x000D_MIDVVRMVVAFIRNNTKLVIAAILAIALFSGAVYTKHWYNDQITASYNRGVKDTDDKWTAKQQENKNANHDYKDNQQKSSDELSKQLEEEKAKNAKLQSELDKKQDAYRNSDNGKKKGLDNDFVDIYNESLGLK	TRUE	KHWYNDQITASYNRGVKDTDDKWTAKQQENKNANHDYKDNQQKSSDELSKQLEEEKAKNAKLQSELDKKQDAYRNSDNGKKKGLDNDFVDIYNESLGLK	>4MG_SIS_x000D_KHWYNDQITASYNRGVKDTDDKWTAKQQENKNANHDYKDNQQKSSDELSKQLEEEKAKNAKLQSELDKKQDAYRNSDNGKKKGLDNDFVDIYNESLGLK	4MG			134	99	35	0		563397527	hyphothetical protein	ttataacgagagcctGGGGttgaa	MRKTIIAVLVATALISGCRNAPEVVPVVQKFDPAEVLAKPPAAAMVDPVEPTPLPYGADNSVNSAIMKKNNLDGANDRSKLRILQQYIRNIFDPKK	>4MG_SOS_x000D_MRKTIIAVLVATALISGCRNAPEVVPVVQKFDPAEVLAKPPAAAMVDPVEPTPLPYGADNSVNSAIMKKNNLDGANDRSKLRILQQYIRNIFDPKK	CRNAPEVVPVVQKFDPAEVLAKPPAAAMVDPVEPTPLPYGADNSVNSAIMKKNNLDGANDRSKLRILQQYIRNIFDPKK	>4MG_SOS_MOD_x000D_CRNAPEVVPVVQKFDPAEVLAKPPAAAMVDPVEPTPLPYGADNSVNSAIMKKNNLDGANDRSKLRILQQYIRNIFDPKK	rv5			96	79	17	#NAME?	CRN	MRKTIIAVLVATALISG	LISG	>4MG_x000D_LISG		0	another cysteine less pair?			178
7-11	7-11	NC_015938	Complete	ovl		OIS	OOS	Salmonella	345461137	SaPh711_gp030	aaccaactttagaGAGGatgtgct	MIFTIKAWVKQVILGAGIVAILCLFPLGYKYGVDAEKAEQQQKYTKGLENLIESYGSTQNLLNAIAQNQQVTLSLIRTKQGEVKEGVQEYNRTNESNVHGLDDKWVQLYNQSINTVGSESGVKVDGKGGAKKDAAKGSK	>7-11_OIS_x000D_MIFTIKAWVKQVILGAGIVAILCLFPLGYKYGVDAEKAEQQQKYTKGLENLIESYGSTQNLLNAIAQNQQVTLSLIRTKQGEVKEGVQEYNRTNESNVHGLDDKWVQLYNQSINTVGSESGVKVDGKGGAKKDAAKGSK	TRUE	KYGVDAEKAEQQQKYTKGLENLIESYGSTQNLLNAIAQNQQVTLSLIRTKQGEVKEGVQEYNRTNESNVHGLDDKWVQLYNQSINTVGSESGVKVDGKGGAKKDAAKGSK	>7-11_OIS_x000D_KYGVDAEKAEQQQKYTKGLENLIESYGSTQNLLNAIAQNQQVTLSLIRTKQGEVKEGVQEYNRTNESNVHGLDDKWVQLYNQSINTVGSESGVKVDGKGGAKKDAAKGSK	Singleton			139	110	29	0		CDS 30143..30421	not annotated/ putative o-spanin	ctaaacagggtGAGGTaaaagaag	MFKNTIGLMSLMFMVLMISGCNSTTNLSTQLGLNPESRLMERAEPRRTLQKGQSNGVQLSIITDNNMICEREINKLTDLQDWVSMLKHVPKD	>7-11_OOS_x000D_MFKNTIGLMSLMFMVLMISGCNSTTNLSTQLGLNPESRLMERAEPRRTLQKGQSNGVQLSIITDNNMICEREINKLTDLQDWVSMLKHVPKD	CNSTTNLSTQLGLNPESRLMERAEPRRTLQKGQSNGVQLSIITDNNMICEREINKLTDLQDWVSMLKHVPKD	>7-11_OOS_MOD_x000D_CNSTTNLSTQLGLNPESRLMERAEPRRTLQKGQSNGVQLSIITDNNMICEREINKLTDLQDWVSMLKHVPKD	Singleton			92	72	20	#NAME?	CNS	MFKNTIGLMSLMFMVLMISG	MISG	>7-11_x000D_MISG		1	got a match for i-spanin and the o-spanin gives blast hit to rv5 o-spanin	OSPNI		182
933W	933W	NC_000924	Complete	emb		EIS	EOS	Enterobacteria	9632513	Rz	cgggactggtGGGGtgaaagagag	MNRVLCVVIIVLAVGYGALWLATNHYRDNALTYKAQRDKKARELEQANATITDMQVRQRDVAALDAKYSRELADARAENETLRADVAAGRKRLRINATCSGTVREATGTSGVDNATGPRLADTAERDYFILRERLITMQKQLEGTQKYINEQCR	>933W_EIS_x000D_MNRVLCVVIIVLAVGYGALWLATNHYRDNALTYKAQRDKKARELEQANATITDMQVRQRDVAALDAKYSRELADARAENETLRADVAAGRKRLRINATCSGTVREATGTSGVDNATGPRLADTAERDYFILRERLITMQKQLEGTQKYINEQCR	TRUE	NHYRDNALTYKAQRDKKARELEQANATITDMQVRQRDVAALDAKYSRELADARAENETLRADVAAGRKRLRINATCSGTVREATGTSGVDNATGPRLADTAERDYFILRERLITMQKQLEGTQKYINEQCR	>933W_EIS_x000D_NHYRDNALTYKAQRDKKARELEQANATITDMQVRQRDVAALDAKYSRELADARAENETLRADVAAGRKRLRINATCSGTVREATGTSGVDNATGPRLADTAERDYFILRERLITMQKQLEGTQKYINEQCR	Lambda			154	131	23	2	One cysteine in TMD	9632514	Rz1	caaaatactcgagGGAGttagccg	MRELKMKLCVLMLPLVVSACGSTPPAPVPCVKPPAPPAWIMQPAPDWQTPLNGIISSSERG	>933W_EOS_x000D_MRELKMKLCVLMLPLVVSACGSTPPAPVPCVKPPAPPAWIMQPAPDWQTPLNGIISSSERG	CGSTPPAPVPCVKPPAPPAWIMQPAPDWQTPLNGIISSSERG	>933W_EOS_MOD_x000D_CGSTPPAPVPCVKPPAPPAWIMQPAPDWQTPLNGIISSSERG	Lambda			61	42	19	#NAME?	CGS	MRELKMKLCVLMLPLVVSA	VVSA	>933W_x000D_VVSA		1	First cysteine was in 9th position			173
9g	9g	NC_024146.1	Complete	ovl		OIS	OOS	Enterobacteria	640885118	lysis protein	gtctatGGAGGttggtgacaaagt	MFLRRIIGIIAPWILLVIIVILAYWAYDNAIQSARKEGFDAGVSYQKETQKAVDFEEEKRRAHEKDTIERQYRSRIESLLADLNNYRATNDRLHNEIATVRKYLGDATGPQPDSKTTAQIARVLTELYSESVTEYGQVAEEAEKYRLAGEQCELQYDAMRNPHKER	>9g_OIS_x000D_MFLRRIIGIIAPWILLVIIVILAYWAYDNAIQSARKEGFDAGVSYQKETQKAVDFEEEKRRAHEKDTIERQYRSRIESLLADLNNYRATNDRLHNEIATVRKYLGDATGPQPDSKTTAQIARVLTELYSESVTEYGQVAEEAEKYRLAGEQCELQYDAMRNPHKER	TRUE	DNAIQSARKEGFDAGVSYQKETQKAVDFEEEKRRAHEKDTIERQYRSRIESLLADLNNYRATNDRLHNEIATVRKYLGDATGPQPDSKTTAQIARVLTELYSESVTEYGQVAEEAEKYRLAGEQCELQYDAMRNPHKER	>9g_OIS_x000D_DNAIQSARKEGFDAGVSYQKETQKAVDFEEEKRRAHEKDTIERQYRSRIESLLADLNNYRATNDRLHNEIATVRKYLGDATGPQPDSKTTAQIARVLTELYSESVTEYGQVAEEAEKYRLAGEQCELQYDAMRNPHKER	Singleton			166	139	27	1		CDS 31319..31663	not annotated/ putative o-spanin	tcgaggAGGAGaaacgaagagcac	MRKTLSNVSTDLVLNLCLPILIIIALLMTGCTTKSQPSVSTSVTLPALSPTARQPPRSPVCSPNCIQKASQNTDKWQKRLKSIVLPASSANYSTMQCEIRIKNDDKLQSPCRIA	>9g_OOS_x000D_MRKTLSNVSTDLVLNLCLPILIIIALLMTGCTTKSQPSVSTSVTLPALSPTARQPPRSPVCSPNCIQKASQNTDKWQKRLKSIVLPASSANYSTMQCEIRIKNDDKLQSPCRIA	CTTKSQPSVSTSVTLPALSPTARQPPRSPVCSPNCIQKASQNTDKWQKRLKSIVLPASSANYSTMQCEIRIKNDDKLQSPCRIA	>9g_OOS_MOD_x000D_CTTKSQPSVSTSVTLPALSPTARQPPRSPVCSPNCIQKASQNTDKWQKRLKSIVLPASSANYSTMQCEIRIKNDDKLQSPCRIA	Singleton			114	84	30	#NAME?	CTT	MRKTLSNVSTDLVLNLCLPILIIIALLMTG	LMTG	>9g_x000D_LMTG		4		OSPNI		223	Too long?
9NA	9NA	NC_025443.1	Complete	ovl		OIS	OOS	Salmonella	712914015	9NA_059	tagacaaacagcGGAGtacaccga	MIIRSVLITVVATVLVLGAGAYTCYQAGYKARVNEERQEHLNDAEREQQRLKAQQELADDVLRGIADWSQNTKIVEIRHEKTNTIFRNECLTPEYQRLYNERVTEAESRLSGRAGSEVSDRKLTTVKRSDGN	>9NA_OIS_x000D_MIIRSVLITVVATVLVLGAGAYTCYQAGYKARVNEERQEHLNDAEREQQRLKAQQELADDVLRGIADWSQNTKIVEIRHEKTNTIFRNECLTPEYQRLYNERVTEAESRLSGRAGSEVSDRKLTTVKRSDGN	TRUE	KARVNEERQEHLNDAEREQQRLKAQQELADDVLRGIADWSQNTKIVEIRHEKTNTIFRNECLTPEYQRLYNERVTEAESRLSGRAGSEVSDRKLTTVKRSDGN	>9NA_OIS_x000D_KARVNEERQEHLNDAEREQQRLKAQQELADDVLRGIADWSQNTKIVEIRHEKTNTIFRNECLTPEYQRLYNERVTEAESRLSGRAGSEVSDRKLTTVKRSDGN	9NA			132	103	29	1	can have two periplasmic cysteines depending on the position of the TMD	CDS 35372..35620	not annotated/ putative o-spanin	atactaaaattgtGGAaatacgac	MKKLILFFVMSVLLLSISACTTNELPKQKVVYQAALVQKCQTENLPRLNGLTGTDSTDVNDRWLDIYFKCARIHNGLVDSLQ	>9NA_OOS_x000D_MKKLILFFVMSVLLLSISACTTNELPKQKVVYQAALVQKCQTENLPRLNGLTGTDSTDVNDRWLDIYFKCARIHNGLVDSLQ	CTTNELPKQKVVYQAALVQKCQTENLPRLNGLTGTDSTDVNDRWLDIYFKCARIHNGLVDSLQ	>9NA_OOS_MOD_x000D_CTTNELPKQKVVYQAALVQKCQTENLPRLNGLTGTDSTDVNDRWLDIYFKCARIHNGLVDSLQ	9NA			82	63	19	#NAME?	CTT	MKKLILFFVMSVLLLSISA	SISA	>9NA_x000D_SISA		2	wasn't annotated, found an overlapping one, has a decent SD and a great lipoP hit	OSPNI		166
Aaphi23	Aaphi23	NC_004827.1	Complete	ovl		OIS	OOS	Actinobacillus	31408070	putative lytic protein Rz	atacgtaaacttattGGGGtgatt	MLFISRYITASLGFIILGLGAWSWSQSNTITNLRAENKTQAQTIKNQEEANKALNIALQQERQAVIEQQQKNQEIERAASENAETVKTIIKTQPCYRTKLPQSALERLYK	>Aaphi23_OIS_x000D_MLFISRYITASLGFIILGLGAWSWSQSNTITNLRAENKTQAQTIKNQEEANKALNIALQQERQAVIEQQQKNQEIERAASENAETVKTIIKTQPCYRTKLPQSALERLYK	FALSE	SQSNTITNLRAENKTQAQTIKNQEEANKALNIALQQERQAVIEQQQKNQEIERAASENAETVKTIIKTQPCYRTKLPQSALERLYK	>Aaphi23_OIS_x000D_SQSNTITNLRAENKTQAQTIKNQEEANKALNIALQQERQAVIEQQQKNQEIERAASENAETVKTIIKTQPCYRTKLPQSALERLYK	Aaphi23			110	86	24	1		40252141	putative lytic protein Rz1	aagaaatcgaaAGGgcggcaagtgaaa	MRKPLKQSLKLNLVIVLSSLSLLLSGCTSKVTTKAEYIYPPQAYTAPCAKTPFTGETYGDAVLQLVKVTAERDKCAAQVDNINKWIVESKKKE	>Aaphi23_OOS_x000D_MRKPLKQSLKLNLVIVLSSLSLLLSGCTSKVTTKAEYIYPPQAYTAPCAKTPFTGETYGDAVLQLVKVTAERDKCAAQVDNINKWIVESKKKE	CTSKVTTKAEYIYPPQAYTAPCAKTPFTGETYGDAVLQLVKVTAERDKCAAQVDNINKWIVESKKKE	>Aaphi23_OOS_MOD_x000D_CTSKVTTKAEYIYPPQAYTAPCAKTPFTGETYGDAVLQLVKVTAERDKCAAQVDNINKWIVESKKKE	Aaphi23			93	67	26	#NAME?	CTS	MRKPLKQSLKLNLVIVLSSLSLLLSG	LLSG	>Aaphi23_x000D_LLSG		2				153
Ac42	Ac42	NC_014660.1	Complete	sep		SIS	SOS	Acinetobacter	311992716	Ac42p224	cagaatacgataAGGTagtagaat	MTISPRMVILLGVLGVILTLGIMYKVADTRADYLEQKLQTVDSEVKKANANYTLLKDEMDRLTLVQVDQSNNRAKKETEIIKIKEETRVIEALKDNPAGAELIINKSFNEFTSELSEVTK	>Ac42_SIS_x000D_MTISPRMVILLGVLGVILTLGIMYKVADTRADYLEQKLQTVDSEVKKANANYTLLKDEMDRLTLVQVDQSNNRAKKETEIIKIKEETRVIEALKDNPAGAELIINKSFNEFTSELSEVTK	TRUE	KVADTRADYLEQKLQTVDSEVKKANANYTLLKDEMDRLTLVQVDQSNNRAKKETEIIKIKEETRVIEALKDNPAGAELIINKSFNEFTSELSEVTK	>Ac42_SIS_x000D_KVADTRADYLEQKLQTVDSEVKKANANYTLLKDEMDRLTLVQVDQSNNRAKKETEIIKIKEETRVIEALKDNPAGAELIINKSFNEFTSELSEVTK	Singleton			120	96	24	0		311992715	PseT.2	gtcagaattaagcGAGGTgacaaa	MKLLLILPLLLSGCVTTAAIEHKQAHPNWPDPIMNYDAKWQVKTQGDKTYVGMEARDFETYRIWNSDVLRYVRDMKTMACYYRPDDVKCEINLKIDVQSK	>Ac42_SOS_x000D_MKLLLILPLLLSGCVTTAAIEHKQAHPNWPDPIMNYDAKWQVKTQGDKTYVGMEARDFETYRIWNSDVLRYVRDMKTMACYYRPDDVKCEINLKIDVQSK	CVTTAAIEHKQAHPNWPDPIMNYDAKWQVKTQGDKTYVGMEARDFETYRIWNSDLRYVRDMKTMACYYRPDDVKCEINLKIDVQSK	>Ac42_SOS_MOD_x000D_CVTTAAIEHKQAHPNWPDPIMNYDAKWQVKTQGDKTYVGMEARDFETYRIWNSDLRYVRDMKTMACYYRPDDVKCEINLKIDVQSK	T4			100	86	14	#NAME?	CVT	MKLLLILPLLLSGCVTTAAIEHKQAHPNWPDPIMNYDAKWQVKTQGDKTYVGMEARDFETYRIWNSDVLRYVRDMKTMACYYRPDDVKCEINLKIDVQSK	LLSG	>Ac42_x000D_LLSG		2				182
Acj9	Acj9	NC_014663.1	Complete	sep		SIS	SOS	Acinetobacter	311993407	Acj9p135	ataacaatgagaccttcaccAGGTtg	MKTMTLVMSTLIISSGILIYNLPALKTKAYEREVDALAFSYRVHKSQICPNRAILKSLRTDYSSTIQVNNLNKLLWVNNNFDDRFMQTCLASGPHRGVY	>Acj9_SIS_x000D_MKTMTLVMSTLIISSGILIYNLPALKTKAYEREVDALAFSYRVHKSQICPNRAILKSLRTDYSSTIQVNNLNKLLWVNNNFDDRFMQTCLASGPHRGVY	TRUE	PALKTKAYEREVDALAFSYRVHKSQICPNRAILKSLRTDYSSTIQVNNLNKLLWVNNNFDDRFMQTCLASGPHRGVY	>Acj9_SIS_x000D_PALKTKAYEREVDALAFSYRVHKSQICPNRAILKSLRTDYSSTIQVNNLNKLLWVNNNFDDRFMQTCLASGPHRGVY	Singleton			99	77	22	2		311993406	rI	gttatgtgaGGAGacacccccggac	MKSILFFVMLSISCGIAANPVTKEFNSYVEGALEVYSQFKRPSKAESERFYTFVQEKWNETSCSKSCSAEGYSVAKQYAKEKKVEIKPNPSLQSK	>Acj9_SOS_x000D_MKSILFFVMLSISCGIAANPVTKEFNSYVEGALEVYSQFKRPSKAESERFYTFVQEKWNETSCSKSCSAEGYSVAKQYAKEKKVEIKPNPSLQSK	CGIAANPVTKEFNSYVEGALEVYSQFKRPSKAESERFYTFVQEKWNETSCSKSCSAEGYSVAKQYAKEKKVEIKPNPSLQSK	>Acj9_SOS_MOD_x000D_CGIAANPVTKEFNSYVEGALEVYSQFKRPSKAESERFYTFVQEKWNETSCSKSCSAEGYSVAKQYAKEKKVEIKPNPSLQSK	Singleton			95	82	13	#NAME?	CGI	MKSILFFVMLSIS	LSIS	>Acj9_x000D_LSIS		2	conceptual translation indicates as rI lysis inhibitor regulator membrane protein however it has a strong signal sequence for lipid modification	OSPMA		159
Aeh1	Aeh1	NC_005260.1	Complete	sep		SIS	SOS	Aeromonas	38640209	pseT.3	aaatcatgagacatAGGgagaaat	MLGLLANKWTAGLLGIALLCGAFWYMSDTIEDQKKEISSLSTQIEGQERLAKELRENITELSTQSQTLGKRIGELNTKLDVKVSSLEKMIGRGDVVAKKPKLVEKKINTSYQGFSDNADCIMGAKKCK	>Aeh1_SIS_x000D_MLGLLANKWTAGLLGIALLCGAFWYMSDTIEDQKKEISSLSTQIEGQERLAKELRENITELSTQSQTLGKRIGELNTKLDVKVSSLEKMIGRGDVVAKKPKLVEKKINTSYQGFSDNADCIMGAKKCK	TRUE	DTIEDQKKEISSLSTQIEGQERLAKELRENITELSTQSQTLGKRIGELNTKLDVKVSSLEKMIGRGDVVAKKPKLVEKKINTSYQGFSDNADCIMGAKKCK	>Aeh1_SIS_x000D_DTIEDQKKEISSLSTQIEGQERLAKELRENITELSTQSQTLGKRIGELNTKLDVKVSSLEKMIGRGDVVAKKPKLVEKKINTSYQGFSDNADCIMGAKKCK	Aeh1			128	101	27	2		38640208	pseT.2	ggattgcatcatgGGAGctaagaa	MQMKYALIGLTLMLGGCAQHQQEINPVVYHPPRPEVVETYRPEWRVILDDGKPYVAMSYDDSVRYRIWLEKVFNYVQKQNEILCHYRKDLKEEECR	>Aeh1_SOS_x000D_MQMKYALIGLTLMLGGCAQHQQEINPVVYHPPRPEVVETYRPEWRVILDDGKPYVAMSYDDSVRYRIWLEKVFNYVQKQNEILCHYRKDLKEEECR	CAQHQQEINPVVYHPPRPEVVETYRPEWRVILDDGKPYVAMSYDDSVRYRIWLEKVFNYVQKQNEILCHYRKDLKEEECR	>Aeh1_SOS_MOD_x000D_CAQHQQEINPVVYHPPRPEVVETYRPEWRVILDDGKPYVAMSYDDSVRYRIWLEKVFNYVQKQNEILCHYRKDLKEEECR	T4			96	80	16	#NAME?	CAQ	MQMKYALIGLTLMLGG	MLGG	>Aeh1_x000D_MLGG		2				181
Aes012	Aes012	NC_020879.1	Complete	sep		SIS	SOS	Aeromonas	472438133	Aes012_196/ PseT.3	ttgtcaaAGGAttctgcgaaa	MLLTLSSLLSWLKSNALCIIIMVLMAIMMKNQHDEISTLKTSLESMKSFQTKSYENAKPVTEALLKSPKATKQMEKIAEKKPQLLEKRMNMGFQKLADQLQESTK	>Aes012_SIS_x000D_MLLTLSSLLSWLKSNALCIIIMVLMAIMMKNQHDEISTLKTSLESMKSFQTKSYENAKPVTEALLKSPKATKQMEKIAEKKPQLLEKRMNMGFQKLADQLQESTK	TRUE	KNQHDEISTLKTSLESMKSFQTKSYENAKPVTEALLKSPKATKQMEKIAEKKPQLLEKRMNMGFQKLADQLQESTK	>Aes012_SIS_x000D_KNQHDEISTLKTSLESMKSFQTKSYENAKPVTEALLKSPKATKQMEKIAEKKPQLLEKRMNMGFQKLADQLQESTK	phiAS4			105	76	29	0	they got the wrong start, had to move it so that it had the TMD	472438132	Aes012_195/PseT.2	tcaacttcAGGAGagtacgaa	MRYIIILLGCLLITSCASKPMLPKPSPIHKLDITWKATENGALLSFEDYNKLGVWLTDVNRYVKDQKQIIQICEDTIND	>Aes012_SOS_x000D_MRYIIILLGCLLITSCASKPMLPKPSPIHKLDITWKATENGALLSFEDYNKLGVWLTDVNRYVKDQKQIIQICEDTIND	CASKPMLPKPSPIHKLDITWKATENGALLSFEDYNKLGVWLTDVNRYVKDQKQIIQICEDTIND	>Aes012_SOS_MOD_x000D_CASKPMLPKPSPIHKLDITWKATENGALLSFEDYNKLGVWLTDVNRYVKDQKQIIQICEDTIND	phiAS4			79	64	15	#NAME?	CAS	MRYIIILLGCLLITS	LITS	>Aes012_x000D_LITS		1	already annotated as PseTs	ISPWS		140
Aes508	Aes508	NC_019543.1	Complete	sep		SIS	SOS	Aeromonas	423262275	Aes508_185/pseT.3	ttgtcaaAGGAttctgcgaaa	MLLTLSSLLSWLKSNALYIIIMVLMAIMMKNQHDEISTLKNSLESMKSFQTKSYENAKPVTEALLKSPKATKQMEKIAEKKPQLLEKRMNMGFQKLADQLQESTK	>Aes508_SIS_x000D_MLLTLSSLLSWLKSNALYIIIMVLMAIMMKNQHDEISTLKNSLESMKSFQTKSYENAKPVTEALLKSPKATKQMEKIAEKKPQLLEKRMNMGFQKLADQLQESTK	TRUE	KNQHDEISTLKNSLESMKSFQTKSYENAKPVTEALLKSPKATKQMEKIAEKKPQLLEKRMNMGFQKLADQLQESTK	>Aes508_SIS_x000D_KNQHDEISTLKNSLESMKSFQTKSYENAKPVTEALLKSPKATKQMEKIAEKKPQLLEKRMNMGFQKLADQLQESTK	phiAS4			105	76	29	0	they got the wrong start, had to move it so that it had the TMD	423262274	Aes508_184/ pseT.2	tcaacttcAGGAGagtacgaa	MRYIIILLGCLLITSCASKPMLPKPSPIHKLDITWKATENGALLSFEDYNKLGVWLTDVNRYVKDQKQIIQICEDTIND	>Aes508_SOS_x000D_MRYIIILLGCLLITSCASKPMLPKPSPIHKLDITWKATENGALLSFEDYNKLGVWLTDVNRYVKDQKQIIQICEDTIND	CASKPMLPKPSPIHKLDITWKATENGALLSFEDYNKLGVWLTDVNRYVKDQKQIIQICEDTIND	>Aes508_SOS_MOD_x000D_CASKPMLPKPSPIHKLDITWKATENGALLSFEDYNKLGVWLTDVNRYVKDQKQIIQICEDTIND	phiAS4			79	64	15	#NAME?	CAS	MRYIIILLGCLLITS	LITS	>Aes508_x000D_LITS		1	already annotated as PseTs	ISPWS		140
AF	AF	NC_019923.1	Complete	ovl		OIS	OOS	Pseudomonas	431810313	putative Rz-like protein	gctaacctgatcGAGGactgaaca	MIEWILGIVALVAAALGFFGGNAIGKSSGKREGAQQAKTEQASVQNEKAAQAATERTHVEVEVAADSDDELERRLQRHSRSD	>AF_OIS_x000D_MIEWILGIVALVAAALGFFGGNAIGKSSGKREGAQQAKTEQASVQNEKAAQAATERTHVEVEVAADSDDELERRLQRHSRSD	TRUE	NAIGKSSGKREGAQQAKTEQASVQNEKAAQAATERTHVEVEVAADSDDELERRLQRHSRSD	>AF_OIS_x000D_NAIGKSSGKREGAQQAKTEQASVQNEKAAQAATERTHVEVEVAADSDDELERRLQRHSRSD	Singleton		Net negative charge at N-terminus	82	61	21	0	already annotated as Rz	431810314	putative Rz1-like protein	cgcaggccgcaacGGAGcgtaccc	MSKLRWLLILTMSLSAGCSVTPVVIDTSCTWVKPITTTAAERKVMTRQTKEEIAAHNDMWDLKCGKR	>AF_OOS_x000D_MSKLRWLLILTMSLSAGCSVTPVVIDTSCTWVKPITTTAAERKVMTRQTKEEIAAHNDMWDLKCGKR	CSVTPVVIDTSCTWVKPITTTAAERKVMTRQTKEEIAAHNDMWDLKCGKR	>AF_OOS_MOD_x000D_CSVTPVVIDTSCTWVKPITTTAAERKVMTRQTKEEIAAHNDMWDLKCGKR	BcepNazgul			67	50	17	#NAME?	CSV	MSKLRWLLILTMSLSAG	LSAG	>AF_x000D_LSAG		2	already annotated as Rz1			111
AH2	AH2	NC_018283	Complete	sep		SIS	SOS	Burkholderia	399529118	B613_gp40/Rz	gcctgccgtcgcgcaGGGGGccgt	MNLILSKIGSWCAAALAALAVVAGVFAYGRKKGADAERKNTDLVKAQAEAERQQNAAADAKADAAANQAVADAAQQRREIDNETAAMQPGEAQKDLQDNWSRD	>AH2_SIS_x000D_MNLILSKIGSWCAAALAALAVVAGVFAYGRKKGADAERKNTDLVKAQAEAERQQNAAADAKADAAANQAVADAAQQRREIDNETAAMQPGEAQKDLQDNWSRD	TRUE	RKKGADAERKNTDLVKAQAEAERQQNAAADAKADAAANQAVADAAQQRREIDNETAAMQPGEAQKDLQDNWSRD	>AH2_SIS_x000D_RKKGADAERKNTDLVKAQAEAERQQNAAADAKADAAANQAVADAAQQRREIDNETAAMQPGEAQKDLQDNWSRD	Singleton			103	74	29	0	already annotated as Rz and Rz1, however Rz and Rz1 are in the same frame and are seperated by 12bp	399529079	B613_gp41/Rz1	tctcgcgactgaacGGAGGacgcc	MRTLIAVPFLLTLAACSTTPEPVIIEKTRVVDTGCDWTKAIYISRADVLTDGTAEQIRSHNVAGEKRCGWKPVSKK	>AH2_SOS_x000D_MRTLIAVPFLLTLAACSTTPEPVIIEKTRVVDTGCDWTKAIYISRADVLTDGTAEQIRSHNVAGEKRCGWKPVSKK	CSTTPEPVIIEKTRVVDTGCDWTKAIYISRADVLTDGTAEQIRSHNVAGEKRCGWKPVSKK	>AH2_SOS_MOD_x000D_CSTTPEPVIIEKTRVVDTGCDWTKAIYISRADVLTDGTAEQIRSHNVAGEKRCGWKPVSKK	BcepNazgul			76	61	15	#NAME?	CST	MRTLIAVPFLLTLAA	TLAA	>AH2_x000D_TLAA		2			NCBI	135
APSE-1	APSE-1	NC_000935.1	Complete	ovl		OIS	OOS	γ-Proteobacteria	9633561	APSE-1_14	agcaaatagtgtagcgtatccttt	MINWKLFLAAGLLLTITALSIVVRFQYVENSRLKLANQSLSAERDAARAQFTHYEQAVDIFNTIAGATQDAHQQAIQASQPQTIKIQEAITPERCAHLPVPTAAVNRLRAHADKISPRAASAHSSNVTR	>APSE-1_OIS_x000D_MINWKLFLAAGLLLTITALSIVVRFQYVENSRLKLANQSLSAERDAARAQFTHYEQAVDIFNTIAGATQDAHQQAIQASQPQTIKIQEAITPERCAHLPVPTAAVNRLRAHADKISPRAASAHSSNVTR	TRUE	RFQYVENSRLKLANQSLSAERDAARAQFTHYEQAVDIFNTIAGATQDAHQQAIQASQPQTIKIQEAITPERCAHLPVPTAAVNRLRAHADKISPRAASAHSSNVTR	>APSE-1_OIS_x000D_RFQYVENSRLKLANQSLSAERDAARAQFTHYEQAVDIFNTIAGATQDAHQQAIQASQPQTIKIQEAITPERCAHLPVPTAAVNRLRAHADKISPRAASAHSSNVTR	APSE-1			129	106	23	1		9633563	APSE-1_16	acaccatagcgGGAGccacgcagg	MHTNRPYRHPSLKRLRYRKRLPPNAALICLCLLPLLTGCVRTPIKYLPVPPAPIPATLLDDCAPPVISEHMTWGDSLVLNEQLLLALEMCNQDKAAIRRIEEQKNDSQK	>APSE-1_OOS_x000D_MHTNRPYRHPSLKRLRYRKRLPPNAALICLCLLPLLTGCVRTPIKYLPVPPAPIPATLLDDCAPPVISEHMTWGDSLVLNEQLLLALEMCNQDKAAIRRIEEQKNDSQK	CVRTPIKYLPVPPAPIPATLLDDCAPPVISEHMTWGDSLVLNEQLLLALEMCNQDKAAIRRIEEQKNDSQK	>APSE-1_OOS_MOD_x000D_CVRTPIKYLPVPPAPIPATLLDDCAPPVISEHMTWGDSLVLNEQLLLALEMCNQDKAAIRRIEEQKNDSQK	Mu		Too long signal sequence, might start at a downstream M!	109	71	38	#NAME?	CVR	MHTNRPYRHPSLKRLRYRKRLPPNAALICLCLLPLLTG	LLTG	>APSE-1_x000D_LLTG		2	First cysteine at 29th position. LipoP Server potential cleavage site PLLTG|CVRTP Pos+2=V Prosite with no hits.			177
APSE-2	APSE-2	NC_011551.1	Complete	ovl		OIS	OOS	γ-Proteobacteria	211731687	P14	agctttgtctaccGGAttaacgtc	MHWKLLFTAVLLITIAVLSIVIRFQYVENSRLKLANQSLSAERDAARAQFTHYEQAVDIFNTIAGATQDAHQQAIQASQPQTIKIQEAITPERCAHLPVPTAAVNRLRAHADKISPRAASAHSIHAPG	>APSE-2_OIS_x000D_MHWKLLFTAVLLITIAVLSIVIRFQYVENSRLKLANQSLSAERDAARAQFTHYEQAVDIFNTIAGATQDAHQQAIQASQPQTIKIQEAITPERCAHLPVPTAAVNRLRAHADKISPRAASAHSIHAPG	TRUE	RFQYVENSRLKLANQSLSAERDAARAQFTHYEQAVDIFNTIAGATQDAHQQAIQASQPQTIKIQEAITPERCAHLPVPTAAVNRLRAHADKISPRAASAHSIHAPG	>APSE-2_OIS_x000D_RFQYVENSRLKLANQSLSAERDAARAQFTHYEQAVDIFNTIAGATQDAHQQAIQASQPQTIKIQEAITPERCAHLPVPTAAVNRLRAHADKISPRAASAHSIHAPG	APSE-1			128	106	22	1		211731688	P16	acaccatagcgGGAGccacccagg	MHTNRPFRHPSLKRLRYRKRLPLNAALICLCLLPLLTGCVRTPIKYLPVPPAPIPSTLLDDCSLPVISEHMTWGDSLVLNEQLLLALEMCNQDKAAIRRIEEQKNDSQK	>APSE-2_OOS_x000D_MHTNRPFRHPSLKRLRYRKRLPLNAALICLCLLPLLTGCVRTPIKYLPVPPAPIPSTLLDDCSLPVISEHMTWGDSLVLNEQLLLALEMCNQDKAAIRRIEEQKNDSQK	CVRTPIKYLPVPPAPIPSTLLDDCSLPVISEHMTWGDSLVLNEQLLLALEMCNQDKAAIRRIEEQKNDSQK	>APSE-2_OOS_MOD_x000D_CVRTPIKYLPVPPAPIPSTLLDDCSLPVISEHMTWGDSLVLNEQLLLALEMCNQDKAAIRRIEEQKNDSQK	Mu		Too long signal sequence, might start at a downstream M!	109	71	38	#NAME?	CVR	MHTNRPFRHPSLKRLRYRKRLPLNAALICLCLLPLLTG	LLTG	>APSE-2_x000D_LLTG		2	same as above.			177
AR1	AR1	AP011113	Complete	sep		SIS	SOS	Enterobacteria	BAI83241.1	pseT.3 (AR1_233)	tttcaaaattattGGAGatattata	MHVSNFTAGLLLLVIAFGGTSIILKNKVERLETSVVEITKTANENALALNNLRIQYNYIDAMNNKNREAIAAIERENEKLRKDAKKADVVARKPGLVEKQINNSFNKFAEDIQDLSK	>AR1_SIS_x000D_MHVSNFTAGLLLLVIAFGGTSIILKNKVERLETSVVEITKTANENALALNNLRIQYNYIDAMNNKNREAIAAIERENEKLRKDAKKADVVARKPGLVEKQINNSFNKFAEDIQDLSK	TRUE	KNKVERLETSVVEITKTANENALALNNLRIQYNYIDAMNNKNREAIAAIERENEKLRKDAKKADVVARKPGLVEKQINNSFNKFAEDIQDLSK	>AR1_SIS_x000D_KNKVERLETSVVEITKTANENALALNNLRIQYNYIDAMNNKNREAIAAIERENEKLRKDAKKADVVARKPGLVEKQINNSFNKFAEDIQDLSK	T4			117	93	24	0	source EMBL	BAI83240.1	pseT.2 (AR1_232)	aatctttccAGGAcctacagaagacg	MIKLSAVILSIGLLVGCSTKPLEVKKETVHPNWPVQIKSYDEAKLSWQVKVIDGKAWVGMPFEDSQEFRIWLNDVKRYVHDQKTMICYYRQELKEDKCK	>AR1_SOS_x000D_MIKLSAVILSIGLLVGCSTKPLEVKKETVHPNWPVQIKSYDEAKLSWQVKVIDGKAWVGMPFEDSQEFRIWLNDVKRYVHDQKTMICYYRQELKEDKCK	CSTKPLEVKKETVHPNWPVQIKSYDEAKLSWQVKVIDGKAWVGMPFEDSQEFRIWLNDVKRYVHDQKTMICYYRQELKEDKCK	>AR1_SOS_MOD_x000D_CSTKPLEVKKETVHPNWPVQIKSYDEAKLSWQVKVIDGKAWVGMPFEDSQEFRIWLNDVKRYVHDQKTMICYYRQELKEDKCK	T4			99	83	16	#NAME?	CST	MIKLSAVILSIGLLVG	LLVG	>AR1_x000D_LLVG		2			EMBL	176
Av-05	Av-05	NC_025830.1	Complete	sep		SIS	SOS	Escherichia	730984992	Av05_003	tattgagtgtgatGGGGatatatc	MIWFKTLLTFFSKNIKQIGVVLCGVVLVCGILGIKHWYNDQLTSSYNAGVSDTDLKWERINQQVRDHNNAFKKQQQDKIDELSTMLVQEREINNQLKENLDKKIKSYSKTQAGKQVCLDNQFVDIYNDSLGSK	>Av-05_SIS_x000D_MIWFKTLLTFFSKNIKQIGVVLCGVVLVCGILGIKHWYNDQLTSSYNAGVSDTDLKWERINQQVRDHNNAFKKQQQDKIDELSTMLVQEREINNQLKENLDKKIKSYSKTQAGKQVCLDNQFVDIYNDSLGSK	TRUE	KHWYNDQLTSSYNAGVSDTDLKWERINQQVRDHNNAFKKQQQDKIDELSTMLVQEREINNQLKENLDKKIKSYSKTQAGKQVCLDNQFVDIYNDSLGSK	>Av-05_SIS_x000D_KHWYNDQLTSSYNAGVSDTDLKWERINQQVRDHNNAFKKQQQDKIDELSTMLVQEREINNQLKENLDKKIKSYSKTQAGKQVCLDNQFVDIYNDSLGSK	4MG			133	99	34	1		730984991	Av05_002	ctataacgacagtttGGGGtctaa	MKKYVIMVPFLLFMLTGCTSPPERVVPVAKEVVISDLLARPPAEAMIPPKEPEKLPRGLSNADAIEVIKKNNINAAEDRMKLRTLQQYVKTIFSSDK	>Av-05_SOS_x000D_MKKYVIMVPFLLFMLTGCTSPPERVVPVAKEVVISDLLARPPAEAMIPPKEPEKLPRGLSNADAIEVIKKNNINAAEDRMKLRTLQQYVKTIFSSDK	CTSPPERVVPVAKEVVISDLLARPPAEAMIPPKEPEKLPRGLSNADAIEVIKKNNINAAEDRMKLRTLQQYVKTIFSSDK	>Av-05_SOS_MOD_x000D_CTSPPERVVPVAKEVVISDLLARPPAEAMIPPKEPEKLPRGLSNADAIEVIKKNNINAAEDRMKLRTLQQYVKTIFSSDK	rv5			97	80	17	#NAME?	CTS	MKKYVIMVPFLLFMLTG	MLTG	>Av-05_x000D_MLTG		0				179
B3	B3	NC_006548.1	Complete	emb		EIS	EOS	Pseudomonas	56692595	Rz	cacgcaagtacaagcGGAGGaacc	MVVLSLLRTSTFWLALSAVLCGAAVVIHGSASYDRGYATGRAEGDAALLNLQLQHTNERAQALQDALVQYKQQVARANQAEEQLLQVQQQLTDTRHQLQERIAHVSTAYRAAPGAAPTAIPRCVFTRGWVRDFNTALGAGLPAAGARADSAGAQTATWPAAGSDAELLESGVTPADILAFAQDYGAWSLRNLAQLNALLEQGE	>B3_EIS_x000D_MVVLSLLRTSTFWLALSAVLCGAAVVIHGSASYDRGYATGRAEGDAALLNLQLQHTNERAQALQDALVQYKQQVARANQAEEQLLQVQQQLTDTRHQLQERIAHVSTAYRAAPGAAPTAIPRCVFTRGWVRDFNTALGAGLPAAGARADSAGAQTATWPAAGSDAELLESGVTPADILAFAQDYGAWSLRNLAQLNALLEQGE	TRUE	YDRGYATGRAEGDAALLNLQLQHTNERAQALQDALVQYKQQVARANQAEEQLLQVQQQLTDTRHQLQERIAHVSTAYRAAPGAAPTAIPRCVFTRGWVRDFNTALGAGLPAAGARADSAGAQTATWPAAGSDAELLESGVTPADILAFAQDYGAWSLRNLAQLNALLEQGE	>B3_EIS_x000D_YDRGYATGRAEGDAALLNLQLQHTNERAQALQDALVQYKQQVARANQAEEQLLQVQQQLTDTRHQLQERIAHVSTAYRAAPGAAPTAIPRCVFTRGWVRDFNTALGAGLPAAGARADSAGAQTATWPAAGSDAELLESGVTPADILAFAQDYGAWSLRNLAQLNALLEQGE	B3			203	171	32	1	First cysteine in TMD	CDS 13218:13526	not annotated/ putative o-spanin	accaactccAGGAGcgaatcgccc	MYRPPTERHLVLRLLLSLAVSSLAAGCATSTPPSAPVCPPQERAPIPPALKQRPGPPPVLTPSYWKAASLRRTSWPLPRTTGPGLFAISLSSTHYWNKGNRE	>B3_EOS_x000D_MYRPPTERHLVLRLLLSLAVSSLAAGCATSTPPSAPVCPPQERAPIPPALKQRPGPPPVLTPSYWKAASLRRTSWPLPRTTGPGLFAISLSSTHYWNKGNRE	CATSTPPSAPVCPPQERAPIPPALKQRPGPPPVLTPSYWKAASLRRTSWPLPRTTGPGLFAISLSSTHYWNKGNRE	>B3_EOS_MOD_x000D_CATSTPPSAPVCPPQERAPIPPALKQRPGPPPVLTPSYWKAASLRRTSWPLPRTTGPGLFAISLSSTHYWNKGNRE	B3			102	76	26	#NAME?	CAT	MYRPPTERHLVLRLLLSLAVSSLAAG	LAAG	>B3_x000D_LAAG		1	First cysteine at 27th position ??	OSPNI		247	Too long?
B40-8	B40-8	NC_011222.1	Complete	sep		SIS	SOS	Bacteroides	200003967	hypothetical protein B40-8011	gtcacttcatttaaaataaaacagt	MKAKITAIVAFSFLFLLIVCLIRYNAKLREENGILNRNVSVLTTQNVAYRTESGKSAMKTDELNLTLRQYRNTLQGKDSTIKDLKQSIKDLKSHTSIQTSTESVFSGSLRDSIIIRDSLVIDTMKCVNIRSKWLDLSGCIDSNGTFAGTTVTRDSLEILNIEHRKRFLWFRLKKVKYREFIVTSKNPYTEITGFNVTTIIK	>B40-8_SIS_x000D_MKAKITAIVAFSFLFLLIVCLIRYNAKLREENGILNRNVSVLTTQNVAYRTESGKSAMKTDELNLTLRQYRNTLQGKDSTIKDLKQSIKDLKSHTSIQTSTESVFSGSLRDSIIIRDSLVIDTMKCVNIRSKWLDLSGCIDSNGTFAGTTVTRDSLEILNIEHRKRFLWFRLKKVKYREFIVTSKNPYTEITGFNVTTIIK	TRUE	RYNAKLREENGILNRNVSVLTTQNVAYRTESGKSAMKTDELNLTLRQYRNTLQGKDSTIKDLKQSIKDLKSHTSIQTSTESVFSGSLRDSIIIRDSLVIDTMKCVNIRSKWLDLSGCIDSNGTFAGTTVTRDSLEILNIEHRKRFLWFRLKKVKYREFIVTSKNPYTEITGFNVTTIIK	>B40-8_SIS_x000D_RYNAKLREENGILNRNVSVLTTQNVAYRTESGKSAMKTDELNLTLRQYRNTLQGKDSTIKDLKQSIKDLKSHTSIQTSTESVFSGSLRDSIIIRDSLVIDTMKCVNIRSKWLDLSGCIDSNGTFAGTTVTRDSLEILNIEHRKRFLWFRLKKVKYREFIVTSKNPYTEITGFNVTTIIK	Singleton			201	179	22	2	doesn't have a good SD, same case with Rz1. They are separated by ~ 1kb of nt. I say they are not Rz/Rz1 candidates unless they group with one or more Rz/Rz1 candidates which fit all criteria. The secondary structure predictions for 8011 are not consistent with other Rz's either. That being said I was not able to find a suitable replacement for these Rz-Rz1 predictions (JDB).	200003969	hypothetical protein B40-8013	ttttttaatttaaaatttaatcaaa	MKEEVKLFRVLIIVFVLLVFTFVLTSCGDDSDNVYQTEYSIDVPEWQTVYVNGEVTTSISPYVWEHVDLSDKCVRVFSAGHVSYHKVTMVSRDDLGFTVYSIEGSNNERFAYNKNKGILQYWCTRNGIETVVVYRELK	>B40-8_SOS_x000D_MKEEVKLFRVLIIVFVLLVFTFVLTSCGDDSDNVYQTEYSIDVPEWQTVYVNGEVTTSISPYVWEHVDLSDKCVRVFSAGHVSYHKVTMVSRDDLGFTVYSIEGSNNERFAYNKNKGILQYWCTRNGIETVVVYRELK	CGDDSDNVYQTEYSIDVPEWQTVYVNGEVTTSISPYVWEHVDLSDKCVRVFSAGHVSYHKVTMVSRDDLGFTVYSIEGSNNERFAYNKNKGILQYWCTRNGIETVVVYRELK	>B40-8_SOS_MOD_x000D_CGDDSDNVYQTEYSIDVPEWQTVYVNGEVTTSISPYVWEHVDLSDKCVRVFSAGHVSYHKVTMVSRDDLGFTVYSIEGSNNERFAYNKNKGILQYWCTRNGIETVVVYRELK	Singleton			138	112	26	#NAME?	CGD	MKEEVKLFRVLIIVFVLLVFTFVLTS	VLTS	>B40-8_x000D_VLTS		2	only one hit from lipoP so was very easy to find Rz1. If they are in fact spanin genes they would set a record for distance of separation at ~ 1kb. We should hold off on the final call until we know if either groups with other spanin genes based on AA similarity.		NCBI	291	Too long?
BA14	BA14	NC_011040	Complete	Emb		EIS	EOS	Enterobacteria	194100297	gp18.5	aaatggGGAGGgtagtt	MLKNLKSYAIAVAFALGMTLAYNHGYDKANTKWEQEVHNEYVKKVEATADKQAALNEVSRQYQEDLAALEGSTDRVINDLRNDGKRLRVKLSATSRELQANGGCLVDGRAELDEEFSKRLIGVTQRGDAWIKALQNTITEMQSKKEK	>BA14_EIS_x000D_MLKNLKSYAIAVAFALGMTLAYNHGYDKANTKWEQEVHNEYVKKVEATADKQAALNEVSRQYQEDLAALEGSTDRVINDLRNDGKRLRVKLSATSRELQANGGCLVDGRAELDEEFSKRLIGVTQRGDAWIKALQNTITEMQSKKEK	FALSE	DKANTKWEQEVHNEYVKKVEATADKQAALNEVSRQYQEDLAALEGSTDRVINDLRNDGKRLRVKLSATSRELQANGGCLVDGRAELDEEFSKRLIGVTQRGDAWIKALQNTITEMQSKKEK	>BA14_EIS_x000D_DKANTKWEQEVHNEYVKKVEATADKQAALNEVSRQYQEDLAALEGSTDRVINDLRNDGKRLRVKLSATSRELQANGGCLVDGRAELDEEFSKRLIGVTQRGDAWIKALQNTITEMQSKKEK	T7			147	121	26	1		194100298	gp18.7	taaatgggaacAGGAGGTgcaca	MSTLRKLRRLRINRLLSMKSHDNTKKTLRRWKAALIGSLMICVTMVSGCVSNYQPPHENSKLTVDASLMVEPNLTKSLVSVLSE	>BA14_EOS_x000D_MSTLRKLRRLRINRLLSMKSHDNTKKTLRRWKAALIGSLMICVTMVSGCVSNYQPPHENSKLTVDASLMVEPNLTKSLVSVLSE	CVSNYQPPHENSKLTVDASLMVEPNLTKSLVSVLSE	>BA14_EOS_MOD_x000D_CVSNYQPPHENSKLTVDASLMVEPNLTKSLVSVLSE	KVP1		Too long signal sequence, might start at a downstream M!	84	36	48	#NAME?	CVS	MSTLRKLRRLRINRLLSMKSHDNTKKTLRRWKAALIGSLMICVTMVSG	MVSG	>BA14_x000D_MVSG		0	unusually long signal sequence, had to change the start site downstream to get a good lipoP hit			157
Bcep1	Bcep1	NC_005263.2	Complete	ovl		OIS	OOS	Burkholderia	38638632	gp25	gccggcgcctccGGGGGtatccgc	MIQFYAIGAGALAALVAVWAIVRKLMGAGRTAGTAQGESRAIDDANKVTASAASAADAGHQQLATEIQDNAQASDDYAARVLGAGSVQDGATAVNDAIGRANTRDRAAR	>Bcep1_OIS_x000D_MIQFYAIGAGALAALVAVWAIVRKLMGAGRTAGTAQGESRAIDDANKVTASAASAADAGHQQLATEIQDNAQASDDYAARVLGAGSVQDGATAVNDAIGRANTRDRAAR	TRUE	RKLMGAGRTAGTAQGESRAIDDANKVTASAASAADAGHQQLATEIQDNAQASDDYAARVLGAGSVQDGATAVNDAIGRANTRDRAAR	>Bcep1_OIS_x000D_RKLMGAGRTAGTAQGESRAIDDANKVTASAASAADAGHQQLATEIQDNAQASDDYAARVLGAGSVQDGATAVNDAIGRANTRDRAAR	Bcep1			109	87	22	0		117949420	gp26	agctcgccacGGAGgtacaggaca	MRKLPTIMLLACSALAACKTAPLPSTTRSAAPTHGIVPRVECDALLTDAGNIPAYPVPAEGADAQAYARAQQLWAIRAVRLIDDERAGRRAAVECFARLRAAGLIH	>Bcep1_OOS_x000D_MRKLPTIMLLACSALAACKTAPLPSTTRSAAPTHGIVPRVECDALLTDAGNIPAYPVPAEGADAQAYARAQQLWAIRAVRLIDDERAGRRAAVECFARLRAAGLIH	CKTAPLPSTTRSAAPTHGIVPRVECDALLTDAGNIPAYPVPAEGADAQAYARAQQLWAIRAVRLIDDERAGRRAAVECFARLRAAGLIH	>Bcep1_OOS_MOD_x000D_CKTAPLPSTTRSAAPTHGIVPRVECDALLTDAGNIPAYPVPAEGADAQAYARAQQLWAIRAVRLIDDERAGRRAAVECFARLRAAGLIH	Bcep1			106	89	17	#NAME?	CKT	MRKLPTIMLLACSALAA	ALAA	>Bcep1_x000D_ALAA		2	one was in 12th position			176
Bcep176	Bcep176	NC_007497.1	Complete	emb		EIS	EOS	Burkholderia	76885867	gp56	cgcactgtgcgagcGGGGGctgtg	MLKAVLPYLLVALLGAAAGAGVVHLISAREIADMKAAAAQAQAKAVDAARAEEQRRTAAQSEIAKDANQQRTAALADAFAARAAAGSLQQRVDQLVAAARHPATSAGSPAAGDALDLLADVLGRVDERAGELAEYADRARIAGQQCERDYDALTIGSSTSRN	>Bcep176_EIS_x000D_MLKAVLPYLLVALLGAAAGAGVVHLISAREIADMKAAAAQAQAKAVDAARAEEQRRTAAQSEIAKDANQQRTAALADAFAARAAAGSLQQRVDQLVAAARHPATSAGSPAAGDALDLLADVLGRVDERAGELAEYADRARIAGQQCERDYDALTIGSSTSRN	TRUE	SAREIADMKAAAAQAQAKAVDAARAEEQRRTAAQSEIAKDANQQRTAALADAFAARAAAGSLQQRVDQLVAAARHPATSAGSPAAGDALDLLADVLGRVDERAGELAEYADRARIAGQQCERDYDALTIGSSTSRN	>Bcep176_EIS_x000D_SAREIADMKAAAAQAQAKAVDAARAEEQRRTAAQSEIAKDANQQRTAALADAFAARAAAGSLQQRVDQLVAAARHPATSAGSPAAGDALDLLADVLGRVDERAGELAEYADRARIAGQQCERDYDALTIGSSTSRN	Bcep176			162	136	26	1		117949422	gp57	ccgcggcccaatcGGAGattgcgaaag	MQTNNEQPRSRMLLLLVLPLAACSSVSTSSSQPPAIPPLPPEARQPATPSICLPTCSAALTSARESWRNTLTVPASPASSASATTTR	>Bcep176_EOS_x000D_MQTNNEQPRSRMLLLLVLPLAACSSVSTSSSQPPAIPPLPPEARQPATPSICLPTCSAALTSARESWRNTLTVPASPASSASATTTR	CSSVSTSSSQPPAIPPLPPEARQPATPSICLPTCSAALTSARESWRNTLTVPASPASSASATTTR	>Bcep176_EOS_MOD_x000D_CSSVSTSSSQPPAIPPLPPEARQPATPSICLPTCSAALTSARESWRNTLTVPASPASSASATTTR	Bcep176			87	65	22	#NAME?	CSS	MQTNNEQPRSRMLLLLVLPLAA	PLAA	>Bcep176_x000D_PLAA		2	First cysteine was in 23rd position			201	Too long?
Bcep22	Bcep22	NC_005262	Complete	emb		EIS	EOS	Burkholderia	38640385	gp80	ctatgacacctgcatGGGGGcgca	MNPLNPWAILGAIVAAAACLTAGCWLGVDVEHARRVAEVNALKADHALEAKRLSDAATEASEKARKAEATMREKVAQIDQLQTDLDHANSKNADLRGRLSSGTQRVYVRAKCPAAAGGSVSGSAAPAGVDHEAVRAELDPAVAGELAGIAGDGDDAIRRLTALQSYVRDVCLEPRQ	>Bcep22_EIS_x000D_MNPLNPWAILGAIVAAAACLTAGCWLGVDVEHARRVAEVNALKADHALEAKRLSDAATEASEKARKAEATMREKVAQIDQLQTDLDHANSKNADLRGRLSSGTQRVYVRAKCPAAAGGSVSGSAAPAGVDHEAVRAELDPAVAGELAGIAGDGDDAIRRLTALQSYVRDVCLEPRQ	TRUE	DVEHARRVAEVNALKADHALEAKRLSDAATEASEKARKAEATMREKVAQIDQLQTDLDHANSKNADLRGRLSSGTQRVYVRAKCPAAAGGSVSGSAAPAGVDHEAVRAELDPAVAGELAGIAGDGDDAIRRLTALQSYVRDVCLEPRQ	>Bcep22_EIS_x000D_DVEHARRVAEVNALKADHALEAKRLSDAATEASEKARKAEATMREKVAQIDQLQTDLDHANSKNADLRGRLSSGTQRVYVRAKCPAAAGGSVSGSAAPAGVDHEAVRAELDPAVAGELAGIAGDGDDAIRRLTALQSYVRDVCLEPRQ	Lambda			176	148	28	2	2 in TMD	158997737	Bcep22gp81	atcaacttcaaaccgacctGGAcc	MRTLKTLIFVAVSAAALSACTSARNVPPPPAVACLAPPPPPAWTMKPSEPNLTQRLRANWLELPATATTQSVD	>Bcep22_EOS_x000D_MRTLKTLIFVAVSAAALSACTSARNVPPPPAVACLAPPPPPAWTMKPSEPNLTQRLRANWLELPATATTQSVD	CTSARNVPPPPAVACLAPPPPPAWTMKPSEPNLTQRLRANWLELPATATTQSVD	>Bcep22_EOS_MOD_x000D_CTSARNVPPPPAVACLAPPPPPAWTMKPSEPNLTQRLRANWLELPATATTQSVD	Bcep22			73	54	19	#NAME?	CTS	MRTLKTLIFVAVSAAALSA	ALSA	>Bcep22_x000D_ALSA		1	not a great SD			202	Too long?
Bcep43	Bcep43	NC_005342.2	Complete	ovl		OIS	OOS	Burkholderia	41057675	gp24	gccagcgcctccGGGGGtatccgc	MIQFYAIGAGALAALVAVWAIVRKLMGAGRTVGAAQGESRAINDANKVTASAASAADAGRQQLATEIQDNAQASDDYAARVLGAGGVQDGAAAVNDAIGRSNARDRAAR	>Bcep43_OIS_x000D_MIQFYAIGAGALAALVAVWAIVRKLMGAGRTVGAAQGESRAINDANKVTASAASAADAGRQQLATEIQDNAQASDDYAARVLGAGGVQDGAAAVNDAIGRSNARDRAAR	TRUE	RKLMGAGRTVGAAQGESRAINDANKVTASAASAADAGRQQLATEIQDNAQASDDYAARVLGAGGVQDGAAAVNDAIGRSNARDRAAR	>Bcep43_OIS_x000D_RKLMGAGRTVGAAQGESRAINDANKVTASAASAADAGRQQLATEIQDNAQASDDYAARVLGAGGVQDGAAAVNDAIGRSNARDRAAR	Bcep1			109	87	22	0	compare with the # 56	117949421	gp25	agctcgccacGGAGatacaggaca	MRKLLTIMLLACSALVACKTAPLPSTTRSAAPTHGIVPRVECDALLTDAGPIPAYPVLASGASATDYARAQQLWAIRAVRIIDDERAGRRAAVECFARLRAVGLIH	>Bcep43_OOS_x000D_MRKLLTIMLLACSALVACKTAPLPSTTRSAAPTHGIVPRVECDALLTDAGPIPAYPVLASGASATDYARAQQLWAIRAVRIIDDERAGRRAAVECFARLRAVGLIH	CKTAPLPSTTRSAAPTHGIVPRVECDALLTDAGPIPAYPVLASGASATDYARAQQLWAIRAVRIIDDERAGRRAAVECFARLRAVGLIH	>Bcep43_OOS_MOD_x000D_CKTAPLPSTTRSAAPTHGIVPRVECDALLTDAGPIPAYPVLASGASATDYARAQQLWAIRAVRIIDDERAGRRAAVECFARLRAVGLIH	Bcep1			106	89	17	#NAME?	CKT	MRKLLTIMLLACSALVA	ALVA	>Bcep43_x000D_ALVA		2	one was in 12th position. Same as above			176
Bcep781	Bcep781	NC_004333.2	Complete	ovl		OIS	OOS	Burkholderia	23752335	gp24	gccagcgcctccGGGGGtatccgc	MIQFYAIGAGALAALVAVWAIVRKLMGAGRTVGAAQGESRAINDANKVTASAASAADAGRQQLATEIQDNAQASDDYAARVLGAGGVQDGAAAVNDAIGRSNARDRAAR	>Bcep781_OIS_x000D_MIQFYAIGAGALAALVAVWAIVRKLMGAGRTVGAAQGESRAINDANKVTASAASAADAGRQQLATEIQDNAQASDDYAARVLGAGGVQDGAAAVNDAIGRSNARDRAAR	TRUE	RKLMGAGRTVGAAQGESRAINDANKVTASAASAADAGRQQLATEIQDNAQASDDYAARVLGAGGVQDGAAAVNDAIGRSNARDRAAR	>Bcep781_OIS_x000D_RKLMGAGRTVGAAQGESRAINDANKVTASAASAADAGRQQLATEIQDNAQASDDYAARVLGAGGVQDGAAAVNDAIGRSNARDRAAR	Bcep1			109	87	22	0	same as above	117949417	gp25	agctcgccacGGAGatacaggaca	MRKLLTIMLLACSALVACKTAPLPSTTRSAAPTHGIVPRVECDALLTDAGPIPAYPVLASGASATDYARAQQLWAIRAVRIIDDERAGRRAAVECFARLRAVGLIH	>Bcep781_OOS_x000D_MRKLLTIMLLACSALVACKTAPLPSTTRSAAPTHGIVPRVECDALLTDAGPIPAYPVLASGASATDYARAQQLWAIRAVRIIDDERAGRRAAVECFARLRAVGLIH	CKTAPLPSTTRSAAPTHGIVPRVECDALLTDAGPIPAYPVLASGASATDYARAQQLWAIRAVRIIDDERAGRRAAVECFARLRAVGLIH	>Bcep781_OOS_MOD_x000D_CKTAPLPSTTRSAAPTHGIVPRVECDALLTDAGPIPAYPVLASGASATDYARAQQLWAIRAVRIIDDERAGRRAAVECFARLRAVGLIH	Bcep1			106	89	17	#NAME?	CKT	MRKLLTIMLLACSALVA	ALVA	>Bcep781_x000D_ALVA		2	same as above			176
BcepB1A	BcepB1A	NC_005886	Complete	emb		EIS	EOS	Burkholderia	48697549	Rz	ccgacgcgatcAGGAatatcaact	MPDGLKTGIELGVLALVAAGLVAIGAYVTHSIDAKKLAQVQATYATQESDRNKQLLSDYATAVQQRDKLQRDADAAADVAAKNLKDAQNETNRLQACVNSGSGCGLRVRVVTVATGSNASGATVPATVAVDSSGFARLDSTAGSAYFALRRGIDEVTAQLQACKGYAATMVKK	>BcepB1A_EIS_x000D_MPDGLKTGIELGVLALVAAGLVAIGAYVTHSIDAKKLAQVQATYATQESDRNKQLLSDYATAVQQRDKLQRDADAAADVAAKNLKDAQNETNRLQACVNSGSGCGLRVRVVTVATGSNASGATVPATVAVDSSGFARLDSTAGSAYFALRRGIDEVTAQLQACKGYAATMVKK	TRUE	HSIDAKKLAQVQATYATQESDRNKQLLSDYATAVQQRDKLQRDADAAADVAAKNLKDAQNETNRLQACVNSGSGCGLRVRVVTVATGSNASGATVPATVAVDSSGFARLDSTAGSAYFALRRGIDEVTAQLQACKGYAATMVKK	>BcepB1A_EIS_x000D_HSIDAKKLAQVQATYATQESDRNKQLLSDYATAVQQRDKLQRDADAAADVAAKNLKDAQNETNRLQACVNSGSGCGLRVRVVTVATGSNASGATVPATVAVDSSGFARLDSTAGSAYFALRRGIDEVTAQLQACKGYAATMVKK	Singleton			173	144	29	3		48697550	Rz1	ctaaaaacctcaAGGAtgctcaga	MKQIVSKLASTAVVVAVSACGSLPSQPDRTLQVQQCPQPSPSILQDSPDLIQLLDQLISPFDAASTK	>BcepB1A_EOS_x000D_MKQIVSKLASTAVVVAVSACGSLPSQPDRTLQVQQCPQPSPSILQDSPDLIQLLDQLISPFDAASTK	CGSLPSQPDRTLQVQQCPQPSPSILQDSPDLIQLLDQLISPFDAASTK	>BcepB1A_EOS_MOD_x000D_CGSLPSQPDRTLQVQQCPQPSPSILQDSPDLIQLLDQLISPFDAASTK	Singleton	still a singleton		67	48	19	#NAME?	CGS	MKQIVSKLASTAVVVAVSA	AVSA	>BcepB1A_x000D_AVSA		1				192
BcepC6B	BcepC6B	NC_005887	Complete	emb		EIS	EOS	Burkholderia	48697213	gp23	gttggctggcggtGAGGtgacggc	MTILDPRVWLAFLVALAITAGGGYFKGHADGTRAAAVGAQKAQLVAVAAARAEEQRRTAAQSENAKDANKQRTAALADAFAARAAAGSLQQRVDQLVAAARHPAASTGSPAAGDALDLLADVFGRADERAGELAAYADAARIAGRQCERDYDALTVSDEKKE	>BcepC6B_EIS_x000D_MTILDPRVWLAFLVALAITAGGGYFKGHADGTRAAAVGAQKAQLVAVAAARAEEQRRTAAQSENAKDANKQRTAALADAFAARAAAGSLQQRVDQLVAAARHPAASTGSPAAGDALDLLADVFGRADERAGELAAYADAARIAGRQCERDYDALTVSDEKKE	TRUE	KGHADGTRAAAVGAQKAQLVAVAAARAEEQRRTAAQSENAKDANKQRTAALADAFAARAAAGSLQQRVDQLVAAARHPAASTGSPAAGDALDLLADVFGRADERAGELAAYADAARIAGRQCERDYDALTVSDEKKE	>BcepC6B_EIS_x000D_KGHADGTRAAAVGAQKAQLVAVAAARAEEQRRTAAQSENAKDANKQRTAALADAFAARAAAGSLQQRVDQLVAAARHPAASTGSPAAGDALDLLADVFGRADERAGELAAYADAARIAGRQCERDYDALTVSDEKKE	Bcep176			162	137	25	1		48697214	gp24	cggcccaatcGGAGaacgcaaaag	MRTNNAPRRSQMLLLLALPLAACSSASISSSQPPAIPPLPPEARQPATPLICLPTCSAALTNARVSWQRTLTPPASPAGSANATTTR	>BcepC6B_EOS_x000D_MRTNNAPRRSQMLLLLALPLAACSSASISSSQPPAIPPLPPEARQPATPLICLPTCSAALTNARVSWQRTLTPPASPAGSANATTTR	CSSASISSSQPPAIPPLPPEARQPATPLICLPTCSAALTNARVSWQRTLTPPASPAGSANATTTR	>BcepC6B_EOS_MOD_x000D_CSSASISSSQPPAIPPLPPEARQPATPLICLPTCSAALTNARVSWQRTLTPPASPAGSANATTTR	Bcep176			87	65	22	#NAME?	CSS	MRTNNAPRRSQMLLLLALPLAA	PLAA	>BcepC6B_x000D_PLAA		2				202	Too long?
BcepF1	BcepF1	NC_009015.1	Complete	sep		SIS	SOS	Burkholderia	126011025	spanin	cttttatttggaAGGAattgtgaa	MKKIIIAAAILAASTGAFAKRLPGGATWPDCTSLGAQGAVISQAIHQGIPFEEMEAQILENTNLRRTEKAALLGLLMVLEEPQYQMLSPLQFGEFTKRWCNSK	>BcepF1_SIS_x000D_MKKIIIAAAILAASTGAFAKRLPGGATWPDCTSLGAQGAVISQAIHQGIPFEEMEAQILENTNLRRTEKAALLGLLMVLEEPQYQMLSPLQFGEFTKRWCNSK	FALSE	RLPGGATWPDCTSLGAQGAVISQAIHQGIPFEEMEAQILENTNLRRTEKAALLGLLMVLEEPQYQMLSPLQFGEFTKRWCNSK	>BcepF1_SIS_x000D_RLPGGATWPDCTSLGAQGAVISQAIHQGIPFEEMEAQILENTNLRRTEKAALLGLLMVLEEPQYQMLSPLQFGEFTKRWCNSK	Singleton			103	83	20	2		126011026	spanin	gcaattcgaagtgacGAGGaaaca	MKRIVSILILTILSGCATIADRASDAPIRHPCGNVWDVCPGDSAFLDRINAVLQGHM	>BcepF1_SOS_x000D_MKRIVSILILTILSGCATIADRASDAPIRHPCGNVWDVCPGDSAFLDRINAVLQGHM	CATIADRASDAPIRHPCGNVWDVCPGDSAFLDRINAVLQGHM	>BcepF1_SOS_MOD_x000D_CATIADRASDAPIRHPCGNVWDVCPGDSAFLDRINAVLQGHM	Singleton	still a singleton		57	42	15	#NAME?	CAT	MKRIVSILILTILSG	ILSG	>BcepF1_x000D_ILSG		2	o-spanin and i-spanin are separated by 10nt			125
BcepGomr	BcepGomr	NC_009447.1	Complete	ovl		OIS	OOS	Burkholderia	145321162	BcepGomrgp74	agttctactttaaAGGTgccaaag	MTEVLKMLWKPVALILAVLTAILAFVSARANSRAAISKAEAGAAKAQAQTEATKAEMATRDTADAQAEAAAQKYRVDASKEKQNAENQVDSLDADAQRRELFGNTWSAPAARSGLSRTTGEGSDENQDR	>BcepGomr_OIS_x000D_MTEVLKMLWKPVALILAVLTAILAFVSARANSRAAISKAEAGAAKAQAQTEATKAEMATRDTADAQAEAAAQKYRVDASKEKQNAENQVDSLDADAQRRELFGNTWSAPAARSGLSRTTGEGSDENQDR	TRUE	SARANSRAAISKAEAGAAKAQAQTEATKAEMATRDTADAQAEAAAQKYRVDASKEKQNAENQVDSLDADAQRRELFGNTWSAPAARSGLSRTTGEGSDENQDR	>BcepGomr_OIS_x000D_SARANSRAAISKAEAGAAKAQAQTEATKAEMATRDTADAQAEAAAQKYRVDASKEKQNAENQVDSLDADAQRRELFGNTWSAPAARSGLSRTTGEGSDENQDR	Singleton			129	103	26	0		145321163	BcepGomrgp75	tggacgcttccaAGGAGaaacaaa	MLKTKLTVLMLTLSVASCSATRGAPPPPDPVCPEQPVKVVTKTKIVDSFCDTISPINVAPTDILADATVNQIMKINQIGVNKCGWKKVAK	>BcepGomr_OOS_x000D_MLKTKLTVLMLTLSVASCSATRGAPPPPDPVCPEQPVKVVTKTKIVDSFCDTISPINVAPTDILADATVNQIMKINQIGVNKCGWKKVAK	CSATRGAPPPPDPVCPEQPVKVVTKTKIVDSFCDTISPINVAPTDILADATVNQIMKINQIGVNKCGWKKVAK	>BcepGomr_OOS_MOD_x000D_CSATRGAPPPPDPVCPEQPVKVVTKTKIVDSFCDTISPINVAPTDILADATVNQIMKINQIGVNKCGWKKVAK	Singleton			90	73	17	#NAME?	CSA	MLKTKLTVLMLTLSVAS	SVAS	>BcepGomr_x000D_SVAS		3				176
BcepIL02	BcepIL02	NC_012743	Complete	emb		EIS	EOS	Burkholderia	237688066	gp75	ctacaacacctgcatGGGGGcgca	MIPTQAKAIAALAVAALLFGAGWMVRGWRADAEVSALKADHALEAKRLSDAATEASEKARQIESDWQQSVAELDRQHTKEMQDAKQENERLRAAVDAGAVQLRVRAKCPAAPARDVRGAAAAPGVDDDGTVELDAGARQHYFALRDGIKHDREVILGLQGYVRDVCLAPRQ	>BcepIL02_EIS_x000D_MIPTQAKAIAALAVAALLFGAGWMVRGWRADAEVSALKADHALEAKRLSDAATEASEKARQIESDWQQSVAELDRQHTKEMQDAKQENERLRAAVDAGAVQLRVRAKCPAAPARDVRGAAAAPGVDDDGTVELDAGARQHYFALRDGIKHDREVILGLQGYVRDVCLAPRQ	TRUE	RGWRADAEVSALKADHALEAKRLSDAATEASEKARQIESDWQQSVAELDRQHTKEMQDAKQENERLRAAVDAGAVQLRVRAKCPAAPARDVRGAAAAPGVDDDGTVELDAGARQHYFALRDGIKHDREVILGLQGYVRDVCLAPRQ	>BcepIL02_EIS_x000D_RGWRADAEVSALKADHALEAKRLSDAATEASEKARQIESDWQQSVAELDRQHTKEMQDAKQENERLRAAVDAGAVQLRVRAKCPAAPARDVRGAAAAPGVDDDGTVELDAGARQHYFALRDGIKHDREVILGLQGYVRDVCLAPRQ	Lambda			171	146	25	2		237688067	gp76	ggcaacacaccaAGGAGatgcagg	MRSRKMSAFALLSMLGLCSCASAPSAPPPPPVTCAAPPPPPAWMMTAPSNSMQELDNIISPSGTASNTTGK	>BcepIL02_EOS_x000D_MRSRKMSAFALLSMLGLCSCASAPSAPPPPPVTCAAPPPPPAWMMTAPSNSMQELDNIISPSGTASNTTGK	CASAPSAPPPPPVTCAAPPPPPAWMMTAPSNSMQELDNIISPSGTASNTTGK	>BcepIL02_EOS_MOD_x000D_CASAPSAPPPPPVTCAAPPPPPAWMMTAPSNSMQELDNIISPSGTASNTTGK	BcepIL02			71	52	19	#NAME?	CAS	MRSRKMSAFALLSMLGLCS	GLCS	>BcepIL02_x000D_GLCS		1	one was in 18th position			198
BcepMigl	BcepMigl	NC_019917	Complete	emb		EIS	EOS	Burkholderia	431809931	BcepMigl_gp74/ Rz-like lysis protein	ctatgacacctgcatGGGGGcgca	MNPLNPWAIIGAIVAAAACLAAGCWLGVDVEHARRVAEVNALKADHAREKQELSDAATKASEKARQIEADWQQSVAELDRQHTKEMQDAKRENERLRAAVDAGAVQLRVRAKCPAAPAGNVRSAAAAAGVDDDGTVELDAGARQHYFALRDGIKHDREVILGLQGYVRDVCLAPRQ	>BcepMigl_EIS_x000D_MNPLNPWAIIGAIVAAAACLAAGCWLGVDVEHARRVAEVNALKADHAREKQELSDAATKASEKARQIEADWQQSVAELDRQHTKEMQDAKRENERLRAAVDAGAVQLRVRAKCPAAPAGNVRSAAAAAGVDDDGTVELDAGARQHYFALRDGIKHDREVILGLQGYVRDVCLAPRQ	TRUE	DVEHARRVAEVNALKADHAREKQELSDAATKASEKARQIEADWQQSVAELDRQHTKEMQDAKRENERLRAAVDAGAVQLRVRAKCPAAPAGNVRSAAAAAGVDDDGTVELDAGARQHYFALRDGIKHDREVILGLQGYVRDVCLAPRQ	>BcepMigl_EIS_x000D_DVEHARRVAEVNALKADHAREKQELSDAATKASEKARQIEADWQQSVAELDRQHTKEMQDAKRENERLRAAVDAGAVQLRVRAKCPAAPAGNVRSAAAAAGVDDDGTVELDAGARQHYFALRDGIKHDREVILGLQGYVRDVCLAPRQ	Lambda			176	148	28	2	David Miguel's phage annotation, didn't need to check anything	431809932	BcepMigl_gp75/ Rz1-like lysis protein	ggcaacacaccaAGGAGatgcagg	MRSGKTSAFALLSMLALCSCASAPSAPPPPPVTCAAPPPPPAWMMTAPSNSMQELDNIISPSGTASSTTGK	>BcepMigl_EOS_x000D_MRSGKTSAFALLSMLALCSCASAPSAPPPPPVTCAAPPPPPAWMMTAPSNSMQELDNIISPSGTASSTTGK	CASAPSAPPPPPVTCAAPPPPPAWMMTAPSNSMQELDNIISPSGTASSTTGK	>BcepMigl_EOS_MOD_x000D_CASAPSAPPPPPVTCAAPPPPPAWMMTAPSNSMQELDNIISPSGTASSTTGK	BcepIL02			71	52	19	#NAME?	CAS	MRSGKTSAFALLSMLALCS	ALCS	>BcepMigl_x000D_ALCS		1			NCBI	200
BcepMu	BcepMu	NC_005882.1	Complete	emb		EIS	EOS	Burkholderia	48696933	gp23	cgggttcgggccgGGAGcgtgctc	MNFPALLSRGQCVAAAAGAAAIGALAAGAVAFFGGYHAGALAGDAKVAKLERQYADGARDAVEQARIKERAETQRAAALAGDLFAEKARHALESDELKRRIASVTSQYRPAPDAPLQDLPRCVFTAGFVRVWNAAAGADGVPATSAAAGAVAPARADDALDSGVRQDDILAHHVDASRRSRDIESQLNKLIDYIEGEKQ	>BcepMu_EIS_x000D_MNFPALLSRGQCVAAAAGAAAIGALAAGAVAFFGGYHAGALAGDAKVAKLERQYADGARDAVEQARIKERAETQRAAALAGDLFAEKARHALESDELKRRIASVTSQYRPAPDAPLQDLPRCVFTAGFVRVWNAAAGADGVPATSAAAGAVAPARADDALDSGVRQDDILAHHVDASRRSRDIESQLNKLIDYIEGEKQ	TRUE	YHAGALAGDAKVAKLERQYADGARDAVEQARIKERAETQRAAALAGDLFAEKARHALESDELKRRIASVTSQYRPAPDAPLQDLPRCVFTAGFVRVWNAAAGADGVPATSAAAGAVAPARADDALDSGVRQDDILAHHVDASRRSRDIESQLNKLIDYIEGEKQ	>BcepMu_EIS_x000D_YHAGALAGDAKVAKLERQYADGARDAVEQARIKERAETQRAAALAGDLFAEKARHALESDELKRRIASVTSQYRPAPDAPLQDLPRCVFTAGFVRVWNAAAGADGVPATSAAAGAVAPARADDALDSGVRQDDILAHHVDASRRSRDIESQLNKLIDYIEGEKQ	BcepMu			199	164	35	1	one in TMD	48696934	gp24	acgaactgaaacGGAGaattgcca	MSRANTARRRMRLFRICLAACSLPALSACGTPPPAPMVCPRPVLPPELLRRPAPMTPLIPGYARTTSSPTTSTPAAAAATSNRN	>BcepMu_EOS_x000D_MSRANTARRRMRLFRICLAACSLPALSACGTPPPAPMVCPRPVLPPELLRRPAPMTPLIPGYARTTSSPTTSTPAAAAATSNRN	CGTPPPAPMVCPRPVLPPELLRRPAPMTPLIPGYARTTSSPTTSTPAAAAATSNRN	>BcepMu_EOS_MOD_x000D_CGTPPPAPMVCPRPVLPPELLRRPAPMTPLIPGYARTTSSPTTSTPAAAAATSNRN	BcepMu			84	56	28	#NAME?	CGT	MSRANTARRRMRLFRICLAACSLPALSA	ALSA	>BcepMu_x000D_ALSA		1	one was in 17th position			220	Too long?
BcepNazgul	BcepNazgul	NC_005091.2	Complete	ovl		OIS	OOS	Burkholderia	34304520	Nazgul137	catccttaacGGAGGtacttgcca	MNTIIAAIGAAIVAILGAFGYSRIVKAKASADVAAAKQGQAEAQRDAADARTQTAEVRDAHAQSNAAAAQQGVEAAKERSDVEQQVSGADGATFDGLVQKWASPESGSPDAAGTKDRS	>BcepNazgul_OIS_x000D_MNTIIAAIGAAIVAILGAFGYSRIVKAKASADVAAAKQGQAEAQRDAADARTQTAEVRDAHAQSNAAAAQQGVEAAKERSDVEQQVSGADGATFDGLVQKWASPESGSPDAAGTKDRS	TRUE	SRIVKAKASADVAAAKQGQAEAQRDAADARTQTAEVRDAHAQSNAAAAQQGVEAAKERSDVEQQVSGADGATFDGLVQKWASPESGSPDAAGTKDRS	>BcepNazgul_OIS_x000D_SRIVKAKASADVAAAKQGQAEAQRDAADARTQTAEVRDAHAQSNAAAAQQGVEAAKERSDVEQQVSGADGATFDGLVQKWASPESGSPDAAGTKDRS	Singleton			118	97	21	0		88604915	Nazgul136	ttgaagccgcgaAGGAGcgaagcg	MLNNKYLALTALLLMVSCKSGPPPKAEVPMPQEPKIVVETKFIDTGCNWTKPFTYTLDQAKAIPTPVLKQMVEHNEMGAKKCGWKPPGKATPAKPASE	>BcepNazgul_OOS_x000D_MLNNKYLALTALLLMVSCKSGPPPKAEVPMPQEPKIVVETKFIDTGCNWTKPFTYTLDQAKAIPTPVLKQMVEHNEMGAKKCGWKPPGKATPAKPASE	CKSGPPPKAEVPMPQEPKIVVETKFIDTGCNWTKPFTYTLDQAKAIPTPVLKQMVEHNEMGAKKCGWKPPGKATPAKPASE	>BcepNazgul_OOS_MOD_x000D_CKSGPPPKAEVPMPQEPKIVVETKFIDTGCNWTKPFTYTLDQAKAIPTPVLKQMVEHNEMGAKKCGWKPPGKATPAKPASE	BcepNazgul			98	81	17	#NAME?	CKS	MLNNKYLALTALLLMVS	LMVS	>BcepNazgul_x000D_LMVS		2				178
BcepNY3	BcepNY3	NC_009604.1	Complete	ovl		OIS	OOS	Burkholderia	148763575	gene23	accggcgcccccgGGAGtatccgc	MIQFYAIGAGALAALVAVWAIVRKLTGAGRAAGTAQGESRAIDDANKVTASAASAADAGRQQLATEIQDNAQASDDYAARVLGAGSVQDGATAVNDAIGRANTRDRAAR	>BcepNY3_OIS_x000D_MIQFYAIGAGALAALVAVWAIVRKLTGAGRAAGTAQGESRAIDDANKVTASAASAADAGRQQLATEIQDNAQASDDYAARVLGAGSVQDGATAVNDAIGRANTRDRAAR	TRUE	RKLTGAGRAAGTAQGESRAIDDANKVTASAASAADAGRQQLATEIQDNAQASDDYAARVLGAGSVQDGATAVNDAIGRANTRDRAAR	>BcepNY3_OIS_x000D_RKLTGAGRAAGTAQGESRAIDDANKVTASAASAADAGRQQLATEIQDNAQASDDYAARVLGAGSVQDGATAVNDAIGRANTRDRAAR	Bcep1			109	87	22	0		148763576	gene24	agctcgccacGGAGatacaggaca	MRKLLTIMLLACSALAACKTAPLPSTTRSAAPTHGIVPRVECDALLTDAGNIPAYPVPAEGADAQAYARAQQLWAIRAIRIIDDERAGRRAAVECFARLRAAGLIH	>BcepNY3_OOS_x000D_MRKLLTIMLLACSALAACKTAPLPSTTRSAAPTHGIVPRVECDALLTDAGNIPAYPVPAEGADAQAYARAQQLWAIRAIRIIDDERAGRRAAVECFARLRAAGLIH	CKTAPLPSTTRSAAPTHGIVPRVECDALLTDAGNIPAYPVPAEGADAQAYARAQQLWAIRAIRIIDDERAGRRAAVECFARLRAAGLIH	>BcepNY3_OOS_MOD_x000D_CKTAPLPSTTRSAAPTHGIVPRVECDALLTDAGNIPAYPVPAEGADAQAYARAQQLWAIRAIRIIDDERAGRRAAVECFARLRAAGLIH	Bcep1			106	89	17	#NAME?	CKT	MRKLLTIMLLACSALAA	ALAA	>BcepNY3_x000D_ALAA		2	one was at 12th position. Hit with Prosite at the same site of SALAA|CKTAP			176
Berlin	Berlin	NC_008694.1	Complete	emb		EIS	EOS	Yersinia	119637786	gp39	atctgaaaatacgGGAGGgtagtt	MLKNLKSYAIIAAFALGITLAYNHGYDKANTKWEQEVHNEYVKKAEATADKQAAINEVSQQYQEDLAALEGSTDRVINDLRNDGKRLRVKLSATSRELQANGGCLVDGRAELDKEFSRRLIGVTQRGDAWIKALQNTIKEMQHKEKHNG	>Berlin_EIS_x000D_MLKNLKSYAIIAAFALGITLAYNHGYDKANTKWEQEVHNEYVKKAEATADKQAAINEVSQQYQEDLAALEGSTDRVINDLRNDGKRLRVKLSATSRELQANGGCLVDGRAELDKEFSRRLIGVTQRGDAWIKALQNTIKEMQHKEKHNG	TRUE	DKANTKWEQEVHNEYVKKAEATADKQAAINEVSQQYQEDLAALEGSTDRVINDLRNDGKRLRVKLSATSRELQANGGCLVDGRAELDKEFSRRLIGVTQRGDAWIKALQNTIKEMQHKEKHNG	>Berlin_EIS_x000D_DKANTKWEQEVHNEYVKKAEATADKQAAINEVSQQYQEDLAALEGSTDRVINDLRNDGKRLRVKLSATSRELQANGGCLVDGRAELDKEFSRRLIGVTQRGDAWIKALQNTIKEMQHKEKHNG	T7			149	123	26	1		CDS 34420: 34623	not annotated/ putative o-spanin	ctgcggataaacAGGctgctatca	MKSHSNTKKTLRRWRAALIGSLMICVTMVSGCVSNYQPPHENSKLTVDASLMVEPNLTKSLVDVLSE	>Berlin_EOS_x000D_MKSHSNTKKTLRRWRAALIGSLMICVTMVSGCVSNYQPPHENSKLTVDASLMVEPNLTKSLVDVLSE	CVSNYQPPHENSKLTVDASLMVEPNLTKSLVDVLSE	>Berlin_EOS_MOD_x000D_CVSNYQPPHENSKLTVDASLMVEPNLTKSLVDVLSE	KVP1			67	36	31	#NAME?	CVS	MKSHSNTKKTLRRWRAALIGSLMICVTMVSG	MVSG	>Berlin_x000D_MVSG		2	look for TMD. First is in 42nd position., could have an upstream start	OSPNI		159
Bf7	Bf7	NC_016764.1	Complete	ovl		OIS	OOS	Pseudomonas	374531600	BF7_00015	ccgccgtcacaacGAGtacgcact	MARTILIRVLLALALLGLAVGLYATHTSLTEARTKLDEQTLAIRDLRASQARIQAAVTAVQRLSSQTKALVSDALDKEPVYRDTPVPAGVADSLCKRLRCKD	>Bf7_OIS_x000D_MARTILIRVLLALALLGLAVGLYATHTSLTEARTKLDEQTLAIRDLRASQARIQAAVTAVQRLSSQTKALVSDALDKEPVYRDTPVPAGVADSLCKRLRCKD	TRUE	SLTEARTKLDEQTLAIRDLRASQARIQAAVTAVQRLSSQTKALVSDALDKEPVYRDTPVPAGVADSLCKRLRCKD	>Bf7_OIS_x000D_SLTEARTKLDEQTLAIRDLRASQARIQAAVTAVQRLSSQTKALVSDALDKEPVYRDTPVPAGVADSLCKRLRCKD	Bf7			102	75	27	2	had found the Rz before, but confirmed it from the blast results excel sheet. Was doubtful about the Rz1 before, but now found an ovl one, don't know how I missed that one!	CDS 844..1074	not annotated/ putative o-spanin	cgcagactaaagcgctcgtcagcg	MRSTRNLFTGILLCLLALLTACASDSAARIDPDVPCPHPIVSTATTGGLVKGLVDYADALDYCNALRGFGPEAQTQK	>Bf7_OOS_x000D_MRSTRNLFTGILLCLLALLTACASDSAARIDPDVPCPHPIVSTATTGGLVKGLVDYADALDYCNALRGFGPEAQTQK	CASDSAARIDPDVPCPHPIVSTATTGGLVKGLVDYADALDYCNALRGFGPEAQTQK	>Bf7_OOS_MOD_x000D_CASDSAARIDPDVPCPHPIVSTATTGGLVKGLVDYADALDYCNALRGFGPEAQTQK	Bf7			77	56	21	#NAME?	CAS	MRSTRNLFTGILLCLLALLTA	LLTA	>Bf7_x000D_LLTA		2	found it ovl the Rz gene, gives blast hits to known Rz1s, but has literally no SD, could have an alternative start site	OSPNI	has 1 more lipoprotein	131
Bk	Bk	KC556893.1	Complete	ovl		OIS	OOS	Brucella	564272423	Bk_30	aagacattcgtcAGGAGttgaacg	MLKPYLYGAMALALVGTHYFMYNAGKQSVLQRLSNDRVEVIKDGQKVDAAVYAADDDGLVCLLIDCQAN	>Bk_OIS_x000D_MLKPYLYGAMALALVGTHYFMYNAGKQSVLQRLSNDRVEVIKDGQKVDAAVYAADDDGLVCLLIDCQAN	TRUE	NAGKQSVLQRLSNDRVEVIKDGQKVDAAVYAADDDGLVCLLIDCQAN	>Bk_OIS_x000D_NAGKQSVLQRLSNDRVEVIKDGQKVDAAVYAADDDGLVCLLIDCQAN	F1			69	47	22	2	comparitively quite small in length!	CDS 23234..23455	not annotated/ putative o-spanin	acgatagagtaGAGGTaattaaag	MVKKLTLPFMLLMTMVLFACSSTAKLTSPCDVLVLMSPSEQTARYIVENDRPFAQQVAQHRGRYGAYKCQRMK	>Bk_OOS_x000D_MVKKLTLPFMLLMTMVLFACSSTAKLTSPCDVLVLMSPSEQTARYIVENDRPFAQQVAQHRGRYGAYKCQRMK	CSSTAKLTSPCDVLVLMSPSEQTARYIVENDRPFAQQVAQHRGRYGAYKCQRMK	>Bk_OOS_MOD_x000D_CSSTAKLTSPCDVLVLMSPSEQTARYIVENDRPFAQQVAQHRGRYGAYKCQRMK	F1			73	54	19	#NAME?	CSS	MVKKLTLPFMLLMTMVLFA	VLFA	>Bk_x000D_VLFA		2	not sure if the spanin complex length will be long enough!	OSPNI		101
Bp4	Bp4	NC_024142.1	Complete	emb		EIS	EOS	Enterobacteria	640884671	putative Rz/RzI spanin protein	gcaatgtgccactGGAGGcatgta	MKMLISKGWPYLLVVVLGATIYFWGNSNGQSTVQKKWDDQKVEDQKAMQKLQDKYNALQRNHSYEVGLLTSRLQTAESNYASELARVSSDYDSRMQQSERRASVYKRQAEAGTFECRSLASHAARLDNSLEEGRRLVEELRATVRLRDSQLIELGKQIQADRKLFEQE	>Bp4_EIS_x000D_MKMLISKGWPYLLVVVLGATIYFWGNSNGQSTVQKKWDDQKVEDQKAMQKLQDKYNALQRNHSYEVGLLTSRLQTAESNYASELARVSSDYDSRMQQSERRASVYKRQAEAGTFECRSLASHAARLDNSLEEGRRLVEELRATVRLRDSQLIELGKQIQADRKLFEQE	TRUE	NGQSTVQKKWDDQKVEDQKAMQKLQDKYNALQRNHSYEVGLLTSRLQTAESNYASELARVSSDYDSRMQQSERRASVYKRQAEAGTFECRSLASHAARLDNSLEEGRRLVEELRATVRLRDSQLIELGKQIQADRKLFEQE	>Bp4_EIS_x000D_NGQSTVQKKWDDQKVEDQKAMQKLQDKYNALQRNHSYEVGLLTSRLQTAESNYASELARVSSDYDSRMQQSERRASVYKRQAEAGTFECRSLASHAARLDNSLEEGRRLVEELRATVRLRDSQLIELGKQIQADRKLFEQE	N4			168	141	27	1	they got the wrong start, had to move it upstream by many bases to get a TMD, also has an embedded o-spanin	CDS 16229..16492	not annotated/ putative o-spanin	atgctctccaaagaaaccatagtt	MKSGYSLPGCRRLRVITQASLLALAVIMTAGCNSLKDEHRYINVKPKPEPLSAEVLQAMQPDSTTVLKKADVWLKNSGQLLDSVTAN	>Bp4_EOS_x000D_MKSGYSLPGCRRLRVITQASLLALAVIMTAGCNSLKDEHRYINVKPKPEPLSAEVLQAMQPDSTTVLKKADVWLKNSGQLLDSVTAN	CNSLKDEHRYINVKPKPEPLSAEVLQAMQPDSTTVLKKADVWLKNSGQLLDSVTAN	>Bp4_EOS_MOD_x000D_CNSLKDEHRYINVKPKPEPLSAEVLQAMQPDSTTVLKKADVWLKNSGQLLDSVTAN	N4			87	56	31	#NAME?	CNS	MKSGYSLPGCRRLRVITQASLLALAVIMTAG	MTAG	>Bp4_x000D_MTAG		0		ISPWS,OSPNI		197
BP-4795	BP-4795	NC_004813.1	Complete	emb		EIS	EOS	Enterobacteria	157166036	PBV4795_ORF51	ctggtGGGGtgaaagagag	MNRVLCVVIIVLAVGCGALWLATNHYRDNALTYKAQRDKKARELEQANATITDMQVRQRDVAALDAKYSRELADARAENETLRADVAAGRKRLRINATCSGTVREATGTSGVDNATGPRLADTAERDYFILRERLMTMQKQLEGAQDYIRTQCLN	>BP-4795_EIS_x000D_MNRVLCVVIIVLAVGCGALWLATNHYRDNALTYKAQRDKKARELEQANATITDMQVRQRDVAALDAKYSRELADARAENETLRADVAAGRKRLRINATCSGTVREATGTSGVDNATGPRLADTAERDYFILRERLMTMQKQLEGAQDYIRTQCLN	TRUE	NHYRDNALTYKAQRDKKARELEQANATITDMQVRQRDVAALDAKYSRELADARAENETLRADVAAGRKRLRINATCSGTVREATGTSGVDNATGPRLADTAERDYFILRERLMTMQKQLEGAQDYIRTQCLN	>BP-4795_EIS_x000D_NHYRDNALTYKAQRDKKARELEQANATITDMQVRQRDVAALDAKYSRELADARAENETLRADVAAGRKRLRINATCSGTVREATGTSGVDNATGPRLADTAERDYFILRERLMTMQKQLEGAQDYIRTQCLN	Lambda			155	132	23	2		CDS 26075..26257	not annotated/ putative o-spanin	actcgagGGAGttagccg	MRELKMKLCVLMLPLVVSACASTPPAPVPCVKPPAPPAWIMQPAPDWQTPLNGIISSSENG	>BP-4795_EOS_x000D_MRELKMKLCVLMLPLVVSACASTPPAPVPCVKPPAPPAWIMQPAPDWQTPLNGIISSSENG	CASTPPAPVPCVKPPAPPAWIMQPAPDWQTPLNGIISSSENG	>BP-4795_EOS_MOD_x000D_CASTPPAPVPCVKPPAPPAWIMQPAPDWQTPLNGIISSSENG	Lambda			61	42	19	#NAME?	CAS	MRELKMKLCVLMLPLVVSA	VVSA	>BP-4795_x000D_VVSA		1		OSPNI		174
Bp7	Bp7	NC_019500	Complete	sep		SIS	SOS	Enterobacteria	422934187	EpBp7_0182/F392_gp057	tgacatcatcGAGattattaccaa	MSKLSIYLLAGAIAVGAYGFISYQSSRIDTLTEELKTTQQTAKQNAEAVEDLRGQYSDIEFRTTEMNARMDKIKVENEKLRKDSKKAHVVASKPGLVEKQINKSFDSFTEDFRSITE	>Bp7_SIS_x000D_MSKLSIYLLAGAIAVGAYGFISYQSSRIDTLTEELKTTQQTAKQNAEAVEDLRGQYSDIEFRTTEMNARMDKIKVENEKLRKDSKKAHVVASKPGLVEKQINKSFDSFTEDFRSITE	TRUE	QSSRIDTLTEELKTTQQTAKQNAEAVEDLRGQYSDIEFRTTEMNARMDKIKVENEKLRKDSKKAHVVASKPGLVEKQINKSFDSFTEDFRSITE	>Bp7_SIS_x000D_QSSRIDTLTEELKTTQQTAKQNAEAVEDLRGQYSDIEFRTTEMNARMDKIKVENEKLRKDSKKAHVVASKPGLVEKQINKSFDSFTEDFRSITE	T4			117	94	23	0	wrongly annotated both of them as similar to pset.3 when they actually meant one to be pset.2	422934188	EpBp7_0183/F392_gp056	agaagacttcAGGAGcattacaga	MIKLSVVVLSIGLLVGCAQDIPVVPKQQLHPSWPQPIAEHNVKWQVKVIDGKAWVGMPFEDSQEHRIWLNDVKRYVQDQKSMLCYYRSGLKEEKCK	>Bp7_SOS_x000D_MIKLSVVVLSIGLLVGCAQDIPVVPKQQLHPSWPQPIAEHNVKWQVKVIDGKAWVGMPFEDSQEHRIWLNDVKRYVQDQKSMLCYYRSGLKEEKCK	CAQDIPVVPKQQLHPSWPQPIAEHNVKWQVKVIDGKAWVGMPFEDSQEHRIWLNDVKRYVQDQKSMLCYYRSGLKEEKCK	>Bp7_SOS_MOD_x000D_CAQDIPVVPKQQLHPSWPQPIAEHNVKWQVKVIDGKAWVGMPFEDSQEHRIWLNDVKRYVQDQKSMLCYYRSGLKEEKCK	T4			96	80	16	#NAME?	CAQ	MIKLSVVVLSIGLLVG	LLVG	>Bp7_x000D_LLVG	T4	2		OSPMA		174
bV_EcoS_AKFV33	bV_EcoS_AKFV33	NC_017969	Complete	ovl		OIS	OOS	Escherichia	388570406	orf046	cagataaagatAGGTtagcagcgc	MDLIQKLLSGIWHGKWYILGAGLAIGIGLGAYHLVDKVETLAGDLAVATKKISSLETSLNKVKAESELRETRMNQYFTMNNISQADLDKKIKQLDKALSRQDVIAAKPGLVTLIAKKQNKEFEERLACLTGNLEYCSQPQSQSQAVHKK	>bV_EcoS_AKFV33_OIS_x000D_MDLIQKLLSGIWHGKWYILGAGLAIGIGLGAYHLVDKVETLAGDLAVATKKISSLETSLNKVKAESELRETRMNQYFTMNNISQADLDKKIKQLDKALSRQDVIAAKPGLVTLIAKKQNKEFEERLACLTGNLEYCSQPQSQSQAVHKK	TRUE	DKVETLAGDLAVATKKISSLETSLNKVKAESELRETRMNQYFTMNNISQADLDKKIKQLDKALSRQDVIAAKPGLVTLIAKKQNKEFEERLACLTGNLEYCSQPQSQSQAVHKK	>bV_EcoS_AKFV33_OIS_x000D_DKVETLAGDLAVATKKISSLETSLNKVKAESELRETRMNQYFTMNNISQADLDKKIKQLDKALSRQDVIAAKPGLVTLIAKKQNKEFEERLACLTGNLEYCSQPQSQSQAVHKK	T5			149	114	35	2	found in a blast with T5 spanins	388570405	orf045	taaagagttcGAGGaaagattagc	MFNWKLGVLLAAAITITGCAQEIESEPTHELPTAHVDWPKGLQPCSFDFKFEKKLATNGEDGVVVVVPYKDWNMLAKCREAEYSYISRLTSMVCFYRQDLQEKRCLVYYPPITNRKD	>bV_EcoS_AKFV33_OOS_x000D_MFNWKLGVLLAAAITITGCAQEIESEPTHELPTAHVDWPKGLQPCSFDFKFEKKLATNGEDGVVVVVPYKDWNMLAKCREAEYSYISRLTSMVCFYRQDLQEKRCLVYYPPITNRKD	CAQEIESEPTHELPTAHVDWPKGLQPCSFDFKFEKKLATNGEDGVVVVVPYKDWNMLAKCREAEYSYISRLTSMVCFYRQDLQEKRCLVYYPPITNRKD	>bV_EcoS_AKFV33_OOS_MOD_x000D_CAQEIESEPTHELPTAHVDWPKGLQPCSFDFKFEKKLATNGEDGVVVVVPYKDWNMLAKCREAEYSYISRLTSMVCFYRQDLQEKRCLVYYPPITNRKD	T5			117	99	18	#NAME?	CAQ	MFNWKLGVLLAAAITITG	TITG	>bV_EcoS_AKFV33_x000D_TITG	T5	4				213	Too long?
c341	c341	NC_013059	Complete	emb		EIS	EOS	Salmonella	255252743	c341_gp61	cggtcagaGAGattgaggt	MSRVTAIISALVICIIVCLSWAVNHYRDNATAYKEQRDKATSIIADMQKRQRDVAELDARYTKELADANATIESLRADVSAGRKRLQVAATCAKSTTEASGMGNGESPRLTADAELNYYRLRSGIDRITAQVNYLQEYIRTQCLR	>c341_EIS_x000D_MSRVTAIISALVICIIVCLSWAVNHYRDNATAYKEQRDKATSIIADMQKRQRDVAELDARYTKELADANATIESLRADVSAGRKRLQVAATCAKSTTEASGMGNGESPRLTADAELNYYRLRSGIDRITAQVNYLQEYIRTQCLR	TRUE	NHYRDNATAYKEQRDKATSIIADMQKRQRDVAELDARYTKELADANATIESLRADVSAGRKRLQVAATCAKSTTEASGMGNGESPRLTADAELNYYRLRSGIDRITAQVNYLQEYIRTQCLR	>c341_EIS_x000D_NHYRDNATAYKEQRDKATSIIADMQKRQRDVAELDARYTKELADANATIESLRADVSAGRKRLQVAATCAKSTTEASGMGNGESPRLTADAELNYYRLRSGIDRITAQVNYLQEYIRTQCLR	Lambda			145	122	23	2		255252744	c341_gp62	tacacaaAGGAGcttgctg	MLTRLSKVSVLMFLLVVSACKSPPPVQSQRPKPAAWAMEKAQDLQQMLNSIITVYEVESTG	>c341_EOS_x000D_MLTRLSKVSVLMFLLVVSACKSPPPVQSQRPKPAAWAMEKAQDLQQMLNSIITVYEVESTG	CKSPPPVQSQRPKPAAWAMEKAQDLQQMLNSIITVYEVESTG	>c341_EOS_MOD_x000D_CKSPPPVQSQRPKPAAWAMEKAQDLQQMLNSIITVYEVESTG	HK97			61	42	19	#NAME?	CKS	MLTRLSKVSVLMFLLVVSA	VVSA	>c341_x000D_VVSA		0				164
CC2	CC2	NC_019538	Complete	sep		SIS	SOS	Aeromonas	423261711	CC2_374	cctttttatttGGAGagattaaca	MVRYKAIIFGVLLILVGGSAWYMFNKIESQAITIGEMTQQLEITTSRLSAIELSISDFKQQSSEYSQTEEKSNRELSKRIGTLESNASRGKDAINKKPKLVEKIIQKDYEEFGNRMDCLTLGECK	>CC2_SIS_x000D_MVRYKAIIFGVLLILVGGSAWYMFNKIESQAITIGEMTQQLEITTSRLSAIELSISDFKQQSSEYSQTEEKSNRELSKRIGTLESNASRGKDAINKKPKLVEKIIQKDYEEFGNRMDCLTLGECK	TRUE	NKIESQAITIGEMTQQLEITTSRLSAIELSISDFKQQSSEYSQTEEKSNRELSKRIGTLESNASRGKDAINKKPKLVEKIIQKDYEEFGNRMDCLTLGECK	>CC2_SIS_x000D_NKIESQAITIGEMTQQLEITTSRLSAIELSISDFKQQSSEYSQTEEKSNRELSKRIGTLESNASRGKDAINKKPKLVEKIIQKDYEEFGNRMDCLTLGECK	CC2			125	101	24	2	annotated as pset.3	423261710	CC2_373	ttgccttactctaGGGGaatgtaa	MKKILIMMCIVVLAACSTPPKPDPVLVFHPNRPTPVKTYIPKWTVIKEGETTYVGMSYEDSLRYRAWLEKIGVYIDSQNRMLCSYRKDLKEPQCQKVPK	>CC2_SOS_x000D_MKKILIMMCIVVLAACSTPPKPDPVLVFHPNRPTPVKTYIPKWTVIKEGETTYVGMSYEDSLRYRAWLEKIGVYIDSQNRMLCSYRKDLKEPQCQKVPK	CSTPPKPDPVLVFHPNRPTPVKTYIPKWTVIKEGETTYVGMSYEDSLRYRAWLEKIGVYIDSQNRMLCSYRKDLKEPQCQKVPK	>CC2_SOS_MOD_x000D_CSTPPKPDPVLVFHPNRPTPVKTYIPKWTVIKEGETTYVGMSYEDSLRYRAWLEKIGVYIDSQNRMLCSYRKDLKEPQCQKVPK	T4			99	84	15	#NAME?	CST	MKKILIMMCIVVLAA	VLAA	>CC2_x000D_VLAA		2	they got the wrong start for the o-spanin, had to move it upstream so that there was a good long SS and had a good lipoP hit	OSPWS		185
CC31	CC31	NC_014662.1	Complete	sep		SIS	SOS	Enterobacteria	311993221	pseT.3 (p229)	ttaaactactaacGGAcatgttata	MFKITNIHVILVALGLTAYGFIQYQSSRIDGLKEDLKQMQQIAEANGKAIEKLKTDFVNLNKYDETRKENRAEADKSDAKMAKDAKREHVVKAKPKLVEKQLNESFNKLTLEFQEATK	>CC31_SIS_x000D_MFKITNIHVILVALGLTAYGFIQYQSSRIDGLKEDLKQMQQIAEANGKAIEKLKTDFVNLNKYDETRKENRAEADKSDAKMAKDAKREHVVKAKPKLVEKQLNESFNKLTLEFQEATK	TRUE	QSSRIDGLKEDLKQMQQIAEANGKAIEKLKTDFVNLNKYDETRKENRAEADKSDAKMAKDAKREHVVKAKPKLVEKQLNESFNKLTLEFQEATK	>CC31_SIS_x000D_QSSRIDGLKEDLKQMQQIAEANGKAIEKLKTDFVNLNKYDETRKENRAEADKSDAKMAKDAKREHVVKAKPKLVEKQLNESFNKLTLEFQEATK	T4			118	94	24	0		311993220	pseT.2	aaccaccGGAGGactttgagatctc	MKLLVATVLSIGLLAGCSQKTPELPQPTVVHPSWPDQIKPWNGHWTIVEVDGRPFVGMPYSDSQEFRIWLNDVLRYTKDANGMICYYRYELKEPKCVNSR	>CC31_SOS_x000D_MKLLVATVLSIGLLAGCSQKTPELPQPTVVHPSWPDQIKPWNGHWTIVEVDGRPFVGMPYSDSQEFRIWLNDVLRYTKDANGMICYYRYELKEPKCVNSR	CSQKTPELPQPTVVHPSWPDQIKPWNGHWTIVEVDGRPFVGMPYSDSQEFRIWLNDVLRYTKDANGMICYYRYELKEPKCVNSR	>CC31_SOS_MOD_x000D_CSQKTPELPQPTVVHPSWPDQIKPWNGHWTIVEVDGRPFVGMPYSDSQEFRIWLNDVLRYTKDANGMICYYRYELKEPKCVNSR	T4			100	84	16	#NAME?	CSQ	MKLLVATVLSIGLLAG	LLAG	>CC31_x000D_LLAG		2	NCBI has missed residues on the N-terminal end.	OSPWS		178
CCrColossus	CCrColossus	NC_019406	Complete	ovl		OIS	OOS	Caulobacter	414088192	D866_gp314/ putative inner membrane spanin component	agcaaattcAGGTgaccgactaga	MFSILLHMLISPATLWGVGGVALIAVALYFTAGPVFLWKLASDIRTWFAIAAVLAVLAFAHSEKQNSDLKAQIAQAAEQKTADKDAQKTSDLRVKQKTARASQTQRYQAVITNATPGTEVDTLLDAIAADQAHAPVVRASPPVQGPVSDPAPGGGHGLLKRPDVTVVP	>CCrColossus_OIS_x000D_MFSILLHMLISPATLWGVGGVALIAVALYFTAGPVFLWKLASDIRTWFAIAAVLAVLAFAHSEKQNSDLKAQIAQAAEQKTADKDAQKTSDLRVKQKTARASQTQRYQAVITNATPGTEVDTLLDAIAADQAHAPVVRASPPVQGPVSDPAPGGGHGLLKRPDVTVVP	TRUE	SEKQNSDLKAQIAQAAEQKTADKDAQKTSDLRVKQKTARASQTQRYQAVITNATPGTEVDTLLDAIAADQAHAPVVRASPPVQGPVSDPAPGGGHGLLKRPDVTVVP	>CCrColossus_OIS_x000D_SEKQNSDLKAQIAQAAEQKTADKDAQKTSDLRVKQKTARASQTQRYQAVITNATPGTEVDTLLDAIAADQAHAPVVRASPPVQGPVSDPAPGGGHGLLKRPDVTVVP	Singleton		two TMDs?	168	107	61	0	Young lab annotation, however not a great SD?	414088193	D866_gp313 / putative outer membrane spanin component	gaactgaagtGGAcacccttctcg	MQSPLIKPTPLSSALRRLSKALFLIPLLVVVTGCSSVPTSLLSPDSLYPDSITSCAPEPEVPARPAPNVARPESVKATYLNGVRWAGADCRDTVAATAQRKIDYKKQYDAATAPAWKKLFKFGKKE	>CCrColossus_OOS_x000D_MQSPLIKPTPLSSALRRLSKALFLIPLLVVVTGCSSVPTSLLSPDSLYPDSITSCAPEPEVPARPAPNVARPESVKATYLNGVRWAGADCRDTVAATAQRKIDYKKQYDAATAPAWKKLFKFGKKE	CSSVPTSLLSPDSLYPDSITSCAPEPEVPARPAPNVARPESVKATYLNGVRWAGADCRDTVAATAQRKIDYKKQYDAATAPAWKKLFKFGKKE	>CCrColossus_OOS_MOD_x000D_CSSVPTSLLSPDSLYPDSITSCAPEPEVPARPAPNVARPESVKATYLNGVRWAGADCRDTVAATAQRKIDYKKQYDAATAPAWKKLFKFGKKE	phiCbk			126	93	33	#NAME?	CSS	MQSPLIKPTPLSSALRRLSKALFLIPLLVVVTG	VVTG	>CCrColossus_x000D_VVTG		2	that's quite a long SS		NCBI	200
CCrKarma	CCrKarma	NC_019410	Complete	ovl		OIS	OOS	Caulobacter	414089334	D867_gp248/ putative inner membrane spanin component	ccagggcttcaAGGgctgctgatc	MSLFGVIALAWKFFLNPAVMGVVFAAIAALTGLWLLGGPVLFWKVVRDARLWLVVACAAVLFGYAHLQTKLEKAEQRLEEIADQKQAHDDGQEVVKNNIKKQVKRAKQAAKYQEVIHDAPTGEKLDALLDEFARDQGGAAPVPGDAQPDPGGVSNRPGRVLP	>CCrKarma_OIS_x000D_MSLFGVIALAWKFFLNPAVMGVVFAAIAALTGLWLLGGPVLFWKVVRDARLWLVVACAAVLFGYAHLQTKLEKAEQRLEEIADQKQAHDDGQEVVKNNIKKQVKRAKQAAKYQEVIHDAPTGEKLDALLDEFARDQGGAAPVPGDAQPDPGGVSNRPGRVLP	TRUE	QTKLEKAEQRLEEIADQKQAHDDGQEVVKNNIKKQVKRAKQAAKYQEVIHDAPTGEKLDALLDEFARDQGGAAPVPGDAQPDPGGVSNRPGRVLP	>CCrKarma_OIS_x000D_QTKLEKAEQRLEEIADQKQAHDDGQEVVKNNIKKQVKRAKQAAKYQEVIHDAPTGEKLDALLDEFARDQGGAAPVPGDAQPDPGGVSNRPGRVLP	phiCbk		2 TMDs?	162	95	67	0	another Young lab annotation, but we might have got the start wrong, as TMHMM shows more than one TMD.	414089335	D867_gp247/ putative outer membrane spanin component	ccaagtaccaaGAGGTtattcacg	MPRLAKSSTRSSTSSRVIKAVLLPSLVMLSLTLAACQTVPVGFSPDDLYPKELRTCAPAPQVPPRPAPGAPRPEDVQAGYVKDDHLAGADCRDKVESWNERAVKYEAQYKAMNAGPVGKFFSKLKGKTQ	>CCrKarma_OOS_x000D_MPRLAKSSTRSSTSSRVIKAVLLPSLVMLSLTLAACQTVPVGFSPDDLYPKELRTCAPAPQVPPRPAPGAPRPEDVQAGYVKDDHLAGADCRDKVESWNERAVKYEAQYKAMNAGPVGKFFSKLKGKTQ	CQTVPVGFSPDDLYPKELRTCAPAPQVPPRPAPGAPRPEDVQAGYVKDDHLAGADCRDKVESWNERAVKYEAQYKAMNAGPVGKFFSKLKGKTQ	>CCrKarma_OOS_MOD_x000D_CQTVPVGFSPDDLYPKELRTCAPAPQVPPRPAPGAPRPEDVQAGYVKDDHLAGADCRDKVESWNERAVKYEAQYKAMNAGPVGKFFSKLKGKTQ	phiCbk		Too long signal sequence	129	94	35	#NAME?	CQT	MPRLAKSSTRSSTSSRVIKAVLLPSLVMLSLTLAA	TLAA	>CCrKarma_x000D_TLAA		2	same feeling with the ospanin, they might have got the start site wrong, lipoP gives a better hit if its starts at the VIKAV site		NCBI	189
CcrMagneto	CcrMagneto	NC_019407	Complete	ovl		OIS	OOS	Caulobacter	414088611	D868_gp246/ putative inner membrane spanin component	ccagggcttcaAGGgctgctgatc	MSLFGVIALAWKFFLNPAVMGVVFAAIAALTGLWLLGGPVLFWKVVRDARLWLVVACAAVIFGYAHLQTKLEKAEQRLEEIADQKQAHDDGQEVVKNNIKKQVKRAKQAAKYQEVIHDAPTGEKLDALLDEFARDQGGAAPVPGDAQPDPGGVSNRPGRVLP	>CcrMagneto_OIS_x000D_MSLFGVIALAWKFFLNPAVMGVVFAAIAALTGLWLLGGPVLFWKVVRDARLWLVVACAAVIFGYAHLQTKLEKAEQRLEEIADQKQAHDDGQEVVKNNIKKQVKRAKQAAKYQEVIHDAPTGEKLDALLDEFARDQGGAAPVPGDAQPDPGGVSNRPGRVLP	TRUE	QTKLEKAEQRLEEIADQKQAHDDGQEVVKNNIKKQVKRAKQAAKYQEVIHDAPTGEKLDALLDEFARDQGGAAPVPGDAQPDPGGVSNRPGRVLP	>CcrMagneto_OIS_x000D_QTKLEKAEQRLEEIADQKQAHDDGQEVVKNNIKKQVKRAKQAAKYQEVIHDAPTGEKLDALLDEFARDQGGAAPVPGDAQPDPGGVSNRPGRVLP	phiCbk		2 TMDs?	162	95	67	0	same case as Karma, wrong start so it should be 0 cysteines	414088612	D868_gp245/ putative outer membrane spanin component	ccaagtaccaaGAGGTtattcacg	MPRLAKSSTRSSTSSRVIKAVLLPSLVMLSLTLAACQTVPVGFSPDDLYPKELRTCAPAPQVPPRPAPGAPRPEDVQAGYVKDDHLAGADCRDKVESWNERAVKYEAQYKAMNAGPVGKFFGKLKGKTQ	>CcrMagneto_OOS_x000D_MPRLAKSSTRSSTSSRVIKAVLLPSLVMLSLTLAACQTVPVGFSPDDLYPKELRTCAPAPQVPPRPAPGAPRPEDVQAGYVKDDHLAGADCRDKVESWNERAVKYEAQYKAMNAGPVGKFFGKLKGKTQ	CQTVPVGFSPDDLYPKELRTCAPAPQVPPRPAPGAPRPEDVQAGYVKDDHLAGADCRDKVESWNERAVKYEAQYKAMNAGPVGKFFGKLKGKTQ	>CcrMagneto_OOS_MOD_x000D_CQTVPVGFSPDDLYPKELRTCAPAPQVPPRPAPGAPRPEDVQAGYVKDDHLAGADCRDKVESWNERAVKYEAQYKAMNAGPVGKFFGKLKGKTQ	phiCbk		Too long signal sequence	129	94	35	#NAME?	CQT	MPRLAKSSTRSSTSSRVIKAVLLPSLVMLSLTLAA	TLAA	>CcrMagneto_x000D_TLAA		2	same feeling with the ospanin, they might have got the start site wrong, lipoP gives a better hit if its starts at the VIKAV site		NCBI	189
CcrRogue	CcrRogue	NC_019408	Complete	ovl		OIS	OOS	Caulobacter	414088963	D869_gp249/ putative inner membrane spanin component	cccaagccttcaAGGgctgctgac	MGLFAIIALAVKFLMNPAVMGVLFITIAALTGLWFLGGPALFWKVLRDARLWLLVAVAAVVFGYAHLQAKLDKTEQRLEQVEQQKQAHDDGQEVVKNNIKKQVKRAQQGAKYQEVIHNAPTGEKLDALLDEFARDQGVPDPRPSAAQPVPDGVSKSPGRILP	>CcrRogue_OIS_x000D_MGLFAIIALAVKFLMNPAVMGVLFITIAALTGLWFLGGPALFWKVLRDARLWLLVAVAAVVFGYAHLQAKLDKTEQRLEQVEQQKQAHDDGQEVVKNNIKKQVKRAQQGAKYQEVIHNAPTGEKLDALLDEFARDQGVPDPRPSAAQPVPDGVSKSPGRILP	TRUE	QAKLDKTEQRLEQVEQQKQAHDDGQEVVKNNIKKQVKRAQQGAKYQEVIHNAPTGEKLDALLDEFARDQGVPDPRPSAAQPVPDGVSKSPGRILP	>CcrRogue_OIS_x000D_QAKLDKTEQRLEQVEQQKQAHDDGQEVVKNNIKKQVKRAQQGAKYQEVIHNAPTGEKLDALLDEFARDQGVPDPRPSAAQPVPDGVSKSPGRILP	phiCbk		2 TMDs?	162	95	67	0	another Young lab annotation, but we might have got the start wrong, as TMHMM shows more than one TMD.	414088964	D869_gp248/ putative outer membrane spanin component	ccaagtaccaaGAGGTtatccaca	MPRLAKSSTPSSTSSRAIKAFLIPALLLLSLSLTACQSLPVGFSPDDLYPKELRTCAPSPAVPPRPAPGAPRSEDAQAGYVKDDHLAGADCRDKVESWNERAVKYEAQYKAMNAGPAGKLLAKFKGKK	>CcrRogue_OOS_x000D_MPRLAKSSTPSSTSSRAIKAFLIPALLLLSLSLTACQSLPVGFSPDDLYPKELRTCAPSPAVPPRPAPGAPRSEDAQAGYVKDDHLAGADCRDKVESWNERAVKYEAQYKAMNAGPAGKLLAKFKGKK	CQSLPVGFSPDDLYPKELRTCAPSPAVPPRPAPGAPRSEDAQAGYVKDDHLAGADCRDKVESWNERAVKYEAQYKAMNAGPAGKLLAKFKGKK	>CcrRogue_OOS_MOD_x000D_CQSLPVGFSPDDLYPKELRTCAPSPAVPPRPAPGAPRSEDAQAGYVKDDHLAGADCRDKVESWNERAVKYEAQYKAMNAGPAGKLLAKFKGKK	phiCbk		Too long signal sequence	128	93	35	#NAME?	CQS	MPRLAKSSTPSSTSSRAIKAFLIPALLLLSLSLTA	SLTA	>CcrRogue_x000D_SLTA		2	so this is same as the other caulobacter annotations from our lab and has a very long SS with low lipoP score, it doesn't have the VIKAV site where it could probably have the alternate start		NCBI	188
CcrSwift	CcrSwift	NC_019411	Complete	ovl		OIS	OOS	Caulobacter	414089687	D870_gp243/ putative inner membrane spanin component	ccagggcttcaAGGgctgctgatc	MSLFGVIALAWKFFLNPAVMGVVFAAIAALTGLWLLGGPVLFWKVVRDARLWLVVACAAVIFGYAHLQTKLEKAEQRLEEIADQKQAHDDGQEVVKNNIKKQVKRAKQAAKYQEVIHDAPTGEKLDALLDEFARDQGGAAPVPGDAQPDPDGVSNRPGRVLP	>CcrSwift_OIS_x000D_MSLFGVIALAWKFFLNPAVMGVVFAAIAALTGLWLLGGPVLFWKVVRDARLWLVVACAAVIFGYAHLQTKLEKAEQRLEEIADQKQAHDDGQEVVKNNIKKQVKRAKQAAKYQEVIHDAPTGEKLDALLDEFARDQGGAAPVPGDAQPDPDGVSNRPGRVLP	TRUE	QTKLEKAEQRLEEIADQKQAHDDGQEVVKNNIKKQVKRAKQAAKYQEVIHDAPTGEKLDALLDEFARDQGGAAPVPGDAQPDPDGVSNRPGRVLP	>CcrSwift_OIS_x000D_QTKLEKAEQRLEEIADQKQAHDDGQEVVKNNIKKQVKRAKQAAKYQEVIHDAPTGEKLDALLDEFARDQGGAAPVPGDAQPDPDGVSNRPGRVLP	phiCbk		2 TMDs?	162	95	67	0	another Young lab annotation, but we might have got the start wrong, as TMHMM shows more than one TMD.	414089688	D870_gp242/ putative outer membrane spanin component	ccaagtaccaaGAGGTtattcacg	MPRLAKSSTRSSTSSRVIKAVLLPSLVMLSLTLTACQTVPVGFSPDDLYPKELRTCAPAPQVPPRPAPGAPRPEDVQAGYVKDDHLAGADCRDKVESWNERAVKYEAQYKAMNAGPVGKFFGKLKGKTQ	>CcrSwift_OOS_x000D_MPRLAKSSTRSSTSSRVIKAVLLPSLVMLSLTLTACQTVPVGFSPDDLYPKELRTCAPAPQVPPRPAPGAPRPEDVQAGYVKDDHLAGADCRDKVESWNERAVKYEAQYKAMNAGPVGKFFGKLKGKTQ	CQTVPVGFSPDDLYPKELRTCAPAPQVPPRPAPGAPRPEDVQAGYVKDDHLAGADCRDKVESWNERAVKYEAQYKAMNAGPVGKFFGKLKGKTQ	>CcrSwift_OOS_MOD_x000D_CQTVPVGFSPDDLYPKELRTCAPAPQVPPRPAPGAPRPEDVQAGYVKDDHLAGADCRDKVESWNERAVKYEAQYKAMNAGPVGKFFGKLKGKTQ	phiCbk		Too long signal sequence	129	94	35	#NAME?	CQT	MPRLAKSSTRSSTSSRVIKAVLLPSLVMLSLTLTA	TLTA	>CcrSwift_x000D_TLTA		2	same feeling with the ospanin, they might have got the start site wrong, lipoP gives a better hit if its starts at the VIKAV site		NCBI	189
Cd1	Cd1	GU393987.1	Complete	ovl		OIS	OOS	Caulobacter	289976636	putative Rz protein	atcaactggaaAGGActacgccct	MGGLVKEYWGRIILVGIAAVVIGFVLYDWRAVSHEKELVVNELVAAQATIRVLEREKAAELEARAVRAEQLAKLSEEQVAALAEVKEILDENKDWANQPIPPALAERLRR	>Cd1_OIS_x000D_MGGLVKEYWGRIILVGIAAVVIGFVLYDWRAVSHEKELVVNELVAAQATIRVLEREKAAELEARAVRAEQLAKLSEEQVAALAEVKEILDENKDWANQPIPPALAERLRR	TRUE	DWRAVSHEKELVVNELVAAQATIRVLEREKAAELEARAVRAEQLAKLSEEQVAALAEVKEILDENKDWANQPIPPALAERLRR	>Cd1_OIS_x000D_DWRAVSHEKELVVNELVAAQATIRVLEREKAAELEARAVRAEQLAKLSEEQVAALAEVKEILDENKDWANQPIPPALAERLRR	RSB1			110	83	27	0		289976637	Rz1 protein	tggcggaagtcaAGGAGatactcg	MKTRTGLISLSLLLSLSACAGKQVVYSVGIPPAELMADCVEPRPRLTTNEDLTNGYLDMRQALRVCNADKKALRAWAEEVTADNPK	>Cd1_OOS_x000D_MKTRTGLISLSLLLSLSACAGKQVVYSVGIPPAELMADCVEPRPRLTTNEDLTNGYLDMRQALRVCNADKKALRAWAEEVTADNPK	CAGKQVVYSVGIPPAELMADCVEPRPRLTTNEDLTNGYLDMRQALRVCNADKKALRAWAEEVTADNPK	>Cd1_OOS_MOD_x000D_CAGKQVVYSVGIPPAELMADCVEPRPRLTTNEDLTNGYLDMRQALRVCNADKKALRAWAEEVTADNPK	Singleton			86	68	18	#NAME?	CAG	MKTRTGLISLSLLLSLSA	SLSA	>Cd1_x000D_SLSA		2				151
cdtI	cdtI	NC_009514	Complete	emb		EIS	EOS	Enterobacteria	148609441	PcdtI_gp59	tgtttgtGGGGGcaaca	MSRVTAIISALVICIIVCLSWAVNHYRDNAIAYKEQRDKKVSELKQATATIADMQQRQRDVAAIDAKYTKELADAKTENETLRADVAAGRKRLRVNASCSAAVREATGPTSMDNATSPRLADTAERDYFTLRERLMTMQKQLEGAQEYIRTQRIK	>cdtI_EIS_x000D_MSRVTAIISALVICIIVCLSWAVNHYRDNAIAYKEQRDKKVSELKQATATIADMQQRQRDVAAIDAKYTKELADAKTENETLRADVAAGRKRLRVNASCSAAVREATGPTSMDNATSPRLADTAERDYFTLRERLMTMQKQLEGAQEYIRTQRIK	TRUE	NHYRDNAIAYKEQRDKKVSELKQATATIADMQQRQRDVAAIDAKYTKELADAKTENETLRADVAAGRKRLRVNASCSAAVREATGPTSMDNATSPRLADTAERDYFTLRERLMTMQKQLEGAQEYIRTQRIK	>cdtI_EIS_x000D_NHYRDNAIAYKEQRDKKVSELKQATATIADMQQRQRDVAAIDAKYTKELADAKTENETLRADVAAGRKRLRVNASCSAAVREATGPTSMDNATSPRLADTAERDYFTLRERLMTMQKQLEGAQEYIRTQRIK	Lambda			155	132	23	1		CDS 46123..46305	not annotated/ putative o-spanin	aatacacgaAGGAGttagccg	MRKLKMKLCALMLPLVVSACGSMPVAPQPCVKPPDPPAWIMQPAPDWQTPLNGIISPSENG	>cdtI_EOS_x000D_MRKLKMKLCALMLPLVVSACGSMPVAPQPCVKPPDPPAWIMQPAPDWQTPLNGIISPSENG	CGSMPVAPQPCVKPPDPPAWIMQPAPDWQTPLNGIISPSENG	>cdtI_EOS_MOD_x000D_CGSMPVAPQPCVKPPDPPAWIMQPAPDWQTPLNGIISPSENG	Lambda			61	42	19	#NAME?	CGS	MRKLKMKLCALMLPLVVSA	VVSA	>cdtI_x000D_VVSA		1		ISPMA, OSPNI		174
Chi	Chi	NC_021315.1	Complete	ovl		OIS	OOS	Enterobacteria	509139227	endolysin like protein/ Chi_004	gaagcatcgggccGGGGcggctgc	MTGLFARIKTGVLAALVFVVAIFSVWRAGRAKGKQDQINNQNYDTLREQANADKQVAEVHNEINKLPDGGANDLLRRKWMRRKD	>Chi_OIS_x000D_MTGLFARIKTGVLAALVFVVAIFSVWRAGRAKGKQDQINNQNYDTLREQANADKQVAEVHNEINKLPDGGANDLLRRKWMRRKD	TRUE	RAGRAKGKQDQINNQNYDTLREQANADKQVAEVHNEINKLPDGGANDLLRRKWMRRKD	>Chi_OIS_x000D_RAGRAKGKQDQINNQNYDTLREQANADKQVAEVHNEINKLPDGGANDLLRRKWMRRKD	Chi			84	58	26	0	wrongly annotated as endolysin like protein	509139228	putative Rz1 protein/ Chi_005	ataaacaagtggccGAGGTgcata	MKSINSLMVALTICFAVSGCVERINPAPSFCSVARAIYIGEEDVLTDETARQIATHDEIGERLCGWK	>Chi_OOS_x000D_MKSINSLMVALTICFAVSGCVERINPAPSFCSVARAIYIGEEDVLTDETARQIATHDEIGERLCGWK	CVERINPAPSFCSVARAIYIGEEDVLTDETARQIATHDEIGERLCGWK	>Chi_OOS_MOD_x000D_CVERINPAPSFCSVARAIYIGEEDVLTDETARQIATHDEIGERLCGWK	Chi			67	48	19	#NAME?	CVE	MKSINSLMVALTICFAVSG	AVSG	>Chi_x000D_AVSG		2	already annotated as Rz1	ISPMA		106
CP1	CP1	NC_019933.2	Complete	ovl		OIS	OOS	xanthomonous	431811024	gp29	ctatgtgcctacaAGGAGGccact	MLLPVISFARKVELAIGGLLLITVVVLAVQVWMARHRADVTKEELHVASADLGAADVHAQEMRIYYRDREIKNVRVTKAIEANPDWASVELPDDVADQLRNSSGATREIPEPLQSDVPAEGR	>CP1_OIS_x000D_MLLPVISFARKVELAIGGLLLITVVVLAVQVWMARHRADVTKEELHVASADLGAADVHAQEMRIYYRDREIKNVRVTKAIEANPDWASVELPDDVADQLRNSSGATREIPEPLQSDVPAEGR	TRUE	RHRADVTKEELHVASADLGAADVHAQEMRIYYRDREIKNVRVTKAIEANPDWASVELPDDVADQLRNSSGATREIPEPLQSDVPAEGR	>CP1_OIS_x000D_RHRADVTKEELHVASADLGAADVHAQEMRIYYRDREIKNVRVTKAIEANPDWASVELPDDVADQLRNSSGATREIPEPLQSDVPAEGR	CP1			122	88	34	0		CDS 25316..25621	not annotated/ putative o-spanin	attacagagaccgGGAGattaaaa	MSELPKRLKQTLIGLALSCLTMWLTSCATVQAPPARFLSPCKVTYLPKGGKPTQADLVKLAVAREYDVRECNADKAAIRAWYDSYCKSKGMGCKVKYGSEK	>CP1_OOS_x000D_MSELPKRLKQTLIGLALSCLTMWLTSCATVQAPPARFLSPCKVTYLPKGGKPTQADLVKLAVAREYDVRECNADKAAIRAWYDSYCKSKGMGCKVKYGSEK	CATVQAPPARFLSPCKVTYLPKGGKPTQADLVKLAVAREYDVRECNADKAAIRAWYDSYCKSKGMGCKVKYGSEK	>CP1_OOS_MOD_x000D_CATVQAPPARFLSPCKVTYLPKGGKPTQADLVKLAVAREYDVRECNADKAAIRAWYDSYCKSKGMGCKVKYGSEK	CP1			101	75	26	#NAME?	CAT	MSELPKRLKQTLIGLALSCLTMWLTS	WLTS	>CP1_x000D_WLTS		4	wasn't annotated, found an overlapping one, has a decent SD and a great lipoP hit	OSPNI		163
CP21	CP21	NC_019507	Complete	sep	sep (and in same frame)	SIS	SOS	Campylobacter	422935366	putative membrane protein	gccattgctttcatcattgttgct	MLGYIGWLKYDNAQLQTTISSLEAKNKGLETSLNIQVNLNKIQDQKNRELVNNIKELENKPIKTETKYVTVKDCKVQISKVDTNITSAKGIPLFLGNIGKTQISNQK	>CP21_SIS_x000D_MLGYIGWLKYDNAQLQTTISSLEAKNKGLETSLNIQVNLNKIQDQKNRELVNNIKELENKPIKTETKYVTVKDCKVQISKVDTNITSAKGIPLFLGNIGKTQISNQK	FALSE	EAKNKGLETSLNIQVNLNKIQDQKNRELVNNIKELENKPIKTETKYVTVKDCKVQISKVDTNITSAKGIPLFLGNIGKTQISNQK	>CP21_SIS_x000D_EAKNKGLETSLNIQVNLNKIQDQKNRELVNNIKELENKPIKTETKYVTVKDCKVQISKVDTNITSAKGIPLFLGNIGKTQISNQK	CP21		Wrong sequencing? There seems a 1 base deletion that screws up the TMD	107	85	22	1	doesn't have even a decent SD, TMHMM gives no hit, but I would say there is a TMD at the N-terminus, and this is of the CPT10 and CP220 class where the spanins are separated and are in same frame	422935367	putative lipoprotein	tctaaccaaaaataAGGAatcttt	MKFKKFLLALIPFIFIGCTTVRTEFVYPKIPDIKEPPITQDYNLTVIKINNIEYYSLSAEDAKILSENWIKFKSWAETNYELLKIIKNKDLK	>CP21_SOS_x000D_MKFKKFLLALIPFIFIGCTTVRTEFVYPKIPDIKEPPITQDYNLTVIKINNIEYYSLSAEDAKILSENWIKFKSWAETNYELLKIIKNKDLK	CTTVRTEFVYPKIPDIKEPPITQDYNLTVIKINNIEYYSLSAEDAKILSENWIKFKSWAETNYELLKIIKNKDLK	>CP21_SOS_MOD_x000D_CTTVRTEFVYPKIPDIKEPPITQDYNLTVIKINNIEYYSLSAEDAKILSENWIKFKSWAETNYELLKIIKNKDLK	CP21			92	75	17	#NAME?	CTT	MKFKKFLLALIPFIFIG	IFIG	>CP21_x000D_IFIG		0	gives a decent hit for lipoP, has a good SD, and is of the Cpt10 class, look at JDB's annotation notes on that			160
CP220	CP220	FN667788.1	Complete	sep	Sep (AND in the same frame)	SIS	SOS	Campylobacter	294338081	CPT_0110	atcttaaaaGAGGgact	MQKYVAIAFIIVVMLGYIGWLKYDNAQLQTTISSLEAKNKGLETSLNIQVNLNKIQDEKNRELVNNIKELENKPIRTETKYIAVKDCKVQISKVDTNITSAKGIPLFLGNIGKIQLSNQK	>CP220_SIS_x000D_MQKYVAIAFIIVVMLGYIGWLKYDNAQLQTTISSLEAKNKGLETSLNIQVNLNKIQDEKNRELVNNIKELENKPIRTETKYIAVKDCKVQISKVDTNITSAKGIPLFLGNIGKIQLSNQK	TRUE	KYDNAQLQTTISSLEAKNKGLETSLNIQVNLNKIQDEKNRELVNNIKELENKPIRTETKYIAVKDCKVQISKVDTNITSAKGIPLFLGNIGKIQLSNQK	>CP220_SIS_x000D_KYDNAQLQTTISSLEAKNKGLETSLNIQVNLNKIQDEKNRELVNNIKELENKPIRTETKYIAVKDCKVQISKVDTNITSAKGIPLFLGNIGKIQLSNQK	CP21			120	99	21	1		294338082	CPT_0111	tcaaaaataAGGAatcact	MKIKKFLLALIPFIFVGCTAVRTEFIYPKIPDVKEPPMTQDYNLTVIKINNVEYYSLSPEDAKILSENWIKFKSWAETNYELLKIIKNKDLK	>CP220_SOS_x000D_MKIKKFLLALIPFIFVGCTAVRTEFIYPKIPDVKEPPMTQDYNLTVIKINNVEYYSLSPEDAKILSENWIKFKSWAETNYELLKIIKNKDLK	CTAVRTEFIYPKIPDVKEPPMTQDYNLTVIKINNVEYYSLSPEDAKILSENWIKFKSWAETNYELLKIIKNKDLK	>CP220_SOS_MOD_x000D_CTAVRTEFIYPKIPDVKEPPMTQDYNLTVIKINNVEYYSLSPEDAKILSENWIKFKSWAETNYELLKIIKNKDLK	CP21			92	75	17	#NAME?	CTA	MKIKKFLLALIPFIFVG	IFVG	>CP220_x000D_IFVG		0				174
CP30A	CP30A	NC_018861.1	Complete	ovl		OIS	OOS	Campylobacter	410493001	D302_gp005	tttcGAGtatcaaacatttaaagg	MQMFNFLFSFIKSNIIYILLGSLLAFTAYRYISLEKSNAILIENEKQLTQNIKNSKKELEALKNYNNLTIEVFREKEVKYKEVLNNIKNIETKIQKLKLMRKDENETQYIIVNF	>CP30A_OIS_x000D_MQMFNFLFSFIKSNIIYILLGSLLAFTAYRYISLEKSNAILIENEKQLTQNIKNSKKELEALKNYNNLTIEVFREKEVKYKEVLNNIKNIETKIQKLKLMRKDENETQYIIVNF	TRUE	RYISLEKSNAILIENEKQLTQNIKNSKKELEALKNYNNLTIEVFREKEVKYKEVLNNIKNIETKIQKLKLMRKDENETQYIIVNF	>CP30A_OIS_x000D_RYISLEKSNAILIENEKQLTQNIKNSKKELEALKNYNNLTIEVFREKEVKYKEVLNNIKNIETKIQKLKLMRKDENETQYIIVNF	CP8			114	85	29	0	could start at the second M at pos 3, which would have a better SD than this!	410493000	D302_gp004	aaaaattgaaacttatGAGaaagg	MRMKHSILLLIFSAFIFVGCSTATKTITITEKEYLKYPLDEKYIPHKIGVKIMKQEINGKKYLLISPNDFILIHNQYKHLEFNYNNLYNSIEKFNSQVK	>CP30A_OOS_x000D_MRMKHSILLLIFSAFIFVGCSTATKTITITEKEYLKYPLDEKYIPHKIGVKIMKQEINGKKYLLISPNDFILIHNQYKHLEFNYNNLYNSIEKFNSQVK	CSTATKTITITEKEYLKYPLDEKYIPHKIGVKIMKQEINGKKYLLISPNDFILIHNQYKHLEFNYNNLYNSIEKFNSQVK	>CP30A_OOS_MOD_x000D_CSTATKTITITEKEYLKYPLDEKYIPHKIGVKIMKQEINGKKYLLISPNDFILIHNQYKHLEFNYNNLYNSIEKFNSQVK	CP8			99	80	19	#NAME?	CST	MRMKHSILLLIFSAFIFVG	IFVG	>CP30A_x000D_IFVG		0	another cys less pair!!! something related to campylobacter?			165
CP8	CP8	KF148616.1	Complete	ovl		OIS	OOS	Campylobacter	529281849	hypothetical protein	tttcGAGtatcaaacatttaaagg	MQMFNFLFSFIKSNIIYILLGSLLAFTAYRYISLEKSNAILIENEKQLTQNIKNSKKELEALKNYNNLTIEVFREKEVKYKEVLNNIKNIETKIQKLKLMRKDENETQYIIVNF	>CP8_OIS_x000D_MQMFNFLFSFIKSNIIYILLGSLLAFTAYRYISLEKSNAILIENEKQLTQNIKNSKKELEALKNYNNLTIEVFREKEVKYKEVLNNIKNIETKIQKLKLMRKDENETQYIIVNF	TRUE	RYISLEKSNAILIENEKQLTQNIKNSKKELEALKNYNNLTIEVFREKEVKYKEVLNNIKNIETKIQKLKLMRKDENETQYIIVNF	>CP8_OIS_x000D_RYISLEKSNAILIENEKQLTQNIKNSKKELEALKNYNNLTIEVFREKEVKYKEVLNNIKNIETKIQKLKLMRKDENETQYIIVNF	CP8			114	85	29	0		529281848	hypothetical protein	aaaaattgaaacttatGAGaaagg	MRMKHSILLLIFSAFMFVGCSTATKTITITEKEYLKYPLDEKYIPHKIGVKIMKQEINGKEYLLISPNDFILIHNQYKHLEFNYNSLYNSIEKFNSQVK	>CP8_OOS_x000D_MRMKHSILLLIFSAFMFVGCSTATKTITITEKEYLKYPLDEKYIPHKIGVKIMKQEINGKEYLLISPNDFILIHNQYKHLEFNYNSLYNSIEKFNSQVK	CSTATKTITITEKEYLKYPLDEKYIPHKIGVKIMKQEINGKEYLLISPNDFILIHNQYKHLEFNYNSLYNSIEKFNSQVK	>CP8_OOS_MOD_x000D_CSTATKTITITEKEYLKYPLDEKYIPHKIGVKIMKQEINGKEYLLISPNDFILIHNQYKHLEFNYNSLYNSIEKFNSQVK	CP8			99	80	19	#NAME?	CST	MRMKHSILLLIFSAFMFVG	MFVG	>CP8_x000D_MFVG		0	another cys less pair!!! something related to campylobacter?			165
CPt10	CPt10	FN667789.1	Complete	sep	sep (These candidates are in the same frame)	SIS	SOS	Campylobacter	294338278	CPt10_1161	aatcttaaaaGAGGgact	MQKYVAIAFIIVVMLGYIGWLKYDNAQLQTTISSLEAKNKGLETSLNIQVNLNKIQDEKNRELVNNIKELENKPIKTETKYIAVKDCKVQISKVDTNITSAKGIPLFLGNIGKTQISNQK	>CPt10_SIS_x000D_MQKYVAIAFIIVVMLGYIGWLKYDNAQLQTTISSLEAKNKGLETSLNIQVNLNKIQDEKNRELVNNIKELENKPIKTETKYIAVKDCKVQISKVDTNITSAKGIPLFLGNIGKTQISNQK	TRUE	KYDNAQLQTTISSLEAKNKGLETSLNIQVNLNKIQDEKNRELVNNIKELENKPIKTETKYIAVKDCKVQISKVDTNITSAKGIPLFLGNIGKTQISNQK	>CPt10_SIS_x000D_KYDNAQLQTTISSLEAKNKGLETSLNIQVNLNKIQDEKNRELVNNIKELENKPIKTETKYIAVKDCKVQISKVDTNITSAKGIPLFLGNIGKTQISNQK	CP21			120	99	21	1	This protein has potential coiled coil structure based on coils and CCHMM_prof. Good indication it is a spanin. (JDB)	294338279	CPt10_1171	atcaaaaataAGGAatcact	MKFKKFLLALIPFIFVGCSAVRTEFIYPKIPDVKEPPMTQDYNLTVIKINNVEYYSLSPEDAKILSENWIKFKSWAENYELLKIIKNKDLK	>CPt10_SOS_x000D_MKFKKFLLALIPFIFVGCSAVRTEFIYPKIPDVKEPPMTQDYNLTVIKINNVEYYSLSPEDAKILSENWIKFKSWAENYELLKIIKNKDLK	CSAVRTEFIYPKIPDVKEPPMTQDYNLTVIKINNVEYYSLSPEDAKILSENWIKFKSWAETNYELLKIIKNKDLK	>CPt10_SOS_MOD_x000D_CSAVRTEFIYPKIPDVKEPPMTQDYNLTVIKINNVEYYSLSPEDAKILSENWIKFKSWAETNYELLKIIKNKDLK	CP21			91	75	16	#NAME?	CSA	MKFKKFLLALIPFIFVGCSAVRTEFIYPKIPDVKEPPMTQDYNLTVIKINNVEYYSLSPEDAKILSENWIKFKSWAENYELLKIIKNKDLK	IFVG	>CPt10_x000D_IFVG		0	No cysteine in Rz1 and one cysteine in Rz ...interesting candidate ...			174
CPX	CPX	NC_016562.1	Complete	ovl		OIS	OOS	Campylobacter	371671013	CaPhCPX_gp103	ttttcGAGtatcaaacatttaaagg	MQMFNFLFSFIKSNIIYILLGSLLAFTAYRYISLEKSNAILIENEKQLTQNIKNSKKELEALKNYNNLTEVFREKEVKYKEVLNNIKNIETKIQKLKLMRKDENETQYIIVNF	>CPX_OIS_x000D_MQMFNFLFSFIKSNIIYILLGSLLAFTAYRYISLEKSNAILIENEKQLTQNIKNSKKELEALKNYNNLTEVFREKEVKYKEVLNNIKNIETKIQKLKLMRKDENETQYIIVNF	TRUE	RYISLEKSNAILIENEKQLTQNIKNSKKELEALKNYNNLTEVFREKEVKYKEVLNNIKNIETKIQKLKLMRKDENETQYIIVNF	>CPX_OIS_x000D_RYISLEKSNAILIENEKQLTQNIKNSKKELEALKNYNNLTEVFREKEVKYKEVLNNIKNIETKIQKLKLMRKDENETQYIIVNF	CP8			113	84	29	0	Could actually be starting at the second M, that way it would have a better SD	371671012	CaPhCPX_gp102	aaaaattgaaacttatGAGaaagg	MRMKHSILLLIFSAFMFVGCSTATKTITITEKEYLKYPLDEKYIPHKIGVKIMKQEINGKEYLLISPNDFILIHNQYKHLEFNYNSLYNSIEKFNSQVK	>CPX_OOS_x000D_MRMKHSILLLIFSAFMFVGCSTATKTITITEKEYLKYPLDEKYIPHKIGVKIMKQEINGKEYLLISPNDFILIHNQYKHLEFNYNSLYNSIEKFNSQVK	CSTATKTITITEKEYLKYPLDEKYIPHKIGVKIMKQEINGKEYLLISPNDFILIHNQYKHLEFNYNSLYNSIEKFNSQVK	>CPX_OOS_MOD_x000D_CSTATKTITITEKEYLKYPLDEKYIPHKIGVKIMKQEINGKEYLLISPNDFILIHNQYKHLEFNYNSLYNSIEKFNSQVK	CP8			99	80	19	#NAME?	CST	MRMKHSILLLIFSAFMFVG	MFVG	>CPX_x000D_MFVG		0	has this MFVGC lipobox. doesn't have cysteines, No Cys in Rz or Rz1		has 2 more lipoproteins	164
CR3	CR3	NC_017974	Complete	sep		SIS	SOS	Cronobacter	389060126	CR3_gp264	gataaaatacccaaAGGAGGTatt	MTTFILKYKKYLIGIGIAALLLFSFNWYVGTKEDAAYDRGFQYANTQWEKKGKEYVDLIDKGKADNTALNEELARVSEEKRKLEEARRHNVNDKQVEYNKTEAARKKGLDDDFVDLYNESLGD	>CR3_SIS_x000D_MTTFILKYKKYLIGIGIAALLLFSFNWYVGTKEDAAYDRGFQYANTQWEKKGKEYVDLIDKGKADNTALNEELARVSEEKRKLEEARRHNVNDKQVEYNKTEAARKKGLDDDFVDLYNESLGD	TRUE	KEDAAYDRGFQYANTQWEKKGKEYVDLIDKGKADNTALNEELARVSEEKRKLEEARRHNVNDKQVEYNKTEAARKKGLDDDFVDLYNESLGD	>CR3_SIS_x000D_KEDAAYDRGFQYANTQWEKKGKEYVDLIDKGKADNTALNEELARVSEEKRKLEEARRHNVNDKQVEYNKTEAARKKGLDDDFVDLYNESLGD	CR3			123	92	31	0	seems to be the best candidates for Rz and Rz1, even though we have quie a few lipoprotein candidates for Rz1, this was the only one before a lipoprotein and could be the i-spanin	389060127	CR3_gp265	gtacaacgaatccttGGGGGactg	MRKFILGMFMVLALSACSNKDRIPEVAFKGTTVEDLVDKPDRELMRKAPPKQYLKKGTDNGEGAVVISNNNLRAATVERRLEDLQQYVCNLFQDPVGEVCGKGK	>CR3_SOS_x000D_MRKFILGMFMVLALSACSNKDRIPEVAFKGTTVEDLVDKPDRELMRKAPPKQYLKKGTDNGEGAVVISNNNLRAATVERRLEDLQQYVCNLFQDPVGEVCGKGK	CSNKDRIPEVAFKGTTVEDLVDKPDRELMRKAPPKQYLKKGTDNGEGAVVISNNNLRAATVERRLEDLQQYVCNLFQDPVGEVCGKGK	>CR3_SOS_MOD_x000D_CSNKDRIPEVAFKGTTVEDLVDKPDRELMRKAPPKQYLKKGTDNGEGAVVISNNNLRAATVERRLEDLQQYVCNLFQDPVGEVCGKGK	CR3			104	88	16	#NAME?	CSN	MRKFILGMFMVLALSA	ALSA	>CR3_x000D_ALSA		2	this phage atleast 3 more lipoproteins, but this one seems to fulfill most of the criteria if not all. it also gives a blast hit to rv5_p67 which is annotated as o-spanin candidate in our database, it has a good SS and also both genes have strong SDs			180
Cr30	Cr30	NC_025422.1	Complete	emb		EIS	EOS	Caulobacter	725949223	putative signal peptide protein	agtcaatcgaaagcctcctcaaca	MLTIISEFLKGIPLPWKILGFLLFCTGLVAFGYAKGNQRADERIAEYEQSFKDKKAVIDAGQVKINDRIVTKYVDRVKVIRDQEIQTNEIIKEIPKQELFAGSIYSHNLSAGWSVREQTSYPGYFPESSRASDETPSGVETSEFLSVINGNYTNCKANYEQLVNLQDWIRETQKNVEEANKTKNK	>Cr30_EIS_x000D_MLTIISEFLKGIPLPWKILGFLLFCTGLVAFGYAKGNQRADERIAEYEQSFKDKKAVIDAGQVKINDRIVTKYVDRVKVIRDQEIQTNEIIKEIPKQELFAGSIYSHNLSAGWSVREQTSYPGYFPESSRASDETPSGVETSEFLSVINGNYTNCKANYEQLVNLQDWIRETQKNVEEANKTKNK	TRUE	KGNQRADERIAEYEQSFKDKKAVIDAGQVKINDRIVTKYVDRVKVIRDQEIQTNEIIKEIPKQELFAGSIYSHNLSAGWSVREQTSYPGYFPESSRASDETPSGVETSEFLSVINGNYTNCKANYEQLVNLQDWIRETQKNVEEANKTKNK	>Cr30_EIS_x000D_KGNQRADERIAEYEQSFKDKKAVIDAGQVKINDRIVTKYVDRVKVIRDQEIQTNEIIKEIPKQELFAGSIYSHNLSAGWSVREQTSYPGYFPESSRASDETPSGVETSEFLSVINGNYTNCKANYEQLVNLQDWIRETQKNVEEANKTKNK	Singleton			185	151	34	1		CDS 27242..27466	not annotated/ putative o-spanin	ttcgtgatcAGGAaattcagacaa	MKLSKKSPNKNFLLVASIVTISLLVGACANKPVTLVTFPNPPEHLMKPPVALKPVSSYQSSTGTIQTVKPTTNN	>Cr30_EOS_x000D_MKLSKKSPNKNFLLVASIVTISLLVGACANKPVTLVTFPNPPEHLMKPPVALKPVSSYQSSTGTIQTVKPTTNN	CANKPVTLVTFPNPPEHLMKPPVALKPVSSYQSSTGTIQTVKPTTNN	>Cr30_EOS_MOD_x000D_CANKPVTLVTFPNPPEHLMKPPVALKPVSSYQSSTGTIQTVKPTTNN	Singleton			74	47	27	#NAME?	CAN	MKLSKKSPNKNFLLVASIVTISLLVGA	LVGA	>Cr30_x000D_LVGA		0		OSPNI		198
CR44b	CR44b	NC_023576.1	Complete	emb		EIS	EOS	Citrobacter	589286993	CF82_gp53	atctgataaaccgGGAGGgcaact	MLEILKRAAPWLLAAVMFAGGYHTANNKWEAKVNAEYTSNLKASEDTRLAVQAEVNKVSKRFQDEMSSLEGSTDRIIADLNRDNKRLRVKVNTSGLTESDISRCFPNGRVELHPETSKSLIRIAQEADIKEKALQDTIRRLQGVK	>CR44b_EIS_x000D_MLEILKRAAPWLLAAVMFAGGYHTANNKWEAKVNAEYTSNLKASEDTRLAVQAEVNKVSKRFQDEMSSLEGSTDRIIADLNRDNKRLRVKVNTSGLTESDISRCFPNGRVELHPETSKSLIRIAQEADIKEKALQDTIRRLQGVK	FALSE	EAKVNAEYTSNLKASEDTRLAVQAEVNKVSKRFQDEMSSLEGSTDRIIADLNRDNKRLRVKVNTSGLTESDISRCFPNGRVELHPETSKSLIRIAQEADIKEKALQDTIRRLQGVK	>CR44b_EIS_x000D_EAKVNAEYTSNLKASEDTRLAVQAEVNKVSKRFQDEMSSLEGSTDRIIADLNRDNKRLRVKVNTSGLTESDISRCFPNGRVELHPETSKSLIRIAQEADIKEKALQDTIRRLQGVK	T7			145	116	29	1		589286994	CF82_gp54	acaataagtgGGAGGctaaggtca	MLSKLKSTKCPSGFRTKCPRWKAALIGLLLTLTAITSGCASKSTPQVSPSQISVDASLMVESNYTQKLLKVLSE	>CR44b_EOS_x000D_MLSKLKSTKCPSGFRTKCPRWKAALIGLLLTLTAITSGCASKSTPQVSPSQISVDASLMVESNYTQKLLKVLSE	CASKSTPQVSPSQISVDASLMVESNYTQKLLKVLSE	>CR44b_EOS_MOD_x000D_CASKSTPQVSPSQISVDASLMVESNYTQKLLKVLSE	K11	blasts to all members of family	Too long signal sequence	74	36	38	#NAME?	CAS	MLSKLKSTKCPSGFRTKCPRWKAALIGLLLTLTAITSG	ITSG	>CR44b_x000D_ITSG		0	very long SS, same as many of those T7 like guys			152
CR5	CR5	NC_021531.1	Complete	sep		SIS	SOS	Cronobacter	514051495	CR5_183	acatataactactccGAGGTaaat	MVAGIIKLLPLLTFLLEVFKSDDGKFTAKAKAVFLAFLAILSFSAYVSYAYVQQFHALVELKAHQQYLIKSEGDANGRALRLENRVTELENKLDVCRNRPPYDGVSVRTPKPTQPDIISTPAAVIKTPTPPKHPVPYKPDVILPTTAIVSREDKEKGLADRMDKITRHINN	>CR5_SIS_x000D_MVAGIIKLLPLLTFLLEVFKSDDGKFTAKAKAVFLAFLAILSFSAYVSYAYVQQFHALVELKAHQQYLIKSEGDANGRALRLENRVTELENKLDVCRNRPPYDGVSVRTPKPTQPDIISTPAAVIKTPTPPKHPVPYKPDVILPTTAIVSREDKEKGLADRMDKITRHINN	FALSE	VQQFHALVELKAHQQYLIKSEGDANGRALRLENRVTELENKLDVCRNRPPYDGVSVRTPKPTQPDIISTPAAVIKTPTPPKHPVPYKPDVILPTTAIVSREDKEKGLADRMDKITRHINN	>CR5_SIS_x000D_VQQFHALVELKAHQQYLIKSEGDANGRALRLENRVTELENKLDVCRNRPPYDGVSVRTPKPTQPDIISTPAAVIKTPTPPKHPVPYKPDVILPTTAIVSREDKEKGLADRMDKITRHINN	Singleton		Too long N-terminus?	171	120	51	1		514051496	CR5_184	cacataaataattaaGAGGTcgtt	MPWVIWFLVIMLTGCSSFSGYRDGAVSQLKDGPDVTDYRNAESSDAVLRDYVTEVNLYAFYVFNYTKALNEYAMKHGWHPLPIPPVCEQYTMPGLMDIPDFVFRRGIKSDDEVDMALASYIRALRARMNENALRVNRAFAKHREACIY	>CR5_SOS_x000D_MPWVIWFLVIMLTGCSSFSGYRDGAVSQLKDGPDVTDYRNAESSDAVLRDYVTEVNLYAFYVFNYTKALNEYAMKHGWHPLPIPPVCEQYTMPGLMDIPDFVFRRGIKSDDEVDMALASYIRALRARMNENALRVNRAFAKHREACIY	CSSFSGYRDGAVSQLKDGPDVTDYRNAESSDAVLRDYVTEVNLYAFYVFNYTKALNEYAMKHGWHPLPIPPVCEQYTMPGLMDIPDFVFRRGIKSDDEVDMALASYIRALRARMNENALRVNRAFAKHREACIY	>CR5_SOS_MOD_x000D_CSSFSGYRDGAVSQLKDGPDVTDYRNAESSDAVLRDYVTEVNLYAFYVFNYTKALNEYAMKHGWHPLPIPPVCEQYTMPGLMDIPDFVFRRGIKSDDEVDMALASYIRALRARMNENALRVNRAFAKHREACIY	Singleton			148	134	14	#NAME?	CSS	MPWVIWFLVIMLTG	MLTG	>CR5_x000D_MLTG		2	Endolysin is at 178, these are the best candidates even though very long individually			254	Too long?
CR8	CR8	NC_023548.1	Complete	emb		EIS	EOS	Citrobacter	589286159	CR8_52	ttctgtagaactaGGAGGgcaact	MLKFLNRVIPWAIAGVLFTGGYHLGYEKADSKWKEVNHVEYVKKTEARADKQAALNKASQDYQDKLAELEGSTDRIITDLRKSNSGLYVKLKNTSGPTRPDGRCELNGKAELDESTAGDLIQITQKGDAWIEALQKTIRELQQNKEK	>CR8_EIS_x000D_MLKFLNRVIPWAIAGVLFTGGYHLGYEKADSKWKEVNHVEYVKKTEARADKQAALNKASQDYQDKLAELEGSTDRIITDLRKSNSGLYVKLKNTSGPTRPDGRCELNGKAELDESTAGDLIQITQKGDAWIEALQKTIRELQQNKEK	FALSE	EKADSKWKEVNHVEYVKKTEARADKQAALNKASQDYQDKLAELEGSTDRIITDLRKSNSGLYVKLKNTSGPTRPDGRCELNGKAELDESTAGDLIQITQKGDAWIEALQKTIRELQQNKEK	>CR8_EIS_x000D_EKADSKWKEVNHVEYVKKTEARADKQAALNKASQDYQDKLAELEGSTDRIITDLRKSNSGLYVKLKNTSGPTRPDGRCELNGKAELDESTAGDLIQITQKGDAWIEALQKTIRELQQNKEK	T7			147	121	26	1		589286160	CR8_53	actcaaagtggaAGGAGGTgaacc	MLNTSRRLRHERINKLLSTKPHKTTKTSWLNWRGALTGLLLICVSLTAACTSNSRTPAAPQDLTVDASLMVKPNLTNQLLETLSK	>CR8_EOS_x000D_MLNTSRRLRHERINKLLSTKPHKTTKTSWLNWRGALTGLLLICVSLTAACTSNSRTPAAPQDLTVDASLMVKPNLTNQLLETLSK	CTSNSRTPAAPQDLTVDASLMVKPNLTNQLLETLSK	>CR8_EOS_MOD_x000D_CTSNSRTPAAPQDLTVDASLMVKPNLTNQLLETLSK	K11	blasts to all members of family	Too long signal sequence	85	36	49	#NAME?	CTS	MLNTSRRLRHERINKLLSTKPHKTTKTSWLNWRGALTGLLLICVSLTAA	LTAA	>CR8_x000D_LTAA		0	long SS like 18.7			157
CR9	CR9	NC_023717.1	Complete	sep		SIS	SOS	Cronobacter	593777397	CR9_280	ataaactactcagAGGAGGgaagt	MNAFILKYKKYLIGIAVAIALIFSFNWYVGTKESAAYDRGFQAANVQWEKKGKEYVDLIDKGKAENVSLNEQLARVSEEKRKLEEKRTQDVTHKQIEYNKTEAARKKGLDDDFIDLYNESLGD	>CR9_SIS_x000D_MNAFILKYKKYLIGIAVAIALIFSFNWYVGTKESAAYDRGFQAANVQWEKKGKEYVDLIDKGKAENVSLNEQLARVSEEKRKLEEKRTQDVTHKQIEYNKTEAARKKGLDDDFIDLYNESLGD	TRUE	KESAAYDRGFQAANVQWEKKGKEYVDLIDKGKAENVSLNEQLARVSEEKRKLEEKRTQDVTHKQIEYNKTEAARKKGLDDDFIDLYNESLGD	>CR9_SIS_x000D_KESAAYDRGFQAANVQWEKKGKEYVDLIDKGKAENVSLNEQLARVSEEKRKLEEKRTQDVTHKQIEYNKTEAARKKGLDDDFIDLYNESLGD	CR3			123	92	31	0		593777398	CR9_281	gtacaatgaatccttGGGGGactg	MRKFILGMFMVLALSGCSNKDRIPEVAFKGTTIEDLAAKPDRELMRKSPPKQYLKRGADNGEAGVVVSNNNLRAGTIERRFEDLQQYVCNLFHDSVGEVCDKGK	>CR9_SOS_x000D_MRKFILGMFMVLALSGCSNKDRIPEVAFKGTTIEDLAAKPDRELMRKSPPKQYLKRGADNGEAGVVVSNNNLRAGTIERRFEDLQQYVCNLFHDSVGEVCDKGK	CSNKDRIPEVAFKGTTIEDLAAKPDRELMRKSPPKQYLKRGADNGEAGVVVSNNNLRAGTIERRFEDLQQYVCNLFHDSVGEVCDKGK	>CR9_SOS_MOD_x000D_CSNKDRIPEVAFKGTTIEDLAAKPDRELMRKSPPKQYLKRGADNGEAGVVVSNNNLRAGTIERRFEDLQQYVCNLFHDSVGEVCDKGK	CR3			104	88	16	#NAME?	CSN	MRKFILGMFMVLALSG	ALSG	>CR9_x000D_ALSG		2				180
CUS-3	CUS-3	CP000711	Complete	emb		EIS	EOS	Enterobacteria	148566131	lysis protein/Rz	cggaacggtcagagagattGAGGT	MSRVTAIISALIICIIVCLSWAVNHYRDNAIAYKEQRDKATSIIADMRKRQRDVAELDARYTKELADANATIESLRADVSAGRKRLQVAATCAKSTTGASSMGDGENPRLTADAELNYYRLRSGIDRITAQVNYLQEYIRTQCLR	>CUS-3_EIS_x000D_MSRVTAIISALIICIIVCLSWAVNHYRDNAIAYKEQRDKATSIIADMRKRQRDVAELDARYTKELADANATIESLRADVSAGRKRLQVAATCAKSTTGASSMGDGENPRLTADAELNYYRLRSGIDRITAQVNYLQEYIRTQCLR	TRUE	NHYRDNAIAYKEQRDKATSIIADMRKRQRDVAELDARYTKELADANATIESLRADVSAGRKRLQVAATCAKSTTGASSMGDGENPRLTADAELNYYRLRSGIDRITAQVNYLQEYIRTQCLR	>CUS-3_EIS_x000D_NHYRDNAIAYKEQRDKATSIIADMRKRQRDVAELDARYTKELADANATIESLRADVSAGRKRLQVAATCAKSTTGASSMGDGENPRLTADAELNYYRLRSGIDRITAQVNYLQEYIRTQCLR	Lambda			145	122	23	2	already annotated as Rz	148566130	lipoprotein precursor Rz1	caagatacacaaAGGAGcttgctg	MLTRLSKVSVLMFLLGVSACKSPPPVQSQRPEPAAWAMEKTQDLQQMLNSIITVSEVESTG	>CUS-3_EOS_x000D_MLTRLSKVSVLMFLLGVSACKSPPPVQSQRPEPAAWAMEKTQDLQQMLNSIITVSEVESTG	CKSPPPVQSQRPEPAAWAMEKTQDLQQMLNSIITVSEVESTG	>CUS-3_EOS_MOD_x000D_CKSPPPVQSQRPEPAAWAMEKTQDLQQMLNSIITVSEVESTG	HK97			61	42	19	#NAME?	CKS	MLTRLSKVSVLMFLLGVSA	GVSA	>CUS-3_x000D_GVSA		0	already annotated as Rz1			164
D108	D108	NC_013594.1	Complete	ovl		OIS	OOS	Escherichia	281199666	gp23	caatctggaatatcaGGGGGgcgg	MTFASKSLLLAAVFAAVLSGVLWHRLDSTRHDNQTLRRKLQTEQQARHTAEWLLHGQEQTMQVFSAIRAANRAARLADETEHHDAKEKITTAITGDNCSTRPVPAVAADRLRELEKRTRAIGGDPARN	>D108_OIS_x000D_MTFASKSLLLAAVFAAVLSGVLWHRLDSTRHDNQTLRRKLQTEQQARHTAEWLLHGQEQTMQVFSAIRAANRAARLADETEHHDAKEKITTAITGDNCSTRPVPAVAADRLRELEKRTRAIGGDPARN	TRUE	RLDSTRHDNQTLRRKLQTEQQARHTAEWLLHGQEQTMQVFSAIRAANRAARLADETEHHDAKEKITTAITGDNCSTRPVPAVAADRLRELEKRTRAIGGDPARN	>D108_OIS_x000D_RLDSTRHDNQTLRRKLQTEQQARHTAEWLLHGQEQTMQVFSAIRAANRAARLADETEHHDAKEKITTAITGDNCSTRPVPAVAADRLRELEKRTRAIGGDPARN	Mu			128	104	24	1		CDS 11278..11616	not annotated/ putative o-spanin	tggcagatGAGacagaacatcatg	MQKKKLQPPLPVTIAALVLCLPLLLTGCGNSKNAPVPSVVILPETDTELTEATPVPPMPQPLTWGASLLWNADLLMALGQCNRDKASVREQETRRKEIYERRPEPGGGAAAR	>D108_OOS_x000D_MQKKKLQPPLPVTIAALVLCLPLLLTGCGNSKNAPVPSVVILPETDTELTEATPVPPMPQPLTWGASLLWNADLLMALGQCNRDKASVREQETRRKEIYERRPEPGGGAAAR	CGNSKNAPVPSVVILPETDTELTEATPVPPMPQPLTWGASLLWNADLLMALGQCNRDKASVREQETRRKEIYERRPEPGGGAAAR	>D108_OOS_MOD_x000D_CGNSKNAPVPSVVILPETDTELTEATPVPPMPQPLTWGASLLWNADLLMALGQCNRDKASVREQETRRKEIYERRPEPGGGAAAR	Mu			112	85	27	#NAME?	CGN	MQKKKLQPPLPVTIAALVLCLPLLLTG	LLTG	>D108_x000D_LLTG		1	cannot be recognized by the lipoP server probably due to the limitation of the how far is the Cys located from the N-terminal end. There is a lipobox with LCAG. It is a shorter Rz1 but still maintains 2 cysteines and these genes are proximal to the holin and endolysin like genes., we had the wrong o-spanin first, don't know who annotated it, but I found an overlapping o-spanin that has a better l…	OSPNI		189
D3	D3	NC_002484.1	Complete	sep		SIS	SOS	Pseudomonas	9635624	D3p32	tcttgcagcgggcGGGGtgctgtc	MISARALSVALASLVLVGFGTAGGVWLGARHYRPQLDAASADLAACRSARGSLEAAVVEQGGQIAALRQAGEHRARDVAQAVDRGRQQAAEQYAGAQRLLSQRTAGEQCAAAEAVIDQELGL	>D3_SIS_x000D_MISARALSVALASLVLVGFGTAGGVWLGARHYRPQLDAASADLAACRSARGSLEAAVVEQGGQIAALRQAGEHRARDVAQAVDRGRQQAAEQYAGAQRLLSQRTAGEQCAAAEAVIDQELGL	TRUE	RHYRPQLDAASADLAACRSARGSLEAAVVEQGGQIAALRQAGEHRARDVAQAVDRGRQQAAEQYAGAQRLLSQRTAGEQCAAAEAVIDQELGL	>D3_SIS_x000D_RHYRPQLDAASADLAACRSARGSLEAAVVEQGGQIAALRQAGEHRARDVAQAVDRGRQQAAEQYAGAQRLLSQRTAGEQCAAAEAVIDQELGL	D3			122	93	29	2		9635625	D3p33	ggtcatcgatcAGGAGctgggtct	MRVVLMLMIVALVGCAGRQEAEPRTVRVEVPIAVPCRAPAVEVPAWPAAGLRKGDDLQTKVRALLAERRQRIGYEAQLLAANRACQ	>D3_SOS_x000D_MRVVLMLMIVALVGCAGRQEAEPRTVRVEVPIAVPCRAPAVEVPAWPAAGLRKGDDLQTKVRALLAERRQRIGYEAQLLAANRACQ	CAGRQEAEPRTVRVEVPIAVPCRAPAVEVPAWPAAGLRKGDDLQTKVRALLAERRQRIGYEAQLLAANRACQ	>D3_SOS_MOD_x000D_CAGRQEAEPRTVRVEVPIAVPCRAPAVEVPAWPAAGLRKGDDLQTKVRALLAERRQRIGYEAQLLAANRACQ	D3			86	72	14	#NAME?	CAG	MRVVLMLMIVALVG	ALVG	>D3_x000D_ALVG		2				165
D3112	D3112	NC_005178.1	Complete	ovl		OIS	OOS	Pseudomonas	38229134	D3112p22	cgggctgctgccGAGGTcttccga	MTWRLGLALALFLVMVATSAWWSGRVAGLADGRAACADAQTRAYRDVLEQSAAQLKTVQDTSAALFQRLAKRADSDQQTTRELRNALAETAGDRAACRFPAGVMQQLETARQRAAQATTGGLGSTVPDPGGGD	>D3112_OIS_x000D_MTWRLGLALALFLVMVATSAWWSGRVAGLADGRAACADAQTRAYRDVLEQSAAQLKTVQDTSAALFQRLAKRADSDQQTTRELRNALAETAGDRAACRFPAGVMQQLETARQRAAQATTGGLGSTVPDPGGGD	TRUE	RVAGLADGRAACADAQTRAYRDVLEQSAAQLKTVQDTSAALFQRLAKRADSDQQTTRELRNALAETAGDRAACRFPAGVMQQLETARQRAAQATTGGLGSTVPDPGGGD	>D3112_OIS_x000D_RVAGLADGRAACADAQTRAYRDVLEQSAAQLKTVQDTSAALFQRLAKRADSDQQTTRELRNALAETAGDRAACRFPAGVMQQLETARQRAAQATTGGLGSTVPDPGGGD	DMS3			133	109	24	2		CDS 12295:12549	not annotated/ putative o-spanin	aacaaactactcgGGAGcttcgta	MPWPKPLVIALPAAFLLASCSSSKPPVNVPPRPLPAALAQPCPTPVAVTDDNPDAAAIALKQLYDQYGLCAGLHWDTVRHLQKD	>D3112_OOS_x000D_MPWPKPLVIALPAAFLLASCSSSKPPVNVPPRPLPAALAQPCPTPVAVTDDNPDAAAIALKQLYDQYGLCAGLHWDTVRHLQKD	CSSSKPPVNVPPRPLPAALAQPCPTPVAVTDDNPDAAAIALKQLYDQYGLCAGLHWDTVRHLQKD	>D3112_OOS_MOD_x000D_CSSSKPPVNVPPRPLPAALAQPCPTPVAVTDDNPDAAAIALKQLYDQYGLCAGLHWDTVRHLQKD	DMS3			84	65	19	#NAME?	CSS	MPWPKPLVIALPAAFLLAS	LLAS	>D3112_x000D_LLAS		2		OSPNI		174
DC1	DC1	NC_018452	Complete	emb		EIS	EOS	Burkholderia	401723083	B862_gp72/ Rz	ctacaacacctgcatGGGGGcgca	MNPLNPWAILGAFVAAAACLAAGCWIGVDVEHARRVAEVNALKADHALEAKRLSDAATEASEKARKAEATMREKVAQIDQLETDLNHANSENADLRGRLSSGTQRVYVRAKCPAPAGGSVPGSAAPAGVDHEADRAELDPAFAGELAGIAGDGDDAIRRLSALQSYVRDVCLAPRE	>DC1_EIS_x000D_MNPLNPWAILGAFVAAAACLAAGCWIGVDVEHARRVAEVNALKADHALEAKRLSDAATEASEKARKAEATMREKVAQIDQLETDLNHANSENADLRGRLSSGTQRVYVRAKCPAPAGGSVPGSAAPAGVDHEADRAELDPAFAGELAGIAGDGDDAIRRLSALQSYVRDVCLAPRE	TRUE	DVEHARRVAEVNALKADHALEAKRLSDAATEASEKARKAEATMREKVAQIDQLETDLNHANSENADLRGRLSSGTQRVYVRAKCPAPAGGSVPGSAAPAGVDHEADRAELDPAFAGELAGIAGDGDDAIRRLSALQSYVRDVCLAPRE	>DC1_EIS_x000D_DVEHARRVAEVNALKADHALEAKRLSDAATEASEKARKAEATMREKVAQIDQLETDLNHANSENADLRGRLSSGTQRVYVRAKCPAPAGGSVPGSAAPAGVDHEADRAELDPAFAGELAGIAGDGDDAIRRLSALQSYVRDVCLAPRE	Lambda			176	148	28	2		401723084	B862_gp73/Rz1	accaacttgaaaccgacctcaatc	MRTLKTLIFVAVSAAALSACTSAQNVPPPPAVACPVPPPPPAWTMKPTEPNLTQRLRASWLESPATATTQSGD	>DC1_EOS_x000D_MRTLKTLIFVAVSAAALSACTSAQNVPPPPAVACPVPPPPPAWTMKPTEPNLTQRLRASWLESPATATTQSGD	CTSAQNVPPPPAVACPVPPPPPAWTMKPTEPNLTQRLRASWLESPATATTQSGD	>DC1_EOS_MOD_x000D_CTSAQNVPPPPAVACPVPPPPPAWTMKPTEPNLTQRLRASWLESPATATTQSGD	Bcep22			73	54	19	#NAME?	CTS	MRTLKTLIFVAVSAAALSA	ALSA	>DC1_x000D_ALSA		1	not a good SD for o-spanin, could have a different start codon		NCBI	202	Too long?
DE3	DE3	EU078592	Complete	emb		EIS	EOS	Escherichia	ACF32379.1	Rz	cggaacggtcagaGAGattgatgt	MSRVTAIISALVICIIVCLSWAVNHYRDNAITYKAQRDKNARELKLANAAITDMQMRQRDVAALDAKYTKELADAKAENDALRDDVAAGRRRLHIKAVCQSVREATTASGVDNAASPRLADTAERDYFTLRERLITMQKQLEGTQKYINEQCR	>DE3_EIS_x000D_MSRVTAIISALVICIIVCLSWAVNHYRDNAITYKAQRDKNARELKLANAAITDMQMRQRDVAALDAKYTKELADAKAENDALRDDVAAGRRRLHIKAVCQSVREATTASGVDNAASPRLADTAERDYFTLRERLITMQKQLEGTQKYINEQCR	TRUE	NHYRDNAITYKAQRDKNARELKLANAAITDMQMRQRDVAALDAKYTKELADAKAENDALRDDVAAGRRRLHIKAVCQSVREATTASGVDNAASPRLADTAERDYFTLRERLITMQKQLEGTQKYINEQCR	>DE3_EIS_x000D_NHYRDNAITYKAQRDKNARELKLANAAITDMQMRQRDVAALDAKYTKELADAKAENDALRDDVAAGRRRLHIKAVCQSVREATTASGVDNAASPRLADTAERDYFTLRERLITMQKQLEGTQKYINEQCR	Lambda			153	130	23	2	lambda like phage	CDS 17764:17946	not annotated/ putative o-spanin	caaaatacacgaAGGAGttagctg	MLKLKMMLCVMMLPLVVVGCTSKQSVSQCVKPPPPPAWIMQPPPDWQTPLNGIISPSERG	>DE3_EOS_x000D_MLKLKMMLCVMMLPLVVVGCTSKQSVSQCVKPPPPPAWIMQPPPDWQTPLNGIISPSERG	CTSKQSVSQCVKPPPPPAWIMQPPPDWQTPLNGIISPSERG	>DE3_EOS_MOD_x000D_CTSKQSVSQCVKPPPPPAWIMQPPPDWQTPLNGIISPSERG	Lambda			60	41	19	#NAME?	CTS	MLKLKMMLCVMMLPLVVVG	VVVG	>DE3_x000D_VVVG		1	Rz1 is not annotated in the database. 100% match with lambda	OSPNI		171
DFL12phi1	DFL12phi1	NC_024367.1	Complete	ovl		OIS	OOS	Dinoroseobacter	658311003	DFL12P1_0011	agaacgtcttctgaaGAGGTttct	MIGQRDLIALGISLAMIGGAFAYGVHKGTVWQVEKYQEEKVALQNEILDLNADLQLMNAEMLRLNRLREELVNELENQALQADGASNPGVAATGGLQRLERRWSESPTTP	>DFL12phi1_OIS_x000D_MIGQRDLIALGISLAMIGGAFAYGVHKGTVWQVEKYQEEKVALQNEILDLNADLQLMNAEMLRLNRLREELVNELENQALQADGASNPGVAATGGLQRLERRWSESPTTP	TRUE	KGTVWQVEKYQEEKVALQNEILDLNADLQLMNAEMLRLNRLREELVNELENQALQADGASNPGVAATGGLQRLERRWSESPTTP	>DFL12phi1_OIS_x000D_KGTVWQVEKYQEEKVALQNEILDLNADLQLMNAEMLRLNRLREELVNELENQALQADGASNPGVAATGGLQRLERRWSESPTTP	DFL12phi1			110	84	26	0		658311004	DFL12P1_0012	accgtttgcgaGAGGaattggtca	MNSKIKLSKRMVLLTPVLLLLVGCSGWNADGVKVQPLPENVTDPCPHPMDVIRTVKGTSVGSDEIRMGRLGDALIECGQEKEIAVQGYEQLSEILK	>DFL12phi1_OOS_x000D_MNSKIKLSKRMVLLTPVLLLLVGCSGWNADGVKVQPLPENVTDPCPHPMDVIRTVKGTSVGSDEIRMGRLGDALIECGQEKEIAVQGYEQLSEILK	CSGWNADGVKVQPLPENVTDPCPHPMDVIRTVKGTSVGSDEIRMGRLGDALIECGQEKEIAVQGYEQLSEILK	>DFL12phi1_OOS_MOD_x000D_CSGWNADGVKVQPLPENVTDPCPHPMDVIRTVKGTSVGSDEIRMGRLGDALIECGQEKEIAVQGYEQLSEILK	DFL12phi1			96	73	23	#NAME?	CSG	MNSKIKLSKRMVLLTPVLLLLVG	LLVG	>DFL12phi1_x000D_LLVG		2		OSPWS		157
DMS3	DMS3	NC_008717.1	Complete	ovl		OIS	OOS	Pseudomonas	110294465	DMS3-22	cgggctgctgccGAGGTcttccga	MTWRLGLALALFLVMVATSAWWSGRVAGLADGRAACADAQTRAYRDVLEQSAAQLKAVQDTSAALFQRLAQRADSDQQTTRELRHALAETAADRAACRFPAGVMQQLETARQRAAQATTGGLGSTVPDPGGGD	>DMS3_OIS_x000D_MTWRLGLALALFLVMVATSAWWSGRVAGLADGRAACADAQTRAYRDVLEQSAAQLKAVQDTSAALFQRLAQRADSDQQTTRELRHALAETAADRAACRFPAGVMQQLETARQRAAQATTGGLGSTVPDPGGGD	TRUE	RVAGLADGRAACADAQTRAYRDVLEQSAAQLKAVQDTSAALFQRLAQRADSDQQTTRELRHALAETAADRAACRFPAGVMQQLETARQRAAQATTGGLGSTVPDPGGGD	>DMS3_OIS_x000D_RVAGLADGRAACADAQTRAYRDVLEQSAAQLKAVQDTSAALFQRLAQRADSDQQTTRELRHALAETAADRAACRFPAGVMQQLETARQRAAQATTGGLGSTVPDPGGGD	DMS3			133	109	24	2	same as above	CDS 11808..12062	not annotated/ putative o-spanin	aacaaactactcgGGAGcttcgcc	MPWPKPLLIALPAAFLLASCSSSKPPVNVPPRPLPAALAQPCPTPVAVTDDSPDATAIALKQLYDQYGLCAGLHWDTVRHLQKD	>DMS3_OOS_x000D_MPWPKPLLIALPAAFLLASCSSSKPPVNVPPRPLPAALAQPCPTPVAVTDDSPDATAIALKQLYDQYGLCAGLHWDTVRHLQKD	CSSSKPPVNVPPRPLPAALAQPCPTPVAVTDDSPDATAIALKQLYDQYGLCAGLHWDTVRHLQKD	>DMS3_OOS_MOD_x000D_CSSSKPPVNVPPRPLPAALAQPCPTPVAVTDDSPDATAIALKQLYDQYGLCAGLHWDTVRHLQKD	DMS3			84	65	19	#NAME?	CSS	MPWPKPLLIALPAAFLLAS	LLAS	>DMS3_x000D_LLAS		2	same as above	OSPNI		174
DT57C	DT57C	KM979354.1	Complete	ovl		OIS	OOS	Enterobacteria	735997819	putative membrane protein	tacttcttttAGGAatatgaaaag	MIKNFISSLWQGKWFILGAGLAIGIGFGAYHLLNKVETLSGDLAVATKKISTLETSLNNVRAESELRETRMNQYFTMNNVSQADLDKKISQLDKALSRQDIIAAKPGLVTLIAKKQSKEFEERLACLSGSVEYCSQPQSQSQAVQKR	>DT57C_OIS_x000D_MIKNFISSLWQGKWFILGAGLAIGIGFGAYHLLNKVETLSGDLAVATKKISTLETSLNNVRAESELRETRMNQYFTMNNVSQADLDKKISQLDKALSRQDIIAAKPGLVTLIAKKQSKEFEERLACLSGSVEYCSQPQSQSQAVQKR	TRUE	NKVETLSGDLAVATKKISTLETSLNNVRAESELRETRMNQYFTMNNVSQADLDKKISQLDKALSRQDIIAAKPGLVTLIAKKQSKEFEERLACLSGSVEYCSQPQSQSQAVQKR	>DT57C_OIS_x000D_NKVETLSGDLAVATKKISTLETSLNNVRAESELRETRMNQYFTMNNVSQADLDKKISQLDKALSRQDIIAAKPGLVTLIAKKQSKEFEERLACLSGSVEYCSQPQSQSQAVQKR	T5			147	114	33	2		735997818	DT57C_000039	taaagaatttgAGGAGagattagc	MSFWKRGILLAAAITITGCAETVVPEPSHELPTAHVDWPKGLQPCSFDFKFEKKLATNGEDGVVVVVPYKDWNMLAKCREAEYSYISRLTSMVCFYRQDLQEKRCLVYYPPINNRKD	>DT57C_OOS_x000D_MSFWKRGILLAAAITITGCAETVVPEPSHELPTAHVDWPKGLQPCSFDFKFEKKLATNGEDGVVVVVPYKDWNMLAKCREAEYSYISRLTSMVCFYRQDLQEKRCLVYYPPINNRKD	CAETVVPEPSHELPTAHVDWPKGLQPCSFDFKFEKKLATNGEDGVVVVVPYKDWNMLAKCREAEYSYISRLTSMVCFYRQDLQEKRCLVYYPPINNRKD	>DT57C_OOS_MOD_x000D_CAETVVPEPSHELPTAHVDWPKGLQPCSFDFKFEKKLATNGEDGVVVVVPYKDWNMLAKCREAEYSYISRLTSMVCFYRQDLQEKRCLVYYPPINNRKD	T5			117	99	18	#NAME?	CAE	MSFWKRGILLAAAITITG	TITG	>DT57C_x000D_TITG		4				213	Too long?
E1	E1	NC_010495	Complete	emb		EIS	EOS	Salmonella	170676285	tail protein (wrong annotation)	ggaaggaaaaccGGAGGctgcgcg	MMSILAKYWRPLAIIIIVVASVLWVRSEITSYGGQQYAAGYARAVAEQKAADEQEEQRRNAELQKIQADAQQRIDAARHDAVNAAAKSGRLQQQLANIRKQLVGYSTAESIGNPAAETGVLLGDVLSKSVERNRQLADYADRAREAGLACEAQYNSLRNKKAP	>E1_EIS_x000D_MMSILAKYWRPLAIIIIVVASVLWVRSEITSYGGQQYAAGYARAVAEQKAADEQEEQRRNAELQKIQADAQQRIDAARHDAVNAAAKSGRLQQQLANIRKQLVGYSTAESIGNPAAETGVLLGDVLSKSVERNRQLADYADRAREAGLACEAQYNSLRNKKAP	FALSE	YGGQQYAAGYARAVAEQKAADEQEEQRRNAELQKIQADAQQRIDAARHDAVNAAAKSGRLQQQLANIRKQLVGYSTAESIGNPAAETGVLLGDVLSKSVERNRQLADYADRAREAGLACEAQYNSLRNKKAP	>E1_EIS_x000D_YGGQQYAAGYARAVAEQKAADEQEEQRRNAELQKIQADAQQRIDAARHDAVNAAAKSGRLQQQLANIRKQLVGYSTAESIGNPAAETGVLLGDVLSKSVERNRQLADYADRAREAGLACEAQYNSLRNKKAP	Bcep176			163	132	31	1	wrong annotation..this sequence blast more with Rz than tail protein.	170676286	tail protein	acgaacaagAGGAGcaaagacgca	MQNCKRFRLTHSKGLMLRAMMLLMLLLSLAGCNSNSQTSASSSSDIPPLSPLAIQPQKPEFCLETCSANLSKEIDNWQITLTGQERRD	>E1_EOS_x000D_MQNCKRFRLTHSKGLMLRAMMLLMLLLSLAGCNSNSQTSASSSSDIPPLSPLAIQPQKPEFCLETCSANLSKEIDNWQITLTGQERRD	CNSNSQTSASSSSDIPPLSPLAIQPQKPEFCLETCSANLSKEIDNWQITLTGQERRD	>E1_EOS_MOD_x000D_CNSNSQTSASSSSDIPPLSPLAIQPQKPEFCLETCSANLSKEIDNWQITLTGQERRD	Bcep176			88	57	31	#NAME?	CNS	MQNCKRFRLTHSKGLMLRAMMLLMLLLSLAG	SLAG	>E1_x000D_SLAG		2	also wrong annotation and it is embedded within Rz....blast hit with Rz1 of Enterobacteria phage epsilon15	ISPMA, OSPMA		189
e11/2	e11-2	NC_024125.2	Complete	sep		SIS	SOS	Escherichia	639438874	e112_236	tattataGAGGTtattaaaacttt	MHVSNFTAGLLLLVIAFGGTSIILKNKVERLETSVTEITKTANENALALNNLRIQYNYIDAMNNKNREAIAAIERENETLRKAAKKADVVAHKPGLVEKQINNSFNKFAEDIQDLSK	>e11-2_SIS_x000D_MHVSNFTAGLLLLVIAFGGTSIILKNKVERLETSVTEITKTANENALALNNLRIQYNYIDAMNNKNREAIAAIERENETLRKAAKKADVVAHKPGLVEKQINNSFNKFAEDIQDLSK	TRUE	KNKVERLETSVTEITKTANENALALNNLRIQYNYIDAMNNKNREAIAAIERENETLRKAAKKADVVAHKPGLVEKQINNSFNKFAEDIQDLSK	>e11-2_SIS_x000D_KNKVERLETSVTEITKTANENALALNNLRIQYNYIDAMNNKNREAIAAIERENETLRKAAKKADVVAHKPGLVEKQINNSFNKFAEDIQDLSK	T4			117	93	24	0		639438873	e112_235	agaagacatccAGGAcctttctaa	MIKLSAVILSIGLLVGCSTKPLEVKKETVHPNWPVQIKSYDEAKLSWQVKVIDGKAWVGMPFEDSQEFRIWLNDVKRYVHDQKTMICYYRQELKEDKCK	>e11-2_SOS_x000D_MIKLSAVILSIGLLVGCSTKPLEVKKETVHPNWPVQIKSYDEAKLSWQVKVIDGKAWVGMPFEDSQEFRIWLNDVKRYVHDQKTMICYYRQELKEDKCK	CSTKPLEVKKETVHPNWPVQIKSYDEAKLSWQVKVIDGKAWVGMPFEDSQEFRIWLNDVKRYVHDQKTMICYYRQELKEDKCK	>e11-2_SOS_MOD_x000D_CSTKPLEVKKETVHPNWPVQIKSYDEAKLSWQVKVIDGKAWVGMPFEDSQEFRIWLNDVKRYVHDQKTMICYYRQELKEDKCK	T4			99	83	16	#NAME?	CST	MIKLSAVILSIGLLVG	LLVG	>e11/2_x000D_LLVG		2	Seriously who uses / in their phage names?			176
Ea35-70	Ea35-70	NC_023557.1	Complete	ovl		OIS	OOS	Erwinia	589889424	Ea357_015	atctctacctattaAGGTcgactt	MWILLKELFLKNFKVVLVIAVVGFVVYFLWSTATSVATLGEQQKQMSKQIESIGESVNQLKVLGEQTRDIQQQQMALTQRISSEYDKESQDAQATTGNLLGAVSDGSFRLRIKKPSAPVTIPYRNVAGANGIASPGAASSPDATRGSDGAKANH	>Ea35-70_OIS_x000D_MWILLKELFLKNFKVVLVIAVVGFVVYFLWSTATSVATLGEQQKQMSKQIESIGESVNQLKVLGEQTRDIQQQQMALTQRISSEYDKESQDAQATTGNLLGAVSDGSFRLRIKKPSAPVTIPYRNVAGANGIASPGAASSPDATRGSDGAKANH	TRUE	TLGEQQKQMSKQIESIGESVNQLKVLGEQTRDIQQQQMALTQRISSEYDKESQDAQATTGNLLGAVSDGSFRLRIKKPSAPVTIPYRNVAGANGIASPGAASSPDATRGSDGAKANH	>Ea35-70_OIS_x000D_TLGEQQKQMSKQIESIGESVNQLKVLGEQTRDIQQQQMALTQRISSEYDKESQDAQATTGNLLGAVSDGSFRLRIKKPSAPVTIPYRNVAGANGIASPGAASSPDATRGSDGAKANH	Singleton			154	117	37	0		589889423	Ea357_014	ctgaatatgataAGGAGtcacagg	MRKLLLGTCLGLLVMVLSGCGSRNQAPPSPSLTGTLLEQTVLQVQEPPAPLMRPAAPTVQKRIIDRFGSTSDADVPATVGVPAGAPATSTAAIAPLPDVNYKVTSVLEDDEYLYFPPEDSQFLINIGAEADDTARRLTKLQEYTTGLLTAIKQLNNLKVNPPTGSTK	>Ea35-70_OOS_x000D_MRKLLLGTCLGLLVMVLSGCGSRNQAPPSPSLTGTLLEQTVLQVQEPPAPLMRPAAPTVQKRIIDRFGSTSDADVPATVGVPAGAPATSTAAIAPLPDVNYKVTSVLEDDEYLYFPPEDSQFLINIGAEADDTARRLTKLQEYTTGLLTAIKQLNNLKVNPPTGSTK	CGSRNQAPPSPSLTGTLLEQTVLQVQEPPAPLMRPAAPTVQKRIIDRFGSTSDADVPATVGVPAGAPATSTAAIAPLPDVNYKVTSVLEDDEYLYFPPEDSQFLINIGAEADDTARRLTKLQEYTTGLLTAIKQLNNLKVNPPTGSTK	>Ea35-70_OOS_MOD_x000D_CGSRNQAPPSPSLTGTLLEQTVLQVQEPPAPLMRPAAPTVQKRIIDRFGSTSDADVPATVGVPAGAPATSTAAIAPLPDVNYKVTSVLEDDEYLYFPPEDSQFLINIGAEADDTARRLTKLQEYTTGLLTAIKQLNNLKVNPPTGSTK	Singleton			167	148	19	#NAME?	CGS	MRKLLLGTCLGLLVMVLSG	VLSG	>Ea35-70_x000D_VLSG		0	cysteine less pair?	OSPWS		265	Too long?
EC1-UPM	EC1-UPM	KC206276.2	Complete	emb		EIS	EOS	Escherichia	441431491	putative Rz/RzI spanin protein	gcaatgtgccactGGAGGcatgta	MKMLISKGWPYLLVVVLGATIYFWGNSNGQSTVQKKWDAQKVEDQKATQKLQDKYNALQRNHSYEVGLLTSRLQTAESNYASELARVSSDYDSRMQQSERRASVYKRQAEAGTFECRSLASHASRLDNNLEEGRRLVEELRATVRLRDSQLIELGKQIQADRKLFEQE	>EC1-UPM_EIS_x000D_MKMLISKGWPYLLVVVLGATIYFWGNSNGQSTVQKKWDAQKVEDQKATQKLQDKYNALQRNHSYEVGLLTSRLQTAESNYASELARVSSDYDSRMQQSERRASVYKRQAEAGTFECRSLASHASRLDNNLEEGRRLVEELRATVRLRDSQLIELGKQIQADRKLFEQE	TRUE	NGQSTVQKKWDAQKVEDQKATQKLQDKYNALQRNHSYEVGLLTSRLQTAESNYASELARVSSDYDSRMQQSERRASVYKRQAEAGTFECRSLASHASRLDNNLEEGRRLVEELRATVRLRDSQLIELGKQIQADRKLFEQE	>EC1-UPM_EIS_x000D_NGQSTVQKKWDAQKVEDQKATQKLQDKYNALQRNHSYEVGLLTSRLQTAESNYASELARVSSDYDSRMQQSERRASVYKRQAEAGTFECRSLASHASRLDNNLEEGRRLVEELRATVRLRDSQLIELGKQIQADRKLFEQE	N4			168	141	27	1		CDS 58467..58730	not annotated/ putative o-spanin	atgctctccaaagaaaccatagtt	MKLGYSLPGCRRLRVITQASLLALAVITTAGCNSLKDEHRYINVKPKPEPLSAEVLQAMHPDSTTILKKADVWLKNSEQLLDSVTAN	>EC1-UPM_EOS_x000D_MKLGYSLPGCRRLRVITQASLLALAVITTAGCNSLKDEHRYINVKPKPEPLSAEVLQAMHPDSTTILKKADVWLKNSEQLLDSVTAN	CNSLKDEHRYINVKPKPEPLSAEVLQAMHPDSTTILKKADVWLKNSEQLLDSVTAN	>EC1-UPM_EOS_MOD_x000D_CNSLKDEHRYINVKPKPEPLSAEVLQAMHPDSTTILKKADVWLKNSEQLLDSVTAN	N4			87	56	31	#NAME?	CNS	MKLGYSLPGCRRLRVITQASLLALAVITTAG	TTAG	>EC1-UPM_x000D_TTAG		0		OSPNI		197
EC6	EC6	JX560968.1	Complete	ovl		OIS	OOS	Escherichia	408385018	hypothetical protein	tttttcatttcAGGAGattgttaa	MTFKEFCQDTFIIVFLVGAGVWGGYSYRDYQVAEAELNNEKLISVAKDAYQEGLATLSTNYKNDLKDVLAKNKHTKEVLTYEKTKPEFYNVCVTDNYVRVFNEQSEQYIQKLPSK	>EC6_OIS_x000D_MTFKEFCQDTFIIVFLVGAGVWGGYSYRDYQVAEAELNNEKLISVAKDAYQEGLATLSTNYKNDLKDVLAKNKHTKEVLTYEKTKPEFYNVCVTDNYVRVFNEQSEQYIQKLPSK	TRUE	RDYQVAEAELNNEKLISVAKDAYQEGLATLSTNYKNDLKDVLAKNKHTKEVLTYEKTKPEFYNVCVTDNYVRVFNEQSEQYIQKLPSK	>EC6_OIS_x000D_RDYQVAEAELNNEKLISVAKDAYQEGLATLSTNYKNDLKDVLAKNKHTKEVLTYEKTKPEFYNVCVTDNYVRVFNEQSEQYIQKLPSK	JH2			115	88	27	1		408385019	hypothetical protein	agcacacaaaaGAGGTactaacat	MKRLSQSFIMFVLLIIMSGCSTNKVNSTFKNSQVSESDKYTQEESRFTVKGNTGSDVAAALEFYRDGFYQCTIKANNLIDMILLGNKQQ	>EC6_OOS_x000D_MKRLSQSFIMFVLLIIMSGCSTNKVNSTFKNSQVSESDKYTQEESRFTVKGNTGSDVAAALEFYRDGFYQCTIKANNLIDMILLGNKQQ	CSTNKVNSTFKNSQVSESDKYTQEESRFTVKGNTGSDVAAALEFYRDGFYQCTIKANNLIDMILLGNKQQ	>EC6_OOS_MOD_x000D_CSTNKVNSTFKNSQVSESDKYTQEESRFTVKGNTGSDVAAALEFYRDGFYQCTIKANNLIDMILLGNKQQ	JH2			89	70	19	#NAME?	CST	MKRLSQSFIMFVLLIIMSG	IMSG	>EC6_x000D_IMSG		1	had to change the start site of o-spanin so that it had a lipoP SS	OSPWS		158
ECML-117	ECML-117	JX128258.1	Complete	emb		EIS	EOS	Escherichia	397133992	hypothetical protein	ggccttttatttatctGGTgcatc	MIERIVPLLKILALVGAFAAGSYVEDLQQTNASLAKDNQYLTSLNERKDKINALEEQIASLQVESASAYEKGRQEAQLVADDTIARYKSGNIKLREQLSCSRELLRSVPDSATTGRLSIPEGNCGLSEEDVRFLVQFAAETNRLKEKVNSLIDTYNQAKIKIDQFNASKENK	>ECML-117_EIS_x000D_MIERIVPLLKILALVGAFAAGSYVEDLQQTNASLAKDNQYLTSLNERKDKINALEEQIASLQVESASAYEKGRQEAQLVADDTIARYKSGNIKLREQLSCSRELLRSVPDSATTGRLSIPEGNCGLSEEDVRFLVQFAAETNRLKEKVNSLIDTYNQAKIKIDQFNASKENK	FALSE	EDLQQTNASLAKDNQYLTSLNERKDKINALEEQIASLQVESASAYEKGRQEAQLVADDTIARYKSGNIKLREQLSCSRELLRSVPDSATTGRLSIPEGNCGLSEEDVRFLVQFAAETNRLKEKVNSLIDTYNQAKIKIDQFNASKENK	>ECML-117_EIS_x000D_EDLQQTNASLAKDNQYLTSLNERKDKINALEEQIASLQVESASAYEKGRQEAQLVADDTIARYKSGNIKLREQLSCSRELLRSVPDSATTGRLSIPEGNCGLSEEDVRFLVQFAAETNRLKEKVNSLIDTYNQAKIKIDQFNASKENK	Singleton			172	148	24	2	note says Testis-specific serine kinase substrate; pfam15358, but blast hits to known Rzs, best possible candidates	CDS 45462..45689	not annotated/ putative o-spanin	tacAGGTtgaatcggcatcggcat	MRRVARKRNWLLMTLLLVTSLGISSCASNSAAPVNYSGVCPTLRPLDASLSQKETVDYQKRMSDFLFSSPQKRTD	>ECML-117_EOS_x000D_MRRVARKRNWLLMTLLLVTSLGISSCASNSAAPVNYSGVCPTLRPLDASLSQKETVDYQKRMSDFLFSSPQKRTD	CASNSAAPVNYSGVCPTLRPLDASLSQKETVDYQKRMSDFLFSSPQKRTD	>ECML-117_EOS_MOD_x000D_CASNSAAPVNYSGVCPTLRPLDASLSQKETVDYQKRMSDFLFSSPQKRTD	Singleton			75	50	25	#NAME?	CAS	MRRVARKRNWLLMTLLLVTSLGISS	GISS	>ECML-117_x000D_GISS		1		OSPNI		198
ECML-134	ECML-134	JX128259	Complete	sep		SIS	SOS	Escherichia	397134240	ECML134_221	tattataGAGGTtattaaaacttt	MQLSNTTAGLLLIVIALGGTSIILKNKVERLETSVTEITKTANENALALNNLRIQYNYIDAMNNKNREAIAAIERENEKLRKDAKKADVVAHKPGLVEKQINNSFNKFAEDIQDLSK	>ECML-134_SIS_x000D_MQLSNTTAGLLLIVIALGGTSIILKNKVERLETSVTEITKTANENALALNNLRIQYNYIDAMNNKNREAIAAIERENEKLRKDAKKADVVAHKPGLVEKQINNSFNKFAEDIQDLSK	TRUE	KNKVERLETSVTEITKTANENALALNNLRIQYNYIDAMNNKNREAIAAIERENEKLRKDAKKADVVAHKPGLVEKQINNSFNKFAEDIQDLSK	>ECML-134_SIS_x000D_KNKVERLETSVTEITKTANENALALNNLRIQYNYIDAMNNKNREAIAAIERENEKLRKDAKKADVVAHKPGLVEKQINNSFNKFAEDIQDLSK	T4			117	93	24	0		397134239	ECML134_220	agaagacatccAGGAcctttctaa	MIKLSAVILSIGLLVGCSTKPLEVKKETVHPNWPVQIKSYDEAKLSWQVKVIDGKAWVGMPFEDSQEFRIWLNDVKRYVHDQKTMICYYRQELKEDKCK	>ECML-134_SOS_x000D_MIKLSAVILSIGLLVGCSTKPLEVKKETVHPNWPVQIKSYDEAKLSWQVKVIDGKAWVGMPFEDSQEFRIWLNDVKRYVHDQKTMICYYRQELKEDKCK	CSTKPLEVKKETVHPNWPVQIKSYDEAKLSWQVKVIDGKAWVGMPFEDSQEFRIWLNDVKRYVHDQKTMICYYRQELKEDKCK	>ECML-134_SOS_MOD_x000D_CSTKPLEVKKETVHPNWPVQIKSYDEAKLSWQVKVIDGKAWVGMPFEDSQEFRIWLNDVKRYVHDQKTMICYYRQELKEDKCK	T4			99	83	16	#NAME?	CST	MIKLSAVILSIGLLVG	LLVG	>ECML-134_x000D_LLVG	T4	2	they annotated the o-spanin as OM assembly lipoprotein YfiO	OSPMA		176
EcoDS1	EcoDS1	NC_011042	Complete	emb		EIS	EOS	enterobacter	194100354	gp 18.5	aatctgataaaccgGGAGGgcaccc	MLEFLKRAAPWLLAAVMFAGGYHTANNKWEAKINAEYTSNLKASEDTRLAVQAEVNKVSKRFQDEMSSLEGSTDRIIADLQSDNKRLRIRVKTTSGTTQSDGRCVIDGYAELDERDAKRLIAIGVKGDKWIKALQDTVRALQQDKETP	>EcoDS1_EIS_x000D_MLEFLKRAAPWLLAAVMFAGGYHTANNKWEAKINAEYTSNLKASEDTRLAVQAEVNKVSKRFQDEMSSLEGSTDRIIADLQSDNKRLRIRVKTTSGTTQSDGRCVIDGYAELDERDAKRLIAIGVKGDKWIKALQDTVRALQQDKETP	FALSE	EAKINAEYTSNLKASEDTRLAVQAEVNKVSKRFQDEMSSLEGSTDRIIADLQSDNKRLRIRVKTTSGTTQSDGRCVIDGYAELDERDAKRLIAIGVKGDKWIKALQDTVRALQQDKETP	>EcoDS1_EIS_x000D_EAKINAEYTSNLKASEDTRLAVQAEVNKVSKRFQDEMSSLEGSTDRIIADLQSDNKRLRIRVKTTSGTTQSDGRCVIDGYAELDERDAKRLIAIGVKGDKWIKALQDTVRALQQDKETP	T7			148	119	29	1	already annotated	194100355	gp18.7	aacaataagtgGGAGGctaagatca	MLSKLKSTKCPNGFRTKCHRWKVALIGLLLTFSLTISGCASESKLRVEPRKVTVDASLMVTPNLTNEMLNVLSPSE	>EcoDS1_EOS_x000D_MLSKLKSTKCPNGFRTKCHRWKVALIGLLLTFSLTISGCASESKLRVEPRKVTVDASLMVTPNLTNEMLNVLSPSE	CASESKLRVEPRKVTVDASLMVTPNLTNEMLNVLSPSE	>EcoDS1_EOS_MOD_x000D_CASESKLRVEPRKVTVDASLMVTPNLTNEMLNVLSPSE	K11			76	38	38	#NAME?	CAS	MLSKLKSTKCPNGFRTKCHRWKVALIGLLLTFSLTISG	TISG	>EcoDS1_x000D_TISG		0	has an unsually long SS, doesnt giv any hit with lipoP with this sequence, but if we play with the start position, lipoP hit can be observed		NCBI	157
EcP1	EcP1	NC_019485.1	Complete	emb		EIS	EOS	Enterobacteria	418489365	bacteriophage lysis protein	catcattgattGGAGGcataagta	MKTLIAYAVAGIVVFGSGYAAGKFVADANHTEEMNQLLTKHNKALQAEADKADEERRNHNKVSQELDELNARYSKDMQEKDNEATKLKSDIIAGSKRVQFLSRELTNAERANQSASACTVGISEIEFPKSVQLDISDLHQSIEDDDRKINYWINYSRMLWLKLYNEKAPF	>EcP1_EIS_x000D_MKTLIAYAVAGIVVFGSGYAAGKFVADANHTEEMNQLLTKHNKALQAEADKADEERRNHNKVSQELDELNARYSKDMQEKDNEATKLKSDIIAGSKRVQFLSRELTNAERANQSASACTVGISEIEFPKSVQLDISDLHQSIEDDDRKINYWINYSRMLWLKLYNEKAPF	TRUE	KFVADANHTEEMNQLLTKHNKALQAEADKADEERRNHNKVSQELDELNARYSKDMQEKDNEATKLKSDIIAGSKRVQFLSRELTNAERANQSASACTVGISEIEFPKSVQLDISDLHQSIEDDDRKINYWINYSRMLWLKLYNEKAPF	>EcP1_EIS_x000D_KFVADANHTEEMNQLLTKHNKALQAEADKADEERRNHNKVSQELDELNARYSKDMQEKDNEATKLKSDIIAGSKRVQFLSRELTNAERANQSASACTVGISEIEFPKSVQLDISDLHQSIEDDDRKINYWINYSRMLWLKLYNEKAPF	Singleton			170	148	22	1	already annotated as Rz	CDS 48860..49060	not annotated/ putative o-spanin	caaaagatatgcAGGAaaaagata	MKLLNLSLISLLVLSGCSSYQESLPTPREPIKVPQPAPWALVKSNSLNLFNSIFQISTSPLKTTTEK	>EcP1_EOS_x000D_MKLLNLSLISLLVLSGCSSYQESLPTPREPIKVPQPAPWALVKSNSLNLFNSIFQISTSPLKTTTEK	CSSYQESLPTPREPIKVPQPAPWALVKSNSLNLFNSIFQISTSPLKTTTEK	>EcP1_EOS_MOD_x000D_CSSYQESLPTPREPIKVPQPAPWALVKSNSLNLFNSIFQISTSPLKTTTEK	Singleton			67	51	16	#NAME?	CSS	MKLLNLSLISLLVLSG	VLSG	>EcP1_x000D_VLSG		0	has a decent SD, good lipoP hit and gives blast hits to known Rz1s	OSPNI		199
EE36P1	EE36P1	NC_012696.1	Complete	sep		SIS	SOS	Roseobacter	237651528	EE36P1_gp68	cttcgtaatcgaatGGTgaatcgac	MQRNLIILAATVALLGGAFAYGYHKGTVNQIEKYEEDRLELQNELLDLNESLSVRNAEILETES	>EE36P1_SIS_x000D_MQRNLIILAATVALLGGAFAYGYHKGTVNQIEKYEEDRLELQNELLDLNESLSVRNAEILETES	TRUE	HKGTVNQIEKYEEDRLELQNELLDLNESLSVRNAEILETES	>EE36P1_SIS_x000D_HKGTVNQIEKYEEDRLELQNELLDLNESLSVRNAEILETES	DFL12phi1	Blasts just at 61% over 42% for EE36P1 and DFL12Phi	Too small?	64	41	23	0	seems to be really short.. but Rz1 is longer, so might be possible that it compensates for small Rz	237651527	EE36P1_gp67	aatcgtgaaaaaGAGGgtttgatca	MNLRTKHLLPKVLLAPVLLLLVGCSGWSADGVRVQPLPENVSAPCPHPSDVIRGVNGTSVGSDEIRMGRLGDALIECGQEKDIAVQGYEQLSKILR	>EE36P1_SOS_x000D_MNLRTKHLLPKVLLAPVLLLLVGCSGWSADGVRVQPLPENVSAPCPHPSDVIRGVNGTSVGSDEIRMGRLGDALIECGQEKDIAVQGYEQLSKILR	CSGWSADGVRVQPLPENVSAPCPHPSDVIRGVNGTSVGSDEIRMGRLGDALIECGQEKDIAVQGYEQLSKILR	>EE36P1_SOS_MOD_x000D_CSGWSADGVRVQPLPENVSAPCPHPSDVIRGVNGTSVGSDEIRMGRLGDALIECGQEKDIAVQGYEQLSKILR	DFL12phi1			96	73	23	#NAME?	CSG	MNLRTKHLLPKVLLAPVLLLLVG	LLVG	>EE36P1_x000D_LLVG		2	has a good lipoP score, but is it long enough to compensate for short Rz?		NCBI	114
eiAU-183	eiAU-183	NC_023555.1	Complete	emb		EIS	EOS	Edwardsiella	589889300	putative lysis accessory protein	gcagggccaagggcaAGGTgcgca	MNKTIIALLSGLALAGGLTATGYWLYQRGDTNGYERYRAEQNQRDLQALAKRKAEDDRRHAAKAEDEARALAERNQAVADADAARRTADGLRAEIAAIRRTILQYSDSQPAGSSTGKTAVLLTDVLEKSVRRNEELAAFADRSWEAANLCELSYDKQQEMR	>eiAU-183_EIS_x000D_MNKTIIALLSGLALAGGLTATGYWLYQRGDTNGYERYRAEQNQRDLQALAKRKAEDDRRHAAKAEDEARALAERNQAVADADAARRTADGLRAEIAAIRRTILQYSDSQPAGSSTGKTAVLLTDVLEKSVRRNEELAAFADRSWEAANLCELSYDKQQEMR	TRUE	QRGDTNGYERYRAEQNQRDLQALAKRKAEDDRRHAAKAEDEARALAERNQAVADADAARRTADGLRAEIAAIRRTILQYSDSQPAGSSTGKTAVLLTDVLEKSVRRNEELAAFADRSWEAANLCELSYDKQQEMR	>eiAU-183_EIS_x000D_QRGDTNGYERYRAEQNQRDLQALAKRKAEDDRRHAAKAEDEARALAERNQAVADADAARRTADGLRAEIAAIRRTILQYSDSQPAGSSTGKTAVLLTDVLEKSVRRNEELAAFADRSWEAANLCELSYDKQQEMR	Bcep176			161	135	26	1		CDS 30908..31132	not annotated/ putative o-spanin	ccctggcagaacgcaatcAGGctg	MPMLTLPVVLLMGCAQKSPRYVAPSCSIPTLSPLARAPEKPPYCLPTCSKNLSDEMKSWRLSPIDPGKRPISAN	>eiAU-183_EOS_x000D_MPMLTLPVVLLMGCAQKSPRYVAPSCSIPTLSPLARAPEKPPYCLPTCSKNLSDEMKSWRLSPIDPGKRPISAN	CAQKSPRYVAPSCSIPTLSPLARAPEKPPYCLPTCSKNLSDEMKSWRLSPIDPGKRPISAN	>eiAU-183_EOS_MOD_x000D_CAQKSPRYVAPSCSIPTLSPLARAPEKPPYCLPTCSKNLSDEMKSWRLSPIDPGKRPISAN	Bcep176			74	61	13	#NAME?	CAQ	MPMLTLPVVLLMG	LLMG	>eiAU-183_x000D_LLMG		3		OSPNI		196
EK99P-1	EK99P-1	NC_024783.1	Complete	ovl		OIS	OOS	Enterobacteria	682122960	EK99P-1_0005	agcttaaaaaccGGGGGctatggc	MIKYAAIGLVIGLAVGFWLGDSYRAGVVAEAAQEAQAKAQRQQTKVVERSVQAEQARDVEYRTITKEVVKYVTRPNRPDCSFDAERVRIKQRAVDAANGVGTATAVQVR	>EK99P-1_OIS_x000D_MIKYAAIGLVIGLAVGFWLGDSYRAGVVAEAAQEAQAKAQRQQTKVVERSVQAEQARDVEYRTITKEVVKYVTRPNRPDCSFDAERVRIKQRAVDAANGVGTATAVQVR	FALSE	GVVAEAAQEAQAKAQRQQTKVVERSVQAEQARDVEYRTITKEVVKYVTRPNRPDCSFDAERVRIKQRAVDAANGVGTATAVQVR	>EK99P-1_OIS_x000D_GVVAEAAQEAQAKAQRQQTKVVERSVQAEQARDVEYRTITKEVVKYVTRPNRPDCSFDAERVRIKQRAVDAANGVGTATAVQVR	Jersey			109	84	25	1		682122961	EK99P-1_0006	ctatcacgaaaGAGGTtgtgaaat	MLRVLTVLIAVLMLSACGSSSVPLMPLTESALRPPCKFDNPSADPDEDLMIDVKNMECGAKLRAQVLELQQIIRGP	>EK99P-1_OOS_x000D_MLRVLTVLIAVLMLSACGSSSVPLMPLTESALRPPCKFDNPSADPDEDLMIDVKNMECGAKLRAQVLELQQIIRGP	CGSSSVPLMPLTESALRPPCKFDNPSADPDEDLMIDVKNMECGAKLRAQVLELQQIIRGP	>EK99P-1_OOS_MOD_x000D_CGSSSVPLMPLTESALRPPCKFDNPSADPDEDLMIDVKNMECGAKLRAQVLELQQIIRGP	Jersey			76	60	16	#NAME?	CGS	MLRVLTVLIAVLMLSA	MLSA	>EK99P-1_x000D_MLSA		2	had to change the start site of o-spanin so that it had a lipoP SS	OSPWS		144
EL	EL	NC_007623.1	Complete	ovl		OIS	OOS	Pseudomonas	82701044	gp111	ccaataccgttAGGAGGatccatt	MTWIRDVVLILILAVVAWQAIVPRNPTISVEAVNGIQRVTNQLQRVADNMENNSNATAALTQTLARQLEQRTEEDNSGYAKLLEKYGVDVNLSSIPDPSGMQQQSQTVRDQLNPPGSSGASKDQHVPEASPGSSGKADPSAPSTQEPTRGDAS	>EL_OIS_x000D_MTWIRDVVLILILAVVAWQAIVPRNPTISVEAVNGIQRVTNQLQRVADNMENNSNATAALTQTLARQLEQRTEEDNSGYAKLLEKYGVDVNLSSIPDPSGMQQQSQTVRDQLNPPGSSGASKDQHVPEASPGSSGKADPSAPSTQEPTRGDAS	TRUE	PRNPTISVEAVNGIQRVTNQLQRVADNMENNSNATAALTQTLARQLEQRTEEDNSGYAKLLEKYGVDVNLSSIPDPSGMQQQSQTVRDQLNPPGSSGASKDQHVPEASPGSSGKADPSAPSTQEPTRGDAS	>EL_OIS_x000D_PRNPTISVEAVNGIQRVTNQLQRVADNMENNSNATAALTQTLARQLEQRTEEDNSGYAKLLEKYGVDVNLSSIPDPSGMQQQSQTVRDQLNPPGSSGASKDQHVPEASPGSSGKADPSAPSTQEPTRGDAS	Singleton			153	131	22	0		82657948	gp110	gaactgaaGAGGacaactcaggct	MQNYLKSMGWMLICLVSLILVGCSNNPKLSETNSILQVQAEQVRINTYRKQVLAAQERLTQVLPQLKNPPAEMPPSQLSSLTTFLLEYDCLEKPSREARELCYRVTRVLLINTTRALDDSNMKLYASQRTISQLIDNINVLIESLALPE	>EL_OOS_x000D_MQNYLKSMGWMLICLVSLILVGCSNNPKLSETNSILQVQAEQVRINTYRKQVLAAQERLTQVLPQLKNPPAEMPPSQLSSLTTFLLEYDCLEKPSREARELCYRVTRVLLINTTRALDDSNMKLYASQRTISQLIDNINVLIESLALPE	CSNNPKLSETNSILQVQAEQVRINTYRKQVLAAQERLTQVLPQLKNPPAEMPPSQLSSLTTFLLEYDCLEKPSREARELCYRVTRVLLINTTRALDDSNMKLYASQRTISQLIDNINVLIESLALPE	>EL_OOS_MOD_x000D_CSNNPKLSETNSILQVQAEQVRINTYRKQVLAAQERLTQVLPQLKNPPAEMPPSQLSSLTTFLLEYDCLEKPSREARELCYRVTRVLLINTTRALDDSNMKLYASQRTISQLIDNINVLIESLALPE	Singleton			149	127	22	#NAME?	CSN	MQNYLKSMGWMLICLVSLILVG	ILVG	>EL_x000D_ILVG		2	First cysteine at 17th postion. Not recognized by LipoP Server. No hits on Prosite too. Changed the start site, so that we had a good lipoP SS, don't know how we previously had LEYDC as a lipobox? wierd!	OSPWS		258	Too long?
Enc34	Enc34	NC_019524.1	Complete	ovl		OIS	OOS	Enterobacteria	422936769	putative Rz protein/ ORF40	ccagaaacacaaggccGGGGctgc	MMGILARIKAGVLAALVFVGVVVSVWWAGRSKGKSEQRSEQDHETVRNQAQADKVVNEVHNETNKLPAGGASDQLRRKWMRKKD	>Enc34_OIS_x000D_MMGILARIKAGVLAALVFVGVVVSVWWAGRSKGKSEQRSEQDHETVRNQAQADKVVNEVHNETNKLPAGGASDQLRRKWMRKKD	TRUE	RSKGKSEQRSEQDHETVRNQAQADKVVNEVHNETNKLPAGGASDQLRRKWMRKKD	>Enc34_OIS_x000D_RSKGKSEQRSEQDHETVRNQAQADKVVNEVHNETNKLPAGGASDQLRRKWMRKKD	Chi			84	55	29	0	Already annotated as Rz, I think it starts at the second M, as suggested by the SD	422936770	putative Rz1 protein/ ORF41	ataaagtggttaatGAGGTacata	MKRINSLLVALLISFAVSGCVKKIEVAPSFCAVATAIYIGEDDTLSDETARQILIHDEIGERLCGWGR	>Enc34_OOS_x000D_MKRINSLLVALLISFAVSGCVKKIEVAPSFCAVATAIYIGEDDTLSDETARQILIHDEIGERLCGWGR	CVKKIEVAPSFCAVATAIYIGEDDTLSDETARQILIHDEIGERLCGWGR	>Enc34_OOS_MOD_x000D_CVKKIEVAPSFCAVATAIYIGEDDTLSDETARQILIHDEIGERLCGWGR	Chi			68	49	19	#NAME?	CVK	MKRINSLLVALLISFAVSG	AVSG	>Enc34_x000D_AVSG		2	already annotated as Rz1			104
ENT39118	ENT39118	NC_019934	Complete	emb		EIS	EOS	Cronobacter	431811070	bacteriophage lysis protein	tgcggcagcgcgccgGGTgctctg	MAAVWEFVRAWWKPLLFLAAVGFALYYRASLTKAEASLTEVNHELNLAKDTITDMQTRQRDVAALDAKYTKELADANAENAALQRKLDNGGRVLVKGRCPVPAATETSAPGVGYDATVELSDVAGRNVLGVRSGIKQDQSALRALQEYINTQCLK	>ENT39118_EIS_x000D_MAAVWEFVRAWWKPLLFLAAVGFALYYRASLTKAEASLTEVNHELNLAKDTITDMQTRQRDVAALDAKYTKELADANAENAALQRKLDNGGRVLVKGRCPVPAATETSAPGVGYDATVELSDVAGRNVLGVRSGIKQDQSALRALQEYINTQCLK	TRUE	RASLTKAEASLTEVNHELNLAKDTITDMQTRQRDVAALDAKYTKELADANAENAALQRKLDNGGRVLVKGRCPVPAATETSAPGVGYDATVELSDVAGRNVLGVRSGIKQDQSALRALQEYINTQCLK	>ENT39118_EIS_x000D_RASLTKAEASLTEVNHELNLAKDTITDMQTRQRDVAALDAKYTKELADANAENAALQRKLDNGGRVLVKGRCPVPAATETSAPGVGYDATVELSDVAGRNVLGVRSGIKQDQSALRALQEYINTQCLK	Lambda			155	128	27	2	found it in blast results	CDS 21760..21960	not annotated/ putative o-spanin	acacgaAGGAactcgctgatgcga	MRMLKMLLCSASLIMVAGCSSKAAVQCQPQPRPAPPAWAMMPPSNSLTLLDETFSVSDLESSKTNQP	>ENT39118_EOS_x000D_MRMLKMLLCSASLIMVAGCSSKAAVQCQPQPRPAPPAWAMMPPSNSLTLLDETFSVSDLESSKTNQP	CSSKAAVQCQPQPRPAPPAWAMMPPSNSLTLLDETFSVSDLESSKTNQP	>ENT39118_EOS_MOD_x000D_CSSKAAVQCQPQPRPAPPAWAMMPPSNSLTLLDETFSVSDLESSKTNQP	HK620			67	49	18	#NAME?	CSS	MRMLKMLLCSASLIMVAG	MVAG	>ENT39118_x000D_MVAG		1	wasn't annotated, found an embedded one, has a decent SD and a great lipoP hit, might start from a M after!	OSPNI		177
ENT47670	ENT47670	NC_019927.1	Complete	ovl		OIS	OOS	Cronobacter	431810528	G187_gp12	gaagcgagcggaAGGAGttttgtt	MSFTTIKNLIQFVFALIIIGFIAKLGADNRQLRIENSSLVKDNRELNGKNADLANTLQNLADKVGEMNQLVDAESRRRAAAEMKSQRLQEEVKSALKDNKCSVELIPDSVIDKLRRQADSIRGVEGTDNTDTGKPSR	>ENT47670_OIS_x000D_MSFTTIKNLIQFVFALIIIGFIAKLGADNRQLRIENSSLVKDNRELNGKNADLANTLQNLADKVGEMNQLVDAESRRRAAAEMKSQRLQEEVKSALKDNKCSVELIPDSVIDKLRRQADSIRGVEGTDNTDTGKPSR	FALSE	ADNRQLRIENSSLVKDNRELNGKNADLANTLQNLADKVGEMNQLVDAESRRRAAAEMKSQRLQEEVKSALKDNKCSVELIPDSVIDKLRRQADSIRGVEGTDNTDTGKPSR	>ENT47670_OIS_x000D_ADNRQLRIENSSLVKDNRELNGKNADLANTLQNLADKVGEMNQLVDAESRRRAAAEMKSQRLQEEVKSALKDNKCSVELIPDSVIDKLRRQADSIRGVEGTDNTDTGKPSR	Singleton			137	111	26			CDS 27422..27715	not annotated/ putative o-spanin	aacggcttcAGGAGGaagtgaaga	MRSKTTSALSSLFLILLLTNCADKPTQYEVLKAPTIPIPANLLVDCVIPEIQSNMTFGDSVQLNILLLDSLDACNGQIRTIRKIESSRQDKSFSREK	>ENT47670_OOS_x000D_MRSKTTSALSSLFLILLLTNCADKPTQYEVLKAPTIPIPANLLVDCVIPEIQSNMTFGDSVQLNILLLDSLDACNGQIRTIRKIESSRQDKSFSREK	CADKPTQYEVLKAPTIPIPANLLVDCVIPEIQSNMTFGDSVQLNILLLDSLDACNGQIRTIRKIESSRQDKSFSREK	>ENT47670_OOS_MOD_x000D_CADKPTQYEVLKAPTIPIPANLLVDCVIPEIQSNMTFGDSVQLNILLLDSLDACNGQIRTIRKIESSRQDKSFSREK	Mu			97	77	20	#NAME?	CAD	MRSKTTSALSSLFLILLLTN	LLTN	>ENT47670_x000D_LLTN		2		OSPNI		188
ENT90	ENT90	NC_019932.1	Complete	ovl		OIS	OOS	Cronobacter	323146200	control of lysis protein	tggcctggtgcctgaaGGGGGctgc	MMRLIAVGLAVALAALAFACWRLSLTENELTQAQRVIGTLSAGIESRDRAINRLNDEAREGAKREAALRLLQGRASTAALNRELQVQRETDANPTLRGWSAAALPDDVVRLHSRPAFSNARDYLDWLPARDQLPGAGQPAADAGRSGR	>ENT90_OIS_x000D_MMRLIAVGLAVALAALAFACWRLSLTENELTQAQRVIGTLSAGIESRDRAINRLNDEAREGAKREAALRLLQGRASTAALNRELQVQRETDANPTLRGWSAAALPDDVVRLHSRPAFSNARDYLDWLPARDQLPGAGQPAADAGRSGR	TRUE	RLSLTENELTQAQRVIGTLSAGIESRDRAINRLNDEAREGAKREAALRLLQGRASTAALNRELQVQRETDANPTLRGWSAAALPDDVVRLHSRPAFSNARDYLDWLPARDQLPGAGQPAADAGRSGR	>ENT90_OIS_x000D_RLSLTENELTQAQRVIGTLSAGIESRDRAINRLNDEAREGAKREAALRLLQGRASTAALNRELQVQRETDANPTLRGWSAAALPDDVVRLHSRPAFSNARDYLDWLPARDQLPGAGQPAADAGRSGR	KS14			148	127	21	0	why do they call it as control of lysis protein? and though they got Rz right, Rz1 was having a wrong start	323146203	putative host lysis-related protein	gaactgcaggtacaGAGGgaaaccg	MQTRHYAAGLLLLCLTMLSGCTAVPPSATPVIIWTGCPRVTSCPVPGNRLQTQGDLAADNRQLEAALVSCGLQVETIKECQEQHDAETETAARGADKQRPAAGAKP	>ENT90_OOS_x000D_MQTRHYAAGLLLLCLTMLSGCTAVPPSATPVIIWTGCPRVTSCPVPGNRLQTQGDLAADNRQLEAALVSCGLQVETIKECQEQHDAETETAARGADKQRPAAGAKP	CTAVPPSATPVIIWTGCPRVTSCPVPGNRLQTQGDLAADNRQLEAALVSCGLQVETIKECQEQHDAETETAARGADKQRPAAGAKP	>ENT90_OOS_MOD_x000D_CTAVPPSATPVIIWTGCPRVTSCPVPGNRLQTQGDLAADNRQLEAALVSCGLQVETIKECQEQHDAETETAARGADKQRPAAGAKP	P2			106	86	20	#NAME?	CTA	MQTRHYAAGLLLLCLTMLSG	MLSG	>ENT90_x000D_MLSG		4	their annotated protein has the wrong start, so wasn't giving any hits in lipoP, but when i observed a LSGC lipobox, I changed the start and it gave a great hit	OSPWS	NCBI	213	Too long?
EP23	EP23	NC_016566	Complete	ovl		OIS	OOS	Shigella	371496273	EP23p05	agcttaaaaaccGGGGGttatggc	MIKYAAIGLGVGLAVGFWLGDSYRAGVVAEAAQEAQAQAQRQQTKVVERSVQAEQARDVEYRTITKEVVKYVTRPNRPDCSFDAERVRIKQRAVDAANGVGAATAVQVR	>EP23_OIS_x000D_MIKYAAIGLGVGLAVGFWLGDSYRAGVVAEAAQEAQAQAQRQQTKVVERSVQAEQARDVEYRTITKEVVKYVTRPNRPDCSFDAERVRIKQRAVDAANGVGAATAVQVR	FALSE	GVVAEAAQEAQAQAQRQQTKVVERSVQAEQARDVEYRTITKEVVKYVTRPNRPDCSFDAERVRIKQRAVDAANGVGAATAVQVR	>EP23_OIS_x000D_GVVAEAAQEAQAQAQRQQTKVVERSVQAEQARDVEYRTITKEVVKYVTRPNRPDCSFDAERVRIKQRAVDAANGVGAATAVQVR	Jersey			109	84	25	1		371496274	EP23p06	ctatcacgaaaGAGGTtgttaaat	MLRALTALIVVLMLSACGSSNVPLMPLTESALRPPCKFDSPSADPDEDLMIDVKNMECGAKLRAQVLELQQIIKGP	>EP23_OOS_x000D_MLRALTALIVVLMLSACGSSNVPLMPLTESALRPPCKFDSPSADPDEDLMIDVKNMECGAKLRAQVLELQQIIKGP	CGSSNVPLMPLTESALRPPCKFDSPSADPDEDLMIDVKNMECGAKLRAQVLELQQIIKGP	>EP23_OOS_MOD_x000D_CGSSNVPLMPLTESALRPPCKFDSPSADPDEDLMIDVKNMECGAKLRAQVLELQQIIKGP	Jersey			76	60	16	#NAME?	CGS	MLRALTALIVVLMLSA	MLSA	>EP23_x000D_MLSA		2	the original gene has a wrong start... had to edit the start to get the SS and lipobox site	OSPWS		144
EPS7	EPS7	NC_010583.1	Complete	ovl		OIS	OOS	Enterobacteria	182682847	hypothetical protein AGC_0048	tcagataaagacAGGTtagcagcac	MDLIQKLLSGIWQGKWYILGAGLAIGIGFGAYHLVNKVETLAGDLAVATKKISTLETSLNKVKTESELRETRMNQYFTMNNISQADLDKKIKQLDKALSRQDVIAAKPGLVTLIAKKQNKEFEERLACLTGNLEYCSQPQSQSQAVQKK	>EPS7_OIS_x000D_MDLIQKLLSGIWQGKWYILGAGLAIGIGFGAYHLVNKVETLAGDLAVATKKISTLETSLNKVKTESELRETRMNQYFTMNNISQADLDKKIKQLDKALSRQDVIAAKPGLVTLIAKKQNKEFEERLACLTGNLEYCSQPQSQSQAVQKK	TRUE	NKVETLAGDLAVATKKISTLETSLNKVKTESELRETRMNQYFTMNNISQADLDKKIKQLDKALSRQDVIAAKPGLVTLIAKKQNKEFEERLACLTGNLEYCSQPQSQSQAVQKK	>EPS7_OIS_x000D_NKVETLAGDLAVATKKISTLETSLNKVKTESELRETRMNQYFTMNNISQADLDKKIKQLDKALSRQDVIAAKPGLVTLIAKKQNKEFEERLACLTGNLEYCSQPQSQSQAVQKK	T5			149	114	35	2	cud hav a diff start codon, since it doesn't hav a great SD	182682846	hypothetical protein AGC_0047	ataaagagttcGAGGaaagattagc	MFNWKLGVLLAAAITITGCAEEIKPEPSHELKQAHVDWPKGLQPCSFDFKFEKKLATNGEDGVVVVVPYKDWNAKAKCEEAVYSYISRLTGMVCFYRQDLQEKRCLVYYPPITNRKD	>EPS7_OOS_x000D_MFNWKLGVLLAAAITITGCAEEIKPEPSHELKQAHVDWPKGLQPCSFDFKFEKKLATNGEDGVVVVVPYKDWNAKAKCEEAVYSYISRLTGMVCFYRQDLQEKRCLVYYPPITNRKD	CAEEIKPEPSHELKQAHVDWPKGLQPCSFDFKFEKKLATNGEDGVVVVVPYKDWNAKAKCEEAVYSYISRLTGMVCFYRQDLQEKRCLVYYPPITNRKD	>EPS7_OOS_MOD_x000D_CAEEIKPEPSHELKQAHVDWPKGLQPCSFDFKFEKKLATNGEDGVVVVVPYKDWNAKAKCEEAVYSYISRLTGMVCFYRQDLQEKRCLVYYPPITNRKD	T5			117	99	18	#NAME?	CAE	MFNWKLGVLLAAAITITG	TITG	>EPS7_x000D_TITG		4	4 Cys? what would be the need for so many?		NCBI	213	Too long?
epsilon15	epsilon15	NC_004775.1	Complete	emb		EIS	EOS	Enterobacteria	30387405	putative Rz-like protein	aactgccagtaAGGTgctggcggt	MIWAFVKAYWKQLLIVLMLAALVIVGVVAWNVHGDRQYDAGYAQAKADRKAEDDKARQHDEKEKATNEREAQRALDRARNDALDAAARAGRLQQQLVAIREQLRQYNAIVGAGSSAADTGVLLADVLSKSLERNRQLAEYADRAAEAGRVCEKQYDSLTR	>epsilon15_EIS_x000D_MIWAFVKAYWKQLLIVLMLAALVIVGVVAWNVHGDRQYDAGYAQAKADRKAEDDKARQHDEKEKATNEREAQRALDRARNDALDAAARAGRLQQQLVAIREQLRQYNAIVGAGSSAADTGVLLADVLSKSLERNRQLAEYADRAAEAGRVCEKQYDSLTR	TRUE	HGDRQYDAGYAQAKADRKAEDDKARQHDEKEKATNEREAQRALDRARNDALDAAARAGRLQQQLVAIREQLRQYNAIVGAGSSAADTGVLLADVLSKSLERNRQLAEYADRAAEAGRVCEKQYDSLTR	>epsilon15_EIS_x000D_HGDRQYDAGYAQAKADRKAEDDKARQHDEKEKATNEREAQRALDRARNDALDAAARAGRLQQQLVAIREQLRQYNAIVGAGSSAADTGVLLADVLSKSLERNRQLAEYADRAAEAGRVCEKQYDSLTR	Bcep176			160	128	32	1		117371480	Rz1	acgacgaaaAGGAGaaagctacca	MNVKRSVHSTGRAMMLLMLPLVLAGCSNSSLPSVSSSGSITPLSALGRQPQTPEFCLPTCSANLSSETDNWQSTLIGQPKPEESVKSSTIR	>epsilon15_EOS_x000D_MNVKRSVHSTGRAMMLLMLPLVLAGCSNSSLPSVSSSGSITPLSALGRQPQTPEFCLPTCSANLSSETDNWQSTLIGQPKPEESVKSSTIR	CSNSSLPSVSSSGSITPLSALGRQPQTPEFCLPTCSANLSSETDNWQSTLIGQPKPEESVKSSTIR	>epsilon15_EOS_MOD_x000D_CSNSSLPSVSSSGSITPLSALGRQPQTPEFCLPTCSANLSSETDNWQSTLIGQPKPEESVKSSTIR	Bcep176			91	66	25	#NAME?	CSN	MNVKRSVHSTGRAMMLLMLPLVLAG	VLAG	>epsilon15_x000D_VLAG		2	Excludes First cysteine which is on 25th position. Check LipoServer and Expasy and check TMD			194
epsilon34	epsilon34	NC_011976.1	Complete	emb		EIS	EOS	Salmonella	221328684	Rz lysis protein	gcggaacggtcagagagattGAGGT	MSRVTAIISALVICIIVCLSWAVNHYRDNATAYKEQRDKATSIIADMQKRQRDVAELDARYTKELADANATIESLRADVSAGRKRLQVAATCAKSTTGASGMGNGESPRLTADAELNYYRLRSGIDRITAQVNYLQEYIRTQCLR	>epsilon34_EIS_x000D_MSRVTAIISALVICIIVCLSWAVNHYRDNATAYKEQRDKATSIIADMQKRQRDVAELDARYTKELADANATIESLRADVSAGRKRLQVAATCAKSTTGASGMGNGESPRLTADAELNYYRLRSGIDRITAQVNYLQEYIRTQCLR	TRUE	NHYRDNATAYKEQRDKATSIIADMQKRQRDVAELDARYTKELADANATIESLRADVSAGRKRLQVAATCAKSTTGASGMGNGESPRLTADAELNYYRLRSGIDRITAQVNYLQEYIRTQCLR	>epsilon34_EIS_x000D_NHYRDNATAYKEQRDKATSIIADMQKRQRDVAELDARYTKELADANATIESLRADVSAGRKRLQVAATCAKSTTGASGMGNGESPRLTADAELNYYRLRSGIDRITAQVNYLQEYIRTQCLR	Lambda			145	122	23	2	already annotated	221328685	Rz1	gccagatacacaaAGGAGcttgctg	MLTRLSKVSVLMFLLVVSACKSPPPVQSQRPEPAAWAMEKAQDLQQMLNSIITVYEVESTG	>epsilon34_EOS_x000D_MLTRLSKVSVLMFLLVVSACKSPPPVQSQRPEPAAWAMEKAQDLQQMLNSIITVYEVESTG	CKSPPPVQSQRPEPAAWAMEKAQDLQQMLNSIITVYEVESTG	>epsilon34_EOS_MOD_x000D_CKSPPPVQSQRPEPAAWAMEKAQDLQQMLNSIITVYEVESTG	HK97			61	42	19	#NAME?	CKS	MLTRLSKVSVLMFLLVVSA	VVSA	>epsilon34_x000D_VVSA		0	embedded Rz1		NCBI	164
Era103	Era103	NC_009014.1	Complete	ovl		OIS	OOS	Erwinia	121621866	Era103g50	tcgacgaattaAGGAcatggcact	MRKIYVVIITTIVVAGLIWAFIATQVNTGVTSKRQEDALAVSEANVGIGKEAKDQGEQATKRADVAKEQRTHQINQLKDKLHEKAESYDSIPLSPSDVDILCRAYRSTDPVCSPTVKSD	>Era103_OIS_x000D_MRKIYVVIITTIVVAGLIWAFIATQVNTGVTSKRQEDALAVSEANVGIGKEAKDQGEQATKRADVAKEQRTHQINQLKDKLHEKAESYDSIPLSPSDVDILCRAYRSTDPVCSPTVKSD	TRUE	TQVNTGVTSKRQEDALAVSEANVGIGKEAKDQGEQATKRADVAKEQRTHQINQLKDKLHEKAESYDSIPLSPSDVDILCRAYRSTDPVCSPTVKSD	>Era103_OIS_x000D_TQVNTGVTSKRQEDALAVSEANVGIGKEAKDQGEQATKRADVAKEQRTHQINQLKDKLHEKAESYDSIPLSPSDVDILCRAYRSTDPVCSPTVKSD	Era103			119	96	23	2		121621867	Era103g51	ttaaccagttgaAGGAcaagctgc	MRKLNRMILSLFLLQMLTSCAERIVVQTRYVHPPSNLTEETQGPSKVPVTIGELKQSALDLRLALDKCNVDKQEISKYGLAFKSI	>Era103_OOS_x000D_MRKLNRMILSLFLLQMLTSCAERIVVQTRYVHPPSNLTEETQGPSKVPVTIGELKQSALDLRLALDKCNVDKQEISKYGLAFKSI	CAERIVVQTRYVHPPSNLTEETQGPSKVPVTIGELKQSALDLRLALDKCNVDKQEISKYGLAFKSI	>Era103_OOS_MOD_x000D_CAERIVVQTRYVHPPSNLTEETQGPSKVPVTIGELKQSALDLRLALDKCNVDKQEISKYGLAFKSI	Era103			85	66	19	#NAME?	CAE	MRKLNRMILSLFLLQMLTS	MLTS	>Era103_x000D_MLTS		1	No hit by LipoP1.0 Server. However 1 hit by Prosite and it is N-palmitoyl cysteine (Potential) and S-diacylglycerol cysteine (Potential).			162
ES18	ES18	NC_006949.1	Complete	emb		EIS	EOS	Enterobacteria	62362290	gp77	gcgagaaaGAGcgctgttcttatc	MSRIKAIIASVIICIIVCLSWAVNHYRDNAIAYKEQRDTVTHKLTLANATITDMTKRQRDVADLDARYIKELADAKAENDALRDDVAAGRRRLLVNATCPAMPTGKSTSAASVDNASRPRLADSAQRDYFTLKERVTTMQKQLEGAQDYIRTQCQK	>ES18_EIS_x000D_MSRIKAIIASVIICIIVCLSWAVNHYRDNAIAYKEQRDTVTHKLTLANATITDMTKRQRDVADLDARYIKELADAKAENDALRDDVAAGRRRLLVNATCPAMPTGKSTSAASVDNASRPRLADSAQRDYFTLKERVTTMQKQLEGAQDYIRTQCQK	TRUE	NHYRDNAIAYKEQRDTVTHKLTLANATITDMTKRQRDVADLDARYIKELADAKAENDALRDDVAAGRRRLLVNATCPAMPTGKSTSAASVDNASRPRLADSAQRDYFTLKERVTTMQKQLEGAQDYIRTQCQK	>ES18_EIS_x000D_NHYRDNAIAYKEQRDTVTHKLTLANATITDMTKRQRDVADLDARYIKELADAKAENDALRDDVAAGRRRLLVNATCPAMPTGKSTSAASVDNASRPRLADSAQRDYFTLKERVTTMQKQLEGAQDYIRTQCQK	Lambda			156	133	23	2	Two are in TMD	62362291	gp 78	caagatatataaAGGAattagccg	MRKLRMMLCAMMSPLVVVACSSTPPVPQCQQVNPPPPPAWIMHPAPDWQTPLNGIISPSKSE	>ES18_EOS_x000D_MRKLRMMLCAMMSPLVVVACSSTPPVPQCQQVNPPPPPAWIMHPAPDWQTPLNGIISPSKSE	CSSTPPVPQCQQVNPPPPPAWIMHPAPDWQTPLNGIISPSKSE	>ES18_EOS_MOD_x000D_CSSTPPVPQCQQVNPPPPPAWIMHPAPDWQTPLNGIISPSKSE	Lambda			62	43	19	#NAME?	CSS	MRKLRMMLCAMMSPLVVVA	VVVA	>ES18_x000D_VVVA		1	one was in 9th position			176
ES2	ES2	JF314845.1	Complete	emb		EIS	EOS	Cronobacter	343411842	bacteriophage lysis protein	ccatgtgcctggcGGAaagcgaaa	MTFNWKIILFAIMSLLLAIAIVIASHYRSALKESQASLTKVNRELNLAKDTISDMQTRQRDVAALDAKYTQELANAQSTINQLERDVAAGNKRLRLAATCGKNGATGSPGVDDASTAELTPDARQNYFHLREQLVTAEKQILGLQEYIRTVVFDEKSQSNTRN	>ES2_EIS_x000D_MTFNWKIILFAIMSLLLAIAIVIASHYRSALKESQASLTKVNRELNLAKDTISDMQTRQRDVAALDAKYTQELANAQSTINQLERDVAAGNKRLRLAATCGKNGATGSPGVDDASTAELTPDARQNYFHLREQLVTAEKQILGLQEYIRTVVFDEKSQSNTRN	TRUE	SHYRSALKESQASLTKVNRELNLAKDTISDMQTRQRDVAALDAKYTQELANAQSTINQLERDVAAGNKRLRLAATCGKNGATGSPGVDDASTAELTPDARQNYFHLREQLVTAEKQILGLQEYIRTVVFDEKSQSNTRN	>ES2_EIS_x000D_SHYRSALKESQASLTKVNRELNLAKDTISDMQTRQRDVAALDAKYTQELANAQSTINQLERDVAAGNKRLRLAATCGKNGATGSPGVDDASTAELTPDARQNYFHLREQLVTAEKQILGLQEYIRTVVFDEKSQSNTRN	Lambda			163	139	24	1	already annotated as Bacteriophage lysis protein, adjacent to lysozyme	CDS 4427..4603	not annotated/ putative o-spanin	caaaatacacacAGGAGcttgcaa	MLRALSISLSAMLPLVISGCALQQRAERTERPAPPAWMMLPPPNSLQTLDKIISISESN	>ES2_EOS_x000D_MLRALSISLSAMLPLVISGCALQQRAERTERPAPPAWMMLPPPNSLQTLDKIISISESN	CALQQRAERTERPAPPAWMMLPPPNSLQTLDKIISISESN	>ES2_EOS_MOD_x000D_CALQQRAERTERPAPPAWMMLPPPNSLQTLDKIISISESN	BcepIL02	blasts to all members of family		59	40	19	#NAME?	CAL	MLRALSISLSAMLPLVISG	VISG	>ES2_x000D_VISG		0	found an embedded o-spanin	OSPNI		179
ESSI-2	ESSI-2	HQ110083.1	Complete	ovl		OIS	OOS	Cronobacter	323146160	Hypothetical protein	tcagccttgaacataacGGGGtgcgctg	MSRAALAVMVALVLAFAGGWKAAGWQRDSIDLAIQRTAAATGKQLQDAASNSGRVLEEKLEALRNAPPREIRTELVKPVFTSRCLSDEFVSMYNDATASAERALSGKPEN	>ESSI-2_OIS_x000D_MSRAALAVMVALVLAFAGGWKAAGWQRDSIDLAIQRTAAATGKQLQDAASNSGRVLEEKLEALRNAPPREIRTELVKPVFTSRCLSDEFVSMYNDATASAERALSGKPEN	FALSE	GWQRDSIDLAIQRTAAATGKQLQDAASNSGRVLEEKLEALRNAPPREIRTELVKPVFTSRCLSDEFVSMYNDATASAERALSGKPEN	>ESSI-2_OIS_x000D_GWQRDSIDLAIQRTAAATGKQLQDAASNSGRVLEEKLEALRNAPPREIRTELVKPVFTSRCLSDEFVSMYNDATASAERALSGKPEN	Singleton			110	87	23	1	found from blast hits	323146168	Hypothetical protein	gaagaaaaactGGAGGctttacgca	MRHRVKSARSWLSRCLPAAVCLMSLSACTTTPPPVPNVRYQENLKTKCSAQLPRLTGTTGRDAAELLTLYLELYGQCAARHNQLVDEINQRETLLNGKN	>ESSI-2_OOS_x000D_MRHRVKSARSWLSRCLPAAVCLMSLSACTTTPPPVPNVRYQENLKTKCSAQLPRLTGTTGRDAAELLTLYLELYGQCAARHNQLVDEINQRETLLNGKN	CTTTPPPVPNVRYQENLKTKCSAQLPRLTGTTGRDAAELLTLYLELYGQCAARHNQLVDEINQRETLLNGKN	>ESSI-2_OOS_MOD_x000D_CTTTPPPVPNVRYQENLKTKCSAQLPRLTGTTGRDAAELLTLYLELYGQCAARHNQLVDEINQRETLLNGKN	9NA			99	72	27	#NAME?	CTT	MRHRVKSARSWLSRCLPAAVCLMSLSA	SLSA	>ESSI-2_x000D_SLSA		2	a bit long SS but still gives a great score with lipoP		NCBI	159
Eta	Eta	NC_021563.1	Complete	emb		EIS	EOS	Serratia	514361093	Rz lysis protein/ Eta_0048	ggcagaacGGAagctgtttctatc	MLMRYKLALVALVLLLVGSLAWTTMHYRDNAISYKKQRDDYGSTIETMQKQQVSVAALDAKYTQELRNAQDTIDKLRADVDAGTKRLSVRAKCVSKASGSGGVGDAGTAELDAAARQDYYRLREMISQQDKHVRYLQDYIRSIMNGEETKANR	>Eta_EIS_x000D_MLMRYKLALVALVLLLVGSLAWTTMHYRDNAISYKKQRDDYGSTIETMQKQQVSVAALDAKYTQELRNAQDTIDKLRADVDAGTKRLSVRAKCVSKASGSGGVGDAGTAELDAAARQDYYRLREMISQQDKHVRYLQDYIRSIMNGEETKANR	TRUE	MHYRDNAISYKKQRDDYGSTIETMQKQQVSVAALDAKYTQELRNAQDTIDKLRADVDAGTKRLSVRAKCVSKASGSGGVGDAGTAELDAAARQDYYRLREMISQQDKHVRYLQDYIRSIMNGEETKANR	>Eta_EIS_x000D_MHYRDNAISYKKQRDDYGSTIETMQKQQVSVAALDAKYTQELRNAQDTIDKLRADVDAGTKRLSVRAKCVSKASGSGGVGDAGTAELDAAARQDYYRLREMISQQDKHVRYLQDYIRSIMNGEETKANR	Lambda			153	129	24	1	already annotated as Rz	CDS 26482..26652	not annotated/ putative o-spanin	ccaaatacacacAGGAattgcgca	MHKIPLISFVLMSMLALSACQSVPSACPKPPAPAAWAMQEPQNLTQQLDKIITVSEK	>Eta_EOS_x000D_MHKIPLISFVLMSMLALSACQSVPSACPKPPAPAAWAMQEPQNLTQQLDKIITVSEK	CQSVPSACPKPPAPAAWAMQEPQNLTQQLDKIITVSEK	>Eta_EOS_MOD_x000D_CQSVPSACPKPPAPAAWAMQEPQNLTQQLDKIITVSEK	Singleton	Has good hits to Lambda and few other members, but not all of them!		57	38	19	#NAME?	CQS	MHKIPLISFVLMSMLALSA	ALSA	>Eta_x000D_ALSA		1	Found an embedded o-spanin	OSPNI		167
F_HA0480sp/Pa1651	F_HA0480sp-Pa1651	JN808773.1	Complete	ovl		OIS	OOS	Pseudomonas	374112519	HMPREFV_HMPID9774gp0025	ccagctcagcgtcGAGaaatcgcc	MTWRVGLVVFVLLVMVWTAGWWGGREAGLADGRAACADAQTRAYRDVLEQSAAQLKTVQDTSAALFQRLAQRADSDQQTTRELRHALAETAADRAACRFPAGVMQQLETARQRAAQATTSGLGSTVPDPGGGD	>F_HA0480sp-Pa1651_OIS_x000D_MTWRVGLVVFVLLVMVWTAGWWGGREAGLADGRAACADAQTRAYRDVLEQSAAQLKTVQDTSAALFQRLAQRADSDQQTTRELRHALAETAADRAACRFPAGVMQQLETARQRAAQATTSGLGSTVPDPGGGD	TRUE	REAGLADGRAACADAQTRAYRDVLEQSAAQLKTVQDTSAALFQRLAQRADSDQQTTRELRHALAETAADRAACRFPAGVMQQLETARQRAAQATTSGLGSTVPDPGGGD	>F_HA0480sp-Pa1651_OIS_x000D_REAGLADGRAACADAQTRAYRDVLEQSAAQLKTVQDTSAALFQRLAQRADSDQQTTRELRHALAETAADRAACRFPAGVMQQLETARQRAAQATTSGLGSTVPDPGGGD	DMS3			133	109	24	2		374112565	HMPREFV_HMPID9774gp0026	aacaaactactcgGGAGcttcgcc	MPWPKPLLIALPAAFLLASCSSSKPPVNVPPRPLPAALAQPCQTPVAVTDDSPDAAAIALKQLYDQYGACAGLHWDTVRHLQKD	>F_HA0480sp-Pa1651_OOS_x000D_MPWPKPLLIALPAAFLLASCSSSKPPVNVPPRPLPAALAQPCQTPVAVTDDSPDAAAIALKQLYDQYGACAGLHWDTVRHLQKD	CSSSKPPVNVPPRPLPAALAQPCQTPVAVTDDSPDAAAIALKQLYDQYGACAGLHWDTVRHLQKD	>F_HA0480sp-Pa1651_OOS_MOD_x000D_CSSSKPPVNVPPRPLPAALAQPCQTPVAVTDDSPDAAAIALKQLYDQYGACAGLHWDTVRHLQKD	DMS3			84	65	19	#NAME?	CSS	MPWPKPLLIALPAAFLLAS	LLAS	>F_HA0480sp/Pa1651_x000D_LLAS		2		OSPWS		174
F1	F1	HG428758.1	Complete	ovl		OIS	OOS	Brucella	566553617	F1_ORF26	aagacattcgtcAGGAGttgaacg	MLKPYLYGAMALALVGTHYFMYNAGKQSVLQRLSNDRVEVIKDGQKVDAAVYAADDDGLVCLLIDCQAN	>F1_OIS_x000D_MLKPYLYGAMALALVGTHYFMYNAGKQSVLQRLSNDRVEVIKDGQKVDAAVYAADDDGLVCLLIDCQAN	TRUE	NAGKQSVLQRLSNDRVEVIKDGQKVDAAVYAADDDGLVCLLIDCQAN	>F1_OIS_x000D_NAGKQSVLQRLSNDRVEVIKDGQKVDAAVYAADDDGLVCLLIDCQAN	F1			69	47	22	2		CDS 24181..24402	not annotated/ putative o-spanin	acgatagagtaGAGGTaattaaag	MVKKLTLPFMLLMTMVLFACSSTAKLTSPCDVLVLMSPSEQTARYIVENDRPFAQQVAQHRGRYGAYKCQRMK	>F1_OOS_x000D_MVKKLTLPFMLLMTMVLFACSSTAKLTSPCDVLVLMSPSEQTARYIVENDRPFAQQVAQHRGRYGAYKCQRMK	CSSTAKLTSPCDVLVLMSPSEQTARYIVENDRPFAQQVAQHRGRYGAYKCQRMK	>F1_OOS_MOD_x000D_CSSTAKLTSPCDVLVLMSPSEQTARYIVENDRPFAQQVAQHRGRYGAYKCQRMK	F1			73	54	19	#NAME?	CSS	MVKKLTLPFMLLMTMVLFA	VLFA	>F1_x000D_VLFA		2		OSPNI		101
F10	F10	NC_007805.1	Complete	emb		EIS	EOS	Pseudomonas	148912827	Putative lysis protein Rz	gcgcgcagcgctggcGGGtgcgtg	MRWVPWLVVALVAALVFWRLDHVTAQRNDLQAAVEQSAETITAMAQQAQRDTQAQVQTDALARTYQAALQASHEENQLRRDAIGTGARVVYVKARCPAGGVHQAPGATGSADAGRAVLAAADGQVVSDLRAGVERRELMIAALRKHIAGLPRYCRR	>F10_EIS_x000D_MRWVPWLVVALVAALVFWRLDHVTAQRNDLQAAVEQSAETITAMAQQAQRDTQAQVQTDALARTYQAALQASHEENQLRRDAIGTGARVVYVKARCPAGGVHQAPGATGSADAGRAVLAAADGQVVSDLRAGVERRELMIAALRKHIAGLPRYCRR	FALSE	RNDLQAAVEQSAETITAMAQQAQRDTQAQVQTDALARTYQAALQASHEENQLRRDAIGTGARVVYVKARCPAGGVHQAPGATGSADAGRAVLAAADGQVVSDLRAGVERRELMIAALRKHIAGLPRYCRR	>F10_EIS_x000D_RNDLQAAVEQSAETITAMAQQAQRDTQAQVQTDALARTYQAALQASHEENQLRRDAIGTGARVVYVKARCPAGGVHQAPGATGSADAGRAVLAAADGQVVSDLRAGVERRELMIAALRKHIAGLPRYCRR	F10			156	130	26	2	there wasn't anything annotated before. they did get the ISP, but I feel its a wrong start Rohit	CDS 38107:38304	not annotated/ putative o-spanin	accaagcagcactacAGGcctccc	MKKTNCAAMLSALVLASCTSKPAAPQAECTRLPEPPAALMQEEPSLLPLMDRLFLISEPESSGAN	>F10_EOS_x000D_MKKTNCAAMLSALVLASCTSKPAAPQAECTRLPEPPAALMQEEPSLLPLMDRLFLISEPESSGAN	CTSKPAAPQAECTRLPEPPAALMQEEPSLLPLMDRLFLISEPESSGAN	>F10_EOS_MOD_x000D_CTSKPAAPQAECTRLPEPPAALMQEEPSLLPLMDRLFLISEPESSGAN	F10			65	48	17	#NAME?	CTS	MKKTNCAAMLSALVLAS	VLAS	>F10_x000D_VLAS		1	one was in 6th position	ISPWS, OSPNI		178
F108	F108	NC_008193.1	Complete	sep		SIS	SOS	Pasteurella	73918087	ORF30	agaagaaaAGGcactgtgtttaaa	MNLKDYLIFVLLFFCTVFFIGASYYKSEYKTTAETLKTQVEKNKEQEKKH	>F108_SIS_x000D_MNLKDYLIFVLLFFCTVFFIGASYYKSEYKTTAETLKTQVEKNKEQEKKH	TRUE	KSEYKTTAETLKTQVEKNKEQEKKH	>F108_SIS_x000D_KSEYKTTAETLKTQVEKNKEQEKKH	Singleton		Too small?	50	25	25	0	One cysteine in TMD. Too short.	CDS 19529: 19666	not annotated/ putative o-spanin	aagcattaaacGAGGTgttaacaa	MKTLKIGALAMCLMMCVACSTSDKATSVKVICPKTTECRAESVPD	>F108_SOS_x000D_MKTLKIGALAMCLMMCVACSTSDKATSVKVICPKTTECRAESVPD	CSTSDKATSVKVICPKTTECRAESVPD	>F108_SOS_MOD_x000D_CSTSDKATSVKVICPKTTECRAESVPD	Singleton			45	27	18	#NAME?	CST	MKTLKIGALAMCLMMCVA	MCVA	>F108_x000D_MCVA		2	SpII reognize 2 site according to LipoP Server, MMCVA|CSTSD Pos+2=S and MCLMM|CVACS Pos+2=V. No hit by prosite. too short? and both of them are in same frame?			52	Too short
F116	F116	NC_006552.1	Complete	emb		EIS	EOS	Pseudomonas	56692972	F116p63	atgcatcgccgtgcAGGTgccgca	MTARELGAVLAAIALAGLVASTLTYRHLYQDATANLKSLSDQVERQNAKAEAKLAELTAQRDMKQAALNKAAADQERKDNDAQAEIARLAGELRDRPVRVRIAPAAGGGCSGGAAGDAAGTAEAGAGDAASAYGLLPEENSRRFNDSLSEVETLSAAYNSCRARLIPQEPTP	>F116_EIS_x000D_MTARELGAVLAAIALAGLVASTLTYRHLYQDATANLKSLSDQVERQNAKAEAKLAELTAQRDMKQAALNKAAADQERKDNDAQAEIARLAGELRDRPVRVRIAPAAGGGCSGGAAGDAAGTAEAGAGDAASAYGLLPEENSRRFNDSLSEVETLSAAYNSCRARLIPQEPTP	TRUE	RHLYQDATANLKSLSDQVERQNAKAEAKLAELTAQRDMKQAALNKAAADQERKDNDAQAEIARLAGELRDRPVRVRIAPAAGGGCSGGAAGDAAGTAEAGAGDAASAYGLLPEENSRRFNDSLSEVETLSAAYNSCRARLIPQEPTP	>F116_EIS_x000D_RHLYQDATANLKSLSDQVERQNAKAEAKLAELTAQRDMKQAALNKAAADQERKDNDAQAEIARLAGELRDRPVRVRIAPAAGGGCSGGAAGDAAGTAEAGAGDAASAYGLLPEENSRRFNDSLSEVETLSAAYNSCRARLIPQEPTP	Singleton			172	147	25	2		CDS 60306:60509	not annotated/ putative o-spanin	ccgaccaagagaggaAGGAcaacg	MLRLKSLALLVSCATALCACASPPPQVGAVVVAPQVTQPAPPKLVQETPPRPTGYYRKKILDALTTP	>F116_EOS_x000D_MLRLKSLALLVSCATALCACASPPPQVGAVVVAPQVTQPAPPKLVQETPPRPTGYYRKKILDALTTP	CASPPPQVGAVVVAPQVTQPAPPKLVQETPPRPTGYYRKKILDALTTP	>F116_EOS_MOD_x000D_CASPPPQVGAVVVAPQVTQPAPPKLVQETPPRPTGYYRKKILDALTTP	Singleton			67	48	19	#NAME?	CAS	MLRLKSLALLVSCATALCA	ALCA	>F116_x000D_ALCA		0	one at 13th and one at 18th position. Check for TMD	OSPNI		195
FE44	FE44	NC_022744.1	Complete	emb		EIS	EOS	Erwinia	557307412	gp47	atctgaaaatacgGGAGGgtagtt	MLKNLKSYAVAVAFALGMTLAYNHGYDKANTKWEQEVHNEYVKKVEATADKQAALNEVSRQYQEDLAALEGSTDRVINDLRNDGKRLRVKLSATSRELQANGGCLVDGRAELDEEFSKRLIGVTQRGDAWIKALQNTITEMQSKKEK	>FE44_EIS_x000D_MLKNLKSYAVAVAFALGMTLAYNHGYDKANTKWEQEVHNEYVKKVEATADKQAALNEVSRQYQEDLAALEGSTDRVINDLRNDGKRLRVKLSATSRELQANGGCLVDGRAELDEEFSKRLIGVTQRGDAWIKALQNTITEMQSKKEK	FALSE	DKANTKWEQEVHNEYVKKVEATADKQAALNEVSRQYQEDLAALEGSTDRVINDLRNDGKRLRVKLSATSRELQANGGCLVDGRAELDEEFSKRLIGVTQRGDAWIKALQNTITEMQSKKEK	>FE44_EIS_x000D_DKANTKWEQEVHNEYVKKVEATADKQAALNEVSRQYQEDLAALEGSTDRVINDLRNDGKRLRVKLSATSRELQANGGCLVDGRAELDEEFSKRLIGVTQRGDAWIKALQNTITEMQSKKEK	T7			147	121	26	1		36419..36622	not annotated/ putative o-spanin	ctgcggataaacAGGctgctctca	MKSHDNTKKTLRRWKAALIGSLMICVTMVSGCVSNYQPPHENSKLTVDASLMVEPNLTKSLVSVLSE	>FE44_EOS_x000D_MKSHDNTKKTLRRWKAALIGSLMICVTMVSGCVSNYQPPHENSKLTVDASLMVEPNLTKSLVSVLSE	CVSNYQPPHENSKLTVDASLMVEPNLTKSLVSVLSE	>FE44_EOS_MOD_x000D_CVSNYQPPHENSKLTVDASLMVEPNLTKSLVSVLSE	KVP1			67	36	31	#NAME?	CVS	MKSHDNTKKTLRRWKAALIGSLMICVTMVSG	MVSG	>FE44_x000D_MVSG		0		OSPNI		157
Felix01	Felix01	NC_005282.1	Complete	ovl		OIS	OOS	Enterobacteria	33340399	p014	tttttcatttcAGGAGattgttaa	MTFKEFCQATFIIVFLVGAGVWGGYSYRDYQVAETELNNQKLISVAKDAYQEGLVTLSTNYKNDLKDVLAKNKHTKEVLTYEKTKPEFYNVCVTDNYVRVFNEQSEQYIQKLPSK	>Felix01_OIS_x000D_MTFKEFCQATFIIVFLVGAGVWGGYSYRDYQVAETELNNQKLISVAKDAYQEGLVTLSTNYKNDLKDVLAKNKHTKEVLTYEKTKPEFYNVCVTDNYVRVFNEQSEQYIQKLPSK	TRUE	RDYQVAETELNNQKLISVAKDAYQEGLVTLSTNYKNDLKDVLAKNKHTKEVLTYEKTKPEFYNVCVTDNYVRVFNEQSEQYIQKLPSK	>Felix01_OIS_x000D_RDYQVAETELNNQKLISVAKDAYQEGLVTLSTNYKNDLKDVLAKNKHTKEVLTYEKTKPEFYNVCVTDNYVRVFNEQSEQYIQKLPSK	JH2			115	88	27	1	One in TMD	33340253	p015	agcatacaaaaGAGGTactaacat	MKKLSQSFIMFVLLITMSGCSTNKVNSTFKNSQVSESDKYTQEESRYIIKGNTGSDVAAALEFYRDGFYQCTIKANNLIDMILLGNKQQ	>Felix01_OOS_x000D_MKKLSQSFIMFVLLITMSGCSTNKVNSTFKNSQVSESDKYTQEESRYIIKGNTGSDVAAALEFYRDGFYQCTIKANNLIDMILLGNKQQ	CSTNKVNSTFKNSQVSESDKYTQEESRYIIKGNTGSDVAAALEFYRDGFYQCTIKANNLIDMILLGNKQQ	>Felix01_OOS_MOD_x000D_CSTNKVNSTFKNSQVSESDKYTQEESRYIIKGNTGSDVAAALEFYRDGFYQCTIKANNLIDMILLGNKQQ	JH2			89	70	19	#NAME?	CST	MKKLSQSFIMFVLLITMSG	TMSG	>Felix01_x000D_TMSG		1				158
Fels-1	Fels-1	NC_010391.1	Complete	emb		EIS	EOS	Salmonella	169257183	Lambda Rz-like phage lysis protein	ttgagaaagcaaaatcGGTgctggt	MNLLPVLLKKYWLQLSVTLLIAALAWTTEHYRDNAIQYKSQRDTASHRLTLANATITDMTKRQRDIAALDARYTKELADAKAENDALRDDVAAGRRRLLVNATCPAMPTGKSTSAARVDNAARPRLADSAQRDYFTLKERVTTMQKQLEGAQDYIRTQCLK	>Fels-1_EIS_x000D_MNLLPVLLKKYWLQLSVTLLIAALAWTTEHYRDNAIQYKSQRDTASHRLTLANATITDMTKRQRDIAALDARYTKELADAKAENDALRDDVAAGRRRLLVNATCPAMPTGKSTSAARVDNAARPRLADSAQRDYFTLKERVTTMQKQLEGAQDYIRTQCLK	FALSE	EHYRDNAIQYKSQRDTASHRLTLANATITDMTKRQRDIAALDARYTKELADAKAENDALRDDVAAGRRRLLVNATCPAMPTGKSTSAARVDNAARPRLADSAQRDYFTLKERVTTMQKQLEGAQDYIRTQCLK	>Fels-1_EIS_x000D_EHYRDNAIQYKSQRDTASHRLTLANATITDMTKRQRDIAALDARYTKELADAKAENDALRDDVAAGRRRLLVNATCPAMPTGKSTSAARVDNAARPRLADSAQRDYFTLKERVTTMQKQLEGAQDYIRTQCLK	Lambda			161	133	28	2		CDS 15426..15611	not annotated/ putative o-spanin	gccagatatacaaAGGAactcgctg	MRKLRMMLCAMMSPLAVVACSSTPPVPQCRQVNPPPPPAWIMQPAPDWQTPLNGIISPSKSE	>Fels-1_EOS_x000D_MRKLRMMLCAMMSPLAVVACSSTPPVPQCRQVNPPPPPAWIMQPAPDWQTPLNGIISPSKSE	CSSTPPVPQCRQVNPPPPPAWIMQPAPDWQTPLNGIISPSKSE	>Fels-1_EOS_MOD_x000D_CSSTPPVPQCRQVNPPPPPAWIMQPAPDWQTPLNGIISPSKSE	Lambda			62	43	19	#NAME?	CSS	MRKLRMMLCAMMSPLAVVA	AVVA	>Fels-1_x000D_AVVA		1	had to find it, embedded in Rz1 in +1 frame	OSPNI	NCBI	176
Fels-2	Fels-2	NC_010463.1	Complete	ovl		OIS	OOS	Enterobacteria	169936038	P2 LysB-like protein	aagatgagctaaAGGcactgcggga	MNRLLAVVLALVLAALGWQSWRLNNASHTIETQGAVLKSKTQELTKKNSQLIGLSILTETNSREQARLYAAAEQTTALLRSRQHRIEELKRENEDLRRWADTPLPADIIRLRERPALAGGAAYREWLSQSDAVPSGKVSAAQ	>Fels-2_OIS_x000D_MNRLLAVVLALVLAALGWQSWRLNNASHTIETQGAVLKSKTQELTKKNSQLIGLSILTETNSREQARLYAAAEQTTALLRSRQHRIEELKRENEDLRRWADTPLPADIIRLRERPALAGGAAYREWLSQSDAVPSGKVSAAQ	FALSE	RLNNASHTIETQGAVLKSKTQELTKKNSQLIGLSILTETNSREQARLYAAAEQTTALLRSRQHRIEELKRENEDLRRWADTPLPADIIRLRERPALAGGAAYREWLSQSDAVPSGKVSAAQ	>Fels-2_OIS_x000D_RLNNASHTIETQGAVLKSKTQELTKKNSQLIGLSILTETNSREQARLYAAAEQTTALLRSRQHRIEELKRENEDLRRWADTPLPADIIRLRERPALAGGAAYREWLSQSDAVPSGKVSAAQ	KS14			142	121	21	0		169936037	P2 LysC-like protein	cggatcGAGGaactgaaacgtgaaa	MRICAAGLILLCLLTLSGCGSVRPSPEVQLTVSGCPRVTQCRLERSAPRSNGDLNAVLDETEAAWAVCADKVDTIIACQERDSEQTAVLTQRPE	>Fels-2_OOS_x000D_MRICAAGLILLCLLTLSGCGSVRPSPEVQLTVSGCPRVTQCRLERSAPRSNGDLNAVLDETEAAWAVCADKVDTIIACQERDSEQTAVLTQRPE	CGSVRPSPEVQLTVSGCPRVTQCRLERSAPRSNGDLNAVLDETEAAWAVCADKVDTIIACQERDSEQTAVLTQRPE	>Fels-2_OOS_MOD_x000D_CGSVRPSPEVQLTVSGCPRVTQCRLERSAPRSNGDLNAVLDETEAAWAVCADKVDTIIACQERDSEQTAVLTQRPE	P2			94	76	18	#NAME?	CGS	MRICAAGLILLCLLTLSG	TLSG	>Fels-2_x000D_TLSG		4			NCBI	197
fiAA91-ss	fiAA91-ss	NC_022750.1	Complete	ovl		OIS	OOS	Enterobacteria	557307623	LysB	tcagcgttttgaGGGGcgggaacc	MSKLMIVMVVLLSLAVAGLFLAKHENASLRASLDRVNNVASEQQTTITMLKNQLHVALTRADKNELAQVALRQELENAAKREAQREKTITRLLNENEDFRRWYGADLPDAVRRLHQRPACTDASDCPQRLPESEPLPDAGQ	>fiAA91-ss_OIS_x000D_MSKLMIVMVVLLSLAVAGLFLAKHENASLRASLDRVNNVASEQQTTITMLKNQLHVALTRADKNELAQVALRQELENAAKREAQREKTITRLLNENEDFRRWYGADLPDAVRRLHQRPACTDASDCPQRLPESEPLPDAGQ	TRUE	KHENASLRASLDRVNNVASEQQTTITMLKNQLHVALTRADKNELAQVALRQELENAAKREAQREKTITRLLNENEDFRRWYGADLPDAVRRLHQRPACTDASDCPQRLPESEPLPDAGQ	>fiAA91-ss_OIS_x000D_KHENASLRASLDRVNNVASEQQTTITMLKNQLHVALTRADKNELAQVALRQELENAAKREAQREKTITRLLNENEDFRRWYGADLPDAVRRLHQRPACTDASDCPQRLPESEPLPDAGQ	P2			141	119	22	2		CDS 8204..8494	not annotated/ putative o-spanin	agaaaaccatcacGAGGTtactta	MKTKIFAAGMVLTCLMLCAGCTSAPPALTPVIVHNACPKVSLCPMPGSDPQKNGDLSADIRQLENALARCASQVKMIKHCQDENDAQTRQPAQGAD	>fiAA91-ss_OOS_x000D_MKTKIFAAGMVLTCLMLCAGCTSAPPALTPVIVHNACPKVSLCPMPGSDPQKNGDLSADIRQLENALARCASQVKMIKHCQDENDAQTRQPAQGAD	CTSAPPALTPVIVHNACPKVSLCPMPGSDPQKNGDLSADIRQLENALARCASQVKMIKHCQDENDAQTRQPAQGAD	>fiAA91-ss_OOS_MOD_x000D_CTSAPPALTPVIVHNACPKVSLCPMPGSDPQKNGDLSADIRQLENALARCASQVKMIKHCQDENDAQTRQPAQGAD	P2			96	76	20	#NAME?	CTS	MKTKIFAAGMVLTCLMLCAG	LCAG	>fiAA91-ss_x000D_LCAG		4		OSPNI		195
FO1a	FO1a	JF461087.1	Complete	ovl		OIS	OOS	Salmonella	347466889	gp6	tttttcatttcAGGAGattgttaa	MTFKEFCQATFIIVFLVGAGVWGGYSYRDYQVAETELNNQKLISVAKDAYQEGLVTLSTNYKNDLKDVLAKNKHTKEVLTYEKTKPEFYNVCVTDNYVRVFNEQSEQYIQKLPSK	>FO1a_OIS_x000D_MTFKEFCQATFIIVFLVGAGVWGGYSYRDYQVAETELNNQKLISVAKDAYQEGLVTLSTNYKNDLKDVLAKNKHTKEVLTYEKTKPEFYNVCVTDNYVRVFNEQSEQYIQKLPSK	TRUE	RDYQVAETELNNQKLISVAKDAYQEGLVTLSTNYKNDLKDVLAKNKHTKEVLTYEKTKPEFYNVCVTDNYVRVFNEQSEQYIQKLPSK	>FO1a_OIS_x000D_RDYQVAETELNNQKLISVAKDAYQEGLVTLSTNYKNDLKDVLAKNKHTKEVLTYEKTKPEFYNVCVTDNYVRVFNEQSEQYIQKLPSK	JH2			115	88	27	1		347466890	gp7	agcatacaaaaaGAGGTactaacat	MKKLSQSFIMFVLLITMSGCSTNKVNSTFKNSQVSESDKYTQEESRYIIKGNTGSDVAAALEFYRDGFYQCTIKANNLIDMILLGNKQQ	>FO1a_OOS_x000D_MKKLSQSFIMFVLLITMSGCSTNKVNSTFKNSQVSESDKYTQEESRYIIKGNTGSDVAAALEFYRDGFYQCTIKANNLIDMILLGNKQQ	CSTNKVNSTFKNSQVSESDKYTQEESRYIIKGNTGSDVAAALEFYRDGFYQCTIKANNLIDMILLGNKQQ	>FO1a_OOS_MOD_x000D_CSTNKVNSTFKNSQVSESDKYTQEESRYIIKGNTGSDVAAALEFYRDGFYQCTIKANNLIDMILLGNKQQ	JH2			89	70	19	#NAME?	CST	MKKLSQSFIMFVLLITMSG	TMSG	>FO1a_x000D_TMSG		1				158
FSL SP-010	FSL_SP-010	KC139526.1	Complete	ovl		OIS	OOS	Salmonella	451938380	SP010_00040	tttttcatttcAGGAGattgttaa	MTFKEFCQATFIIIFLVGAGVWGGYSYRDYQVAETELNNEKLISVAKDAYQEGLATLSTNYKNDLKDVLAKNKHTKEVLTYEKTKPEFYNVCVTDNYVRVFNEQSEQYIQKLPSK	>FSL_SP-010_OIS_x000D_MTFKEFCQATFIIIFLVGAGVWGGYSYRDYQVAETELNNEKLISVAKDAYQEGLATLSTNYKNDLKDVLAKNKHTKEVLTYEKTKPEFYNVCVTDNYVRVFNEQSEQYIQKLPSK	FALSE	RDYQVAETELNNEKLISVAKDAYQEGLATLSTNYKNDLKDVLAKNKHTKEVLTYEKTKPEFYNVCVTDNYVRVFNEQSEQYIQKLPSK	>FSL_SP-010_OIS_x000D_RDYQVAETELNNEKLISVAKDAYQEGLATLSTNYKNDLKDVLAKNKHTKEVLTYEKTKPEFYNVCVTDNYVRVFNEQSEQYIQKLPSK	JH2			115	88	27	1		451938379	SP010_00035	agcacacaaaaGAGGTactaacat	MKRLSQSFIMFVLLIIMSGCSTNKVNSTFKNSQVSESDKYTQEESRYIIKGNTGSDVAAALEFYRDGFYQCTIKANNLIDMILLGNKQQ	>FSL_SP-010_OOS_x000D_MKRLSQSFIMFVLLIIMSGCSTNKVNSTFKNSQVSESDKYTQEESRYIIKGNTGSDVAAALEFYRDGFYQCTIKANNLIDMILLGNKQQ	CSTNKVNSTFKNSQVSESDKYTQEESRYIIKGNTGSDVAAALEFYRDGFYQCTIKANNLIDMILLGNKQQ	>FSL_SP-010_OOS_MOD_x000D_CSTNKVNSTFKNSQVSESDKYTQEESRYIIKGNTGSDVAAALEFYRDGFYQCTIKANNLIDMILLGNKQQ	JH2			89	70	19	#NAME?	CST	MKRLSQSFIMFVLLIIMSG	IMSG	>FSL SP-010_x000D_IMSG		1	they got the wrong start, had to move it to get an overlapping lipoprotein	OSPWS		158
FSL SP-012	FSL_SP-012	KC139544.1	Complete	ovl		OIS	OOS	Salmonella	451938629	SP012_00600	tttttcatttcAGGAGattgttaa	MTFKEFCQATFIIIFLVGAGVWGGYSYRDYQVAETELNNEKLISVAKDAYQEGLATLSTNYKNDLKDVLAKNKHTKEVLTYEKTKPEFYNVCVTDNYVRVFNEQSEQYIQKLPSK	>FSL_SP-012_OIS_x000D_MTFKEFCQATFIIIFLVGAGVWGGYSYRDYQVAETELNNEKLISVAKDAYQEGLATLSTNYKNDLKDVLAKNKHTKEVLTYEKTKPEFYNVCVTDNYVRVFNEQSEQYIQKLPSK	FALSE	RDYQVAETELNNEKLISVAKDAYQEGLATLSTNYKNDLKDVLAKNKHTKEVLTYEKTKPEFYNVCVTDNYVRVFNEQSEQYIQKLPSK	>FSL_SP-012_OIS_x000D_RDYQVAETELNNEKLISVAKDAYQEGLATLSTNYKNDLKDVLAKNKHTKEVLTYEKTKPEFYNVCVTDNYVRVFNEQSEQYIQKLPSK	JH2			115	88	27	1		451938630	SP012_00605	agcacacaaaaGAGGTactaacat	MKRLSQSFIMFVLLIIMSGCSTNKVNSTFKNSQVSESDKYTQEESRYIIKGNTGSDVAAALEFYRDGFYQCTIKANNLIDMILLGNKQQ	>FSL_SP-012_OOS_x000D_MKRLSQSFIMFVLLIIMSGCSTNKVNSTFKNSQVSESDKYTQEESRYIIKGNTGSDVAAALEFYRDGFYQCTIKANNLIDMILLGNKQQ	CSTNKVNSTFKNSQVSESDKYTQEESRYIIKGNTGSDVAAALEFYRDGFYQCTIKANNLIDMILLGNKQQ	>FSL_SP-012_OOS_MOD_x000D_CSTNKVNSTFKNSQVSESDKYTQEESRYIIKGNTGSDVAAALEFYRDGFYQCTIKANNLIDMILLGNKQQ	JH2			89	70	19	#NAME?	CST	MKRLSQSFIMFVLLIIMSG	IMSG	>FSL SP-012_x000D_IMSG		1	they got the wrong start, had to move it to get an overlapping lipoprotein	OSPWS		158
FSL SP-016	FSL_SP-016	KC139516.1	Complete	emb		EIS	EOS	Salmonella	451937805	SP016_00230	tagggcaaatccgttGGTggtaac	MNRITTGVIISLLIVAAVLAWTTDHYHGNAVKYKEQRDTVTHKLALANATITDMTKRQHDVAALDARYTKELADAKAENDALRRKLDNGGRVLVKGKCPVSSSAETSSASGMGNAATVELSPVAGRNVLGIRDGIISDQAALRTLQEYIRTQCQK	>FSL_SP-016_EIS_x000D_MNRITTGVIISLLIVAAVLAWTTDHYHGNAVKYKEQRDTVTHKLALANATITDMTKRQHDVAALDARYTKELADAKAENDALRRKLDNGGRVLVKGKCPVSSSAETSSASGMGNAATVELSPVAGRNVLGIRDGIISDQAALRTLQEYIRTQCQK	FALSE	DHYHGNAVKYKEQRDTVTHKLALANATITDMTKRQHDVAALDARYTKELADAKAENDALRRKLDNGGRVLVKGKCPVSSSAETSSASGMGNAATVELSPVAGRNVLGIRDGIISDQAALRTLQEYIRTQCQK	>FSL_SP-016_EIS_x000D_DHYHGNAVKYKEQRDTVTHKLALANATITDMTKRQHDVAALDARYTKELADAKAENDALRRKLDNGGRVLVKGKCPVSSSAETSSASGMGNAATVELSPVAGRNVLGIRDGIISDQAALRTLQEYIRTQCQK	Lambda			155	132	23	2	not a great SD, but gives blast hits to known i-spanins and also has an embedded o-spanin	CDS 37972..38175	not annotated/ putative o-spanin	ccagatacacgaAGGAattagctg	MRKLKMMLFGASLIMVVGCSSKENALCHPQPKPPAPPAWAMLPPSNSLQLLDETFSVSGTESSATKQH	>FSL_SP-016_EOS_x000D_MRKLKMMLFGASLIMVVGCSSKENALCHPQPKPPAPPAWAMLPPSNSLQLLDETFSVSGTESSATKQH	CSSKENALCHPQPKPPAPPAWAMLPPSNSLQLLDETFSVSGTESSATKQH	>FSL_SP-016_EOS_MOD_x000D_CSSKENALCHPQPKPPAPPAWAMLPPSNSLQLLDETFSVSGTESSATKQH	HK620			68	50	18	#NAME?	CSS	MRKLKMMLFGASLIMVVG	MVVG	>FSL SP-016_x000D_MVVG		1	Found an embedded o-spanin	OSPNI		182
FSL SP-030	FSL_SP-030	NC_021779.1	Complete	ovl		OIS	OOS	Salmonella	CDS 41335..41586	not annotated/ putative i-spanin	gaagcatcgggccGGGGcggctgc	MTGLFARIKTGVLAALVFVVAIFGVWRAGRAKGKQDQINNQNYDTLREQANADKQVAEVHNEINKLPDGGANDLLRRKWMRRKD	>FSL_SP-030_OIS_x000D_MTGLFARIKTGVLAALVFVVAIFGVWRAGRAKGKQDQINNQNYDTLREQANADKQVAEVHNEINKLPDGGANDLLRRKWMRRKD	FALSE	RAGRAKGKQDQINNQNYDTLREQANADKQVAEVHNEINKLPDGGANDLLRRKWMRRKD	>FSL_SP-030_OIS_x000D_RAGRAKGKQDQINNQNYDTLREQANADKQVAEVHNEINKLPDGGANDLLRRKWMRRKD	Chi			84	58	26	0	they missed the i-spanin	525972392	SP030_00195	ataaacaagtggccGAGGTgcata	MKSINSLMVALTICFAVSGCVERINPAPSFCSVARAIYIGEEDVLTDETARQIATHDEIGERLCGWK	>FSL_SP-030_OOS_x000D_MKSINSLMVALTICFAVSGCVERINPAPSFCSVARAIYIGEEDVLTDETARQIATHDEIGERLCGWK	CVERINPAPSFCSVARAIYIGEEDVLTDETARQIATHDEIGERLCGWK	>FSL_SP-030_OOS_MOD_x000D_CVERINPAPSFCSVARAIYIGEEDVLTDETARQIATHDEIGERLCGWK	Chi			67	48	19	#NAME?	CVE	MKSINSLMVALTICFAVSG	AVSG	>FSL SP-030_x000D_AVSG		2	they got the wrong start site	ISPNI, OSPWS		106
FSL SP-031	FSL_SP-031	NC_021775.1	Complete	sep		SIS	SOS	Salmonella	525972011	SP031_00185	tgttacgatgggttgGGAGacaac	MNLRIILAVVAVSLLAGWGYGKWQYSSGWKEGRAALVEEQQEKAKAKLAKQITRQQQNDTRSAAAEQQGVARTVTITQEVVKYVKTPGRNVCTFDEARVKLKQAAVGNANHIEGYDHE	>FSL_SP-031_SIS_x000D_MNLRIILAVVAVSLLAGWGYGKWQYSSGWKEGRAALVEEQQEKAKAKLAKQITRQQQNDTRSAAAEQQGVARTVTITQEVVKYVKTPGRNVCTFDEARVKLKQAAVGNANHIEGYDHE	FALSE	QYSSGWKEGRAALVEEQQEKAKAKLAKQITRQQQNDTRSAAAEQQGVARTVTITQEVVKYVKTPGRNVCTFDEARVKLKQAAVGNANHIEGYDHE	>FSL_SP-031_SIS_x000D_QYSSGWKEGRAALVEEQQEKAKAKLAKQITRQQQNDTRSAAAEQQGVARTVTITQEVVKYVKTPGRNVCTFDEARVKLKQAAVGNANHIEGYDHE	Jersey			118	95	23	1		525972012	SP031_00190	ccaatcacatcgaAGGctacgacc	MNKLFLLAVIIGITGCAPEYTPNTLPQVDPQLMTAPCKLGDAKADADEDVSVDVQNAECVRQLRLKVYRLQDWIKNVTE	>FSL_SP-031_SOS_x000D_MNKLFLLAVIIGITGCAPEYTPNTLPQVDPQLMTAPCKLGDAKADADEDVSVDVQNAECVRQLRLKVYRLQDWIKNVTE	CAPEYTPNTLPQVDPQLMTAPCKLGDAKADADEDVSVDVQNAECVRQLRLKVYRLQDWIKNVTE	>FSL_SP-031_SOS_MOD_x000D_CAPEYTPNTLPQVDPQLMTAPCKLGDAKADADEDVSVDVQNAECVRQLRLKVYRLQDWIKNVTE	Jersey			79	64	15	#NAME?	CAP	MNKLFLLAVIIGITG	GITG	>FSL SP-031_x000D_GITG		2				159
FSL SP-038	FSL_SP-038	KC139662.1	Complete	sep		SIS	SOS	Salmonella	451939480	SP038_00205	tgttacgatgggttgGGAGacaac	MNLRIILAVVAVSLLAGWGYGKWQYSSGWKEGRAALVEEQQEKAKAKLAKQITRQQQNDTRSAAAEQQGVARTVTITQEVVKYVKTPGRNVCTFDEARVKLKQAAVGNANHIEGYDHE	>FSL_SP-038_SIS_x000D_MNLRIILAVVAVSLLAGWGYGKWQYSSGWKEGRAALVEEQQEKAKAKLAKQITRQQQNDTRSAAAEQQGVARTVTITQEVVKYVKTPGRNVCTFDEARVKLKQAAVGNANHIEGYDHE	FALSE	QYSSGWKEGRAALVEEQQEKAKAKLAKQITRQQQNDTRSAAAEQQGVARTVTITQEVVKYVKTPGRNVCTFDEARVKLKQAAVGNANHIEGYDHE	>FSL_SP-038_SIS_x000D_QYSSGWKEGRAALVEEQQEKAKAKLAKQITRQQQNDTRSAAAEQQGVARTVTITQEVVKYVKTPGRNVCTFDEARVKLKQAAVGNANHIEGYDHE	Jersey			118	95	23	1		451939481	SP038_00210	ccaatcacatcgaAGGctacgacc	MNKLFLLAVIIGITGCAPEYTPNTLPQVDPQLMTAPCKLGDAKADADEDVSVDVQNAECVRQLRLKVYRLQDWIKNVTE	>FSL_SP-038_SOS_x000D_MNKLFLLAVIIGITGCAPEYTPNTLPQVDPQLMTAPCKLGDAKADADEDVSVDVQNAECVRQLRLKVYRLQDWIKNVTE	CAPEYTPNTLPQVDPQLMTAPCKLGDAKADADEDVSVDVQNAECVRQLRLKVYRLQDWIKNVTE	>FSL_SP-038_SOS_MOD_x000D_CAPEYTPNTLPQVDPQLMTAPCKLGDAKADADEDVSVDVQNAECVRQLRLKVYRLQDWIKNVTE	Jersey			79	64	15	#NAME?	CAP	MNKLFLLAVIIGITG	GITG	>FSL SP-038_x000D_GITG		2				159
FSL SP-058	FSL_SP-058	NC_021772.1	Complete	emb		EIS	EOS	Salmonella	526003516	lysis protein/ SP058_00360	aattgggagaGAGGTgaaatcact	MTDRTKLILLGLVAVALISMGAFFAWYITSNKYEKDLATLTSEYNTQLKKISDKASADMADEIKRHNATQAQLDALDAKHTKENLEHEKANAQLKLDIATGNRKLQFANAGLATCKLSKDTGDKASSLGNGTEVELSPTVQQDLLDIRNGIQSDQDKLDYLQNYIRVRGWDDGSTIQQTEK	>FSL_SP-058_EIS_x000D_MTDRTKLILLGLVAVALISMGAFFAWYITSNKYEKDLATLTSEYNTQLKKISDKASADMADEIKRHNATQAQLDALDAKHTKENLEHEKANAQLKLDIATGNRKLQFANAGLATCKLSKDTGDKASSLGNGTEVELSPTVQQDLLDIRNGIQSDQDKLDYLQNYIRVRGWDDGSTIQQTEK	FALSE	SNKYEKDLATLTSEYNTQLKKISDKASADMADEIKRHNATQAQLDALDAKHTKENLEHEKANAQLKLDIATGNRKLQFANAGLATCKLSKDTGDKASSLGNGTEVELSPTVQQDLLDIRNGIQSDQDKLDYLQNYIRVRGWDDGSTIQQTEK	>FSL_SP-058_EIS_x000D_SNKYEKDLATLTSEYNTQLKKISDKASADMADEIKRHNATQAQLDALDAKHTKENLEHEKANAQLKLDIATGNRKLQFANAGLATCKLSKDTGDKASSLGNGTEVELSPTVQQDLLDIRNGIQSDQDKLDYLQNYIRVRGWDDGSTIQQTEK	Lambda			181	152	29	1	already annotated as a lysis protein	CDS 56937..57149	not annotated/ putative o-spanin	aacatactaaaGAGaatcttgaac	MKKLMLSLNLILLLAIVSCNSPTQVLQPVSSPKIQETKPAAWAMEPKSNSLQLFNKTFSISEMESNQTKIN	>FSL_SP-058_EOS_x000D_MKKLMLSLNLILLLAIVSCNSPTQVLQPVSSPKIQETKPAAWAMEPKSNSLQLFNKTFSISEMESNQTKIN	CNSPTQVLQPVSSPKIQETKPAAWAMEPKSNSLQLFNKTFSISEMESNQTKIN	>FSL_SP-058_EOS_MOD_x000D_CNSPTQVLQPVSSPKIQETKPAAWAMEPKSNSLQLFNKTFSISEMESNQTKIN	HK620			71	53	18	#NAME?	CNS	MKKLMLSLNLILLLAIVS	AIVS	>FSL SP-058_x000D_AIVS		0	Found an embedded o-spanin	OSPNI		205	Too long?
FSL SP-062	FSL_SP-062	KC139634.1	Complete	ovl		OIS	OOS	Salmonella	451939161	SP062_00295	tagacaaacagcGGAGtacaccga	MIIRSVLITVVATVLVLGAGAYTCYQAGYKARVNEERQEHLNDAEREQQRLKAQQELADDVLRGIADWSQNTKIVEIRHEKTNTIFRNECLTPEYQRLYNERVTEAESRLSGRVSSEMSDRKPTTVKRSDGN	>FSL_SP-062_OIS_x000D_MIIRSVLITVVATVLVLGAGAYTCYQAGYKARVNEERQEHLNDAEREQQRLKAQQELADDVLRGIADWSQNTKIVEIRHEKTNTIFRNECLTPEYQRLYNERVTEAESRLSGRVSSEMSDRKPTTVKRSDGN	FALSE	KARVNEERQEHLNDAEREQQRLKAQQELADDVLRGIADWSQNTKIVEIRHEKTNTIFRNECLTPEYQRLYNERVTEAESRLSGRVSSEMSDRKPTTVKRSDGN	>FSL_SP-062_OIS_x000D_KARVNEERQEHLNDAEREQQRLKAQQELADDVLRGIADWSQNTKIVEIRHEKTNTIFRNECLTPEYQRLYNERVTEAESRLSGRVSSEMSDRKPTTVKRSDGN	9NA			132	103	29	1		CDS 16162..16410	not annotated/ putative o-spanin	atactaaaattgtGGAaatacgac	MKKLILFFVMSVLLLSISACTTNALPKQKAVYQAALVQKCQTENLPRLNGLTGTDSTDVNDQWLDIYFKCARIHNGLVDTLQ	>FSL_SP-062_OOS_x000D_MKKLILFFVMSVLLLSISACTTNALPKQKAVYQAALVQKCQTENLPRLNGLTGTDSTDVNDQWLDIYFKCARIHNGLVDTLQ	CTTNALPKQKAVYQAALVQKCQTENLPRLNGLTGTDSTDVNDQWLDIYFKCARIHNGLVDTLQ	>FSL_SP-062_OOS_MOD_x000D_CTTNALPKQKAVYQAALVQKCQTENLPRLNGLTGTDSTDVNDQWLDIYFKCARIHNGLVDTLQ	9NA			82	63	19	#NAME?	CTT	MKKLILFFVMSVLLLSISA	SISA	>FSL SP-062_x000D_SISA		2	missed the o-spanin	OSPNI		166
FSL SP-069	FSL_SP-069	KC139649.1	Complete	ovl		OIS	OOS	Salmonella	451939395	SP069_00295	tagacaaacagcGGAGtacaccga	MIIRSVLITVVATVLVLGAGAYTCYQAGYKARVNEERQEHLNDAEREQQRLKAQQELADDVLRGIADWSQNTKIVEIRHEKTNTIFRNECLTPEYQRLYNERVTEAESRLSGRVSSEMSDRKPTTVKRSDGN	>FSL_SP-069_OIS_x000D_MIIRSVLITVVATVLVLGAGAYTCYQAGYKARVNEERQEHLNDAEREQQRLKAQQELADDVLRGIADWSQNTKIVEIRHEKTNTIFRNECLTPEYQRLYNERVTEAESRLSGRVSSEMSDRKPTTVKRSDGN	FALSE	KARVNEERQEHLNDAEREQQRLKAQQELADDVLRGIADWSQNTKIVEIRHEKTNTIFRNECLTPEYQRLYNERVTEAESRLSGRVSSEMSDRKPTTVKRSDGN	>FSL_SP-069_OIS_x000D_KARVNEERQEHLNDAEREQQRLKAQQELADDVLRGIADWSQNTKIVEIRHEKTNTIFRNECLTPEYQRLYNERVTEAESRLSGRVSSEMSDRKPTTVKRSDGN	9NA			132	103	29	1		CDS 36439..36687	not annotated/ putative o-spanin	atactaaaattgtGGAaatacgac	MKKLILFFVMSVLLLSISACTTNALPKQKAVYQAALVQKCQTENLPRLNGLTGTDSTDVNDQWLDIYFKCARIHNGLVDTLQ	>FSL_SP-069_OOS_x000D_MKKLILFFVMSVLLLSISACTTNALPKQKAVYQAALVQKCQTENLPRLNGLTGTDSTDVNDQWLDIYFKCARIHNGLVDTLQ	CTTNALPKQKAVYQAALVQKCQTENLPRLNGLTGTDSTDVNDQWLDIYFKCARIHNGLVDTLQ	>FSL_SP-069_OOS_MOD_x000D_CTTNALPKQKAVYQAALVQKCQTENLPRLNGLTGTDSTDVNDQWLDIYFKCARIHNGLVDTLQ	9NA			82	63	19	#NAME?	CTT	MKKLILFFVMSVLLLSISA	SISA	>FSL SP-069_x000D_SISA		2		OSPNI		166
FSL SP-076	FSL_SP-076	NC_021782.1	Complete	emb		EIS	EOS	Salmonella	525972791	lysis protein / N277_gp55	gattgggagaGAGGTgaaatcact	MTDRTKLILLGLVAVALISVGAFFAWYITSNKYEKDLATLTSEYNTQLKKISDKASADMADEIKRHNATQAQLDALDAKHTKENLEHEKANAQLKLDIANGNRKLQFAKAGLATCKLSKDTGDKASSLGNGTEVELSPTVQQDLLDIRNGIQSDQDKLDYLQNYIRVRGWDDGSTIQQTEK	>FSL_SP-076_EIS_x000D_MTDRTKLILLGLVAVALISVGAFFAWYITSNKYEKDLATLTSEYNTQLKKISDKASADMADEIKRHNATQAQLDALDAKHTKENLEHEKANAQLKLDIANGNRKLQFAKAGLATCKLSKDTGDKASSLGNGTEVELSPTVQQDLLDIRNGIQSDQDKLDYLQNYIRVRGWDDGSTIQQTEK	FALSE	SNKYEKDLATLTSEYNTQLKKISDKASADMADEIKRHNATQAQLDALDAKHTKENLEHEKANAQLKLDIANGNRKLQFAKAGLATCKLSKDTGDKASSLGNGTEVELSPTVQQDLLDIRNGIQSDQDKLDYLQNYIRVRGWDDGSTIQQTEK	>FSL_SP-076_EIS_x000D_SNKYEKDLATLTSEYNTQLKKISDKASADMADEIKRHNATQAQLDALDAKHTKENLEHEKANAQLKLDIANGNRKLQFAKAGLATCKLSKDTGDKASSLGNGTEVELSPTVQQDLLDIRNGIQSDQDKLDYLQNYIRVRGWDDGSTIQQTEK	Lambda			181	152	29	1	already annotated as a lysis protein	CDS 51365..51577	not annotated/ putative o-spanin	aacatactaaaGAGaatcttgaac	MKKLMLSLNLILLMAIVSCNSPRQVLQPVSSPKIQETKPAAWAMEPKSNSLQLFNKTFSISEMESNQTKIN	>FSL_SP-076_EOS_x000D_MKKLMLSLNLILLMAIVSCNSPRQVLQPVSSPKIQETKPAAWAMEPKSNSLQLFNKTFSISEMESNQTKIN	CNSPRQVLQPVSSPKIQETKPAAWAMEPKSNSLQLFNKTFSISEMESNQTKIN	>FSL_SP-076_EOS_MOD_x000D_CNSPRQVLQPVSSPKIQETKPAAWAMEPKSNSLQLFNKTFSISEMESNQTKIN	HK620			71	53	18	#NAME?	CNS	MKKLMLSLNLILLMAIVS	AIVS	>FSL SP-076_x000D_AIVS		0	Found an embedded o-spanin	OSPNI		205	Too long?
FSL SP-088	FSL_SP-088	NC_021780.1	Complete	ovl		OIS	OOS	Salmonella	525972469	SP088_00165	gaaacatcgggccGGGGccgctgc	MTGLLARIKTGVLAALVFVVALFGVWRAGRTKGKQDQINNQNNDTLREQANADKNVAEVHNEINKLPDGGANDLLRRKWMRRKD	>FSL_SP-088_OIS_x000D_MTGLLARIKTGVLAALVFVVALFGVWRAGRTKGKQDQINNQNNDTLREQANADKNVAEVHNEINKLPDGGANDLLRRKWMRRKD	FALSE	RAGRTKGKQDQINNQNNDTLREQANADKNVAEVHNEINKLPDGGANDLLRRKWMRRKD	>FSL_SP-088_OIS_x000D_RAGRTKGKQDQINNQNNDTLREQANADKNVAEVHNEINKLPDGGANDLLRRKWMRRKD	Chi			84	58	26	0		CDS 17751..17951	not annotated/ putative o-spanin	ataaaaatgtggccGAGGTgcata	MKSINSLMVALTICFAVSGCVERINPAPSFCSVARAIYIGEEDVLTDETARQIAAHDEIGERLCGWK	>FSL_SP-088_OOS_x000D_MKSINSLMVALTICFAVSGCVERINPAPSFCSVARAIYIGEEDVLTDETARQIAAHDEIGERLCGWK	CVERINPAPSFCSVARAIYIGEEDVLTDETARQIAAHDEIGERLCGWK	>FSL_SP-088_OOS_MOD_x000D_CVERINPAPSFCSVARAIYIGEEDVLTDETARQIAAHDEIGERLCGWK	Chi			67	48	19	#NAME?	CVE	MKSINSLMVALTICFAVSG	AVSG	>FSL SP-088_x000D_AVSG		2	they missed the ovl o-spanin in gene prediction	OSPNI		106
FSL SP-101	FSL_SP-101	KC139511.1	Partial	ovl		OIS	OOS	Salmonella	451937408	SP101_00030	tttacttatcgagaaAGGAGaaac	MNLKATVVAGACFIILTYALGIYQYRAGWNEGRANLVSQQQQKAQAELAKKTQRQQQNDTRAAAAESEGKENAEAITREVIKYVTRPGRTVCEFPPERVSIKRRAAENANSIPGYDVDATTVQNGAAK	>FSL_SP-101_OIS_x000D_MNLKATVVAGACFIILTYALGIYQYRAGWNEGRANLVSQQQQKAQAELAKKTQRQQQNDTRAAAAESEGKENAEAITREVIKYVTRPGRTVCEFPPERVSIKRRAAENANSIPGYDVDATTVQNGAAK	FALSE	QYRAGWNEGRANLVSQQQQKAQAELAKKTQRQQQNDTRAAAAESEGKENAEAITREVIKYVTRPGRTVCEFPPERVSIKRRAAENANSIPGYDVDATTVQNGAAK	>FSL_SP-101_OIS_x000D_QYRAGWNEGRANLVSQQQQKAQAELAKKTQRQQQNDTRAAAAESEGKENAEAITREVIKYVTRPGRTVCEFPPERVSIKRRAAENANSIPGYDVDATTVQNGAAK	Jersey			128	105	23	1		CDS 4726..4986	not annotated/ putative o-spanin	aagaaaatgcGGAGGctatcaccc	MKLSNTLPALAALSVSFLLSGCQSNDVPPRMLIPSPDTTLMQPPCKMVLPSSDVDEDLAVDVQNAECTRQLRLKVFRLQEYIRNILE	>FSL_SP-101_OOS_x000D_MKLSNTLPALAALSVSFLLSGCQSNDVPPRMLIPSPDTTLMQPPCKMVLPSSDVDEDLAVDVQNAECTRQLRLKVFRLQEYIRNILE	CQSNDVPPRMLIPSPDTTLMQPPCKMVLPSSDVDEDLAVDVQNAECTRQLRLKVFRLQEYIRNILE	>FSL_SP-101_OOS_MOD_x000D_CQSNDVPPRMLIPSPDTTLMQPPCKMVLPSSDVDEDLAVDVQNAECTRQLRLKVFRLQEYIRNILE	Jersey			87	66	21	#NAME?	CQS	MKLSNTLPALAALSVSFLLSG	LLSG	>FSL SP-101_x000D_LLSG		2	found an overlapping o-spanin	OSPNI		171
FSL SP-107	FSL_SP-107	KC139638.1	Partial	ovl		OIS	OOS	Salmonella	451939256	SP107_00300	ttcattttAGGAGattgttaa	MTFKEFCQATFIIVFLVGAGVWGGYSYRDYQVAETELNNEKLISVAKDAYQEGLATLSTNYKNDLKDVLAKNKHTKEVLTYEKTKPEFYNVCVTDNYVRVFNEQSEQYIQKLPSK	>FSL_SP-107_OIS_x000D_MTFKEFCQATFIIVFLVGAGVWGGYSYRDYQVAETELNNEKLISVAKDAYQEGLATLSTNYKNDLKDVLAKNKHTKEVLTYEKTKPEFYNVCVTDNYVRVFNEQSEQYIQKLPSK	FALSE	RDYQVAETELNNEKLISVAKDAYQEGLATLSTNYKNDLKDVLAKNKHTKEVLTYEKTKPEFYNVCVTDNYVRVFNEQSEQYIQKLPSK	>FSL_SP-107_OIS_x000D_RDYQVAETELNNEKLISVAKDAYQEGLATLSTNYKNDLKDVLAKNKHTKEVLTYEKTKPEFYNVCVTDNYVRVFNEQSEQYIQKLPSK	JH2			115	88	27	1		451939257	SP107_00305	agcatacaaaaGAGGTactaacgt	MKRLSQSFIMFVLLIIMSGCSTNKVSSTFKNSQVSESDKYTQEESRYIIKGNTGSDVAAALEFYRDGFYQCTIKANNLIDMILLGNKQQ	>FSL_SP-107_OOS_x000D_MKRLSQSFIMFVLLIIMSGCSTNKVSSTFKNSQVSESDKYTQEESRYIIKGNTGSDVAAALEFYRDGFYQCTIKANNLIDMILLGNKQQ	CSTNKVSSTFKNSQVSESDKYTQEESRYIIKGNTGSDVAAALEFYRDGFYQCTIKANNLIDMILLGNKQQ	>FSL_SP-107_OOS_MOD_x000D_CSTNKVSSTFKNSQVSESDKYTQEESRYIIKGNTGSDVAAALEFYRDGFYQCTIKANNLIDMILLGNKQQ	JH2			89	70	19	#NAME?	CST	MKRLSQSFIMFVLLIIMSG	IMSG	>FSL SP-107_x000D_IMSG		1	they got the wrong start, had to move it upstream to get a lipoP hit	OSPWS		158
FSL SP-124	FSL_SP-124	KC139515.1	Complete	ovl		OIS	OOS	Salmonella	451937721	SP124_00170	gaaacatcgggccGGGGccgctgc	MTGLLARIKTGVLAALVFVVALFGVWRAGRTKGKQDQINNQNNDTLREQANADKNVAEVHNEINKLPDGGANDLLRRKWMRRKD	>FSL_SP-124_OIS_x000D_MTGLLARIKTGVLAALVFVVALFGVWRAGRTKGKQDQINNQNNDTLREQANADKNVAEVHNEINKLPDGGANDLLRRKWMRRKD	FALSE	RAGRTKGKQDQINNQNNDTLREQANADKNVAEVHNEINKLPDGGANDLLRRKWMRRKD	>FSL_SP-124_OIS_x000D_RAGRTKGKQDQINNQNNDTLREQANADKNVAEVHNEINKLPDGGANDLLRRKWMRRKD	Chi			84	58	26	0		451937720	SP124_00165	ataaaaatgtggccGAGGTgcata	MKSINSLMVALTICFAVSGCVERINPAPSFCSVARAIYIGEEDVLTDETARQIATHDEIGERLCGWK	>FSL_SP-124_OOS_x000D_MKSINSLMVALTICFAVSGCVERINPAPSFCSVARAIYIGEEDVLTDETARQIATHDEIGERLCGWK	CVERINPAPSFCSVARAIYIGEEDVLTDETARQIATHDEIGERLCGWK	>FSL_SP-124_OOS_MOD_x000D_CVERINPAPSFCSVARAIYIGEEDVLTDETARQIATHDEIGERLCGWK	Chi			67	48	19	#NAME?	CVE	MKSINSLMVALTICFAVSG	AVSG	>FSL SP-124_x000D_AVSG		2		OSPWS, ISPWS		106
FSL SP-049	FSL_SP-049	KC139557.1	Complete	sep		SIS	SOS	Salmonella	451938668	SP049_00010	tgttacgatgggttgGGAGacaac	MNLRIILAVVAVSLLAGWGYGKWQYSSGWKEGRAALVEEQQEKAKAKLAKQITRQQQNDTRSAAAEQQGVARTVTITQEVVKYVKTPGRNVCTFDEARVKLKQAAVGNANHIEGYDHE	>FSL_SP-049_SIS_x000D_MNLRIILAVVAVSLLAGWGYGKWQYSSGWKEGRAALVEEQQEKAKAKLAKQITRQQQNDTRSAAAEQQGVARTVTITQEVVKYVKTPGRNVCTFDEARVKLKQAAVGNANHIEGYDHE	FALSE	QYSSGWKEGRAALVEEQQEKAKAKLAKQITRQQQNDTRSAAAEQQGVARTVTITQEVVKYVKTPGRNVCTFDEARVKLKQAAVGNANHIEGYDHE	>FSL_SP-049_SIS_x000D_QYSSGWKEGRAALVEEQQEKAKAKLAKQITRQQQNDTRSAAAEQQGVARTVTITQEVVKYVKTPGRNVCTFDEARVKLKQAAVGNANHIEGYDHE	Jersey			118	95	23	1		451938669	SP049_00015	ccaatcacatcgaAGGctacgacc	MNKLFLLAVIIGITGCAPEYTPNTLPQVDPQLMTAPCKLGDAKADADEDVSVDVQNAECVRQLRLKVYRLQDWIKNVTE	>FSL_SP-049_SOS_x000D_MNKLFLLAVIIGITGCAPEYTPNTLPQVDPQLMTAPCKLGDAKADADEDVSVDVQNAECVRQLRLKVYRLQDWIKNVTE	CAPEYTPNTLPQVDPQLMTAPCKLGDAKADADEDVSVDVQNAECVRQLRLKVYRLQDWIKNVTE	>FSL_SP-049_SOS_MOD_x000D_CAPEYTPNTLPQVDPQLMTAPCKLGDAKADADEDVSVDVQNAECVRQLRLKVYRLQDWIKNVTE	Jersey			79	64	15	#NAME?	CAP	MNKLFLLAVIIGITG	GITG	>FSL SP-049_x000D_GITG		2				159
Fz	Fz	KC556894.1	Complete	ovl		OIS	OOS	Brucella	564272481	Fz_31	aagacattcgtcAGGAGttgaacg	MLKPYLYGAMALALVGTHYFMYNAGKQSVLQRLSNDRVEVIKDGQKVDAAVYAADDDGLVCLLIDCQAN	>Fz_OIS_x000D_MLKPYLYGAMALALVGTHYFMYNAGKQSVLQRLSNDRVEVIKDGQKVDAAVYAADDDGLVCLLIDCQAN	TRUE	NAGKQSVLQRLSNDRVEVIKDGQKVDAAVYAADDDGLVCLLIDCQAN	>Fz_OIS_x000D_NAGKQSVLQRLSNDRVEVIKDGQKVDAAVYAADDDGLVCLLIDCQAN	F1			69	47	22	2	quite small in length	CDS 26123..26344	not annotated/ putative o-spanin	acgatagagtaGAGGTaattaaag	MVKKLTLPFMLLMTMVLFACSSTAKLTSPCDVLVLMSPSEQTARYIVENDRPFAQQVAQHRGRYGAYKCQRMK	>Fz_OOS_x000D_MVKKLTLPFMLLMTMVLFACSSTAKLTSPCDVLVLMSPSEQTARYIVENDRPFAQQVAQHRGRYGAYKCQRMK	CSSTAKLTSPCDVLVLMSPSEQTARYIVENDRPFAQQVAQHRGRYGAYKCQRMK	>Fz_OOS_MOD_x000D_CSSTAKLTSPCDVLVLMSPSEQTARYIVENDRPFAQQVAQHRGRYGAYKCQRMK	F1			73	54	19	#NAME?	CSS	MVKKLTLPFMLLMTMVLFA	VLFA	>Fz_x000D_VLFA		2		OSPNI		101
gh-1	gh-1	NC_004665.1	Complete	emb		EIS	EOS	Pseudomonas	29366740	phage lambda Rz-like lysis protein	gtacggtgacGGAGtgcgccactg	MGLKEIALAVALTAGALGLAYTKGHSDATDTLTIKHQAELLAANRQLEVEREQAQQTLAAISKEWQGYLGSSKASADRVVADLRSRNIGLSVQLADATVRCVTSDGRPLPDGRAELRSDFASALIEQAQRADAQVKGLQKTVRALQGGK	>gh-1_EIS_x000D_MGLKEIALAVALTAGALGLAYTKGHSDATDTLTIKHQAELLAANRQLEVEREQAQQTLAAISKEWQGYLGSSKASADRVVADLRSRNIGLSVQLADATVRCVTSDGRPLPDGRAELRSDFASALIEQAQRADAQVKGLQKTVRALQGGK	FALSE	SDATDTLTIKHQAELLAANRQLEVEREQAQQTLAAISKEWQGYLGSSKASADRVVADLRSRNIGLSVQLADATVRCVTSDGRPLPDGRAELRSDFASALIEQAQRADAQVKGLQKTVRALQGGK	>gh-1_EIS_x000D_SDATDTLTIKHQAELLAANRQLEVEREQAQQTLAAISKEWQGYLGSSKASADRVVADLRSRNIGLSVQLADATVRCVTSDGRPLPDGRAELRSDFASALIEQAQRADAQVKGLQKTVRALQGGK	T7			149	124	25	1		CDS 34554:34808	not annotated/ putative o-spanin	ctaacagacaactGGAGGTtgaac	MNKPNKPSQPSPRSGKAISVRARHLLIALWLICAVAISGCQSNSQMRPSGASQATVDPSLMVEPSYEATLLQLLSSKPSEQTPK	>gh-1_EOS_x000D_MNKPNKPSQPSPRSGKAISVRARHLLIALWLICAVAISGCQSNSQMRPSGASQATVDPSLMVEPSYEATLLQLLSSKPSEQTPK	CQSNSQMRPSGASQATVDPSLMVEPSYEATLLQLLSSKPSEQTPK	>gh-1_EOS_MOD_x000D_CQSNSQMRPSGASQATVDPSLMVEPSYEATLLQLLSSKPSEQTPK	phiPSA2			84	45	39	#NAME?	CQS	MNKPNKPSQPSPRSGKAISVRARHLLIALWLICAVAISG	AISG	>gh-1_x000D_AISG		0	one at 35th position. Check LipoServ.	OSPNI		169
Gifsy-1	Gifsy-1	NC_010392.1	Complete	emb		EIS	EOS	Salmonella	169257238	Rz	gtcatgatgttcaactGGAaaacg	MMFNWKTMFVGLLLVSLIVAGRLANHYRNNAITYKYQRDTATHNLKLANETITDMTKRQRDVAALDAKYTKELADAQNRNTDLQRRLAAGSRVRVEGRCTVPTTTTTKTASTRRVGNAATVELSPVAGQNVLDIRAGIISDQEKLKYLQEYIRTQCK	>Gifsy-1_EIS_x000D_MMFNWKTMFVGLLLVSLIVAGRLANHYRNNAITYKYQRDTATHNLKLANETITDMTKRQRDVAALDAKYTKELADAQNRNTDLQRRLAAGSRVRVEGRCTVPTTTTTKTASTRRVGNAATVELSPVAGQNVLDIRAGIISDQEKLKYLQEYIRTQCK	FALSE	RLANHYRNNAITYKYQRDTATHNLKLANETITDMTKRQRDVAALDAKYTKELADAQNRNTDLQRRLAAGSRVRVEGRCTVPTTTTTKTASTRRVGNAATVELSPVAGQNVLDIRAGIISDQEKLKYLQEYIRTQCK	>Gifsy-1_EIS_x000D_RLANHYRNNAITYKYQRDTATHNLKLANETITDMTKRQRDVAALDAKYTKELADAQNRNTDLQRRLAAGSRVRVEGRCTVPTTTTTKTASTRRVGNAATVELSPVAGQNVLDIRAGIISDQEKLKYLQEYIRTQCK	Lambda			157	136	21	2	already annotated as Rz, might start a bit upstream, that way it would have an N-terminal Lys and by the positive in rule have the right topology. changed it to the before start upon second look. gives a better TMHMM hit (Rohit)	CDS 30444..30656	not annotated/ putative o-spanin	caaaatacacaaAGGAactagctg	MHKTGILICSAALLLVAGCVSKDAVQCQPQPQPKPPVPAAWAMLPPSNSLQLLDKTFSISAPESSAIRKN	>Gifsy-1_EOS_x000D_MHKTGILICSAALLLVAGCVSKDAVQCQPQPQPKPPVPAAWAMLPPSNSLQLLDKTFSISAPESSAIRKN	CVSKDAVQCQPQPQPKPPVPAAWAMLPPSNSLQLLDKTFSISAPESSAIRKN	>Gifsy-1_EOS_MOD_x000D_CVSKDAVQCQPQPQPKPPVPAAWAMLPPSNSLQLLDKTFSISAPESSAIRKN	HK620			70	52	18	#NAME?	CVS	MHKTGILICSAALLLVAG	LVAG	>Gifsy-1_x000D_LVAG		1	found an embedded Rz1 that has a decent lipoP score and gives a blast hit to known Rz1s	OSPNI. ISPWS		188
Gifsy-2	Gifsy-2	NC_010393.1	Complete	emb		EIS	EOS	Salmonella	169257297	Lambda gpRz homolog	tgtcatgatgttcaactGGAaaacg	MMFNWKTMFVGLLLVSLIVAGRLANHYRNNAITYKEQRDTVTHRLTLANATITDMTKRQRDVAALDEKYTKELADAKAENDALRDDVAAGRRRLYVNATCPAVPTGKSTSTARMDNAASPRLADSAQRDYFALKERVKTMQKQLEGAQAYIRTQCHGNAGKTSNQW	>Gifsy-2_EIS_x000D_MMFNWKTMFVGLLLVSLIVAGRLANHYRNNAITYKEQRDTVTHRLTLANATITDMTKRQRDVAALDEKYTKELADAKAENDALRDDVAAGRRRLYVNATCPAVPTGKSTSTARMDNAASPRLADSAQRDYFALKERVKTMQKQLEGAQAYIRTQCHGNAGKTSNQW	FALSE	RLANHYRNNAITYKEQRDTVTHRLTLANATITDMTKRQRDVAALDEKYTKELADAKAENDALRDDVAAGRRRLYVNATCPAVPTGKSTSTARMDNAASPRLADSAQRDYFALKERVKTMQKQLEGAQAYIRTQCHGNAGKTSNQW	>Gifsy-2_EIS_x000D_RLANHYRNNAITYKEQRDTVTHRLTLANATITDMTKRQRDVAALDEKYTKELADAKAENDALRDDVAAGRRRLYVNATCPAVPTGKSTSTARMDNAASPRLADSAQRDYFALKERVKTMQKQLEGAQAYIRTQCHGNAGKTSNQW	Lambda			166	145	21	2	highly similar to Lambda Rz... but this doesn't have a great SD, so might not be the correct start.. found an embedded Rz1, did the same as above	CDS 17696..17884	not annotated/ putative o-spanin	gaattagccgatgcgaaagctGAGa	MRKLRMMLCAMMLPLAAVACTSTQHAPQCRQVNPPPPPAWIMQPAPDWQTPLNGIISPSKSE	>Gifsy-2_EOS_x000D_MRKLRMMLCAMMLPLAAVACTSTQHAPQCRQVNPPPPPAWIMQPAPDWQTPLNGIISPSKSE	CTSTQHAPQCRQVNPPPPPAWIMQPAPDWQTPLNGIISPSKSE	>Gifsy-2_EOS_MOD_x000D_CTSTQHAPQCRQVNPPPPPAWIMQPAPDWQTPLNGIISPSKSE	Lambda			62	43	19	#NAME?	CTS	MRKLRMMLCAMMLPLAAVA	AAVA	>Gifsy-2_x000D_AAVA		1	might hav a diff start codon, this has a decent SD... the AAVAC seq gives a good hit from lipoP and the sequence also blasts with lambda Rz1	OSPNI. ISPWS	NCBI	188
H-19B	H-19B	AF034975.3	Partial	emb		EIS	EOS	Enterobacteria	4335687	Rz protein	tcggtcagatacgctGGTggtgaa	MNRVLCVVIIALLVACGALSLGLNHYRDNAITYKEQRDKKVSELELANATITDMQQRQRDVAALDARYSRELADARAENETLRADVAAGHRSLRINATCPGPVREATGTARVDNATGPQLADTVTRDYFTLRERLMTMQKQLEGAQDYIRTQCTKQAFYYPEMYEEITGNGKTFSGNNSVPCFATWPCSA	>H-19B_EIS_x000D_MNRVLCVVIIALLVACGALSLGLNHYRDNAITYKEQRDKKVSELELANATITDMQQRQRDVAALDARYSRELADARAENETLRADVAAGHRSLRINATCPGPVREATGTARVDNATGPQLADTVTRDYFTLRERLMTMQKQLEGAQDYIRTQCTKQAFYYPEMYEEITGNGKTFSGNNSVPCFATWPCSA	TRUE	NHYRDNAITYKEQRDKKVSELELANATITDMQQRQRDVAALDARYSRELADARAENETLRADVAAGHRSLRINATCPGPVREATGTARVDNATGPQLADTVTRDYFTLRERLMTMQKQLEGAQDYIRTQCTKQAFYYPEMYEEITGNGKTFSGNNSVPCFATWPCSA	>H-19B_EIS_x000D_NHYRDNAITYKEQRDKKVSELELANATITDMQQRQRDVAALDARYSRELADARAENETLRADVAAGHRSLRINATCPGPVREATGTARVDNATGPQLADTVTRDYFTLRERLMTMQKQLEGAQDYIRTQCTKQAFYYPEMYEEITGNGKTFSGNNSVPCFATWPCSA	Lambda			190	167	23	4	doesn't have a SD? but found an embedded Rz1. could start downstream	CDS 17910..18092	not annotated/ putative o-spanin	ccagatactcGAGGgaattagccg	MRELKMKLFALTLPLVTAACGSTPPVQVPCVKPPAPPAWIMQPAPNWQTPLHGIISPSESG	>H-19B_EOS_x000D_MRELKMKLFALTLPLVTAACGSTPPVQVPCVKPPAPPAWIMQPAPNWQTPLHGIISPSESG	CGSTPPVQVPCVKPPAPPAWIMQPAPNWQTPLHGIISPSESG	>H-19B_EOS_MOD_x000D_CGSTPPVQVPCVKPPAPPAWIMQPAPNWQTPLHGIISPSESG	Lambda			61	42	19	#NAME?	CGS	MRELKMKLFALTLPLVTAA	VTAA	>H-19B_x000D_VTAA		1	has a decent SD, good lipoP hit and gives blast hits to known Rz1s	OSPNI		209	Too long?
HK106	HK106	NC_019768.1	Complete	emb		EIS	EOS	Enterobacteria	428783342	Rz protein	tcaaagaagctggcGGGGtggtta	MKLRYKLVISAFLLTLFGSLVWSANHYHNKAIEYKKQRDENAMALDSAMATISDMQKRQRDVAELDARYTKELADANATIESLRADVSAGRKRLQVAATCAKSTTGASGMGDGESPGLTADAELNYYRLRSGIDRITAQVNYLQEYIRTQCLK	>HK106_EIS_x000D_MKLRYKLVISAFLLTLFGSLVWSANHYHNKAIEYKKQRDENAMALDSAMATISDMQKRQRDVAELDARYTKELADANATIESLRADVSAGRKRLQVAATCAKSTTGASGMGDGESPGLTADAELNYYRLRSGIDRITAQVNYLQEYIRTQCLK	TRUE	NHYHNKAIEYKKQRDENAMALDSAMATISDMQKRQRDVAELDARYTKELADANATIESLRADVSAGRKRLQVAATCAKSTTGASGMGDGESPGLTADAELNYYRLRSGIDRITAQVNYLQEYIRTQCLK	>HK106_EIS_x000D_NHYHNKAIEYKKQRDENAMALDSAMATISDMQKRQRDVAELDARYTKELADANATIESLRADVSAGRKRLQVAATCAKSTTGASGMGDGESPGLTADAELNYYRLRSGIDRITAQVNYLQEYIRTQCLK	Lambda			153	129	24	2		CDS 39329..39514	not annotated/ putative o-spanin	ccagatatacaaAGGAGcttgctg	MLTRLSKVSVLMFLLVVSACKSPPPVQSQRPEPAAWAMEKAQDLQQMLNSIITVSEVESTG	>HK106_EOS_x000D_MLTRLSKVSVLMFLLVVSACKSPPPVQSQRPEPAAWAMEKAQDLQQMLNSIITVSEVESTG	CKSPPPVQSQRPEPAAWAMEKAQDLQQMLNSIITVSEVESTG	>HK106_EOS_MOD_x000D_CKSPPPVQSQRPEPAAWAMEKAQDLQQMLNSIITVSEVESTG	HK97			61	42	19	#NAME?	CKS	MLTRLSKVSVLMFLLVVSA	VVSA	>HK106_x000D_VVSA		0		OSPNI		171
HK140	HK140	NC_019710	Complete	emb		EIS	EOS	Enterobacteria	428782006	lysis protein Rz	cggaacggtcagagagattGAGGT	MSRVTAIISALVICIIVCLSWAVNHYRDNAITYKAQRDKATYIIADMQKRQRDVAELDARYTKELADANATIESLRADVSAGRKRLQVAATCAKSTTGASSMGDGESPRLTADAELNYYRLRSGIDRITAQVNYLQEYIRTQCLK	>HK140_EIS_x000D_MSRVTAIISALVICIIVCLSWAVNHYRDNAITYKAQRDKATYIIADMQKRQRDVAELDARYTKELADANATIESLRADVSAGRKRLQVAATCAKSTTGASSMGDGESPRLTADAELNYYRLRSGIDRITAQVNYLQEYIRTQCLK	TRUE	NHYRDNAITYKAQRDKATYIIADMQKRQRDVAELDARYTKELADANATIESLRADVSAGRKRLQVAATCAKSTTGASSMGDGESPRLTADAELNYYRLRSGIDRITAQVNYLQEYIRTQCLK	>HK140_EIS_x000D_NHYRDNAITYKAQRDKATYIIADMQKRQRDVAELDARYTKELADANATIESLRADVSAGRKRLQVAATCAKSTTGASSMGDGESPRLTADAELNYYRLRSGIDRITAQVNYLQEYIRTQCLK	Lambda			145	122	23	2	already annoated as Rz	CDS 39053..39235	not annotated/ putative o-spanin	ccagatacacaaAGGAGcttgctg	MLTRLSKVSVLMFLLGVSACKSPPPVQSQRPEPAAWAMEKAQDLQQMLNSIITVSEVESTG	>HK140_EOS_x000D_MLTRLSKVSVLMFLLGVSACKSPPPVQSQRPEPAAWAMEKAQDLQQMLNSIITVSEVESTG	CKSPPPVQSQRPEPAAWAMEKAQDLQQMLNSIITVSEVESTG	>HK140_EOS_MOD_x000D_CKSPPPVQSQRPEPAAWAMEKAQDLQQMLNSIITVSEVESTG	HK97			61	42	19	#NAME?	CKS	MLTRLSKVSVLMFLLGVSA	GVSA	>HK140_x000D_GVSA		0	wasn't annotated, found an embedded one, has a decent SD and a great lipoP hit	OSPNI		164
Hk022	Hk022	NC_002166.1	Complete	emb		EIS	EOS	Enterobacteria	CDS 38047:38484	not annotated/ putative i-spanin	cggaacggtcagagagattGAGGT	MSRVTAIISALVICIIVCLSWAVNHYRDNAIAYKEQRDKAASTIADMQKRQRDVAELDARYTKELADANATIESLRADVSAGRKRLQVAATCAKSTTGASGMGDGESPGLTADAELNYYRLRSGIDRITAQVNYLQEYIRTQCLK	>Hk022_EIS_x000D_MSRVTAIISALVICIIVCLSWAVNHYRDNAIAYKEQRDKAASTIADMQKRQRDVAELDARYTKELADANATIESLRADVSAGRKRLQVAATCAKSTTGASGMGDGESPGLTADAELNYYRLRSGIDRITAQVNYLQEYIRTQCLK	FALSE	NHYRDNAIAYKEQRDKAASTIADMQKRQRDVAELDARYTKELADANATIESLRADVSAGRKRLQVAATCAKSTTGASGMGDGESPGLTADAELNYYRLRSGIDRITAQVNYLQEYIRTQCLK	>Hk022_EIS_x000D_NHYRDNAIAYKEQRDKAASTIADMQKRQRDVAELDARYTKELADANATIESLRADVSAGRKRLQVAATCAKSTTGASGMGDGESPGLTADAELNYYRLRSGIDRITAQVNYLQEYIRTQCLK	Lambda			145	122	23	2	Two are in TMD	CDS 38246:38431	not annotated/ putative o-spanin	ccagatatacaaAGGAGcttgctg	MLTRLSKVSVLMFLLGVSACKSPPPVQSQRPEPAAWAMEKAQDLQQMLNSIITVSEVESTG	>Hk022_EOS_x000D_MLTRLSKVSVLMFLLGVSACKSPPPVQSQRPEPAAWAMEKAQDLQQMLNSIITVSEVESTG	CKSPPPVQSQRPEPAAWAMEKAQDLQQMLNSIITVSEVESTG	>Hk022_EOS_MOD_x000D_CKSPPPVQSQRPEPAAWAMEKAQDLQQMLNSIITVSEVESTG	HK97			61	42	19	#NAME?	CKS	MLTRLSKVSVLMFLLGVSA	GVSA	>Hk022_x000D_GVSA		0	both the spanins weren't annotated	ISPNI, OSPNI		164
HK225	HK225	NC_019717.1	Complete	emb		EIS	EOS	Enterobacteria	428782445	lysis protein Rz	ggtatcagttccGGGGGtattctg	MKPRKITIVAVLLVAVVIIIAVLSVLLVRSRSALETEQSENRVLRNDNALQATVITTQAFNFNRFNQIAENANRLNSLIDAGTEKTVIEYREILRREKTCDLPVPADVAGGLLEYAHRLRASAMHADTDGPNAADDSTAAAGSITYCQAVLWIKPLLAVIEKGNNNLAGIRQIEKERK	>HK225_EIS_x000D_MKPRKITIVAVLLVAVVIIIAVLSVLLVRSRSALETEQSENRVLRNDNALQATVITTQAFNFNRFNQIAENANRLNSLIDAGTEKTVIEYREILRREKTCDLPVPADVAGGLLEYAHRLRASAMHADTDGPNAADDSTAAAGSITYCQAVLWIKPLLAVIEKGNNNLAGIRQIEKERK	TRUE	RSRSALETEQSENRVLRNDNALQATVITTQAFNFNRFNQIAENANRLNSLIDAGTEKTVIEYREILRREKTCDLPVPADVAGGLLEYAHRLRASAMHADTDGPNAADDSTAAAGSITYCQAVLWIKPLLAVIEKGNNNLAGIRQIEKERK	>HK225_EIS_x000D_RSRSALETEQSENRVLRNDNALQATVITTQAFNFNRFNQIAENANRLNSLIDAGTEKTVIEYREILRREKTCDLPVPADVAGGLLEYAHRLRASAMHADTDGPNAADDSTAAAGSITYCQAVLWIKPLLAVIEKGNNNLAGIRQIEKERK	HK225			178	150	28	2	already annotated as Rz	CDS 44773..44916	not annotated/ putative o-spanin	tcgaataccgGGAGattctccgac	MKRPVICLFLLMSLVGCSNTRTVYVPAQCTPIPTDLTQPMIVPLPPAQ	>HK225_EOS_x000D_MKRPVICLFLLMSLVGCSNTRTVYVPAQCTPIPTDLTQPMIVPLPPAQ	CSNTRTVYVPAQCTPIPTDLTQPMIVPLPPAQ	>HK225_EOS_MOD_x000D_CSNTRTVYVPAQCTPIPTDLTQPMIVPLPPAQ	HK225			48	32	16	#NAME?	CSN	MKRPVICLFLLMSLVG	SLVG	>HK225_x000D_SLVG		1	found it emb in Rz	OSPNI		182
HK446	HK446	NC_019714	Complete	emb		EIS	EOS	Enterobacteria	428782250	lysis protein Rz	cggaacggtcagagagattGAGGT	MSRVTAIISALVICIIVCLSWAVNHYRDNAMTYKTQRDKATYIIADMQKRQRDVAELDARYTKELADANATIESLRADVSAGRKRLQVAATCAKSTTGASSMGDGESPGLTADAELNYYRLRSGIDRITAQVNYLQEYIRTQCLK	>HK446_EIS_x000D_MSRVTAIISALVICIIVCLSWAVNHYRDNAMTYKTQRDKATYIIADMQKRQRDVAELDARYTKELADANATIESLRADVSAGRKRLQVAATCAKSTTGASSMGDGESPGLTADAELNYYRLRSGIDRITAQVNYLQEYIRTQCLK	TRUE	NHYRDNAMTYKTQRDKATYIIADMQKRQRDVAELDARYTKELADANATIESLRADVSAGRKRLQVAATCAKSTTGASSMGDGESPGLTADAELNYYRLRSGIDRITAQVNYLQEYIRTQCLK	>HK446_EIS_x000D_NHYRDNAMTYKTQRDKATYIIADMQKRQRDVAELDARYTKELADANATIESLRADVSAGRKRLQVAATCAKSTTGASSMGDGESPGLTADAELNYYRLRSGIDRITAQVNYLQEYIRTQCLK	Lambda			145	122	23	2	already annoated as Rz	CDS 36474..36656	not annotated/ putative o-spanin	ccagatacacaaAGGAGcttgctg	MLTRLSKVSVLMFLLVVSACKSPPPVQSQRPEPAAWAMEKAQDLQQMLNSIITVSEVESTG	>HK446_EOS_x000D_MLTRLSKVSVLMFLLVVSACKSPPPVQSQRPEPAAWAMEKAQDLQQMLNSIITVSEVESTG	CKSPPPVQSQRPEPAAWAMEKAQDLQQMLNSIITVSEVESTG	>HK446_EOS_MOD_x000D_CKSPPPVQSQRPEPAAWAMEKAQDLQQMLNSIITVSEVESTG	HK97			61	42	19	#NAME?	CKS	MLTRLSKVSVLMFLLVVSA	VVSA	>HK446_x000D_VVSA		0	wasn't annotated, found an embedded one, has a decent SD and a great lipoP hit	OSPNI		164
HK542	HK542	NC_019769	Complete	emb		EIS	EOS	Enterobacteria	428783398	lysis protein Rz	cggaacggtcagagagattGAGGT	MSRVTAIISALVICIIVCLSWAVNHYRDNAISYKEQRDKATSIIADMQKRQRDVAELDARYTKELADANATIESLRADVSAGRKRLQVAATCAKSTTGASGMGDGESPGLTADAELNYYRLRIGIDRITAQVNYLQEYIRTQCLK	>HK542_EIS_x000D_MSRVTAIISALVICIIVCLSWAVNHYRDNAISYKEQRDKATSIIADMQKRQRDVAELDARYTKELADANATIESLRADVSAGRKRLQVAATCAKSTTGASGMGDGESPGLTADAELNYYRLRIGIDRITAQVNYLQEYIRTQCLK	TRUE	NHYRDNAISYKEQRDKATSIIADMQKRQRDVAELDARYTKELADANATIESLRADVSAGRKRLQVAATCAKSTTGASGMGDGESPGLTADAELNYYRLRIGIDRITAQVNYLQEYIRTQCLK	>HK542_EIS_x000D_NHYRDNAISYKEQRDKATSIIADMQKRQRDVAELDARYTKELADANATIESLRADVSAGRKRLQVAATCAKSTTGASGMGDGESPGLTADAELNYYRLRIGIDRITAQVNYLQEYIRTQCLK	Lambda			145	122	23	2	already annotated as Rz	CDS 35529..35711	not annotated/ putative o-spanin	ccagatacacaaAGGAGcttgctg	MLTRLSKASVLMFLLVVSACKSPPPVQSQRPEPAAWAMEKAQDLQQMLNSIITVSELESTG	>HK542_EOS_x000D_MLTRLSKASVLMFLLVVSACKSPPPVQSQRPEPAAWAMEKAQDLQQMLNSIITVSELESTG	CKSPPPVQSQRPEPAAWAMEKAQDLQQMLNSIITVSELESTG	>HK542_EOS_MOD_x000D_CKSPPPVQSQRPEPAAWAMEKAQDLQQMLNSIITVSELESTG	HK97			61	42	19	#NAME?	CKS	MLTRLSKASVLMFLLVVSA	VVSA	>HK542_x000D_VVSA		0	has a decent SD, good lipoP hit and gives blast hits to known Rz1s	OSPNI		164
HK544	HK544	NC_019767.1	Complete	emb		EIS	EOS	Enterobacteria	428783276	lysis protein Rz	cggaacggtcagagagattGAGGT	MSRVTAIISALVICIIVCLSWAVNHYRDNAISYKEQRDKATSIIADMQKRQRDVAELDARYTKELADANATIESLRADVSAGRKRLQVAATCAKSTTGASGMGDGESPRLTADAELNYYRLRSGIDKITAQVNYLQEYIRTQCLK	>HK544_EIS_x000D_MSRVTAIISALVICIIVCLSWAVNHYRDNAISYKEQRDKATSIIADMQKRQRDVAELDARYTKELADANATIESLRADVSAGRKRLQVAATCAKSTTGASGMGDGESPRLTADAELNYYRLRSGIDKITAQVNYLQEYIRTQCLK	TRUE	NHYRDNAISYKEQRDKATSIIADMQKRQRDVAELDARYTKELADANATIESLRADVSAGRKRLQVAATCAKSTTGASGMGDGESPRLTADAELNYYRLRSGIDKITAQVNYLQEYIRTQCLK	>HK544_EIS_x000D_NHYRDNAISYKEQRDKATSIIADMQKRQRDVAELDARYTKELADANATIESLRADVSAGRKRLQVAATCAKSTTGASGMGDGESPRLTADAELNYYRLRSGIDKITAQVNYLQEYIRTQCLK	Lambda			145	122	23	2	already annotated as Rz	CDS 37904..38086	not annotated/ putative o-spanin	ccagatacacaaAGGAGcttgctg	MLTRLSKVSVLMFLLVVSACKSPPPVQSQRPEPAAWAMEKAQDLQQMLNSIITVSEVESTR	>HK544_EOS_x000D_MLTRLSKVSVLMFLLVVSACKSPPPVQSQRPEPAAWAMEKAQDLQQMLNSIITVSEVESTR	CKSPPPVQSQRPEPAAWAMEKAQDLQQMLNSIITVSEVESTR	>HK544_EOS_MOD_x000D_CKSPPPVQSQRPEPAAWAMEKAQDLQQMLNSIITVSEVESTR	HK97			61	42	19	#NAME?	CKS	MLTRLSKVSVLMFLLVVSA	VVSA	>HK544_x000D_VVSA		0	found an embedded o-spanin that has a decent SD, good lipoP hit and blasts to known Rz1s	OSPNI		164
HK578	HK578	NC_019724.1	Complete	ovl		OIS	OOS	Enterobacteria	428782862	HK578_005	agcttaaaaaccGGGGGttatggc	MIKYAAIGLIIGLVVGFWLGDSYRTGVVAEAAQEAQAQAQRQQTKVVERSVQAEQARDVEYRTITKEVVKYVTRPNRPDCSFDAERVRIKQRAVDAANGVGTATAVQVR	>HK578_OIS_x000D_MIKYAAIGLIIGLVVGFWLGDSYRTGVVAEAAQEAQAQAQRQQTKVVERSVQAEQARDVEYRTITKEVVKYVTRPNRPDCSFDAERVRIKQRAVDAANGVGTATAVQVR	FALSE	GVVAEAAQEAQAQAQRQQTKVVERSVQAEQARDVEYRTITKEVVKYVTRPNRPDCSFDAERVRIKQRAVDAANGVGTATAVQVR	>HK578_OIS_x000D_GVVAEAAQEAQAQAQRQQTKVVERSVQAEQARDVEYRTITKEVVKYVTRPNRPDCSFDAERVRIKQRAVDAANGVGTATAVQVR	Jersey			109	84	25	1		CDS 4781..5008	not annotated/ putative o-spanin	ctatcacgaaaGAGGTtgttaaat	MLRALTALIVVLMLSACGSSNVPLMPLTESALRPPCKFDNPSADPDEDLMIDVKNMECGAKLRAQVLELQQIIKGP	>HK578_OOS_x000D_MLRALTALIVVLMLSACGSSNVPLMPLTESALRPPCKFDNPSADPDEDLMIDVKNMECGAKLRAQVLELQQIIKGP	CGSSNVPLMPLTESALRPPCKFDNPSADPDEDLMIDVKNMECGAKLRAQVLELQQIIKGP	>HK578_OOS_MOD_x000D_CGSSNVPLMPLTESALRPPCKFDNPSADPDEDLMIDVKNMECGAKLRAQVLELQQIIKGP	Jersey			76	60	16	#NAME?	CGS	MLRALTALIVVLMLSA	MLSA	>HK578_x000D_MLSA		2	they missed the ovl o-spanin in gene prediction	OSPNI		144
HK620	HK620	NC_002730.1	Complete	emb		EIS	EOS	Enterobacteria	13559860	Rz	cggaacggtcagagagattGAGGT	MSRVTAIISALVICIIVCLSWAVNHYRDNAITYKEQRDKNTRELKLANATITDMQQRQLDADALDAKYTKELADAKAENDALRRKLDNGGRVLVKGKCPVPASAKTSSASGMGNDATVELSPVAGRNVLGIRDGIIRDQTALRTLQEYIRTQCLQ	>HK620_EIS_x000D_MSRVTAIISALVICIIVCLSWAVNHYRDNAITYKEQRDKNTRELKLANATITDMQQRQLDADALDAKYTKELADAKAENDALRRKLDNGGRVLVKGKCPVPASAKTSSASGMGNDATVELSPVAGRNVLGIRDGIIRDQTALRTLQEYIRTQCLQ	FALSE	NHYRDNAITYKEQRDKNTRELKLANATITDMQQRQLDADALDAKYTKELADAKAENDALRRKLDNGGRVLVKGKCPVPASAKTSSASGMGNDATVELSPVAGRNVLGIRDGIIRDQTALRTLQEYIRTQCLQ	>HK620_EIS_x000D_NHYRDNAITYKEQRDKNTRELKLANATITDMQQRQLDADALDAKYTKELADAKAENDALRRKLDNGGRVLVKGKCPVPASAKTSSASGMGNDATVELSPVAGRNVLGIRDGIIRDQTALRTLQEYIRTQCLQ	Lambda			155	132	23	2	Two are in TMD. Compare sequence with above.	CDS 17539:17745	not annotated/ putative o-spanin	ctaaatacacgaAGGAGttagctg	MRKLKMMLFGASLIMVAGCSSKENALCQPQPKPPAPPAWAMMPPSNSLQLLDETFSVSGTELSATKQH	>HK620_EOS_x000D_MRKLKMMLFGASLIMVAGCSSKENALCQPQPKPPAPPAWAMMPPSNSLQLLDETFSVSGTELSATKQH	CSSKENALCQPQPKPPAPPAWAMMPPSNSLQLLDETFSVSGTELSATKQH	>HK620_EOS_MOD_x000D_CSSKENALCQPQPKPPAPPAWAMMPPSNSLQLLDETFSVSGTELSATKQH	HK620			68	50	18	#NAME?	CSS	MRKLKMMLFGASLIMVAG	MVAG	>HK620_x000D_MVAG		1		OSPNI		182
HK629	HK629	NC_019711	Complete	emb		EIS	EOS	Enterobacteria	392506258	cell lysis protein Rz	cggaacggtcagagagattGAGGT	MSRVTAIISALVICIIVCLSWAVNHYRDNAITYKAQRDKNARELKLANAAITDMQMRQRDVAALDAKYTKELADAKAENDALRDDVAAGRRRLHIKAVCQSVREATTASGVDNAASPRLADTAERDYFTLRERLITMQKQLEGTQKYINEQCR	>HK629_EIS_x000D_MSRVTAIISALVICIIVCLSWAVNHYRDNAITYKAQRDKNARELKLANAAITDMQMRQRDVAALDAKYTKELADAKAENDALRDDVAAGRRRLHIKAVCQSVREATTASGVDNAASPRLADTAERDYFTLRERLITMQKQLEGTQKYINEQCR	TRUE	NHYRDNAITYKAQRDKNARELKLANAAITDMQMRQRDVAALDAKYTKELADAKAENDALRDDVAAGRRRLHIKAVCQSVREATTASGVDNAASPRLADTAERDYFTLRERLITMQKQLEGTQKYINEQCR	>HK629_EIS_x000D_NHYRDNAITYKAQRDKNARELKLANAAITDMQMRQRDVAALDAKYTKELADAKAENDALRDDVAAGRRRLHIKAVCQSVREATTASGVDNAASPRLADTAERDYFTLRERLITMQKQLEGTQKYINEQCR	Lambda			153	130	23	2	already annotated as Rz	392506259	Rz1 protein	caaaatacacgaAGGAGttagctg	MLKLKMMLCVMMLPLVVVGCTSKQSVSQCVKPPPPPAWIMQPPPDWQTPLNGIISPSERG	>HK629_EOS_x000D_MLKLKMMLCVMMLPLVVVGCTSKQSVSQCVKPPPPPAWIMQPPPDWQTPLNGIISPSERG	CTSKQSVSQCVKPPPPPAWIMQPPPDWQTPLNGIISPSERG	>HK629_EOS_MOD_x000D_CTSKQSVSQCVKPPPPPAWIMQPPPDWQTPLNGIISPSERG	Lambda			60	41	19	#NAME?	CTS	MLKLKMMLCVMMLPLVVVG	VVVG	>HK629_x000D_VVVG		1	already annotated as Rz1			171
HK630	HK630	NC_019723.1	Complete	emb		EIS	EOS	Enterobacteria	428782852	cell lysis protein Rz	cggaacggtcagagagattGAGGT	MSRVTAIISALVICIIVCLSWAVNHYRDNAITYKAQRDKNARELKLANAAITDMQMRQRDVAALDAKYTKELADAKAENDALRDDVAAGRRRLHIKAVCQSVREATTASGVDNAASPRLADTAERDYFTLRERLITMQKQLEGTQKYINEQCR	>HK630_EIS_x000D_MSRVTAIISALVICIIVCLSWAVNHYRDNAITYKAQRDKNARELKLANAAITDMQMRQRDVAALDAKYTKELADAKAENDALRDDVAAGRRRLHIKAVCQSVREATTASGVDNAASPRLADTAERDYFTLRERLITMQKQLEGTQKYINEQCR	TRUE	NHYRDNAITYKAQRDKNARELKLANAAITDMQMRQRDVAALDAKYTKELADAKAENDALRDDVAAGRRRLHIKAVCQSVREATTASGVDNAASPRLADTAERDYFTLRERLITMQKQLEGTQKYINEQCR	>HK630_EIS_x000D_NHYRDNAITYKAQRDKNARELKLANAAITDMQMRQRDVAALDAKYTKELADAKAENDALRDDVAAGRRRLHIKAVCQSVREATTASGVDNAASPRLADTAERDYFTLRERLITMQKQLEGTQKYINEQCR	Lambda			153	130	23	2	already annotated as Rz	428782853	Rz1 protein	caaaatacacgaAGGAGttagctg	MLKLKMMLCVMMLPLVVVGCTSKQSVSQCVKPPPPPAWIMQPPPDWQTPLNGIISPSERG	>HK630_EOS_x000D_MLKLKMMLCVMMLPLVVVGCTSKQSVSQCVKPPPPPAWIMQPPPDWQTPLNGIISPSERG	CTSKQSVSQCVKPPPPPAWIMQPPPDWQTPLNGIISPSERG	>HK630_EOS_MOD_x000D_CTSKQSVSQCVKPPPPPAWIMQPPPDWQTPLNGIISPSERG	Lambda			60	41	19	#NAME?	CTS	MLKLKMMLCVMMLPLVVVG	VVVG	>HK630_x000D_VVVG		1	already annotated as Rz1			171
HK633	HK633	NC_019719	Complete	emb		EIS	EOS	Enterobacteria	428782584	lysis protein Rz	tcaaagaagctggcGGGGtggtta	MKLRYKLVISAFLLTLFGSLVWSANHYHNKAIEYKKQRDENAMALDSAMATISDMQKRQRDVAELDARYTKELADANATIESLRADVSAGRKRLQVAATCAKSTTGASSMGDGESPGLTADAELNYYRLRSGIDKITAQVNYLQEYIRTQCLK	>HK633_EIS_x000D_MKLRYKLVISAFLLTLFGSLVWSANHYHNKAIEYKKQRDENAMALDSAMATISDMQKRQRDVAELDARYTKELADANATIESLRADVSAGRKRLQVAATCAKSTTGASSMGDGESPGLTADAELNYYRLRSGIDKITAQVNYLQEYIRTQCLK	TRUE	NHYHNKAIEYKKQRDENAMALDSAMATISDMQKRQRDVAELDARYTKELADANATIESLRADVSAGRKRLQVAATCAKSTTGASSMGDGESPGLTADAELNYYRLRSGIDKITAQVNYLQEYIRTQCLK	>HK633_EIS_x000D_NHYHNKAIEYKKQRDENAMALDSAMATISDMQKRQRDVAELDARYTKELADANATIESLRADVSAGRKRLQVAATCAKSTTGASSMGDGESPGLTADAELNYYRLRSGIDKITAQVNYLQEYIRTQCLK	Lambda			153	129	24	2	already annotated as Rz	CDS 38873..39055	not annotated/ putative o-spanin	ccagatatacaaAGGAGcttgctg	MLTRLSKVSVLMFLLVVSACKSPPPVQSQRPEPAAWAMEKAQDLQQMLNSIITVSEVESTR	>HK633_EOS_x000D_MLTRLSKVSVLMFLLVVSACKSPPPVQSQRPEPAAWAMEKAQDLQQMLNSIITVSEVESTR	CKSPPPVQSQRPEPAAWAMEKAQDLQQMLNSIITVSEVESTR	>HK633_EOS_MOD_x000D_CKSPPPVQSQRPEPAAWAMEKAQDLQQMLNSIITVSEVESTR	HK97			61	42	19	#NAME?	CKS	MLTRLSKVSVLMFLLVVSA	VVSA	>HK633_x000D_VVSA		0	wasn't annotated, found an embedded one, has a decent SD and a great lipoP hit	OSPNI		171
HK639	HK639	NC_016158	Complete	ovl		OIS	OOS	Escherchia	356870670	HK639_70	aatctgtgctggtgtGAGGTcact	MGFETLIGIAAAVIAAIAGAFGLGHIRGSSKAEAKAVQQRTEDNAAATVAAADRRVETTKEASNVQQTVNHMSGDDVDRELRENFTRPGGD	>HK639_OIS_x000D_MGFETLIGIAAAVIAAIAGAFGLGHIRGSSKAEAKAVQQRTEDNAAATVAAADRRVETTKEASNVQQTVNHMSGDDVDRELRENFTRPGGD	TRUE	HIRGSSKAEAKAVQQRTEDNAAATVAAADRRVETTKEASNVQQTVNHMSGDDVDRELRENFTRPGGD	>HK639_OIS_x000D_HIRGSSKAEAKAVQQRTEDNAAATVAAADRRVETTKEASNVQQTVNHMSGDDVDRELRENFTRPGGD	HK639		Net negative charge at N-terminus	91	67	24	0	I have a doubt about the topology, coz there is a negative charge at the N-terminus. might have to look for all i-spanins just to make sure that the topologies are right (added on 02/26/15)	356870671	HK639_71	tagagacaacgaaaGAGGccagca	MYSKLLTICLAMMLIASCAKTSPAPVVIDTGCLWTRIIYLTNHDIDVMDRQTKKDILAHNKAWQANCQKPTEKKI	>HK639_OOS_x000D_MYSKLLTICLAMMLIASCAKTSPAPVVIDTGCLWTRIIYLTNHDIDVMDRQTKKDILAHNKAWQANCQKPTEKKI	CAKTSPAPVVIDTGCLWTRIIYLTNHDIDVMDRQTKKDILAHNKAWQANCQKPTEKKI	>HK639_OOS_MOD_x000D_CAKTSPAPVVIDTGCLWTRIIYLTNHDIDVMDRQTKKDILAHNKAWQANCQKPTEKKI	BcepNazgul			75	58	17	#NAME?	CAK	MYSKLLTICLAMMLIAS	LIAS	>HK639_x000D_LIAS		2	had a wrong start again...	OSPWS		125
HK75	HK75	NC_016160	Complete	emb		EIS	EOS	Escherchia	356870731	Rz	cggaacggtcagagagattGAGGT	MSRVTAIISALVICIIVCLSWAVNHYRDNAISYKEQRDKATSIIADMQKRQRDVAELDARYTKELADANATIESLRADVSAGRKRLQVAATCAKSTTGASGMGDGESPRLTADAELNYYRLRSGIDKITAQVNYLQEYIRTQCLK	>HK75_EIS_x000D_MSRVTAIISALVICIIVCLSWAVNHYRDNAISYKEQRDKATSIIADMQKRQRDVAELDARYTKELADANATIESLRADVSAGRKRLQVAATCAKSTTGASGMGDGESPRLTADAELNYYRLRSGIDKITAQVNYLQEYIRTQCLK	TRUE	NHYRDNAISYKEQRDKATSIIADMQKRQRDVAELDARYTKELADANATIESLRADVSAGRKRLQVAATCAKSTTGASGMGDGESPRLTADAELNYYRLRSGIDKITAQVNYLQEYIRTQCLK	>HK75_EIS_x000D_NHYRDNAISYKEQRDKATSIIADMQKRQRDVAELDARYTKELADANATIESLRADVSAGRKRLQVAATCAKSTTGASGMGDGESPRLTADAELNYYRLRSGIDKITAQVNYLQEYIRTQCLK	Lambda			145	122	23	2	looks like Lambda	356870732	Rz1	ccagatacacaaAGGAGcttgctg	MLTRLSKVSVLMFLLVVSACKSPPPVQSQRPEPAAWAMEKAQDLQQMLNSIITVSEVESTR	>HK75_EOS_x000D_MLTRLSKVSVLMFLLVVSACKSPPPVQSQRPEPAAWAMEKAQDLQQMLNSIITVSEVESTR	CKSPPPVQSQRPEPAAWAMEKAQDLQQMLNSIITVSEVESTR	>HK75_EOS_MOD_x000D_CKSPPPVQSQRPEPAAWAMEKAQDLQQMLNSIITVSEVESTR	HK97			61	42	19	#NAME?	CKS	MLTRLSKVSVLMFLLVVSA	VVSA	>HK75_x000D_VVSA		0	was already annotated as Rz and Rz1			164
HK97	HK97	NC_002167.1	Complete	emb		EIS	EOS	Enterobacteria	9634214	Rz	cggaacggtcagagagattGAGGT	MSRVTAIISALVICIIVCLSWAVNHYRDNAIAYKEQRDKAASIIADMQKRQRDVAELDARYTKELADANATIESLRADVSAGRKRLQVSATCAKSTTGASSMGDGESPRLTADAELNYYRLRSGIDRITAQVNYLQEYIRTQCLK	>HK97_EIS_x000D_MSRVTAIISALVICIIVCLSWAVNHYRDNAIAYKEQRDKAASIIADMQKRQRDVAELDARYTKELADANATIESLRADVSAGRKRLQVSATCAKSTTGASSMGDGESPRLTADAELNYYRLRSGIDRITAQVNYLQEYIRTQCLK	TRUE	NHYRDNAIAYKEQRDKAASIIADMQKRQRDVAELDARYTKELADANATIESLRADVSAGRKRLQVSATCAKSTTGASSMGDGESPRLTADAELNYYRLRSGIDRITAQVNYLQEYIRTQCLK	>HK97_EIS_x000D_NHYRDNAIAYKEQRDKAASIIADMQKRQRDVAELDARYTKELADANATIESLRADVSAGRKRLQVSATCAKSTTGASSMGDGESPRLTADAELNYYRLRSGIDRITAQVNYLQEYIRTQCLK	Lambda			145	122	23	2	Two are in TMD	CDS 37224..37409	not annotated/ putative o-spanin	ccagatacacaaAGGAGcttgctg	MLTRLSKVSVLMFLLVVSACKSLPPVQSQRPEPAAWAMEKVQDLQQMLNSIITVSEVESTG	>HK97_EOS_x000D_MLTRLSKVSVLMFLLVVSACKSLPPVQSQRPEPAAWAMEKVQDLQQMLNSIITVSEVESTG	CKSLPPVQSQRPEPAAWAMEKVQDLQQMLNSIITVSEVESTG	>HK97_EOS_MOD_x000D_CKSLPPVQSQRPEPAAWAMEKVQDLQQMLNSIITVSEVESTG	HK97			61	42	19	#NAME?	CKS	MLTRLSKVSVLMFLLVVSA	VVSA	>HK97_x000D_VVSA		0	compare sequence on 18 (above row)	OSPNI		164
HP1	HP1	NC_001697.1	Complete	ovl		OIS	OOS	Haemophilus	9628631	HP1p32	ccgcagagcaaaagaaaaagccct	MFGGIMEFKALFIGVFLIVFLGCIGSTLHYKKQAETTALLLKQSEQTIKQNKVMLQRYETQNAKLTSQLNQANKKAEQRSQQLKDVLNNAENKNWTYGRVPNDVAGVLNHRTQAK	>HP1_OIS_x000D_MFGGIMEFKALFIGVFLIVFLGCIGSTLHYKKQAETTALLLKQSEQTIKQNKVMLQRYETQNAKLTSQLNQANKKAEQRSQQLKDVLNNAENKNWTYGRVPNDVAGVLNHRTQAK	TRUE	YKKQAETTALLLKQSEQTIKQNKVMLQRYETQNAKLTSQLNQANKKAEQRSQQLKDVLNNAENKNWTYGRVPNDVAGVLNHRTQAK	>HP1_OIS_x000D_YKKQAETTALLLKQSEQTIKQNKVMLQRYETQNAKLTSQLNQANKKAEQRSQQLKDVLNNAENKNWTYGRVPNDVAGVLNHRTQAK	HP1			115	86	29	0	one in TMD, could start downstream	CDS 20916:21182	not annotated/ putative o-spanin	aacaactaaAGGAcgtgctaaaca	MQKIKIGLMAACLTMLLACSTTAPKPNNIRLICPQTTECRALSVNIRTNGDLAESLNKALDRLDICTTAYASINKCITDFNNQNQKEN	>HP1_OOS_x000D_MQKIKIGLMAACLTMLLACSTTAPKPNNIRLICPQTTECRALSVNIRTNGDLAESLNKALDRLDICTTAYASINKCITDFNNQNQKEN	CSTTAPKPNNIRLICPQTTECRALSVNIRTNGDLAESLNKALDRLDICTTAYASINKCITDFNNQNQKEN	>HP1_OOS_MOD_x000D_CSTTAPKPNNIRLICPQTTECRALSVNIRTNGDLAESLNKALDRLDICTTAYASINKCITDFNNQNQKEN	HP1			88	70	18	#NAME?	CST	MQKIKIGLMAACLTMLLA	MLLA	>HP1_x000D_MLLA		4	one was at 12th position. Hit with Prosite at the same site of LipoP Server. The postion is 19th in prosite instead of 20th.	OSPNI		156
HP2	HP2	NC_003315.1	Complete	ovl		OIS	OOS	Haemophilus	17981841	HP2p27	ccgcagagcaaaagaaaaagccct	MFGGIMEFKALFIGVFLMVFVGCIGSTLHYKKQAETTALLLKQSEQTIKQNKVMLQRYETQNAKLTSQLNQANKKAEQRSQQLKDVLNNAENKNWTYGRVPNDVAGVLNHRTQAK	>HP2_OIS_x000D_MFGGIMEFKALFIGVFLMVFVGCIGSTLHYKKQAETTALLLKQSEQTIKQNKVMLQRYETQNAKLTSQLNQANKKAEQRSQQLKDVLNNAENKNWTYGRVPNDVAGVLNHRTQAK	TRUE	YKKQAETTALLLKQSEQTIKQNKVMLQRYETQNAKLTSQLNQANKKAEQRSQQLKDVLNNAENKNWTYGRVPNDVAGVLNHRTQAK	>HP2_OIS_x000D_YKKQAETTALLLKQSEQTIKQNKVMLQRYETQNAKLTSQLNQANKKAEQRSQQLKDVLNNAENKNWTYGRVPNDVAGVLNHRTQAK	HP1			115	86	29	0	same as above	CDS 20044:20316	not annotated/ putative o-spanin	aacaactaaAGGAcgtgctaaaca	MQKIKIGLMAACLTMLLACSTTAPKPNNIRLICPQTTECRALSVNIRTNGDLAEGLNQALDRLEICTTAYAAINKCITDFNNQNRNQKEN	>HP2_OOS_x000D_MQKIKIGLMAACLTMLLACSTTAPKPNNIRLICPQTTECRALSVNIRTNGDLAEGLNQALDRLEICTTAYAAINKCITDFNNQNRNQKEN	CSTTAPKPNNIRLICPQTTECRALSVNIRTNGDLAEGLNQALDRLEICTTAYAAINKCITDFNNQNRNQKEN	>HP2_OOS_MOD_x000D_CSTTAPKPNNIRLICPQTTECRALSVNIRTNGDLAEGLNQALDRLEICTTAYAAINKCITDFNNQNRNQKEN	HP1			90	72	18	#NAME?	CST	MQKIKIGLMAACLTMLLA	MLLA	>HP2_x000D_MLLA		4	same as above	OSPNI		158
hx01	hx01	NC_018855	Complete	sep		SIS	SOS	Enterobacteria	CDS 136961..137314	not annotated/ putative i-spanin	tgaaatcattGAGattattaaaac	MLKVNPIYAIVAAFALVSTATIVVLNNKVDSLNTELASVKETAKNNAKVLDDFKVQYQSIEEMTYKNRVLVDQLKAENEKLRKDSKKKNVVASKPGLVEKQINKSFDSFAEDLRKLSE	>hx01_SIS_x000D_MLKVNPIYAIVAAFALVSTATIVVLNNKVDSLNTELASVKETAKNNAKVLDDFKVQYQSIEEMTYKNRVLVDQLKAENEKLRKDSKKKNVVASKPGLVEKQINKSFDSFAEDLRKLSE	TRUE	NNKVDSLNTELASVKETAKNNAKVLDDFKVQYQSIEEMTYKNRVLVDQLKAENEKLRKDSKKKNVVASKPGLVEKQINKSFDSFAEDLRKLSE	>hx01_SIS_x000D_NNKVDSLNTELASVKETAKNNAKVLDDFKVQYQSIEEMTYKNRVLVDQLKAENEKLRKDSKKKNVVASKPGLVEKQINKSFDSFAEDLRKLSE	T4			118	93	25	0	look at Rz1 notes, gives blast hits to known T4 like phage P.seT.3s from RB69 etc	CDS 137314..137601	not annotated/ putative o-spanin	agaagacctcAGGAagctctcaga	MIKLTAVVLSISILAGCAQDVPLSPKETLHPPWPESIVEYNQKWQVKVIDGNPWVGMPFEDSQEFRIWLNDVKRYVHDQKTMICYYRSGLKEEKCQ	>hx01_SOS_x000D_MIKLTAVVLSISILAGCAQDVPLSPKETLHPPWPESIVEYNQKWQVKVIDGNPWVGMPFEDSQEFRIWLNDVKRYVHDQKTMICYYRSGLKEEKCQ	CAQDVPLSPKETLHPPWPESIVEYNQKWQVKVIDGNPWVGMPFEDSQEFRIWLNDVKRYVHDQKTMICYYRSGLKEEKCQ	>hx01_SOS_MOD_x000D_CAQDVPLSPKETLHPPWPESIVEYNQKWQVKVIDGNPWVGMPFEDSQEFRIWLNDVKRYVHDQKTMICYYRSGLKEEKCQ	T4			96	80	16	#NAME?	CAQ	MIKLTAVVLSISILAG	ILAG	>hx01_x000D_ILAG	T4	2	probably one of the emptiest annotations that I've ever seen, don't think I can find any!, this is what I thought before I had a feeling that I shouldn't give up without trying atleast once. Just searching randomly for LAGC in the gb seq not only found me the o-spanin but its blast also gave me lot of new potential candidates!!! OHHH YEEAAHHH	ISPNI, OSPNI		173
ICP3	ICP3	NC_015159.1	Complete	sep		SIS	SOS	vibrio	CDS 36264..36404	not annotated/ putative i-spanin	aattaacaactaAGGAGGTatttt	MWYKKKRFVAAIVTAALVALGALAGVDLSGLEAGLTQAACGIVECVQ	>ICP3_SIS_x000D_MWYKKKRFVAAIVTAALVALGALAGVDLSGLEAGLTQAACGIVECVQ	TRUE	DLSGLEAGLTQAACGIVECVQ	>ICP3_SIS_x000D_DLSGLEAGLTQAACGIVECVQ	VP4		Too small?	47	21	26	2	same as above	325171324	ViPhICP3_gp52	gtggaatcgtGGAGtgtgtacaata	MKKGLITVLLAAVLSACTVNIVKDSTDVRISSSYEGSAKLSIADSNFGGEADSTADEVVDEVIPE	>ICP3_SOS_x000D_MKKGLITVLLAAVLSACTVNIVKDSTDVRISSSYEGSAKLSIADSNFGGEADSTADEVVDEVIPE	CTVNIVKDSTDVRISSSYEGSAKLSIADSNFGGEADSTADEVVDEVIPE	>ICP3_SOS_MOD_x000D_CTVNIVKDSTDVRISSSYEGSAKLSIADSNFGGEADSTADEVVDEVIPE	VP4			65	49	16	#NAME?	CTV	MKKGLITVLLAAVLSA	VLSA	>ICP3_x000D_VLSA		0	same as above	ISPNI	NCBI	70	Too short
ICP3_2007_A	ICP3_2007_A	HQ641344.1	Complete	sep		SIS	SOS	vibrio	323512222	TU18-20_00225	caattaacaactaAGGAGGTatttt	MWYKKKRFVAAIVTAALVALGALAGVDLSGLEAGLTQAACGIVECVQ	>ICP3_2007_A_SIS_x000D_MWYKKKRFVAAIVTAALVALGALAGVDLSGLEAGLTQAACGIVECVQ	TRUE	DLSGLEAGLTQAACGIVECVQ	>ICP3_2007_A_SIS_x000D_DLSGLEAGLTQAACGIVECVQ	VP4		Too small?	47	21	26	2	same as above	323512223	TU18-20_00230	gtggaatcgtGGAGtgtgtacaata	MKKGLITVLLAAVLSACTVNIVKDSTDVRISSSYEGSAKLSIADSNFGGEADSTADEVVDEVIPE	>ICP3_2007_A_SOS_x000D_MKKGLITVLLAAVLSACTVNIVKDSTDVRISSSYEGSAKLSIADSNFGGEADSTADEVVDEVIPE	CTVNIVKDSTDVRISSSYEGSAKLSIADSNFGGEADSTADEVVDEVIPE	>ICP3_2007_A_SOS_MOD_x000D_CTVNIVKDSTDVRISSSYEGSAKLSIADSNFGGEADSTADEVVDEVIPE	VP4			65	49	16	#NAME?	CTV	MKKGLITVLLAAVLSA	VLSA	>ICP3_2007_A_x000D_VLSA		0	same as above		NCBI	70	Too short
ICP3_2008_A	ICP3_2008_A	HQ641343.1	Complete	sep		SIS	SOS	vibrio	323512174	TU18-21_00230	caattaacaactaAGGAGGTatttt	MWYKKKRFVAAIVTAALVALGALAGVDLSGLEAGLTQAACGIVECVQ	>ICP3_2008_A_SIS_x000D_MWYKKKRFVAAIVTAALVALGALAGVDLSGLEAGLTQAACGIVECVQ	TRUE	DLSGLEAGLTQAACGIVECVQ	>ICP3_2008_A_SIS_x000D_DLSGLEAGLTQAACGIVECVQ	VP4		Too small?	47	21	26	2	same as above	323512175	TU18-21_00235	gtggaatcgtGGAGtgtgtacaata	MKKGLITVLLAAVLSACTVNIVKDSTDVRISSSYEGSAKLSIADSNFGGEADSTADEVVDEVIPE	>ICP3_2008_A_SOS_x000D_MKKGLITVLLAAVLSACTVNIVKDSTDVRISSSYEGSAKLSIADSNFGGEADSTADEVVDEVIPE	CTVNIVKDSTDVRISSSYEGSAKLSIADSNFGGEADSTADEVVDEVIPE	>ICP3_2008_A_SOS_MOD_x000D_CTVNIVKDSTDVRISSSYEGSAKLSIADSNFGGEADSTADEVVDEVIPE	VP4			65	49	16	#NAME?	CTV	MKKGLITVLLAAVLSA	VLSA	>ICP3_2008_A_x000D_VLSA		0	same as above		NCBI	70	Too short
ICP3_2009_B	ICP3_2009_B	HQ641341.1	Complete	sep		SIS	SOS	vibrio	323512076	TU18-RWS_00225	caattaacaactaAGGAGGTatttt	MWYKKKRFVAAIVTASLVALGALAGVDLSGLEAGLTQAACGIVECVQ	>ICP3_2009_B_SIS_x000D_MWYKKKRFVAAIVTASLVALGALAGVDLSGLEAGLTQAACGIVECVQ	TRUE	DLSGLEAGLTQAACGIVECVQ	>ICP3_2009_B_SIS_x000D_DLSGLEAGLTQAACGIVECVQ	VP4		Too small?	47	21	26	2	really short... blasts to VP4 Rz, that was found by Manoj.. seems to be only candidate pair though.. need to find the characterstics of this host to understand if this small proteins are enough to span the periplasm	323512077	TU18-RWS_00230	gtggaatcgtGGAGtgtgtacaata	MKKGLITVLLAAVLSACTVNIVKDSTDVRISSSYEGSAKLSIADSNFGGEADSTADEVVDEVIPE	>ICP3_2009_B_SOS_x000D_MKKGLITVLLAAVLSACTVNIVKDSTDVRISSSYEGSAKLSIADSNFGGEADSTADEVVDEVIPE	CTVNIVKDSTDVRISSSYEGSAKLSIADSNFGGEADSTADEVVDEVIPE	>ICP3_2009_B_SOS_MOD_x000D_CTVNIVKDSTDVRISSSYEGSAKLSIADSNFGGEADSTADEVVDEVIPE	VP4			65	49	16	#NAME?	CTV	MKKGLITVLLAAVLSA	VLSA	>ICP3_2009_B_x000D_VLSA		0	again even Rz1 is soo short.. moreover this is in -1 frame rather than +1, sep genes		NCBI	70	Too short
iEPS5	iEPS5	NC_021783.1	Complete	ovl		OIS	OOS	Salmonella	CDS 17506..17757	not annotated/ putative i-spanin	gaagcatcgggccGGGGccgctgc	MTGLLARIKTGVLAALVFVVALFGVWRAGRTKGKQDQINNQNYDTLREQANADKNVAEVHNEINKLPDGGANDLLRRKWMRRKD	>iEPS5_OIS_x000D_MTGLLARIKTGVLAALVFVVALFGVWRAGRTKGKQDQINNQNYDTLREQANADKNVAEVHNEINKLPDGGANDLLRRKWMRRKD	TRUE	RAGRTKGKQDQINNQNYDTLREQANADKNVAEVHNEINKLPDGGANDLLRRKWMRRKD	>iEPS5_OIS_x000D_RAGRTKGKQDQINNQNYDTLREQANADKNVAEVHNEINKLPDGGANDLLRRKWMRRKD	Chi			84	58	26	0	probably the gene prediction software they used identified a gene in the complimentary strand. found this gene adjacent to the lysozyme gene and has an ovl o-spanin	526176439	iEPS5_034	ataaaaatgtggccGAGGTgcata	MKSINSLMVALTICFAVSGCVERINPAPSFCSVARAIYIGEEDVLTDETARQIATHDEIGERLCGWK	>iEPS5_OOS_x000D_MKSINSLMVALTICFAVSGCVERINPAPSFCSVARAIYIGEEDVLTDETARQIATHDEIGERLCGWK	CVERINPAPSFCSVARAIYIGEEDVLTDETARQIATHDEIGERLCGWK	>iEPS5_OOS_MOD_x000D_CVERINPAPSFCSVARAIYIGEEDVLTDETARQIATHDEIGERLCGWK	Chi			67	48	19	#NAME?	CVE	MKSINSLMVALTICFAVSG	AVSG	>iEPS5_x000D_AVSG		2		ISPNI		106
ime08	ime08	NC_014260.1	Complete	sep		SIS	SOS	enterobacteria	299779170	pseT.3	atgacatcatcGAGattattaccaa	MSKLSIYLLAGAIAVGAYGFISYQSSRIDTLTEELKTTQQTAKQNAEAVEDLRGQYSDIEFRTTEMNARMDKIKVENEKLRKDSKKAHVVASKPGLVEKQINKSFDSFTEDFRSITE	>ime08_SIS_x000D_MSKLSIYLLAGAIAVGAYGFISYQSSRIDTLTEELKTTQQTAKQNAEAVEDLRGQYSDIEFRTTEMNARMDKIKVENEKLRKDSKKAHVVASKPGLVEKQINKSFDSFTEDFRSITE	TRUE	QSSRIDTLTEELKTTQQTAKQNAEAVEDLRGQYSDIEFRTTEMNARMDKIKVENEKLRKDSKKAHVVASKPGLVEKQINKSFDSFTEDFRSITE	>ime08_SIS_x000D_QSSRIDTLTEELKTTQQTAKQNAEAVEDLRGQYSDIEFRTTEMNARMDKIKVENEKLRKDSKKAHVVASKPGLVEKQINKSFDSFTEDFRSITE	T4			117	94	23	0	already annotated as pset.3	299779169	pseT.2	cagaagacttcAGGAGcattacaga	MIKLSVVVLSIGLLVGCAQELPVVPKQQLHPSWPQPIAEHNVKWQVKVIDGKAWVGMPFEDSQEHRIWLNDVKRYVQDQKSMLCYYRSGLKEEKCK	>ime08_SOS_x000D_MIKLSVVVLSIGLLVGCAQELPVVPKQQLHPSWPQPIAEHNVKWQVKVIDGKAWVGMPFEDSQEHRIWLNDVKRYVQDQKSMLCYYRSGLKEEKCK	CAQELPVVPKQQLHPSWPQPIAEHNVKWQVKVIDGKAWVGMPFEDSQEHRIWLNDVKRYVQDQKSMLCYYRSGLKEEKCK	>ime08_SOS_MOD_x000D_CAQELPVVPKQQLHPSWPQPIAEHNVKWQVKVIDGKAWVGMPFEDSQEHRIWLNDVKRYVQDQKSMLCYYRSGLKEEKCK	T4			96	80	16	#NAME?	CAQ	MIKLSVVVLSIGLLVG	LLVG	>ime08_x000D_LLVG		2	already annotated as PseT.2		NCBI	174
ime09	ime09	NC_019503.1	Complete	sep		SIS	SOS	enterobacteria	339791421	pseT.3	atattataGAGGTtattaaaacttt	MQLSNTTTGLLLIVIALGGTSLILKNKIERLETSVVEITKTANENALALNNLRIQYNYIDAMNNKNREAIAAIERENEKLRKDAKKADVVAHKPGLVEKQINNSFNKFAEDIQDLSK	>ime09_SIS_x000D_MQLSNTTTGLLLIVIALGGTSLILKNKIERLETSVVEITKTANENALALNNLRIQYNYIDAMNNKNREAIAAIERENEKLRKDAKKADVVAHKPGLVEKQINNSFNKFAEDIQDLSK	TRUE	KNKIERLETSVVEITKTANENALALNNLRIQYNYIDAMNNKNREAIAAIERENEKLRKDAKKADVVAHKPGLVEKQINNSFNKFAEDIQDLSK	>ime09_SIS_x000D_KNKIERLETSVVEITKTANENALALNNLRIQYNYIDAMNNKNREAIAAIERENEKLRKDAKKADVVAHKPGLVEKQINNSFNKFAEDIQDLSK	T4			117	93	24	0	already annotated as pset.3	339791420	pseT.2	cagaagacatccAGGAcctttctaa	MIKLSAVILSIGLLVGCSTKPLEVKKETVHPNWPVQIKSYDEAKLSWQVKVIDGKAWVGMPFEDSQEFRIWLNDVKRYVHDQKTMICYYRQELKEDKCK	>ime09_SOS_x000D_MIKLSAVILSIGLLVGCSTKPLEVKKETVHPNWPVQIKSYDEAKLSWQVKVIDGKAWVGMPFEDSQEFRIWLNDVKRYVHDQKTMICYYRQELKEDKCK	CSTKPLEVKKETVHPNWPVQIKSYDEAKLSWQVKVIDGKAWVGMPFEDSQEFRIWLNDVKRYVHDQKTMICYYRQELKEDKCK	>ime09_SOS_MOD_x000D_CSTKPLEVKKETVHPNWPVQIKSYDEAKLSWQVKVIDGKAWVGMPFEDSQEFRIWLNDVKRYVHDQKTMICYYRQELKEDKCK	T4			99	83	16	#NAME?	CST	MIKLSAVILSIGLLVG	LLVG	>ime09_x000D_LLVG		2	already annotated as PseT.2		NCBI	176
IME15	IME15	NC_019416.1	Complete	emb		EIS	EOS	Stenotrophomonas	414090127	phage endopeptidase	ttgacacaaacagaAGGAGGTact	MGLLKKLVPWVFAGILFGTGWHLGADSMDTKWKQEVHREYVKKTEARAATQAEVDKISQGYQQKLSTLEGDTDRLVTGLRSDNKRLRVRIKQLSETPKGDSGCFPDGRAELDERDAKRILAVTQKGDAWIRALQETIRKLQEQNQ	>IME15_EIS_x000D_MGLLKKLVPWVFAGILFGTGWHLGADSMDTKWKQEVHREYVKKTEARAATQAEVDKISQGYQQKLSTLEGDTDRLVTGLRSDNKRLRVRIKQLSETPKGDSGCFPDGRAELDERDAKRILAVTQKGDAWIRALQETIRKLQEQNQ	TRUE	ADSMDTKWKQEVHREYVKKTEARAATQAEVDKISQGYQQKLSTLEGDTDRLVTGLRSDNKRLRVRIKQLSETPKGDSGCFPDGRAELDERDAKRILAVTQKGDAWIRALQETIRKLQEQNQ	>IME15_EIS_x000D_ADSMDTKWKQEVHREYVKKTEARAATQAEVDKISQGYQQKLSTLEGDTDRLVTGLRSDNKRLRVRIKQLSETPKGDSGCFPDGRAELDERDAKRILAVTQKGDAWIRALQETIRKLQEQNQ	T7			145	121	24	1	a bit different, but they had it already annoated as endopeptidase	CDS 35719..35871	not annotated/ putative o-spanin	agctgtccactctggaAGGcgaca	MIGLLLACVATISGCASASSNLVKPQKVTVDASLMVEPNLTNEMLSVFSQ	>IME15_EOS_x000D_MIGLLLACVATISGCASASSNLVKPQKVTVDASLMVEPNLTNEMLSVFSQ	CASASSNLVKPQKVTVDASLMVEPNLTNEMLSVFSQ	>IME15_EOS_MOD_x000D_CASASSNLVKPQKVTVDASLMVEPNLTNEMLSVFSQ	K11	blasts to all members of family		50	36	14	#NAME?	CAS	MIGLLLACVATISG	TISG	>IME15_x000D_TISG		0	not sure if I got the right start, but this still gives a good lipoP hit and has a decent SD	ISPMA, OSPNI		157
JBD18	JBD18	JX495041.1	Complete	emb		EIS	EOS	Pseudomonas	404056747	gp0025	cacgcaagtacaagcGGAGGaacc	MAVLSLLRTSTFWIALSAVLYSAAVVIHGSVSYDRGYATGRAEGDAALLNLQLRHTNERAQALQDALVQYKQQVARANQAEEQLLQVQQQLTDTRHQLQERIAHVSTAYRAAPGAAPTAIPRCVFTRGWVRDFNTALGAGLPATGARAASAGAQTATWPAAGSDAELLESGVTPADILAFAQDYGAWSLRNLAQLNALLEQGE	>JBD18_EIS_x000D_MAVLSLLRTSTFWIALSAVLYSAAVVIHGSVSYDRGYATGRAEGDAALLNLQLRHTNERAQALQDALVQYKQQVARANQAEEQLLQVQQQLTDTRHQLQERIAHVSTAYRAAPGAAPTAIPRCVFTRGWVRDFNTALGAGLPATGARAASAGAQTATWPAAGSDAELLESGVTPADILAFAQDYGAWSLRNLAQLNALLEQGE	TRUE	YDRGYATGRAEGDAALLNLQLRHTNERAQALQDALVQYKQQVARANQAEEQLLQVQQQLTDTRHQLQERIAHVSTAYRAAPGAAPTAIPRCVFTRGWVRDFNTALGAGLPATGARAASAGAQTATWPAAGSDAELLESGVTPADILAFAQDYGAWSLRNLAQLNALLEQGE	>JBD18_EIS_x000D_YDRGYATGRAEGDAALLNLQLRHTNERAQALQDALVQYKQQVARANQAEEQLLQVQQQLTDTRHQLQERIAHVSTAYRAAPGAAPTAIPRCVFTRGWVRDFNTALGAGLPATGARAASAGAQTATWPAAGSDAELLESGVTPADILAFAQDYGAWSLRNLAQLNALLEQGE	B3			203	171	32	1	not only are the proteins long , but their names are idiotically long as well	CDS 13650..13955	not annotated/ putative o-spanin	accaactccAGGAGcgaatcgccc	MYRPPTERHLVLRLLLSLAVSSLAAGCATSTPPSVPVCPPQERAPLPPALKQRPGPPPVLTPSYWKAASLRRTSWPLPRTTGPGLFAISLSSTHYWNKGNRE	>JBD18_EOS_x000D_MYRPPTERHLVLRLLLSLAVSSLAAGCATSTPPSVPVCPPQERAPLPPALKQRPGPPPVLTPSYWKAASLRRTSWPLPRTTGPGLFAISLSSTHYWNKGNRE	CATSTPPSVPVCPPQERAPLPPALKQRPGPPPVLTPSYWKAASLRRTSWPLPRTTGPGLFAISLSSTHYWNKGNRE	>JBD18_EOS_MOD_x000D_CATSTPPSVPVCPPQERAPLPPALKQRPGPPPVLTPSYWKAASLRRTSWPLPRTTGPGLFAISLSSTHYWNKGNRE	B3			102	76	26	#NAME?	CAT	MYRPPTERHLVLRLLLSLAVSSLAAG	LAAG	>JBD18_x000D_LAAG		1	quite long proteins	OSPNI		247	Too long?
JBD24	JBD24	NC_020203.1	Complete	ovl		OIS	OOS	Pseudomonas	448245070	JBD24_025	ccagctcagcgtcGAGaagtcgcc	MTWRVGLIVFVLLVMVWTAGWWGGREAGLADGRAACADAQTRAYRDVLEQSAAQLTKVQDTSAALFQRLAKRADSDQQTTRELRHALAETAADRAACRFPAGVMQQLETARQRAAKATTGGLGSTVPDPGGGD	>JBD24_OIS_x000D_MTWRVGLIVFVLLVMVWTAGWWGGREAGLADGRAACADAQTRAYRDVLEQSAAQLTKVQDTSAALFQRLAKRADSDQQTTRELRHALAETAADRAACRFPAGVMQQLETARQRAAKATTGGLGSTVPDPGGGD	TRUE	REAGLADGRAACADAQTRAYRDVLEQSAAQLTKVQDTSAALFQRLAKRADSDQQTTRELRHALAETAADRAACRFPAGVMQQLETARQRAAKATTGGLGSTVPDPGGGD	>JBD24_OIS_x000D_REAGLADGRAACADAQTRAYRDVLEQSAAQLTKVQDTSAALFQRLAKRADSDQQTTRELRHALAETAADRAACRFPAGVMQQLETARQRAAKATTGGLGSTVPDPGGGD	DMS3			133	109	24	2		448245071	JBD24_026	aacaaactactcgGGAGcttcgcc	MPWPKPLLIALPAAFLLASCSSSKPPVNVPPRPLPAALAQPCPTPVAVTDDSPDATAIALKQLYDQYGVCAGLHWDTVRHLQKD	>JBD24_OOS_x000D_MPWPKPLLIALPAAFLLASCSSSKPPVNVPPRPLPAALAQPCPTPVAVTDDSPDATAIALKQLYDQYGVCAGLHWDTVRHLQKD	CSSSKPPVNVPPRPLPAALAQPCPTPVAVTDDSPDATAIALKQLYDQYGVCAGLHWDTVRHLQKD	>JBD24_OOS_MOD_x000D_CSSSKPPVNVPPRPLPAALAQPCPTPVAVTDDSPDATAIALKQLYDQYGVCAGLHWDTVRHLQKD	DMS3			84	65	19	#NAME?	CSS	MPWPKPLLIALPAAFLLAS	LLAS	>JBD24_x000D_LLAS		2		OSPWS		174
JBD25	JBD25	JX495042.1	Complete	emb		EIS	EOS	Pseudomonas	404056845	gp0028	agtaccgtcggcaaaGGGGGcgcc	MGILSLLRSNWFWTALIAVLYSVAVVIHGSASYDRGYATARAEGDAALLNLQLQHSNELAKIAEDNLLQFQQQVTRANQAEARFLSAQDQFTALQQQLSERIAHVSTQYRPAPGASPVPAPRFVVTCGWLRDYNHALGADLPSPAACRTAANPQETAWPASGADAELLESGVSAADILAHARDYGKWSLTNLAQLNALLDVNDKETH	>JBD25_EIS_x000D_MGILSLLRSNWFWTALIAVLYSVAVVIHGSASYDRGYATARAEGDAALLNLQLQHSNELAKIAEDNLLQFQQQVTRANQAEARFLSAQDQFTALQQQLSERIAHVSTQYRPAPGASPVPAPRFVVTCGWLRDYNHALGADLPSPAACRTAANPQETAWPASGADAELLESGVSAADILAHARDYGKWSLTNLAQLNALLDVNDKETH	TRUE	YDRGYATARAEGDAALLNLQLQHSNELAKIAEDNLLQFQQQVTRANQAEARFLSAQDQFTALQQQLSERIAHVSTQYRPAPGASPVPAPRFVVTCGWLRDYNHALGADLPSPAACRTAANPQETAWPASGADAELLESGVSAADILAHARDYGKWSLTNLAQLNALLDVNDKETH	>JBD25_EIS_x000D_YDRGYATARAEGDAALLNLQLQHSNELAKIAEDNLLQFQQQVTRANQAEARFLSAQDQFTALQQQLSERIAHVSTQYRPAPGASPVPAPRFVVTCGWLRDYNHALGADLPSPAACRTAANPQETAWPASGADAELLESGVSAADILAHARDYGKWSLTNLAQLNALLDVNDKETH	B3			207	175	32	2		CDS 15038..15310	not annotated/ putative o-spanin	aacagctatcGGAGcgtatcgccc	MSRPNIGRHQVLPLCLLLASLSLAAGCGTTTTPSAPTCPPQQPAELPPTLKKRPGPPPALTPNYWKAVSARLTSWPMPAITGNGLSPTWRN	>JBD25_EOS_x000D_MSRPNIGRHQVLPLCLLLASLSLAAGCGTTTTPSAPTCPPQQPAELPPTLKKRPGPPPALTPNYWKAVSARLTSWPMPAITGNGLSPTWRN	CGTTTTPSAPTCPPQQPAELPPTLKKRPGPPPALTPNYWKAVSARLTSWPMPAITGNGLSPTWRN	>JBD25_EOS_MOD_x000D_CGTTTTPSAPTCPPQQPAELPPTLKKRPGPPPALTPNYWKAVSARLTSWPMPAITGNGLSPTWRN	B3			91	65	26	#NAME?	CGT	MSRPNIGRHQVLPLCLLLASLSLAAG	LAAG	>JBD25_x000D_LAAG		1		OSPNI		240	Too long?
JBD26	JBD26	JN811560.1	Complete	ovl		OIS	OOS	Pseudomonas	374112637	gp0026	ccagctcagcgtcGAGaaatcgcc	MTWRADLIVFVLLVMIWTAGWWGGREAGLADGRAACADAQTRAYRDVLEQSAAQLKAVQDTSAALFQRLAQRADSDQQTTRELRHALAETAADRAACRFPAGVMQQLETARQRAAKATTGGLGSTVPDPGGGD	>JBD26_OIS_x000D_MTWRADLIVFVLLVMIWTAGWWGGREAGLADGRAACADAQTRAYRDVLEQSAAQLKAVQDTSAALFQRLAQRADSDQQTTRELRHALAETAADRAACRFPAGVMQQLETARQRAAKATTGGLGSTVPDPGGGD	TRUE	REAGLADGRAACADAQTRAYRDVLEQSAAQLKAVQDTSAALFQRLAQRADSDQQTTRELRHALAETAADRAACRFPAGVMQQLETARQRAAKATTGGLGSTVPDPGGGD	>JBD26_OIS_x000D_REAGLADGRAACADAQTRAYRDVLEQSAAQLKAVQDTSAALFQRLAQRADSDQQTTRELRHALAETAADRAACRFPAGVMQQLETARQRAAKATTGGLGSTVPDPGGGD	DMS3			133	109	24	2		374112688	gp0027	aacaaactactcgGGAGcttcgcc	MPWPKPLLIALPAAFLLASCSSSKPPVNVPPRPLPAALAQPCPTPVAVTDDSPDATAIALKQLYDQYGLCAGLHWDTVRHLQKD	>JBD26_OOS_x000D_MPWPKPLLIALPAAFLLASCSSSKPPVNVPPRPLPAALAQPCPTPVAVTDDSPDATAIALKQLYDQYGLCAGLHWDTVRHLQKD	CSSSKPPVNVPPRPLPAALAQPCPTPVAVTDDSPDATAIALKQLYDQYGLCAGLHWDTVRHLQKD	>JBD26_OOS_MOD_x000D_CSSSKPPVNVPPRPLPAALAQPCPTPVAVTDDSPDATAIALKQLYDQYGLCAGLHWDTVRHLQKD	DMS3			84	65	19	#NAME?	CSS	MPWPKPLLIALPAAFLLAS	LLAS	>JBD26_x000D_LLAS		2		OSPWS		174
JBD30	JBD30	NC_020198.1	Complete	ovl		OIS	OOS	Pseudomonas	448244610	JBD30_026	cgggctgctgccGAGGTcttccga	MTWRLGLALALFLVMVATSAWWSGRVAGLADGRAACADAQTRAYRDVLEQSAAQLKAVQDTSAALFQRLAQRADSDQQTTRELRHALAETAADRAACRFPAGVMQQLETARQRAAQATTGGLGSTVPDPGGGD	>JBD30_OIS_x000D_MTWRLGLALALFLVMVATSAWWSGRVAGLADGRAACADAQTRAYRDVLEQSAAQLKAVQDTSAALFQRLAQRADSDQQTTRELRHALAETAADRAACRFPAGVMQQLETARQRAAQATTGGLGSTVPDPGGGD	TRUE	RVAGLADGRAACADAQTRAYRDVLEQSAAQLKAVQDTSAALFQRLAQRADSDQQTTRELRHALAETAADRAACRFPAGVMQQLETARQRAAQATTGGLGSTVPDPGGGD	>JBD30_OIS_x000D_RVAGLADGRAACADAQTRAYRDVLEQSAAQLKAVQDTSAALFQRLAQRADSDQQTTRELRHALAETAADRAACRFPAGVMQQLETARQRAAQATTGGLGSTVPDPGGGD	DMS3			133	109	24	2		448244611	JBD30_027	aacaaactactcgGGAGcttcgcc	MPWPKPLLIALPAAFLLASCSSSKPPVNVPPRPLPAALAQPCPTPVAVTDDSPDATAIALKQLYDQYGLCAGLHWDTVRHLQKD	>JBD30_OOS_x000D_MPWPKPLLIALPAAFLLASCSSSKPPVNVPPRPLPAALAQPCPTPVAVTDDSPDATAIALKQLYDQYGLCAGLHWDTVRHLQKD	CSSSKPPVNVPPRPLPAALAQPCPTPVAVTDDSPDATAIALKQLYDQYGLCAGLHWDTVRHLQKD	>JBD30_OOS_MOD_x000D_CSSSKPPVNVPPRPLPAALAQPCPTPVAVTDDSPDATAIALKQLYDQYGLCAGLHWDTVRHLQKD	DMS3			84	65	19	#NAME?	CSS	MPWPKPLLIALPAAFLLAS	LLAS	>JBD30_x000D_LLAS		2		OSPWS		174
JBD5	JBD5	NC_020202.1	Complete	ovl		OIS	OOS	Pseudomonas	448245011	JBD5_026	ccagctcagcgtcGAGaaatcgcc	MTWRVGLVVFVLLVMVWTAGWWGGREAGLADGRAACADAQTRAYRDVLEQSAAQLKTVQDTSAALFQRLAQRADSDQQTTRELRHALAETAADRAACRFPAGVMQQLETARQRAAQATTSGLGSTVPDPGGGD	>JBD5_OIS_x000D_MTWRVGLVVFVLLVMVWTAGWWGGREAGLADGRAACADAQTRAYRDVLEQSAAQLKTVQDTSAALFQRLAQRADSDQQTTRELRHALAETAADRAACRFPAGVMQQLETARQRAAQATTSGLGSTVPDPGGGD	TRUE	REAGLADGRAACADAQTRAYRDVLEQSAAQLKTVQDTSAALFQRLAQRADSDQQTTRELRHALAETAADRAACRFPAGVMQQLETARQRAAQATTSGLGSTVPDPGGGD	>JBD5_OIS_x000D_REAGLADGRAACADAQTRAYRDVLEQSAAQLKTVQDTSAALFQRLAQRADSDQQTTRELRHALAETAADRAACRFPAGVMQQLETARQRAAQATTSGLGSTVPDPGGGD	DMS3			133	109	24	2		448245012	JBD5_027	accaacaaactactcgGGAGcttcgcc	MPWPKPLLIALPAAFLLASCSSSKPPVNVPPRPLPAALAQPCQTPVAVTDDSPDAAAIALKQLYDQYGACAGLHWDTVRHLQKD	>JBD5_OOS_x000D_MPWPKPLLIALPAAFLLASCSSSKPPVNVPPRPLPAALAQPCQTPVAVTDDSPDAAAIALKQLYDQYGACAGLHWDTVRHLQKD	CSSSKPPVNVPPRPLPAALAQPCQTPVAVTDDSPDAAAIALKQLYDQYGACAGLHWDTVRHLQKD	>JBD5_OOS_MOD_x000D_CSSSKPPVNVPPRPLPAALAQPCQTPVAVTDDSPDAAAIALKQLYDQYGACAGLHWDTVRHLQKD	DMS3			84	65	19	#NAME?	CSS	MPWPKPLLIALPAAFLLAS	LLAS	>JBD5_x000D_LLAS		2	had to change the start site of o-spanin so that it had a lipoP SS	OSPWS		174
JBD67	JBD67	JX495043.1	Complete	emb		EIS	EOS	Pseudomonas	404056933	gp0026	agtaccgtcggcaaaGGGGGcgcc	MGILSLLRSNWFWIALIAVLYSAAVVIHGSASYDRGYATGRAEGDAALLNLQLQHTNERAQSLQDSLVQYKQQVARAAQAEEQLLQVQQQLTDTRHQLQERIAHVSTAYRAAPGAAPTAIPRCVFTRGWVRDFNTALGAGLPAAGARAAAAGAQTATWPAAGSDAELLESGVTPADILAFAQDYGAWSLRNLAQLNALLEQGE	>JBD67_EIS_x000D_MGILSLLRSNWFWIALIAVLYSAAVVIHGSASYDRGYATGRAEGDAALLNLQLQHTNERAQSLQDSLVQYKQQVARAAQAEEQLLQVQQQLTDTRHQLQERIAHVSTAYRAAPGAAPTAIPRCVFTRGWVRDFNTALGAGLPAAGARAAAAGAQTATWPAAGSDAELLESGVTPADILAFAQDYGAWSLRNLAQLNALLEQGE	TRUE	YDRGYATGRAEGDAALLNLQLQHTNERAQSLQDSLVQYKQQVARAAQAEEQLLQVQQQLTDTRHQLQERIAHVSTAYRAAPGAAPTAIPRCVFTRGWVRDFNTALGAGLPAAGARAAAAGAQTATWPAAGSDAELLESGVTPADILAFAQDYGAWSLRNLAQLNALLEQGE	>JBD67_EIS_x000D_YDRGYATGRAEGDAALLNLQLQHTNERAQSLQDSLVQYKQQVARAAQAEEQLLQVQQQLTDTRHQLQERIAHVSTAYRAAPGAAPTAIPRCVFTRGWVRDFNTALGAGLPAAGARAAAAGAQTATWPAAGSDAELLESGVTPADILAFAQDYGAWSLRNLAQLNALLEQGE	B3			203	171	32	1		CDS 13393..13698	not annotated/ putative o-spanin	gacaccaactccAGGAGcgaatcgccc	MYRPPTERHLVLRLLLSLAVSSLAAGCATSTPPLAPVCPPQERAPLPPALKQRPGPPPVLTPSYWKAASLRRTSWPLPRTTGPGLFAISLSSTHYWNKGNRE	>JBD67_EOS_x000D_MYRPPTERHLVLRLLLSLAVSSLAAGCATSTPPLAPVCPPQERAPLPPALKQRPGPPPVLTPSYWKAASLRRTSWPLPRTTGPGLFAISLSSTHYWNKGNRE	CATSTPPLAPVCPPQERAPLPPALKQRPGPPPVLTPSYWKAASLRRTSWPLPRTTGPGLFAISLSSTHYWNKGNRE	>JBD67_EOS_MOD_x000D_CATSTPPLAPVCPPQERAPLPPALKQRPGPPPVLTPSYWKAASLRRTSWPLPRTTGPGLFAISLSSTHYWNKGNRE	B3			102	76	26	#NAME?	CAT	MYRPPTERHLVLRLLLSLAVSSLAAG	LAAG	>JBD67_x000D_LAAG		1		OSPNI		247	Too long?
JBD88A	JBD88A	NC_020200.1	Complete	ovl		OIS	OOS	Pseudomonas	448244710	JBD88a_024	ccagctcagcgtcGAGaaatcgcc	MTWRVGLVVFVLLVMVWTAGWWGGREAGLADGRAACADAQTRAYRDVLEQSAAQLKTVQDTSAALFQRLAQRADSDQQTTRELRHALAETAADRAACRFPAGVMQQLETARQRASQATTGGLGSTVPDPGGDD	>JBD88A_OIS_x000D_MTWRVGLVVFVLLVMVWTAGWWGGREAGLADGRAACADAQTRAYRDVLEQSAAQLKTVQDTSAALFQRLAQRADSDQQTTRELRHALAETAADRAACRFPAGVMQQLETARQRASQATTGGLGSTVPDPGGDD	TRUE	REAGLADGRAACADAQTRAYRDVLEQSAAQLKTVQDTSAALFQRLAQRADSDQQTTRELRHALAETAADRAACRFPAGVMQQLETARQRASQATTGGLGSTVPDPGGDD	>JBD88A_OIS_x000D_REAGLADGRAACADAQTRAYRDVLEQSAAQLKTVQDTSAALFQRLAQRADSDQQTTRELRHALAETAADRAACRFPAGVMQQLETARQRASQATTGGLGSTVPDPGGDD	DMS3			133	109	24	2		448244711	JBD88a_025	aacaaactactcgGGAGcttcgcc	MPWPKPLLIALPAAFLLASCSSSKPPVNVPPRPLPAALAQPCPTPVAMTDDSPDAAAIALKQLYDQYGACAGLHWDTVRHFQKD	>JBD88A_OOS_x000D_MPWPKPLLIALPAAFLLASCSSSKPPVNVPPRPLPAALAQPCPTPVAMTDDSPDAAAIALKQLYDQYGACAGLHWDTVRHFQKD	CSSSKPPVNVPPRPLPAALAQPCPTPVAMTDDSPDAAAIALKQLYDQYGACAGLHWDTVRHFQKD	>JBD88A_OOS_MOD_x000D_CSSSKPPVNVPPRPLPAALAQPCPTPVAMTDDSPDAAAIALKQLYDQYGACAGLHWDTVRHFQKD	DMS3			84	65	19	#NAME?	CSS	MPWPKPLLIALPAAFLLAS	LLAS	>JBD88A_x000D_LLAS		2		OSPWS		174
JD001	JD001	NC_020204.1	Complete	sep		SIS	SOS	Klebsiella	448245164	H391_gp61	gtgcctgtatacattGGGGGagaa	MMRTIIAAIAGALALLALAFWWGYSQGKQSVKLDDFKEYKAAVEARDALQEKLNASDVELQKKQQELKEARAKKVVEKVTIYRDRIKDSATAQCVKESGILDLYDATVK	>JD001_SIS_x000D_MMRTIIAAIAGALALLALAFWWGYSQGKQSVKLDDFKEYKAAVEARDALQEKLNASDVELQKKQQELKEARAKKVVEKVTIYRDRIKDSATAQCVKESGILDLYDATVK	TRUE	SQGKQSVKLDDFKEYKAAVEARDALQEKLNASDVELQKKQQELKEARAKKVVEKVTIYRDRIKDSATAQCVKESGILDLYDATVK	>JD001_SIS_x000D_SQGKQSVKLDDFKEYKAAVEARDALQEKLNASDVELQKKQQELKEARAKKVVEKVTIYRDRIKDSATAQCVKESGILDLYDATVK	JD001			109	85	24	1	probably our best options	448245165	H391_gp62	cgacctatatgatgcgaccgtaaa	MKKLTLLISVLVLTACTQEVSTCPPPSNDLLTPSGELWTTDGDPEKAATVIPHNGEVLMADRDRVSRWQNWWEGCKTL	>JD001_SOS_x000D_MKKLTLLISVLVLTACTQEVSTCPPPSNDLLTPSGELWTTDGDPEKAATVIPHNGEVLMADRDRVSRWQNWWEGCKTL	CTQEVSTCPPPSNDLLTPSGELWTTDGDPEKAATVIPHNGEVLMADRDRVSRWQNWWEGCKTL	>JD001_SOS_MOD_x000D_CTQEVSTCPPPSNDLLTPSGELWTTDGDPEKAATVIPHNGEVLMADRDRVSRWQNWWEGCKTL	MSW-3			78	63	15	#NAME?	CTQ	MKKLTLLISVLVLTA	VLTA	>JD001_x000D_VLTA		2	doesn't have even a decent SD, but is the best option for an o-spanin			148
JD024	JD024	NC_024330.1	Complete	ovl		OIS	OOS	Pseudomonas	658307198	HF68_gp24	ccagctcagcgtcGAGaaatcgcc	MTWRADLIVFVLLVMVWTAGWWGGREAGLSDGRAACADAQTRAYRDVLEQSATQLKAVQDTSAALFQRLAQRADSDQQTTRELRHALAETAADRAACRFPAGVMQQLETARQRAAQATTGGLGSTVPDPGGDD	>JD024_OIS_x000D_MTWRADLIVFVLLVMVWTAGWWGGREAGLSDGRAACADAQTRAYRDVLEQSATQLKAVQDTSAALFQRLAQRADSDQQTTRELRHALAETAADRAACRFPAGVMQQLETARQRAAQATTGGLGSTVPDPGGDD	TRUE	REAGLSDGRAACADAQTRAYRDVLEQSATQLKAVQDTSAALFQRLAQRADSDQQTTRELRHALAETAADRAACRFPAGVMQQLETARQRAAQATTGGLGSTVPDPGGDD	>JD024_OIS_x000D_REAGLSDGRAACADAQTRAYRDVLEQSATQLKAVQDTSAALFQRLAQRADSDQQTTRELRHALAETAADRAACRFPAGVMQQLETARQRAAQATTGGLGSTVPDPGGDD	DMS3			133	109	24	2		658307199	HF68_gp25	aacaaactactcgGGAGcttcgcc	MPWPKPLLIALPAAFLLASCSSSKPPVNVPPRPLPAALAQPCPTPVAMTDDSPDAAAIALKQLYDQYGACAGLHWDTVRHFQKD	>JD024_OOS_x000D_MPWPKPLLIALPAAFLLASCSSSKPPVNVPPRPLPAALAQPCPTPVAMTDDSPDAAAIALKQLYDQYGACAGLHWDTVRHFQKD	CSSSKPPVNVPPRPLPAALAQPCPTPVAMTDDSPDAAAIALKQLYDQYGACAGLHWDTVRHFQKD	>JD024_OOS_MOD_x000D_CSSSKPPVNVPPRPLPAALAQPCPTPVAMTDDSPDAAAIALKQLYDQYGACAGLHWDTVRHFQKD	DMS3			84	65	19	#NAME?	CSS	MPWPKPLLIALPAAFLLAS	LLAS	>JD024_x000D_LLAS		2	had to move the start upstream to get a lipoP hit	OSPWS		174
Jenny 12G5	Jenny_12G5	HQ632860.1	Complete	ovl		OIS	OOS	vibrio	510792780	VPJG_00040	tggtgtcgcagtGGGGtgtgtcga	MIEILGGIVLTLIAALYFVYNSWQSERGKRSEAEEKVLAHEALQRINEDIANGGDEYISSILRESIRTVRSDSTGNDIGE	>Jenny_12G5_OIS_x000D_MIEILGGIVLTLIAALYFVYNSWQSERGKRSEAEEKVLAHEALQRINEDIANGGDEYISSILRESIRTVRSDSTGNDIGE	FALSE	QSERGKRSEAEEKVLAHEALQRINEDIANGGDEYISSILRESIRTVRSDSTGNDIGE	>Jenny_12G5_OIS_x000D_QSERGKRSEAEEKVLAHEALQRINEDIANGGDEYISSILRESIRTVRSDSTGNDIGE	phiHSIC		Net negative charge at N-terminus	80	57	23	0	might start upstream as this would probably not give in a N-in C out TMD prediction	CDS 26930..27127	not annotated/ putative o-spanin	aggctgaggaaaAGGTgcttgcac	MKPCSELMRISLTVVMSIFLASCANQSALCEVIQPVTISESDILTKQTKIEIVRNKLLIERICKR	>Jenny_12G5_OOS_x000D_MKPCSELMRISLTVVMSIFLASCANQSALCEVIQPVTISESDILTKQTKIEIVRNKLLIERICKR	CANQSALCEVIQPVTISESDILTKQTKIEIVRNKLLIERICKR	>Jenny_12G5_OOS_MOD_x000D_CANQSALCEVIQPVTISESDILTKQTKIEIVRNKLLIERICKR	phiHSIC			65	43	22	#NAME?	CAN	MKPCSELMRISLTVVMSIFLAS	FLAS	>Jenny 12G5_x000D_FLAS		2		OSPNI		100
Jersey	Jersey	NC_021777.1	Complete	ovl		OIS	OOS	Salmonella	525972175	Jersey_09	tagcgtataaagaaaGGGGatact	MNWKVTAIATAAGILSLLLYGQYNYRSGWVEGRANLVSQQQQKAQAELAKKTQRQQQNDTKAAAAESEGKENAEAITHEVIKYVTRPGRTVCEFPLERVSIKRRAAENANSIPGYDVDAATVQNGATE	>Jersey_OIS_x000D_MNWKVTAIATAAGILSLLLYGQYNYRSGWVEGRANLVSQQQQKAQAELAKKTQRQQQNDTKAAAAESEGKENAEAITHEVIKYVTRPGRTVCEFPLERVSIKRRAAENANSIPGYDVDAATVQNGATE	FALSE	NYRSGWVEGRANLVSQQQQKAQAELAKKTQRQQQNDTKAAAAESEGKENAEAITHEVIKYVTRPGRTVCEFPLERVSIKRRAAENANSIPGYDVDAATVQNGATE	>Jersey_OIS_x000D_NYRSGWVEGRANLVSQQQQKAQAELAKKTQRQQQNDTKAAAAESEGKENAEAITHEVIKYVTRPGRTVCEFPLERVSIKRRAAENANSIPGYDVDAATVQNGATE	Jersey			128	105	23	1		525972176	putative spannin/ Jersey_10	aagaaaatgcGGAGGctatcactc	MKLSNTLPALAALSVSFLLNGCQSNDVPPRMLIPSPDTTLMRPPCKMVLPSSDADEDLAVDVQNAECTRQLRLKVFRLQEYIRNILE	>Jersey_OOS_x000D_MKLSNTLPALAALSVSFLLNGCQSNDVPPRMLIPSPDTTLMRPPCKMVLPSSDADEDLAVDVQNAECTRQLRLKVFRLQEYIRNILE	CQSNDVPPRMLIPSPDTTLMRPPCKMVLPSSDADEDLAVDVQNAECTRQLRLKVFRLQEYIRNILE	>Jersey_OOS_MOD_x000D_CQSNDVPPRMLIPSPDTTLMRPPCKMVLPSSDADEDLAVDVQNAECTRQLRLKVFRLQEYIRNILE	Jersey			87	66	21	#NAME?	CQS	MKLSNTLPALAALSVSFLLNG	LLNG	>Jersey_x000D_LLNG		2	already annotated overlapping o-spanin			171
JG004	JG004	NC_019450.1	Complete	ovl		OIS	OOS	Pseudomonas	418488304	PJG4_089	ccatagaagaacgataccatAGGAa	MILTKLKNYALVVAAAMAAGFGYLSFSLYGDLSVAKNDIQSLQAASRQMEEQFQKERAGCEITTGRLEAHITQMKSRQELLQGHLCELESLPNPTTRETKENATEAISEPSTGARLDPALTSLLDRAFCSAVPNDPYCAPGKPNR	>JG004_OIS_x000D_MILTKLKNYALVVAAAMAAGFGYLSFSLYGDLSVAKNDIQSLQAASRQMEEQFQKERAGCEITTGRLEAHITQMKSRQELLQGHLCELESLPNPTTRETKENATEAISEPSTGARLDPALTSLLDRAFCSAVPNDPYCAPGKPNR	TRUE	GDLSVAKNDIQSLQAASRQMEEQFQKERAGCEITTGRLEAHITQMKSRQELLQGHLCELESLPNPTTRETKENATEAISEPSTGARLDPALTSLLDRAFCSAVPNDPYCAPGKPNR	>JG004_OIS_x000D_GDLSVAKNDIQSLQAASRQMEEQFQKERAGCEITTGRLEAHITQMKSRQELLQGHLCELESLPNPTTRETKENATEAISEPSTGARLDPALTSLLDRAFCSAVPNDPYCAPGKPNR	PAK_P1			145	116	29	4		418488305	PJG4_090	caaccacaagGGAGaccaaagaaa	MLQRRSLSLLLVLVWTLLLQACSIEPSVPQYQTILIVPPESLTDEVKVYRVEQDTVKALAKAYILNTNSAAMCNSQLQTIKLWAEEQRALYGK	>JG004_OOS_x000D_MLQRRSLSLLLVLVWTLLLQACSIEPSVPQYQTILIVPPESLTDEVKVYRVEQDTVKALAKAYILNTNSAAMCNSQLQTIKLWAEEQRALYGK	CSIEPSVPQYQTILIVPPESLTDEVKVYRVEQDTVKALAKAYILNTNSAAMCNSQLQTIKLWAEEQRALYGK	>JG004_OOS_MOD_x000D_CSIEPSVPQYQTILIVPPESLTDEVKVYRVEQDTVKALAKAYILNTNSAAMCNSQLQTIKLWAEEQRALYGK	PAK_P1			93	72	21	#NAME?	CSI	MLQRRSLSLLLVLVWTLLLQA	LLQA	>JG004_x000D_LLQA		1	had to move the start upstream to get a lipoP hit	OSPWS		188
JH2	JH2	KF055347.1	Complete	ovl		OIS	OOS	Escherichia	525336765	JH2_017	tttttcatttcAGGAGattgttaa	MTFKEFCQATFIIVFLVGAGVWGGYSYRDYQVAEAELNNEKLISVAKDAYQEGLATLSTNYKNDLKDVLAKNKHTKEVLTYEKTKPEFYNVCVTDNYVRVFNEQSEQYIQKLPSK	>JH2_OIS_x000D_MTFKEFCQATFIIVFLVGAGVWGGYSYRDYQVAEAELNNEKLISVAKDAYQEGLATLSTNYKNDLKDVLAKNKHTKEVLTYEKTKPEFYNVCVTDNYVRVFNEQSEQYIQKLPSK	TRUE	RDYQVAEAELNNEKLISVAKDAYQEGLATLSTNYKNDLKDVLAKNKHTKEVLTYEKTKPEFYNVCVTDNYVRVFNEQSEQYIQKLPSK	>JH2_OIS_x000D_RDYQVAEAELNNEKLISVAKDAYQEGLATLSTNYKNDLKDVLAKNKHTKEVLTYEKTKPEFYNVCVTDNYVRVFNEQSEQYIQKLPSK	JH2			115	88	27	1		CDS 6770..7039	not annotated/ putative o-spanin	agcatacaaaaGAGGTactaacgt	MKRLSQSFIMFVLLIIMSGCSTSKVNSTFKNSQVSESDKYTQEESRFTVKGNTGSDVAAALEFYRDGFYQCTIKANNLIDMILLGNKQQ	>JH2_OOS_x000D_MKRLSQSFIMFVLLIIMSGCSTSKVNSTFKNSQVSESDKYTQEESRFTVKGNTGSDVAAALEFYRDGFYQCTIKANNLIDMILLGNKQQ	CSTSKVNSTFKNSQVSESDKYTQEESRFTVKGNTGSDVAAALEFYRDGFYQCTIKANNLIDMILLGNKQQ	>JH2_OOS_MOD_x000D_CSTSKVNSTFKNSQVSESDKYTQEESRFTVKGNTGSDVAAALEFYRDGFYQCTIKANNLIDMILLGNKQQ	JH2			89	70	19	#NAME?	CST	MKRLSQSFIMFVLLIIMSG	IMSG	>JH2_x000D_IMSG		1		OSPNI		158
JL1	JL1	NC_019419.1	Complete	ovl		OIS	OOS	Enterobacteria	414090270	JL1_11	agcttaaaaaccGGGGGttatggc	MIKYAAIGLVIGLAVGFWLGDSYRAGVVAEAAQEAQAKAQRQQTKVVERSVQAEQARDVEYRTITKEVVKYVTRPNRPDCSFDAERVRIKQRAVDAANGVGTATAVQVR	>JL1_OIS_x000D_MIKYAAIGLVIGLAVGFWLGDSYRAGVVAEAAQEAQAKAQRQQTKVVERSVQAEQARDVEYRTITKEVVKYVTRPNRPDCSFDAERVRIKQRAVDAANGVGTATAVQVR	FALSE	GVVAEAAQEAQAKAQRQQTKVVERSVQAEQARDVEYRTITKEVVKYVTRPNRPDCSFDAERVRIKQRAVDAANGVGTATAVQVR	>JL1_OIS_x000D_GVVAEAAQEAQAKAQRQQTKVVERSVQAEQARDVEYRTITKEVVKYVTRPNRPDCSFDAERVRIKQRAVDAANGVGTATAVQVR	Jersey			109	84	25	1		CDS 5929..6156	not annotated/ putative o-spanin	ctatcacgaaaGAGGTtgttaaat	MLRALTALIVVLMLSACGSSNAPLMPLTESALRPPCKFDNPSADPDEDLMIDVKNMECGAKLRAQVLELQQIIKGP	>JL1_OOS_x000D_MLRALTALIVVLMLSACGSSNAPLMPLTESALRPPCKFDNPSADPDEDLMIDVKNMECGAKLRAQVLELQQIIKGP	CGSSNAPLMPLTESALRPPCKFDNPSADPDEDLMIDVKNMECGAKLRAQVLELQQIIKGP	>JL1_OOS_MOD_x000D_CGSSNAPLMPLTESALRPPCKFDNPSADPDEDLMIDVKNMECGAKLRAQVLELQQIIKGP	Jersey			76	60	16	#NAME?	CGS	MLRALTALIVVLMLSA	MLSA	>JL1_x000D_MLSA		2	found it emb in Rz	OSPNI		144
JS10	JS10	NC_012741.1	Complete	sep		SIS	SOS	Enterobacteria	238695373	PseT.3 / EpJS10_0217	atgacatcatcGAGattattaccaa	MSKLSIYLLAGAIAVGAYGFISYQSSRIDTLTEELKTTQQTAKQNAEAVEDLRGQYSDIEFRTTEMNARMDKIKAENEKLRKDSKKAHVVASKPGLVEKQINKSFDSFTQDFRSITE	>JS10_SIS_x000D_MSKLSIYLLAGAIAVGAYGFISYQSSRIDTLTEELKTTQQTAKQNAEAVEDLRGQYSDIEFRTTEMNARMDKIKAENEKLRKDSKKAHVVASKPGLVEKQINKSFDSFTQDFRSITE	TRUE	QSSRIDTLTEELKTTQQTAKQNAEAVEDLRGQYSDIEFRTTEMNARMDKIKAENEKLRKDSKKAHVVASKPGLVEKQINKSFDSFTQDFRSITE	>JS10_SIS_x000D_QSSRIDTLTEELKTTQQTAKQNAEAVEDLRGQYSDIEFRTTEMNARMDKIKAENEKLRKDSKKAHVVASKPGLVEKQINKSFDSFTQDFRSITE	T4			117	94	23	0	already annotaed as PseT.3	238695372	PseT.2 / EpJS10_0216	cccaagacttcAGGAGcatcacaga	MIKLTAVMLSIGLLVGCAQDVPVAPKQQLHPSWPQPIAEHNVKWQVKVIDGKAWVGMPFEDSQEHRIWLNDVKRYVQDQKSMLCYYRSGLKEEKCK	>JS10_SOS_x000D_MIKLTAVMLSIGLLVGCAQDVPVAPKQQLHPSWPQPIAEHNVKWQVKVIDGKAWVGMPFEDSQEHRIWLNDVKRYVQDQKSMLCYYRSGLKEEKCK	CAQDVPVAPKQQLHPSWPQPIAEHNVKWQVKVIDGKAWVGMPFEDSQEHRIWLNDVKRYVQDQKSMLCYYRSGLKEEKCK	>JS10_SOS_MOD_x000D_CAQDVPVAPKQQLHPSWPQPIAEHNVKWQVKVIDGKAWVGMPFEDSQEHRIWLNDVKRYVQDQKSMLCYYRSGLKEEKCK	T4			96	80	16	#NAME?	CAQ	MIKLTAVMLSIGLLVG	LLVG	>JS10_x000D_LLVG		2	already annotated as PseT.2		NCBI	174
JS98	JS98	NC_010105.1	Complete	sep		SIS	SOS	Enterobacteria	161622509	PseT.3 / EpJS98_gp219	gtgatgacatcatcGAGattattaccaa	MSKLSIYLLAGAIAVGAYGFISYQSSRIDTLTEELKTTQQTAKQNAEAVEDLRGQYSDIEFRTTEMNARMDKIKAENEKLRKDSKKAHVVASKPGLVEKQINKSFDSFTEDFRSITE	>JS98_SIS_x000D_MSKLSIYLLAGAIAVGAYGFISYQSSRIDTLTEELKTTQQTAKQNAEAVEDLRGQYSDIEFRTTEMNARMDKIKAENEKLRKDSKKAHVVASKPGLVEKQINKSFDSFTEDFRSITE	TRUE	QSSRIDTLTEELKTTQQTAKQNAEAVEDLRGQYSDIEFRTTEMNARMDKIKAENEKLRKDSKKAHVVASKPGLVEKQINKSFDSFTEDFRSITE	>JS98_SIS_x000D_QSSRIDTLTEELKTTQQTAKQNAEAVEDLRGQYSDIEFRTTEMNARMDKIKAENEKLRKDSKKAHVVASKPGLVEKQINKSFDSFTEDFRSITE	T4			117	94	23	0	looks far better than the above one, but diesn't have a great SD though	161622508	PseT.2/ EpJS98_gp218	ttacagaagacttcAGGAGcatcacaga	MIKLAAVMLSIGLLVGCAQDIPVAPKQQLHPSWPQPIAEHNVKWQVKVIDGKAWVGMPFEDSQEHRIWLNDVKRYVQDQKSMLCYYRSGLKEEKCK	>JS98_SOS_x000D_MIKLAAVMLSIGLLVGCAQDIPVAPKQQLHPSWPQPIAEHNVKWQVKVIDGKAWVGMPFEDSQEHRIWLNDVKRYVQDQKSMLCYYRSGLKEEKCK	CAQDIPVAPKQQLHPSWPQPIAEHNVKWQVKVIDGKAWVGMPFEDSQEHRIWLNDVKRYVQDQKSMLCYYRSGLKEEKCK	>JS98_SOS_MOD_x000D_CAQDIPVAPKQQLHPSWPQPIAEHNVKWQVKVIDGKAWVGMPFEDSQEHRIWLNDVKRYVQDQKSMLCYYRSGLKEEKCK	T4			96	80	16	#NAME?	CAQ	MIKLAAVMLSIGLLVG	LLVG	>JS98_x000D_LLVG		2	looks good enuf...		NCBI	174
JSE	JSE	NC_012740.1	Complete	sep		SIS	SOS	Enterobacteria	238695107	PseT.3 / EpJSE_00229	tgtgttgctGGGGGtaggtggcaat	MSKLIYIVIISVLLGVGGNMWWENKKEVDRLNQEFTEYKKKTDEKMKVVDSLQKEMYGIRTKFAEEQNKAMKDATRGYVVAQKPKLVEKQLNDSFKEFTEELKEATK	>JSE_SIS_x000D_MSKLIYIVIISVLLGVGGNMWWENKKEVDRLNQEFTEYKKKTDEKMKVVDSLQKEMYGIRTKFAEEQNKAMKDATRGYVVAQKPKLVEKQLNDSFKEFTEELKEATK	TRUE	ENKKEVDRLNQEFTEYKKKTDEKMKVVDSLQKEMYGIRTKFAEEQNKAMKDATRGYVVAQKPKLVEKQLNDSFKEFTEELKEATK	>JSE_SIS_x000D_ENKKEVDRLNQEFTEYKKKTDEKMKVVDSLQKEMYGIRTKFAEEQNKAMKDATRGYVVAQKPKLVEKQLNDSFKEFTEELKEATK	T4			107	85	22	0	though annotated as PseT.3, I guess they hav got thw wrong start codon, it doesn't hav a TMD at all... I hav changed the seq as I thought wud be correct	238695106	PseT.2 / EpJSE_00228	ttaccgaagaattaaAGGAGGctactaa	MSIEILPTQEQISNFNLVDYLGIGASIIILMVFSIFVIHWLFKKAHKNFQTAIIHVFAVPIVFALSSCTMDHYSQEPKLHPPLPAPIEKVDIDLKVDTIDGKPRVSMSWEDSQKFRVWLADIKRYTLESKLIMCYYRKELNEERCKPKEK	>JSE_SOS_x000D_MSIEILPTQEQISNFNLVDYLGIGASIIILMVFSIFVIHWLFKKAHKNFQTAIIHVFAVPIVFALSSCTMDHYSQEPKLHPPLPAPIEKVDIDLKVDTIDGKPRVSMSWEDSQKFRVWLADIKRYTLESKLIMCYYRKELNEERCKPKEK	CTMDHYSQEPKLHPPLPAPIEKVDIDLKVDTIDGKPRVSMSWEDSQKFRVWLADIKRYTLESKLIMCYYRKELNEERCKPKEK	>JSE_SOS_MOD_x000D_CTMDHYSQEPKLHPPLPAPIEKVDIDLKVDTIDGKPRVSMSWEDSQKFRVWLADIKRYTLESKLIMCYYRKELNEERCKPKEK	T4		Too long signal sequence	150	83	67	#NAME?	CTM	MSIEILPTQEQISNFNLVDYLGIGASIIILMVFSIFVIHWLFKKAHKNFQTAIIHVFAVPIVFALSS	ALSS	>JSE_x000D_ALSS		2	again...PseT.2 has a lot of problems with sequence, I guess they chose bcoz it starts immedeatly at end of PseT.3, and has a perfect SD.... but isn't that a way too long SS?	ISPWS	NCBI	168
JWAlpha	JWAlpha	NC_023556.1	Complete	emb		EIS	EOS	Achromobacter	589889395	JJJB_0078	gtaacgtccccctGGAatcgtgca	MKIPTPSKGWLYLGVVAATALTLWGTYSLGSSSGEAHVQQQWDAQKNKDLLAIQKVRDEYSDLETRHRAEMSAVQKELANAETRHRSELDSLAGQYAERVRLSEGRADVYQRQAQGGAAERNRLARHAAELDRSLEAGRRLVAELRATVGLRDEQVKSLAAQIRADRELIK	>JWAlpha_EIS_x000D_MKIPTPSKGWLYLGVVAATALTLWGTYSLGSSSGEAHVQQQWDAQKNKDLLAIQKVRDEYSDLETRHRAEMSAVQKELANAETRHRSELDSLAGQYAERVRLSEGRADVYQRQAQGGAAERNRLARHAAELDRSLEAGRRLVAELRATVGLRDEQVKSLAAQIRADRELIK	TRUE	SGEAHVQQQWDAQKNKDLLAIQKVRDEYSDLETRHRAEMSAVQKELANAETRHRSELDSLAGQYAERVRLSEGRADVYQRQAQGGAAERNRLARHAAELDRSLEAGRRLVAELRATVGLRDEQVKSLAAQIRADRELIK	>JWAlpha_EIS_x000D_SGEAHVQQQWDAQKNKDLLAIQKVRDEYSDLETRHRAEMSAVQKELANAETRHRSELDSLAGQYAERVRLSEGRADVYQRQAQGGAAERNRLARHAAELDRSLEAGRRLVAELRATVGLRDEQVKSLAAQIRADRELIK	N4			171	139	32	0		CDS 62085..62315	not annotated/ putative o-spanin	cggcagtacagaAGGAGcttgcaa	MLKHATALSLIALLASTLSGCGSLKGEPTYINVKPKVEPLSETVLHAMQPNSTDLLKRADDWLLNSGQLLDSVTSK	>JWAlpha_EOS_x000D_MLKHATALSLIALLASTLSGCGSLKGEPTYINVKPKVEPLSETVLHAMQPNSTDLLKRADDWLLNSGQLLDSVTSK	CGSLKGEPTYINVKPKVEPLSETVLHAMQPNSTDLLKRADDWLLNSGQLLDSVTSK	>JWAlpha_EOS_MOD_x000D_CGSLKGEPTYINVKPKVEPLSETVLHAMQPNSTDLLKRADDWLLNSGQLLDSVTSK	N4			76	56	20	#NAME?	CGS	MLKHATALSLIALLASTLSG	TLSG	>JWAlpha_x000D_TLSG		0	same as JWDelta, no cysteines	OSPNI		195
JWDelta	JWDelta	KF787094.1	Complete	emb		EIS	EOS	Achromobacter	566132407	JJJA_0075	gaaacgtccccttGGAatcgtgta	MKTPISKGWVYLAVVAATALTLWGTYSLGSSSGEAHVQQQWDAKKAEDLLAIQKVRDEQSTAEARHRAEMSTIQTELANVEARHRTELDSLTVQFTDRLRLSEGRANVYQRQAQGGTVERNRLASHAAELDRSLEEGRRLVAELRATVGLRDEQVKSLAAQIRADRELIK	>JWDelta_EIS_x000D_MKTPISKGWVYLAVVAATALTLWGTYSLGSSSGEAHVQQQWDAKKAEDLLAIQKVRDEQSTAEARHRAEMSTIQTELANVEARHRTELDSLTVQFTDRLRLSEGRANVYQRQAQGGTVERNRLASHAAELDRSLEEGRRLVAELRATVGLRDEQVKSLAAQIRADRELIK	TRUE	SGEAHVQQQWDAKKAEDLLAIQKVRDEQSTAEARHRAEMSTIQTELANVEARHRTELDSLTVQFTDRLRLSEGRANVYQRQAQGGTVERNRLASHAAELDRSLEEGRRLVAELRATVGLRDEQVKSLAAQIRADRELIK	>JWDelta_EIS_x000D_SGEAHVQQQWDAKKAEDLLAIQKVRDEQSTAEARHRAEMSTIQTELANVEARHRTELDSLTVQFTDRLRLSEGRANVYQRQAQGGTVERNRLASHAAELDRSLEEGRRLVAELRATVGLRDEQVKSLAAQIRADRELIK	N4			170	139	31	0		CDS 63359..63589	not annotated/ putative o-spanin	caacaatacagacGGAGcttgcaa	MSKHAIALSLIALLFSSLIGCGSLKGEPTYINVKPKAEPLSETVLQAMQPNSTDLLKRADDWLLNSGQLLDSVTSK	>JWDelta_EOS_x000D_MSKHAIALSLIALLFSSLIGCGSLKGEPTYINVKPKAEPLSETVLQAMQPNSTDLLKRADDWLLNSGQLLDSVTSK	CGSLKGEPTYINVKPKAEPLSETVLQAMQPNSTDLLKRADDWLLNSGQLLDSVTSK	>JWDelta_EOS_MOD_x000D_CGSLKGEPTYINVKPKAEPLSETVLQAMQPNSTDLLKRADDWLLNSGQLLDSVTSK	N4			76	56	20	#NAME?	CGS	MSKHAIALSLIALLFSSLIG	SLIG	>JWDelta_x000D_SLIG		0	another cysless pair!!! Achromobacter, need to know more about this host!	OSPNI		195
K11	K11	NC_011043.1	Complete	emb		EIS	EOS	Klebsiella	194100461	gp18.5 / ASC_0046	aatctgagaaacaacGGAGGcatt	MLEFTKRIVPYLVAIMVFAFGWHLGSQSTDAKWKEVVQHEYVKKQTARAETQKAIDAISAKYQADLEGLEGSTDRVIADLRSDNKRLRVRVKPTSVAAGPDGRCLVDGSVELHEATARSLIAITQKADLKEKALQDTIRKLQRKGGEH	>K11_EIS_x000D_MLEFTKRIVPYLVAIMVFAFGWHLGSQSTDAKWKEVVQHEYVKKQTARAETQKAIDAISAKYQADLEGLEGSTDRVIADLRSDNKRLRVRVKPTSVAAGPDGRCLVDGSVELHEATARSLIAITQKADLKEKALQDTIRKLQRKGGEH	TRUE	SQSTDAKWKEVVQHEYVKKQTARAETQKAIDAISAKYQADLEGLEGSTDRVIADLRSDNKRLRVRVKPTSVAAGPDGRCLVDGSVELHEATARSLIAITQKADLKEKALQDTIRKLQRKGGEH	>K11_EIS_x000D_SQSTDAKWKEVVQHEYVKKQTARAETQKAIDAISAKYQADLEGLEGSTDRVIADLRSDNKRLRVRVKPTSVAAGPDGRCLVDGSVELHEATARSLIAITQKADLKEKALQDTIRKLQRKGGEH	T7			148	123	25	1	already annotated as gp18.5, T7 like	194100462	gp18.7 / ASC_0047	gctaaatggaaAGGAGGTagtacagc	MNTLRSKRLELKLRKRLTQYRLSTKQTLRGWRAALIGLLLICVATISGCASESNLPVSPQDQTVDASLMVPSNYTKQLLEVLSQ	>K11_EOS_x000D_MNTLRSKRLELKLRKRLTQYRLSTKQTLRGWRAALIGLLLICVATISGCASESNLPVSPQDQTVDASLMVPSNYTKQLLEVLSQ	CASESNLPVSPQDQTVDASLMVPSNYTKQLLEVLSQ	>K11_EOS_MOD_x000D_CASESNLPVSPQDQTVDASLMVPSNYTKQLLEVLSQ	K11		Too long signal sequence	84	36	48	#NAME?	CAS	MNTLRSKRLELKLRKRLTQYRLSTKQTLRGWRAALIGLLLICVATISG	TISG	>K11_x000D_TISG		0	very long SS, but has a perfect SD... still gives a lipoP hit, might be possible that it actually starts at LRGWRAA, but that start doesn't have a great SD		NCBI	159
K139	K139	NC_003313.1	Complete	ovl		OIS	OOS	vibrio	17975139	K139p34	agccgggattaatcattcgacGGA	MWNMNAAWHWIKAIGLAALLITILVLGLQLKASQAEQITLSEKLSQAQAANQSNLTTIATLKGEAAEHNALMVKRQQERNQSEAKLNDDIAKLKAQMAGIECHIPDAVTQRLREPY	>K139_OIS_x000D_MWNMNAAWHWIKAIGLAALLITILVLGLQLKASQAEQITLSEKLSQAQAANQSNLTTIATLKGEAAEHNALMVKRQQERNQSEAKLNDDIAKLKAQMAGIECHIPDAVTQRLREPY	TRUE	KASQAEQITLSEKLSQAQAANQSNLTTIATLKGEAAEHNALMVKRQQERNQSEAKLNDDIAKLKAQMAGIECHIPDAVTQRLREPY	>K139_OIS_x000D_KASQAEQITLSEKLSQAQAANQSNLTTIATLKGEAAEHNALMVKRQQERNQSEAKLNDDIAKLKAQMAGIECHIPDAVTQRLREPY	K139			116	86	30	1		17975140	K139p35	gaaaccaaagcGAGGcgaaattaa	MTTSQSLKRKWQVLNATFLMLLLSGCANRTETVSTQVIFRLPPAGMLVPCNKPSVQGTWPEVVSEDIPRLKQALKECNQQIEDYLNWRTARTTNRERNTMTKPVFTTKTVTVGINGTDFKFAPSVADANNYVNGVSGDNKVEPARTYLERTVDKEQKEELVELMNTVPGLIIELFGKVYEASKGGITITLKN	>K139_OOS_x000D_MTTSQSLKRKWQVLNATFLMLLLSGCANRTETVSTQVIFRLPPAGMLVPCNKPSVQGTWPEVVSEDIPRLKQALKECNQQIEDYLNWRTARTTNRERNTMTKPVFTTKTVTVGINGTDFKFAPSVADANNYVNGVSGDNKVEPARTYLERTVDKEQKEELVELMNTVPGLIIELFGKVYEASKGGITITLKN	CANRTETVSTQVIFRLPPAGMLVPCNKPSVQGTWPEVVSEDIPRLKQALKECNQQIEDYLNWRTARTTNRERNTMTKPVFTTKTVTVGINGTDFKFAPSVADANNYVNGVSGDNKVEPARTYLERTVDKEQKEELVELMNTVPGLIIELFGKVYEASKGGITITLKN	>K139_OOS_MOD_x000D_CANRTETVSTQVIFRLPPAGMLVPCNKPSVQGTWPEVVSEDIPRLKQALKECNQQIEDYLNWRTARTTNRERNTMTKPVFTTKTVTVGINGTDFKFAPSVADANNYVNGVSGDNKVEPARTYLERTVDKEQKEELVELMNTVPGLIIELFGKVYEASKGGITITLKN	K139			192	167	25	#NAME?	CAN	MTTSQSLKRKWQVLNATFLMLLLSG	LLSG	>K139_x000D_LLSG		2	First cysteine at 26th position. No hits on Prosite scan. LipoP found the clevage site at position 26th. Very long sequence of Rz1.			253	Too long?
K1-5	K1-5	NC_008152	Complete	sep		SIS	SOS	Enterobacteria	40787115	44	tagctcaatggaaagGGAGatgca	MKKLFKSKKVVGALVALVIALVSVGLGVDLGSGTESSVTDVVCQVITCE	>K1-5_SIS_x000D_MKKLFKSKKVVGALVALVIALVSVGLGVDLGSGTESSVTDVVCQVITCE	TRUE	DLGSGTESSVTDVVCQVITCE	>K1-5_SIS_x000D_DLGSGTESSVTDVVCQVITCE	K1-5		Too small?	49	21	28	2	It is very small, but still has a good TMHMM hit, would have only 20 pp residues though, not that highly charged as well, blasts to only one annotated spanin, and a separated o-spanin that is about 80 bp away doesn't make it any better	108862030	45	aacaagaagagaAGGAGGcacaaa	MKRIMLVTTLLIGSLTTSGCQQALPEKAMVKPLRPTLTAVYEVDDKVCFSKPDATKLGLYILSLERGYN	>K1-5_SOS_x000D_MKRIMLVTTLLIGSLTTSGCQQALPEKAMVKPLRPTLTAVYEVDDKVCFSKPDATKLGLYILSLERGYN	CQQALPEKAMVKPLRPTLTAVYEVDDKVCFSKPDATKLGLYILSLERGYN	>K1-5_SOS_MOD_x000D_CQQALPEKAMVKPLRPTLTAVYEVDDKVCFSKPDATKLGLYILSLERGYN	K1-5			69	50	19	#NAME?	CQQ	MKRIMLVTTLLIGSLTTSG	TTSG	>K1-5_x000D_TTSG		1	a small mature protein, separated from Rz1, wasn't annotated as spanin but still seems to be the best candidate, Ian Molineux's annotation, wonder why he missed it? The only arguement that aids this pair is that they are just behind the endolysin			71	Too short
K1E	K1E	NC_007637	Complete	sep		SIS	SOS	Enterobacteria	83571772	PK1Ep58	tagctcaatggaaagGGAGatgca	MKKLFKSKKVVGALVALVIALVSVGLGVDLGEGAEGSVTDVVCQVITCE	>K1E_SIS_x000D_MKKLFKSKKVVGALVALVIALVSVGLGVDLGEGAEGSVTDVVCQVITCE	TRUE	DLGEGAEGSVTDVVCQVITCE	>K1E_SIS_x000D_DLGEGAEGSVTDVVCQVITCE	K1-5		Too small?	49	21	28	2	similar to K1-5	83571773	PK1Ep59	agaaggaagagaAGGAGGcacaaa	MRRIMLATILLIGSLITSGCQTALPENPKVKPLKPTLTAVYEVDDKVCFSKPDATKLGLYILSLERGYN	>K1E_SOS_x000D_MRRIMLATILLIGSLITSGCQTALPENPKVKPLKPTLTAVYEVDDKVCFSKPDATKLGLYILSLERGYN	CQTALPENPKVKPLKPTLTAVYEVDDKVCFSKPDATKLGLYILSLERGYN	>K1E_SOS_MOD_x000D_CQTALPENPKVKPLKPTLTAVYEVDDKVCFSKPDATKLGLYILSLERGYN	K1-5			69	50	19	#NAME?	CQT	MRRIMLATILLIGSLITSG	ITSG	>K1E_x000D_ITSG		1	similar case as K1-5			71	Too short
K1F	K1F	NC_007456.1	Complete	emb		EIS	EOS	Enterobacteria	83308160	18.5	atctgataaaccgGGAGGgcaact	MLEFLKRAAPWLLAAVMFAGGYHTANNKWEAKVNAEYTSNLKASEDTRLAVQAEVNKVSKRFQDEMSSLEGSTDRIIADLKSDNKRLLIRVKPTSGTTQSDGRCFIDGYAELDERDAKRLIAIGVKGDKWIKALQDTVRALQQEKEVTH	>K1F_EIS_x000D_MLEFLKRAAPWLLAAVMFAGGYHTANNKWEAKVNAEYTSNLKASEDTRLAVQAEVNKVSKRFQDEMSSLEGSTDRIIADLKSDNKRLLIRVKPTSGTTQSDGRCFIDGYAELDERDAKRLIAIGVKGDKWIKALQDTVRALQQEKEVTH	FALSE	EAKVNAEYTSNLKASEDTRLAVQAEVNKVSKRFQDEMSSLEGSTDRIIADLKSDNKRLLIRVKPTSGTTQSDGRCFIDGYAELDERDAKRLIAIGVKGDKWIKALQDTVRALQQEKEVTH	>K1F_EIS_x000D_EAKVNAEYTSNLKASEDTRLAVQAEVNKVSKRFQDEMSSLEGSTDRIIADLKSDNKRLLIRVKPTSGTTQSDGRCFIDGYAELDERDAKRLIAIGVKGDKWIKALQDTVRALQQEKEVTH	T7			149	120	29	1		83308161	gp18.7	aggcatcggaagatacaAGGc	MLSKLKSTKCPNGFRTKCPRWKAALIGLLLTLSLTISGCSSESNLRVEPRKVTVDASLMVTPNLTNEMLNVLSPSE	>K1F_EOS_x000D_MLSKLKSTKCPNGFRTKCPRWKAALIGLLLTLSLTISGCSSESNLRVEPRKVTVDASLMVTPNLTNEMLNVLSPSE	CSSESNLRVEPRKVTVDASLMVTPNLTNEMLNVLSPSE	>K1F_EOS_MOD_x000D_CSSESNLRVEPRKVTVDASLMVTPNLTNEMLNVLSPSE	K11		Too long signal sequence	76	38	38	#NAME?	CSS	MLSKLKSTKCPNGFRTKCPRWKAALIGLLLTLSLTISG	TISG	>K1F_x000D_TISG		0	First cysteine at 25th position, had to change the start so that it gave a good lipoP hit. They have the OSP annotated in proteins of K1F, but not in the nucleotide entry of K1F			158
K1G	K1G	GU196277.1	Complete	ovl		OIS	OOS	Escherichia	282533139	putative spannin / ORF 5	ctttacttatcgagaaAGGAGaaac	MNLNATVVAGACFILLTYGYGIYQYRSGWNEGRANLVSQQQQKAQAELAKKTQRQQQDESKAAAADNEGKTKSEVITREVVKYIKTPGRSVCAFDPERVQLKSRAVANANSIPGYDDDAAAVQTGAAK	>K1G_OIS_x000D_MNLNATVVAGACFILLTYGYGIYQYRSGWNEGRANLVSQQQQKAQAELAKKTQRQQQDESKAAAADNEGKTKSEVITREVVKYIKTPGRSVCAFDPERVQLKSRAVANANSIPGYDDDAAAVQTGAAK	TRUE	QYRSGWNEGRANLVSQQQQKAQAELAKKTQRQQQDESKAAAADNEGKTKSEVITREVVKYIKTPGRSVCAFDPERVQLKSRAVANANSIPGYDDDAAAVQTGAAK	>K1G_OIS_x000D_QYRSGWNEGRANLVSQQQQKAQAELAKKTQRQQQDESKAAAADNEGKTKSEVITREVVKYIKTPGRSVCAFDPERVQLKSRAVANANSIPGYDDDAAAVQTGAAK	Jersey			128	105	23	1	already annotated as putative spannin	282533140	putative spanin / ORF6	aagacgaaatcaGAGGTgatcacac	MKSLSTLKRLVAACALLTLSACSSSPAPSQTPIPSPDTTMMQPPCKLAPPSSDADEDLAADVRNAECARQLRLKVFQLQDYVRNILE	>K1G_OOS_x000D_MKSLSTLKRLVAACALLTLSACSSSPAPSQTPIPSPDTTMMQPPCKLAPPSSDADEDLAADVRNAECARQLRLKVFQLQDYVRNILE	CSSSPAPSQTPIPSPDTTMMQPPCKLAPPSSDADEDLAADVRNAECARQLRLKVFQLQDYVRNILE	>K1G_OOS_MOD_x000D_CSSSPAPSQTPIPSPDTTMMQPPCKLAPPSSDADEDLAADVRNAECARQLRLKVFQLQDYVRNILE	Jersey			87	66	21	#NAME?	CSS	MKSLSTLKRLVAACALLTLSA	TLSA	>K1G_x000D_TLSA		2	very similar to above one		NCBI	171
K1H	K1H	GU196278.1	Complete	ovl		OIS	OOS	Escherichia	282534192	putative spannin / ORF 5	ctttacttatcgagaaaGGGGaaac	MNLKATVVAGACFIILAYAHGIYQYRSGWNGGRANLVSQQQQKAQAELAKKTQRQQQDESKAAAADNEGKTKSEVITREVVKYIKTPGRSVCTFDPERVQLKSRAVANANSIPGYDDDAAAVQTGTAK	>K1H_OIS_x000D_MNLKATVVAGACFIILAYAHGIYQYRSGWNGGRANLVSQQQQKAQAELAKKTQRQQQDESKAAAADNEGKTKSEVITREVVKYIKTPGRSVCTFDPERVQLKSRAVANANSIPGYDDDAAAVQTGTAK	TRUE	QYRSGWNGGRANLVSQQQQKAQAELAKKTQRQQQDESKAAAADNEGKTKSEVITREVVKYIKTPGRSVCTFDPERVQLKSRAVANANSIPGYDDDAAAVQTGTAK	>K1H_OIS_x000D_QYRSGWNGGRANLVSQQQQKAQAELAKKTQRQQQDESKAAAADNEGKTKSEVITREVVKYIKTPGRSVCTFDPERVQLKSRAVANANSIPGYDDDAAAVQTGTAK	Jersey			128	105	23	1	already annotated as putative spannin	282534193	putative spanin / ORF6	aagacgaaatcaGAGGTaatcaccc	MKSLSTLKRLAAACALLTLSACSSSPAPSQTPIPSPDTTMMQPPCKLALPSNDADEDLAIDVQNAECVRQLRLKVFMLQDYVRNILE	>K1H_OOS_x000D_MKSLSTLKRLAAACALLTLSACSSSPAPSQTPIPSPDTTMMQPPCKLALPSNDADEDLAIDVQNAECVRQLRLKVFMLQDYVRNILE	CSSSPAPSQTPIPSPDTTMMQPPCKLALPSNDADEDLAIDVQNAECVRQLRLKVFMLQDYVRNILE	>K1H_OOS_MOD_x000D_CSSSPAPSQTPIPSPDTTMMQPPCKLALPSNDADEDLAIDVQNAECVRQLRLKVFMLQDYVRNILE	Jersey			87	66	21	#NAME?	CSS	MKSLSTLKRLAAACALLTLSA	TLSA	>K1H_x000D_TLSA		2	very similar to above one		NCBI	171
K1ind1	K1ind1	GU196279.1	Complete	ovl		OIS	OOS	Escherichia	282547293	putative spannin / ORF 5	ctttacttatcgagaaaGGGGaaac	MNLKATVVAGACFIILTYAHGIYQYRIGWNEGRANLVSQQQQKAQAELAKKTQRQQQDESKAAAADSEGKTKSEVITREVVKYIKTPGRSVCTFDPERVQLKSRAVANANSIPGYDDDAAAVQTGPAK	>K1ind1_OIS_x000D_MNLKATVVAGACFIILTYAHGIYQYRIGWNEGRANLVSQQQQKAQAELAKKTQRQQQDESKAAAADSEGKTKSEVITREVVKYIKTPGRSVCTFDPERVQLKSRAVANANSIPGYDDDAAAVQTGPAK	TRUE	QYRIGWNEGRANLVSQQQQKAQAELAKKTQRQQQDESKAAAADSEGKTKSEVITREVVKYIKTPGRSVCTFDPERVQLKSRAVANANSIPGYDDDAAAVQTGPAK	>K1ind1_OIS_x000D_QYRIGWNEGRANLVSQQQQKAQAELAKKTQRQQQDESKAAAADSEGKTKSEVITREVVKYIKTPGRSVCTFDPERVQLKSRAVANANSIPGYDDDAAAVQTGPAK	Jersey			128	105	23	1	already annotated as putative spannin	282547294	putative spanin / ORF6	aagacgaaatcaGAGGTgattaccc	MKSLSTLKRLVAACALLTLSACSSSPAPSQTPIPSPDMTMMQPPCKLAPPSSDADEDLAIDVQNAECVRQLRLKVFMLQDYVRNILE	>K1ind1_OOS_x000D_MKSLSTLKRLVAACALLTLSACSSSPAPSQTPIPSPDMTMMQPPCKLAPPSSDADEDLAIDVQNAECVRQLRLKVFMLQDYVRNILE	CSSSPAPSQTPIPSPDMTMMQPPCKLAPPSSDADEDLAIDVQNAECVRQLRLKVFMLQDYVRNILE	>K1ind1_OOS_MOD_x000D_CSSSPAPSQTPIPSPDMTMMQPPCKLAPPSSDADEDLAIDVQNAECVRQLRLKVFMLQDYVRNILE	Jersey			87	66	21	#NAME?	CSS	MKSLSTLKRLVAACALLTLSA	TLSA	>K1ind1_x000D_TLSA		2	very similar to above one		NCBI	171
K1ind2	K1ind2	GU196280.1	Complete	ovl		OIS	OOS	Escherichia	282547345	putative spannin / ORF 5	tttacttatcgagaaaGGGGGaaac	MNLKATVVAGACFIILTYAHGIYQYRIGWNEGRANLVSQQQQKAQAELAKKTQRQQQDESKAAAADSEGKTKSEVITREVVKYIKTPGRSVCTFDPERVQLKSRAVANANSIPGYDDDAAAVQTGPAK	>K1ind2_OIS_x000D_MNLKATVVAGACFIILTYAHGIYQYRIGWNEGRANLVSQQQQKAQAELAKKTQRQQQDESKAAAADSEGKTKSEVITREVVKYIKTPGRSVCTFDPERVQLKSRAVANANSIPGYDDDAAAVQTGPAK	TRUE	QYRIGWNEGRANLVSQQQQKAQAELAKKTQRQQQDESKAAAADSEGKTKSEVITREVVKYIKTPGRSVCTFDPERVQLKSRAVANANSIPGYDDDAAAVQTGPAK	>K1ind2_OIS_x000D_QYRIGWNEGRANLVSQQQQKAQAELAKKTQRQQQDESKAAAADSEGKTKSEVITREVVKYIKTPGRSVCTFDPERVQLKSRAVANANSIPGYDDDAAAVQTGPAK	Jersey			128	105	23	1	already annotated as putative spannin	282547346	putative spanin / ORF6	aagacgaaatcaGAGGTgattaccc	MKSLSTLKRLVAACALLTLSACSSSPAPSQTPIPSPDMTMMQPPCKLAPPSSDADEDLAIDVQNAECVRQLRLKVFMLQDYVRNILE	>K1ind2_OOS_x000D_MKSLSTLKRLVAACALLTLSACSSSPAPSQTPIPSPDMTMMQPPCKLAPPSSDADEDLAIDVQNAECVRQLRLKVFMLQDYVRNILE	CSSSPAPSQTPIPSPDMTMMQPPCKLAPPSSDADEDLAIDVQNAECVRQLRLKVFMLQDYVRNILE	>K1ind2_OOS_MOD_x000D_CSSSPAPSQTPIPSPDMTMMQPPCKLAPPSSDADEDLAIDVQNAECVRQLRLKVFMLQDYVRNILE	Jersey			87	66	21	#NAME?	CSS	MKSLSTLKRLVAACALLTLSA	TLSA	>K1ind2_x000D_TLSA		2	overlapping Rz1 in +1 frame, more or less same as the top one		NCBI	171
K1ind3	K1ind3	GU196281.1	Complete	ovl		OIS	OOS	Escherichia	282535244	putative spannin / ORF 6	ctttacttatcgagaaAGGAGaaac	MNLKATVVAGACFIILAYAHGIYQYRSGWNEGRANLVSQQQQKAQAELAKKTQRQQQDESKAAAADNEGKTKSEVITREVVKYIKTPGRSVCTFDTERVQLKSRAVTNANSIPGYDNDAAAVQTGAAK	>K1ind3_OIS_x000D_MNLKATVVAGACFIILAYAHGIYQYRSGWNEGRANLVSQQQQKAQAELAKKTQRQQQDESKAAAADNEGKTKSEVITREVVKYIKTPGRSVCTFDTERVQLKSRAVTNANSIPGYDNDAAAVQTGAAK	TRUE	QYRSGWNEGRANLVSQQQQKAQAELAKKTQRQQQDESKAAAADNEGKTKSEVITREVVKYIKTPGRSVCTFDTERVQLKSRAVTNANSIPGYDNDAAAVQTGAAK	>K1ind3_OIS_x000D_QYRSGWNEGRANLVSQQQQKAQAELAKKTQRQQQDESKAAAADNEGKTKSEVITREVVKYIKTPGRSVCTFDTERVQLKSRAVTNANSIPGYDNDAAAVQTGAAK	Jersey			128	105	23	1	already annotated as putative spannin	282535245	putative spanin / ORF7	aagacgaaatcaGAGGTgattaccc	MKSLSTLKRLVAACALLTLSACNSSPAPSPTPIPSPDTTMMQPPCKLAPPSSDADEDLATDVRNAECARQLRLKVFQLQDYVRNILE	>K1ind3_OOS_x000D_MKSLSTLKRLVAACALLTLSACNSSPAPSPTPIPSPDTTMMQPPCKLAPPSSDADEDLATDVRNAECARQLRLKVFQLQDYVRNILE	CNSSPAPSPTPIPSPDTTMMQPPCKLAPPSSDADEDLATDVRNAECARQLRLKVFQLQDYVRNILE	>K1ind3_OOS_MOD_x000D_CNSSPAPSPTPIPSPDTTMMQPPCKLAPPSSDADEDLATDVRNAECARQLRLKVFQLQDYVRNILE	Jersey			87	66	21	#NAME?	CNS	MKSLSTLKRLVAACALLTLSA	TLSA	>K1ind3_x000D_TLSA		2	overlapping Rz1 in +1 frame		NCBI	171
K30	K30	NC_015719	Complete	emb		EIS	EOS	Enterobacteria	338826852	Rz like lysis protein	atctgagaaacaacgGGAGGcatt	MLGFTKRIVPYLVAIMVFAFGWHLGSQSTDAKWKEVVQNEYVSKQTARVQTQAALDEISAKYQADLEGLEGSTDRIIADLRSDNKRLRVRVKPTSVAAGPDGRCLVDGSVELHEATARSLIAITQKADLKEKALQDTIRKLQRKGGEH	>K30_EIS_x000D_MLGFTKRIVPYLVAIMVFAFGWHLGSQSTDAKWKEVVQNEYVSKQTARVQTQAALDEISAKYQADLEGLEGSTDRIIADLRSDNKRLRVRVKPTSVAAGPDGRCLVDGSVELHEATARSLIAITQKADLKEKALQDTIRKLQRKGGEH	TRUE	SQSTDAKWKEVVQNEYVSKQTARVQTQAALDEISAKYQADLEGLEGSTDRIIADLRSDNKRLRVRVKPTSVAAGPDGRCLVDGSVELHEATARSLIAITQKADLKEKALQDTIRKLQRKGGEH	>K30_EIS_x000D_SQSTDAKWKEVVQNEYVSKQTARVQTQAALDEISAKYQADLEGLEGSTDRIIADLRSDNKRLRVRVKPTSVAAGPDGRCLVDGSVELHEATARSLIAITQKADLKEKALQDTIRKLQRKGGEH	T7			148	123	25	1		CDS 37935..38138	not annotated/ putative o-spanin	gagttcaaactcaagcagcacttg	MRYRLSTKQTLRGWRAALIGLLLICVATISGCALESNLPVSPQDQTVDASLMVPSNYTKQLLEVLSQ	>K30_EOS_x000D_MRYRLSTKQTLRGWRAALIGLLLICVATISGCALESNLPVSPQDQTVDASLMVPSNYTKQLLEVLSQ	CALESNLPVSPQDQTVDASLMVPSNYTKQLLEVLSQ	>K30_EOS_MOD_x000D_CALESNLPVSPQDQTVDASLMVPSNYTKQLLEVLSQ	K11			67	36	31	#NAME?	CAL	MRYRLSTKQTLRGWRAALIGLLLICVATISG	TISG	>K30_x000D_TISG		0	wasn't annotated, found an embedded Rz1, but doubtful about the start as well as SpaseII cut site	OSPNI	has one more lipoP	159
Kappa	Kappa	NC_010275.1	Complete	ovl		OIS	OOS	Vibrio	165970269	KP35	cagccgggattaatcattcgacGGA	MWNMNAAWHWIKAIGLAALLITILVLGLQLKASQAEQITLSEKLSQAQAANQSNLTTIATLKGEAAEHNALMVKRQQERNQSEAKLNDDIAKLKAQMAGIECHIPDAVTQRLREPY	>Kappa_OIS_x000D_MWNMNAAWHWIKAIGLAALLITILVLGLQLKASQAEQITLSEKLSQAQAANQSNLTTIATLKGEAAEHNALMVKRQQERNQSEAKLNDDIAKLKAQMAGIECHIPDAVTQRLREPY	TRUE	KASQAEQITLSEKLSQAQAANQSNLTTIATLKGEAAEHNALMVKRQQERNQSEAKLNDDIAKLKAQMAGIECHIPDAVTQRLREPY	>Kappa_OIS_x000D_KASQAEQITLSEKLSQAQAANQSNLTTIATLKGEAAEHNALMVKRQQERNQSEAKLNDDIAKLKAQMAGIECHIPDAVTQRLREPY	K139			116	86	30	1	they cud hav got the start codon wrong... doesnt hav any good SD, but if u start at M at 4th position, then u will hav a better SD of GGAA	165970270	KP36	cgaaaccaaagcGAGGcgaaattaa	MTTSQSLKRKWQVLNATFLMLLLSGCANRTETVSTQVIFRLPPAGMLVPCNKPSVQGTWPEVVSEDIPRLKQALKECNQQIEDYLNWRTARTTNRERNTMTKPVFTTKTVTVGINGTDFKFAPSVADANNYVNGVSGDNKVEPARTYLERTVDKEQKEELVELMNTVPGLIIELFGKVYEASKGGITITLKN	>Kappa_OOS_x000D_MTTSQSLKRKWQVLNATFLMLLLSGCANRTETVSTQVIFRLPPAGMLVPCNKPSVQGTWPEVVSEDIPRLKQALKECNQQIEDYLNWRTARTTNRERNTMTKPVFTTKTVTVGINGTDFKFAPSVADANNYVNGVSGDNKVEPARTYLERTVDKEQKEELVELMNTVPGLIIELFGKVYEASKGGITITLKN	CANRTETVSTQVIFRLPPAGMLVPCNKPSVQGTWPEVVSEDIPRLKQALKECNQQIEDYLNWRTARTTNRERNTMTKPVFTTKTVTVGINGTDFKFAPSVADANNYVNGVSGDNKVEPARTYLERTVDKEQKEELVELMNTVPGLIIELFGKVYEASKGGITITLKN	>Kappa_OOS_MOD_x000D_CANRTETVSTQVIFRLPPAGMLVPCNKPSVQGTWPEVVSEDIPRLKQALKECNQQIEDYLNWRTARTTNRERNTMTKPVFTTKTVTVGINGTDFKFAPSVADANNYVNGVSGDNKVEPARTYLERTVDKEQKEELVELMNTVPGLIIELFGKVYEASKGGITITLKN	K139			192	167	25	#NAME?	CAN	MTTSQSLKRKWQVLNATFLMLLLSG	LLSG	>Kappa_x000D_LLSG		2	this Rz1 is too long, arnd 190 AA, there is a possibility of some sequencing error.. if not could it be a single spannin system?		NCBI	253	Too long?
ECBP2	ECBP2	NC_018859.1	Complete	ovl		OIS	OOS	Escherichia	410492683	ECBP2_0034	gtggcttttttcgttGAGGTtaaa	MEKLQNNIGFLIFTALVFFGGMKFEQYRNDSNALDQEKKQQEIEIERAKAADEVAQKVLTGLSNWKKNTETIYKEMHYEKTKPVFYNVCASDEFVSLFNERQQQAASALTNKPKS	>ECBP2_OIS_x000D_MEKLQNNIGFLIFTALVFFGGMKFEQYRNDSNALDQEKKQQEIEIERAKAADEVAQKVLTGLSNWKKNTETIYKEMHYEKTKPVFYNVCASDEFVSLFNERQQQAASALTNKPKS	FALSE	RNDSNALDQEKKQQEIEIERAKAADEVAQKVLTGLSNWKKNTETIYKEMHYEKTKPVFYNVCASDEFVSLFNERQQQAASALTNKPKS	>ECBP2_OIS_x000D_RNDSNALDQEKKQQEIEIERAKAADEVAQKVLTGLSNWKKNTETIYKEMHYEKTKPVFYNVCASDEFVSLFNERQQQAASALTNKPKS	JH2			115	88	27	1		410492682	ECBP2_0033	aaactatttacaaaGAGatgcatt	MKRLSQFFTMCVLAMNLSACSTSDNSRQLVPLPTNLKAECDVDLPLLQSAQGVAFATTLEWYQDNYTTCAANHNGLLKALKKRGIQ	>ECBP2_OOS_x000D_MKRLSQFFTMCVLAMNLSACSTSDNSRQLVPLPTNLKAECDVDLPLLQSAQGVAFATTLEWYQDNYTTCAANHNGLLKALKKRGIQ	CSTSDNSRQLVPLPTNLKAECDVDLPLLQSAQGVAFATTLEWYQDNYTTCAANHNGLLKALKKRGIQ	>ECBP2_OOS_MOD_x000D_CSTSDNSRQLVPLPTNLKAECDVDLPLLQSAQGVAFATTLEWYQDNYTTCAANHNGLLKALKKRGIQ	NJ01			86	67	19	#NAME?	CST	MKRLSQFFTMCVLAMNLSA	NLSA	>ECBP2_x000D_NLSA		2	had to change the start site of o-spanin so that it had a lipoP SS, might have forgot to save the gb file	OSPWS		155
KBNP1711	KBNP1711	NC_023593.1	Complete	ovl		OIS	OOS	Escherichia	589892358	ECBP3_0035	gtggcttttttcgttGGAGataat	MQNTLSDNLGFIVFSALVFFGGMKFNEYQTDSNNLDKEKHQQELEIERNKAADEVAMRVLNGLSDWKKNTETVYKEMHYEKTKPVFYNVCASDEYVKLFNERQQQAINALTNKPKS	>KBNP1711_OIS_x000D_MQNTLSDNLGFIVFSALVFFGGMKFNEYQTDSNNLDKEKHQQELEIERNKAADEVAMRVLNGLSDWKKNTETVYKEMHYEKTKPVFYNVCASDEYVKLFNERQQQAINALTNKPKS	FALSE	QTDSNNLDKEKHQQELEIERNKAADEVAMRVLNGLSDWKKNTETVYKEMHYEKTKPVFYNVCASDEYVKLFNERQQQAINALTNKPKS	>KBNP1711_OIS_x000D_QTDSNNLDKEKHQQELEIERNKAADEVAMRVLNGLSDWKKNTETVYKEMHYEKTKPVFYNVCASDEYVKLFNERQQQAINALTNKPKS	JH2		Net negative charge at N-terminus	116	88	28	1		589892357	ECBP3_0034	agacagtttacaaaGAGatgcact	MKRLSQFFIMFALVMSMSSCSMSDNSRQLMPLPTNLKAECRVDLPMLEGPQGVALSTTLEWYQDQYTECAANHNGLIEALKERGIQ	>KBNP1711_OOS_x000D_MKRLSQFFIMFALVMSMSSCSMSDNSRQLMPLPTNLKAECRVDLPMLEGPQGVALSTTLEWYQDQYTECAANHNGLIEALKERGIQ	CSMSDNSRQLMPLPTNLKAECRVDLPMLEGPQGVALSTTLEWYQDQYTECAANHNGLIEALKERGIQ	>KBNP1711_OOS_MOD_x000D_CSMSDNSRQLMPLPTNLKAECRVDLPMLEGPQGVALSTTLEWYQDQYTECAANHNGLIEALKERGIQ	NJ01			86	67	19	#NAME?	CSM	MKRLSQFFIMFALVMSMSS	SMSS	>KBNP1711_x000D_SMSS		2	they got wrong start, had to move the start site upstream to get the lipoP hit	OSPWS		155
ECBP1	ECBP1	NC_018854.1	Complete	emb		EIS	EOS	Escherichia	410492030	ECBP1_0068	gcaatgtgccactGGAGGcatgta	MKMLISKGWPYLLVVVLGATIYFWGNSNGQSTVQKKWDAQKVEDQKALQKLQDKYNALQRNHSYEVGLLTSRLQTAESNYASELARVSSDYDSRMQQSERRASVYKRQAEAGTFECRSLASHAARLDNSLEEGRRLVEELRATVRLRDSQLIELGKQIQADRKLFEQE	>ECBP1_EIS_x000D_MKMLISKGWPYLLVVVLGATIYFWGNSNGQSTVQKKWDAQKVEDQKALQKLQDKYNALQRNHSYEVGLLTSRLQTAESNYASELARVSSDYDSRMQQSERRASVYKRQAEAGTFECRSLASHAARLDNSLEEGRRLVEELRATVRLRDSQLIELGKQIQADRKLFEQE	FALSE	NGQSTVQKKWDAQKVEDQKALQKLQDKYNALQRNHSYEVGLLTSRLQTAESNYASELARVSSDYDSRMQQSERRASVYKRQAEAGTFECRSLASHAARLDNSLEEGRRLVEELRATVRLRDSQLIELGKQIQADRKLFEQE	>ECBP1_EIS_x000D_NGQSTVQKKWDAQKVEDQKALQKLQDKYNALQRNHSYEVGLLTSRLQTAESNYASELARVSSDYDSRMQQSERRASVYKRQAEAGTFECRSLASHAARLDNSLEEGRRLVEELRATVRLRDSQLIELGKQIQADRKLFEQE	N4			168	141	27	1	they got the wrong start, had to move it upstream by many bases to get a TMD, also has a embedded o-spanin	CDS 59226..59510	not annotated/ putative o-spanin	tacaaaaattacAGGAcaaataca	MLSKETIVTKSGYSLPGCRRLRVITQASLLALAVIMTAGCNSLKDEHRYINVKPKPEPLSAEVLQAMQPDSTTVLKKADVWLKNSGQLLDSVTAN	>ECBP1_EOS_x000D_MLSKETIVTKSGYSLPGCRRLRVITQASLLALAVIMTAGCNSLKDEHRYINVKPKPEPLSAEVLQAMQPDSTTVLKKADVWLKNSGQLLDSVTAN	CNSLKDEHRYINVKPKPEPLSAEVLQAMQPDSTTVLKKADVWLKNSGQLLDSVTAN	>ECBP1_EOS_MOD_x000D_CNSLKDEHRYINVKPKPEPLSAEVLQAMQPDSTTVLKKADVWLKNSGQLLDSVTAN	N4			95	56	39	#NAME?	CNS	MLSKETIVTKSGYSLPGCRRLRVITQASLLALAVIMTAG	MTAG	>ECBP1_x000D_MTAG		0	not sure abt the start site, but this one has a good SD, bad lipoP hit. If we go a bit downstream we a good lipoP hit but with a trade off for a bad SD	ISPWS, OSPNI		197
KL1	KL1	NC_018278	Complete	ovl		OIS	OOS	Burkholderia	399528719	B612_gp02/Rz	cgcgcatcaagtaaGGGGttcgaa	MGAFFLAIWQRFGVWISAAGAVLVAIFAALSVGKAKGKASAAQESANDQIKTNEAIAVRQINEANEGAKVRVEAAKGAADETAKVNQLDSGAIAGELRDEWTRPE	>KL1_OIS_x000D_MGAFFLAIWQRFGVWISAAGAVLVAIFAALSVGKAKGKASAAQESANDQIKTNEAIAVRQINEANEGAKVRVEAAKGAADETAKVNQLDSGAIAGELRDEWTRPE	TRUE	GKAKGKASAAQESANDQIKTNEAIAVRQINEANEGAKVRVEAAKGAADETAKVNQLDSGAIAGELRDEWTRPE	>KL1_OIS_x000D_GKAKGKASAAQESANDQIKTNEAIAVRQINEANEGAKVRVEAAKGAADETAKVNQLDSGAIAGELRDEWTRPE	KL1			105	73	32	0		399528704	B612_gp39/Rz1	tcgaagctgcgaaAGGTgccgccg	MKPLKLISLIPALLLASCATNGPVPNSVGQAVQQKPVVIDTACDWMQPILITKAEADLVEQGVISRGTAAQILAHNRAYAAHCRKTK	>KL1_OOS_x000D_MKPLKLISLIPALLLASCATNGPVPNSVGQAVQQKPVVIDTACDWMQPILITKAEADLVEQGVISRGTAAQILAHNRAYAAHCRKTK	CATNGPVPNSVGQAVQQKPVVIDTACDWMQPILITKAEADLVEQGVISRGTAAQILAHNRAYAAHCRKTK	>KL1_OOS_MOD_x000D_CATNGPVPNSVGQAVQQKPVVIDTACDWMQPILITKAEADLVEQGVISRGTAAQILAHNRAYAAHCRKTK	BcepNazgul			87	70	17	#NAME?	CAT	MKPLKLISLIPALLLAS	LLAS	>KL1_x000D_LLAS		2			NCBI	143
KL3	KL3	NC_015266.1	Complete	ovl		OIS	OOS	Burkholderia	310657211	gp32	gctacgccggcacgaAGGcggccgc	MTVPSLRFWLALAALVAAVAGAQYVRALQGRLATAQDAVRQAKQDVGARDAIIGRLLTDAREKDEQRAQLDRTRGTVDATLAAYQSQLRRLIDENEAVRTWAAARLPDDVVRLHSSPALAGADDYAQRVRSGDALHPARDASADER	>KL3_OIS_x000D_MTVPSLRFWLALAALVAAVAGAQYVRALQGRLATAQDAVRQAKQDVGARDAIIGRLLTDAREKDEQRAQLDRTRGTVDATLAAYQSQLRRLIDENEAVRTWAAARLPDDVVRLHSSPALAGADDYAQRVRSGDALHPARDASADER	TRUE	RALQGRLATAQDAVRQAKQDVGARDAIIGRLLTDAREKDEQRAQLDRTRGTVDATLAAYQSQLRRLIDENEAVRTWAAARLPDDVVRLHSSPALAGADDYAQRVRSGDALHPARDASADER	>KL3_OIS_x000D_RALQGRLATAQDAVRQAKQDVGARDAIIGRLLTDAREKDEQRAQLDRTRGTVDATLAAYQSQLRRLIDENEAVRTWAAARLPDDVVRLHSSPALAGADDYAQRVRSGDALHPARDASADER	KS14			146	121	25	0	already annotated as Rz	310657210	gp31	caatcgcaacttcGGAGactcatcg	MRTKPFARGLLLACLTMLCACIAAPPSPAPTITLNACAAVTRCTLPATHPQTNGDLSDALTVARAAWARCAAEVDMIAACQARSQTNPQTAAHD	>KL3_OOS_x000D_MRTKPFARGLLLACLTMLCACIAAPPSPAPTITLNACAAVTRCTLPATHPQTNGDLSDALTVARAAWARCAAEVDMIAACQARSQTNPQTAAHD	CIAAPPSPAPTITLNACAAVTRCTLPATHPQTNGDLSDALTVARAAWARCAAEVDMIAACQARSQTNPQTAAHD	>KL3_OOS_MOD_x000D_CIAAPPSPAPTITLNACAAVTRCTLPATHPQTNGDLSDALTVARAAWARCAAEVDMIAACQARSQTNPQTAAHD	P2			94	74	20	#NAME?	CIA	MRTKPFARGLLLACLTMLCA	MLCA	>KL3_x000D_MLCA		4	already annotated as Rz1, has 4 Cys.. can be cut at other point too		NCBI	195
KP15	KP15	NC_014036.1	Complete	sep		SIS	SOS	Klebsiella	294661485	PseT.3 / gp66	atcagttcattcctgaacaatataa	MRFIMPKISSWVWPVIVGLSLIALFYIAVDTKIENASLRKDIKSLQDDVKKVKETNTSNTVIYVEQKSKDQQLVKDAGRKHLLFEKPGLIEIKINKSFDEYMQEFEK	>KP15_SIS_x000D_MRFIMPKISSWVWPVIVGLSLIALFYIAVDTKIENASLRKDIKSLQDDVKKVKETNTSNTVIYVEQKSKDQQLVKDAGRKHLLFEKPGLIEIKINKSFDEYMQEFEK	TRUE	DTKIENASLRKDIKSLQDDVKKVKETNTSNTVIYVEQKSKDQQLVKDAGRKHLLFEKPGLIEIKINKSFDEYMQEFEK	>KP15_SIS_x000D_DTKIENASLRKDIKSLQDDVKKVKETNTSNTVIYVEQKSKDQQLVKDAGRKHLLFEKPGLIEIKINKSFDEYMQEFEK	KP27			107	78	29	0	already annotated as PseT.3	294661486	PseT.2/ gp67	acgaatacatgcAGGAatttgaaaa	MKLAMIVLLGVFLVGCAEQPPVKVLPTLPAKVNPVKVKWKVIADVREIDGKQYLVMPYDGNPYVALTYPDSLILRSWMNDVKRQKDQTDNVLCTLGYPEKCKSK	>KP15_SOS_x000D_MKLAMIVLLGVFLVGCAEQPPVKVLPTLPAKVNPVKVKWKVIADVREIDGKQYLVMPYDGNPYVALTYPDSLILRSWMNDVKRQKDQTDNVLCTLGYPEKCKSK	CAEQPPVKVLPTLPAKVNPVKVKWKVIADVREIDGKQYLVMPYDGNPYVALTYPDSLILRSWMNDVKRQKDQTDNVLCTLGYPEKCKSK	>KP15_SOS_MOD_x000D_CAEQPPVKVLPTLPAKVNPVKVKWKVIADVREIDGKQYLVMPYDGNPYVALTYPDSLILRSWMNDVKRQKDQTDNVLCTLGYPEKCKSK	KP27			104	89	15	#NAME?	CAE	MKLAMIVLLGVFLVG	FLVG	>KP15_x000D_FLVG		2	not in +1 frame, but annotaed as PseT.3 and PseT.2... also PseT.2 is really long		NCBI	167
KP27	KP27	NC_020080.1	Complete	sep		SIS	SOS	Klebsiella	370343422	KP27_079	tgaacaatataaatGAGGTtcata	MPKISSWVWPVIVGLSLIALFYIAVDTKIENASLRKDIKSLQDDVKKVKETNTSNTVIYVEQKSKDQQLVKDAGRKHLLFEKPGLIEIKINKSFDEYMQEFEK	>KP27_SIS_x000D_MPKISSWVWPVIVGLSLIALFYIAVDTKIENASLRKDIKSLQDDVKKVKETNTSNTVIYVEQKSKDQQLVKDAGRKHLLFEKPGLIEIKINKSFDEYMQEFEK	TRUE	DTKIENASLRKDIKSLQDDVKKVKETNTSNTVIYVEQKSKDQQLVKDAGRKHLLFEKPGLIEIKINKSFDEYMQEFEK	>KP27_SIS_x000D_DTKIENASLRKDIKSLQDDVKKVKETNTSNTVIYVEQKSKDQQLVKDAGRKHLLFEKPGLIEIKINKSFDEYMQEFEK	KP27			103	78	25	0	annotated as pset.3 similar	370343423	KP27_080	cgaatacatgcAGGAatttgaaaa	MKLAMIVLLGVFLVGCAEQPPVKVLPTLPAKVNPVKVKWKVIADVREIDGKQYLVMPYDGNPYVALTYPDSLILRSWMNDVKRQKDQTDNVLCTLGYPEKCKSK	>KP27_SOS_x000D_MKLAMIVLLGVFLVGCAEQPPVKVLPTLPAKVNPVKVKWKVIADVREIDGKQYLVMPYDGNPYVALTYPDSLILRSWMNDVKRQKDQTDNVLCTLGYPEKCKSK	CAEQPPVKVLPTLPAKVNPVKVKWKVIADVREIDGKQYLVMPYDGNPYVALTYPDSLILRSWMNDVKRQKDQTDNVLCTLGYPEKCKSK	>KP27_SOS_MOD_x000D_CAEQPPVKVLPTLPAKVNPVKVKWKVIADVREIDGKQYLVMPYDGNPYVALTYPDSLILRSWMNDVKRQKDQTDNVLCTLGYPEKCKSK	KP27			104	89	15	#NAME?	CAE	MKLAMIVLLGVFLVG	FLVG	>KP27_x000D_FLVG		2	already annotated as pset.2			167
KP32	KP32	NC_013647.1	Complete	emb		EIS	EOS	Klebsiella	281416320	phage lambda Rz-like lysis protein / gp42	aatctgagaaacatctGGAGGcatt	MLEITKRIVPYLVVIMVFAFGWHLGSQSTDAKWKEEVQNEYVKKQTARAETQKAIDAVSAKYQADLEGLEGSTDRIIADLRSDNKRLRVKVKPTSVTAGPDGRCLVDGFVELHEATARSLIAITQKADLKEKALQDTIRKLQRKGGEH	>KP32_EIS_x000D_MLEITKRIVPYLVVIMVFAFGWHLGSQSTDAKWKEEVQNEYVKKQTARAETQKAIDAVSAKYQADLEGLEGSTDRIIADLRSDNKRLRVKVKPTSVTAGPDGRCLVDGFVELHEATARSLIAITQKADLKEKALQDTIRKLQRKGGEH	TRUE	SQSTDAKWKEEVQNEYVKKQTARAETQKAIDAVSAKYQADLEGLEGSTDRIIADLRSDNKRLRVKVKPTSVTAGPDGRCLVDGFVELHEATARSLIAITQKADLKEKALQDTIRKLQRKGGEH	>KP32_EIS_x000D_SQSTDAKWKEEVQNEYVKKQTARAETQKAIDAVSAKYQADLEGLEGSTDRIIADLRSDNKRLRVKVKPTSVTAGPDGRCLVDGFVELHEATARSLIAITQKADLKEKALQDTIRKLQRKGGEH	T7			148	123	25	1	already annotated as Rz	281416319	phage lambda Rz1-like protein	gctagagctgaaactcagaaagcga	MTQYRLSTKQTLRGWRAALIGLLLICVATISGCASKSNLPVSPQDQTVDASLMVSSNYTKQLLEVLSQ	>KP32_EOS_x000D_MTQYRLSTKQTLRGWRAALIGLLLICVATISGCASKSNLPVSPQDQTVDASLMVSSNYTKQLLEVLSQ	CASKSNLPVSPQDQTVDASLMVSSNYTKQLLEVLSQ	>KP32_EOS_MOD_x000D_CASKSNLPVSPQDQTVDASLMVSSNYTKQLLEVLSQ	K11			68	36	32	#NAME?	CAS	MTQYRLSTKQTLRGWRAALIGLLLICVATISG	TISG	>KP32_x000D_TISG		0	though they annotated it right, they got the start way wrong... it had a 100 AA SS.. this start seems to hav the perfect SD..	OSPWS	NCBI	159
KPP23	KPP23	AB910392.1	Complete	ovl		OIS	OOS	Pseudomonas	590121714	KPP23_008	aaacactcggaacGGGGGtcaata	MLTLKSKVLLAVALLAIVGGIFGAMYFQNKALRNSLVEQSKDLALTAENVSRLQTLVSSLEEDRADFREALDSLAESSKKARGEINKLNKVFASHDLDTLARKKPGLIQNRVNSGSARALRLLECETGGDCELPTAPAKSPATRSAKPN	>KPP23_OIS_x000D_MLTLKSKVLLAVALLAIVGGIFGAMYFQNKALRNSLVEQSKDLALTAENVSRLQTLVSSLEEDRADFREALDSLAESSKKARGEINKLNKVFASHDLDTLARKKPGLIQNRVNSGSARALRLLECETGGDCELPTAPAKSPATRSAKPN	TRUE	FQNKALRNSLVEQSKDLALTAENVSRLQTLVSSLEEDRADFREALDSLAESSKKARGEINKLNKVFASHDLDTLARKKPGLIQNRVNSGSARALRLLECETGGDCELPTAPAKSPATRSAKPN	>KPP23_OIS_x000D_FQNKALRNSLVEQSKDLALTAENVSRLQTLVSSLEEDRADFREALDSLAESSKKARGEINKLNKVFASHDLDTLARKKPGLIQNRVNSGSARALRLLECETGGDCELPTAPAKSPATRSAKPN	Singleton			149	123	26	2		590121715	KPP23_009	aactgaacaAGGTgtttgctagcc	MTSILSQGKNRVLSKIGLILVPLALCACSNVKPAEIASCRPLPQNLPLPAPLNLTEITWAVESGSGEPKFILTAKGYESLSRNTAELYRWISEAKAQLIYYTGALDPKGERNGRTADNPN	>KPP23_OOS_x000D_MTSILSQGKNRVLSKIGLILVPLALCACSNVKPAEIASCRPLPQNLPLPAPLNLTEITWAVESGSGEPKFILTAKGYESLSRNTAELYRWISEAKAQLIYYTGALDPKGERNGRTADNPN	CSNVKPAEIASCRPLPQNLPLPAPLNLTEITWAVESGSGEPKFILTAKGYESLSRNTAELYRWISEAKAQLIYYTGALDPKGERNGRTADNPN	>KPP23_OOS_MOD_x000D_CSNVKPAEIASCRPLPQNLPLPAPLNLTEITWAVESGSGEPKFILTAKGYESLSRNTAELYRWISEAKAQLIYYTGALDPKGERNGRTADNPN	KPP23			120	93	27	#NAME?	CSN	MTSILSQGKNRVLSKIGLILVPLALCA	ALCA	>KPP23_x000D_ALCA		1				216	Too long?
Kpp25	Kpp25	NC_024123.1	Complete	ovl		OIS	OOS	Pseudomonas	639163073	FF13_gp12	cttcatcggcaacaAGGTgagggt	MQPTPFLILLSLLVAAGLGGAAGWTIRGDRCEVEKAAMLAQAREAADQQRAAAVQKVREDAKITAASTDRVDVQQKDTEVRTQTVVKEVVRYVQNPAAGKCVLPPDWVRVYNASLGFDAAVRPVPETRPAPDGSAGRVRADGGGR	>Kpp25_OIS_x000D_MQPTPFLILLSLLVAAGLGGAAGWTIRGDRCEVEKAAMLAQAREAADQQRAAAVQKVREDAKITAASTDRVDVQQKDTEVRTQTVVKEVVRYVQNPAAGKCVLPPDWVRVYNASLGFDAAVRPVPETRPAPDGSAGRVRADGGGR	TRUE	RGDRCEVEKAAMLAQAREAADQQRAAAVQKVREDAKITAASTDRVDVQQKDTEVRTQTVVKEVVRYVQNPAAGKCVLPPDWVRVYNASLGFDAAVRPVPETRPAPDGSAGRVRADGGGR	>Kpp25_OIS_x000D_RGDRCEVEKAAMLAQAREAADQQRAAAVQKVREDAKITAASTDRVDVQQKDTEVRTQTVVKEVVRYVQNPAAGKCVLPPDWVRVYNASLGFDAAVRPVPETRPAPDGSAGRVRADGGGR	Singleton			145	119	26	2		639163072	FF13_gp11	ccgtcgttaaaGAGGTcgtccgct	MSKTPLLVSAFSLLIGCASTTPPLDSTQQCAPFPKPDQRLMVVPAEFELMVAADDKEALQTATSNNLIAKDSRDRLVELQKWLKEVLDGHQ	>Kpp25_OOS_x000D_MSKTPLLVSAFSLLIGCASTTPPLDSTQQCAPFPKPDQRLMVVPAEFELMVAADDKEALQTATSNNLIAKDSRDRLVELQKWLKEVLDGHQ	CASTTPPLDSTQQCAPFPKPDQRLMVVPAEFELMVAADDKEALQTATSNNLIAKDSRDRLVELQKWLKEVLDGHQ	>Kpp25_OOS_MOD_x000D_CASTTPPLDSTQQCAPFPKPDQRLMVVPAEFELMVAADDKEALQTATSNNLIAKDSRDRLVELQKWLKEVLDGHQ	Singleton			91	75	16	#NAME?	CAS	MSKTPLLVSAFSLLIG	LLIG	>Kpp25_x000D_LLIG		1	they got the wrong start, had to move it to get an overlapping lipoprotein	OSPWS		194
KS10	KS10	NC_011216.1	Complete	ovl		OIS	OOS	Burkholderia	CDS 6008:6469	not annotated/ putative i-spanin	ctggggaatcgGGAGctgcacgcc	MIDLPELDARYLRAIGAAVVVVLIATHGAAYFIGRANGKSAATRDNATAAQRAYQGDIKRIDRDIKRGQQAGQRADASVQRVDRYFHQLDEDARHDPPAPADDCVLPDVRLQRWRTANAGPFASAATAQSDASAGHAAAAGERPHAGPGSEPP	>KS10_OIS_x000D_MIDLPELDARYLRAIGAAVVVVLIATHGAAYFIGRANGKSAATRDNATAAQRAYQGDIKRIDRDIKRGQQAGQRADASVQRVDRYFHQLDEDARHDPPAPADDCVLPDVRLQRWRTANAGPFASAATAQSDASAGHAAAAGERPHAGPGSEPP	TRUE	RANGKSAATRDNATAAQRAYQGDIKRIDRDIKRGQQAGQRADASVQRVDRYFHQLDEDARHDPPAPADDCVLPDVRLQRWRTANAGPFASAATAQSDASAGHAAAAGERPHAGPGSEPP	>KS10_OIS_x000D_RANGKSAATRDNATAAQRAYQGDIKRIDRDIKRGQQAGQRADASVQRVDRYFHQLDEDARHDPPAPADDCVLPDVRLQRWRTANAGPFASAATAQSDASAGHAAAAGERPHAGPGSEPP	Singleton			153	119	34	1	I added Rz, has TMHMM TMD, start overlaps stop codon of endolysin	197725431	gp08	accagctcgatGAGGatgcccgtc	MTRLHLLTIACCLMSACSAGVPPTPDPLRVPPPPNLTRAPDTLPQPASGRMPDLEANHRDVARLYYGLAARFCGVLAAIDSMPSGCAPFLLMDNDDE	>KS10_OOS_x000D_MTRLHLLTIACCLMSACSAGVPPTPDPLRVPPPPNLTRAPDTLPQPASGRMPDLEANHRDVARLYYGLAARFCGVLAAIDSMPSGCAPFLLMDNDDE	CSAGVPPTPDPLRVPPPPNLTRAPDTLPQPASGRMPDLEANHRDVARLYYGLAARFCGVLAAIDSMPSGCAPFLLMDNDDE	>KS10_OOS_MOD_x000D_CSAGVPPTPDPLRVPPPPNLTRAPDTLPQPASGRMPDLEANHRDVARLYYGLAARFCGVLAAIDSMPSGCAPFLLMDNDDE	Singleton			97	81	16	#NAME?	CSA	MTRLHLLTIACCLMSA	LMSA	>KS10_x000D_LMSA		2	Two cysteines at position 11 and 12th. Cleave site at 16 found by both server.	ISPNI		200
KS14	KS14	NC_015273.1	Complete	ovl		OIS	OOS	Burkholderia	310657258	gp26/ rz/ lysB	atgccgagcgcgagaAGGcggccgc	MNPIAARLAPIALRVAAIALVVLAIAAGWFYVRELRAELAHAQDDAQLAHETVGRRDATIADMQKKEREHAKALAQLEAKHDGIAASLAQSETDFEALKHENEALRAWADGALPDDVVRLYNRPAITGADDYLAMRARRALHAAGDGPAH	>KS14_OIS_x000D_MNPIAARLAPIALRVAAIALVVLAIAAGWFYVRELRAELAHAQDDAQLAHETVGRRDATIADMQKKEREHAKALAQLEAKHDGIAASLAQSETDFEALKHENEALRAWADGALPDDVVRLYNRPAITGADDYLAMRARRALHAAGDGPAH	TRUE	RELRAELAHAQDDAQLAHETVGRRDATIADMQKKEREHAKALAQLEAKHDGIAASLAQSETDFEALKHENEALRAWADGALPDDVVRLYNRPAITGADDYLAMRARRALHAAGDGPAH	>KS14_OIS_x000D_RELRAELAHAQDDAQLAHETVGRRDATIADMQKKEREHAKALAQLEAKHDGIAASLAQSETDFEALKHENEALRAWADGALPDDVVRLYNRPAITGADDYLAMRARRALHAAGDGPAH	KS14			150	118	32	0	already annotated as Rz	310657257	gp25/ Rz1/ lysC	gaaaccgactttGAGGcgttgaaac	MKTKRCARGLMALCLMMLCACTTAPRSPEPTTTLQCAPVARCTLPATAPRTNDELRRALDITEAAWGECAARVDLIVDCQSKALSLTAPDHE	>KS14_OOS_x000D_MKTKRCARGLMALCLMMLCACTTAPRSPEPTTTLQCAPVARCTLPATAPRTNDELRRALDITEAAWGECAARVDLIVDCQSKALSLTAPDHE	CTTAPRSPEPTTTLQCAPVARCTLPATAPRTNDELRRALDITEAAWGECAARVDLIVDCQSKALSLTAPDHE	>KS14_OOS_MOD_x000D_CTTAPRSPEPTTTLQCAPVARCTLPATAPRTNDELRRALDITEAAWGECAARVDLIVDCQSKALSLTAPDHE	P2			92	72	20	#NAME?	CTT	MKTKRCARGLMALCLMMLCA	MLCA	>KS14_x000D_MLCA		4	has 4 Cys and looks a little bit big too		NCBI	190
KS5	KS5	NC_015265.1	Complete	emb		EIS	EOS	Burkholderia	310657164	gp32 / Rz	tcgatcgctacagccgGGTggccgc	MTISTRLFVAGAIALAGAAAVIAIQHARLVGASQRVNALERDVRNRTAERDAARRDVKVVTQYVDRVQVVREKGDTIVKEVPVYVDREADRACVVPVGFVRVHDAAAANVPVGDPGSADAAAAGVTLSAVAATVAGNYTTCHENAEQLIALQARVRDVEQEAP	>KS5_EIS_x000D_MTISTRLFVAGAIALAGAAAVIAIQHARLVGASQRVNALERDVRNRTAERDAARRDVKVVTQYVDRVQVVREKGDTIVKEVPVYVDREADRACVVPVGFVRVHDAAAANVPVGDPGSADAAAAGVTLSAVAATVAGNYTTCHENAEQLIALQARVRDVEQEAP	TRUE	RLVGASQRVNALERDVRNRTAERDAARRDVKVVTQYVDRVQVVREKGDTIVKEVPVYVDREADRACVVPVGFVRVHDAAAANVPVGDPGSADAAAAGVTLSAVAATVAGNYTTCHENAEQLIALQARVRDVEQEAP	>KS5_EIS_x000D_RLVGASQRVNALERDVRNRTAERDAARRDVKVVTQYVDRVQVVREKGDTIVKEVPVYVDREADRACVVPVGFVRVHDAAAANVPVGDPGSADAAAAGVTLSAVAATVAGNYTTCHENAEQLIALQARVRDVEQEAP	KS5			163	136	27	2	already annotated as Rz, but the start codon can be different.. this doesn't have a great SD, a V few bases before has a much better SD	310657163	gp31/ Rz1	accatcgtcaAGGAGGTtccggttt	MWTAKRIVPALFLSALCACTTQQPPTCRWAIPEALMRPPRALRSLPSPQPSPATTPPATKTPSS	>KS5_EOS_x000D_MWTAKRIVPALFLSALCACTTQQPPTCRWAIPEALMRPPRALRSLPSPQPSPATTPPATKTPSS	CTTQQPPTCRWAIPEALMRPPRALRSLPSPQPSPATTPPATKTPSS	>KS5_EOS_MOD_x000D_CTTQQPPTCRWAIPEALMRPPRALRSLPSPQPSPATTPPATKTPSS	KS5			64	46	18	#NAME?	CTT	MWTAKRIVPALFLSALCA	ALCA	>KS5_x000D_ALCA		1	can be cut at 2 different Cys but this one gives a better hit on lipoP		NCBI	182
KS9	KS9	NC_013055.1	Complete	emb		EIS	EOS	Burkholderia	255033755	Rz gp24	cgagcacgacgtactcGGAGGggct	MTWFDPRVWLAIVAAVVIGSAAGYFKGHRDADQSHTVETQAQRIRELVVERDESDRIARQQQGNAEDASNKRDQARADAARAASSADSLRQQVDELIARTRDPGDATGGAAAVGALDLLADMFGRTDEAAGEFARIADERGIAGRQCESDYDALTGAALR	>KS9_EIS_x000D_MTWFDPRVWLAIVAAVVIGSAAGYFKGHRDADQSHTVETQAQRIRELVVERDESDRIARQQQGNAEDASNKRDQARADAARAASSADSLRQQVDELIARTRDPGDATGGAAAVGALDLLADMFGRTDEAAGEFARIADERGIAGRQCESDYDALTGAALR	TRUE	KGHRDADQSHTVETQAQRIRELVVERDESDRIARQQQGNAEDASNKRDQARADAARAASSADSLRQQVDELIARTRDPGDATGGAAAVGALDLLADMFGRTDEAAGEFARIADERGIAGRQCESDYDALTGAALR	>KS9_EIS_x000D_KGHRDADQSHTVETQAQRIRELVVERDESDRIARQQQGNAEDASNKRDQARADAARAASSADSLRQQVDELIARTRDPGDATGGAAAVGALDLLADMFGRTDEAAGEFARIADERGIAGRQCESDYDALTGAALR	Bcep176			160	135	25	1	already annotated as Rz	255033756	Rz1 gp24'	cgccaacaacaGGGGaacgctgaag	MLRTNVIRRALMLPALLLLLTACASKSTSSSPVHAIPAMRPEARQPSAPSICLPTCSAGLTRLRENSRESLTSGALPGGSAKATTTR	>KS9_EOS_x000D_MLRTNVIRRALMLPALLLLLTACASKSTSSSPVHAIPAMRPEARQPSAPSICLPTCSAGLTRLRENSRESLTSGALPGGSAKATTTR	CASKSTSSSPVHAIPAMRPEARQPSAPSICLPTCSAGLTRLRENSRESLTSGALPGGSAKATTTR	>KS9_EOS_MOD_x000D_CASKSTSSSPVHAIPAMRPEARQPSAPSICLPTCSAGLTRLRENSRESLTSGALPGGSAKATTTR	Bcep176			87	65	22	#NAME?	CAS	MLRTNVIRRALMLPALLLLLTA	LLTA	>KS9_x000D_LLTA		2	already annotated as Rz1		NCBI	200
Kvp1	Kvp1	NC_011534.1	Complete	emb		EIS	EOS	Kluyvera	212671425	gp44 / gp18.5 / Rz like protein	aatctgagaaatggGGAGGgtagtt	MLKNLKSYAIAVAFALGMTLAYNHGYDKANTKWEQEVHNEYVKKVEATADKQTALNEVSRQYQEDLAALEGSTDRVINDLRNDGKRLRVKLSATSRELQANGGCLVDGRAELDEEFSKRLIGVTQRGDAWIKALQNTIKEMQQ	>Kvp1_EIS_x000D_MLKNLKSYAIAVAFALGMTLAYNHGYDKANTKWEQEVHNEYVKKVEATADKQTALNEVSRQYQEDLAALEGSTDRVINDLRNDGKRLRVKLSATSRELQANGGCLVDGRAELDEEFSKRLIGVTQRGDAWIKALQNTIKEMQQ	FALSE	DKANTKWEQEVHNEYVKKVEATADKQTALNEVSRQYQEDLAALEGSTDRVINDLRNDGKRLRVKLSATSRELQANGGCLVDGRAELDEEFSKRLIGVTQRGDAWIKALQNTIKEMQQ	>Kvp1_EIS_x000D_DKANTKWEQEVHNEYVKKVEATADKQTALNEVSRQYQEDLAALEGSTDRVINDLRNDGKRLRVKLSATSRELQANGGCLVDGRAELDEEFSKRLIGVTQRGDAWIKALQNTIKEMQQ	T7			143	117	26	1	already annotated as endopeptidase and gp18.5	CDS 36544..36795	not annotated/ putative o-spanin	actaaatgggaacAGGAGGTgcaca	MSTLRKLRRLRINRLLSMKSHDNTKKTLRRWKAALIGSLMICVTMVSGCVSSYQPPHENSKLTVDASLMVEPNLTKSLVSVLSE	>Kvp1_EOS_x000D_MSTLRKLRRLRINRLLSMKSHDNTKKTLRRWKAALIGSLMICVTMVSGCVSSYQPPHENSKLTVDASLMVEPNLTKSLVSVLSE	CVSSYQPPHENSKLTVDASLMVEPNLTKSLVSVLSE	>Kvp1_EOS_MOD_x000D_CVSSYQPPHENSKLTVDASLMVEPNLTKSLVSVLSE	KVP1		Too long signal sequence	84	36	48	#NAME?	CVS	MSTLRKLRRLRINRLLSMKSHDNTKKTLRRWKAALIGSLMICVTMVSG	MVSG	>Kvp1_x000D_MVSG		0	this seq has a perfect SD, but the SS is very long, still gives a hit on lipoP... if it starts with the next M, it has a bad SD, but still gives a great lipoP hit,... also the SS can be cut at 2 places	OSPNI	NCBI	153
KVP40	KVP40	NC_005083.2	Complete	sep		SIS	SOS	vibrio	34419321	KVP40.0086	tatgaataatatgGGAGtaatatc	MFAQYKIYVLLAIAAVFIGSIGYLKYENVSLEKELVTQIAEVERLTGDNERLHATVESKDHTIENWRSVYNEQEQYRSKLQKDLDELTATIDTYKSRQDIVFKKPGLVQIKEQKALDKFFDEVRNGQ	>KVP40_SIS_x000D_MFAQYKIYVLLAIAAVFIGSIGYLKYENVSLEKELVTQIAEVERLTGDNERLHATVESKDHTIENWRSVYNEQEQYRSKLQKDLDELTATIDTYKSRQDIVFKKPGLVQIKEQKALDKFFDEVRNGQ	TRUE	KYENVSLEKELVTQIAEVERLTGDNERLHATVESKDHTIENWRSVYNEQEQYRSKLQKDLDELTATIDTYKSRQDIVFKKPGLVQIKEQKALDKFFDEVRNGQ	>KVP40_SIS_x000D_KYENVSLEKELVTQIAEVERLTGDNERLHATVESKDHTIENWRSVYNEQEQYRSKLQKDLDELTATIDTYKSRQDIVFKKPGLVQIKEQKALDKFFDEVRNGQ	KVP40			127	103	24	0		34419322 87 (− 9)	KVP40.0087	ttcagattaaagagcagaAGGctc	MVNKIIAIALCLTLVGCIGTPKEPVPEPPKNEIVHPNIPTPPPNPGVKILVITTDTIKANTAYVGFEYDEWLDFAKWMHSYKSYNQDLLEVIRLYKEQDPNIQKKVENN	>KVP40_SOS_x000D_MVNKIIAIALCLTLVGCIGTPKEPVPEPPKNEIVHPNIPTPPPNPGVKILVITTDTIKANTAYVGFEYDEWLDFAKWMHSYKSYNQDLLEVIRLYKEQDPNIQKKVENN	CIGTPKEPVPEPPKNEIVHPNIPTPPPNPGVKILVITTDTIKANTAYVGFEYDEWLDFAKWMHSYKSYNQDLLEVIRLYKEQDPNIQKKVENN	>KVP40_SOS_MOD_x000D_CIGTPKEPVPEPPKNEIVHPNIPTPPPNPGVKILVITTDTIKANTAYVGFEYDEWLDFAKWMHSYKSYNQDLLEVIRLYKEQDPNIQKKVENN	KVP40			109	93	16	#NAME?	CIG	MVNKIIAIALCLTLVG	TLVG	>KVP40_x000D_TLVG		0	cysteines at position 8 and 20 are deleted. PROSITE cleaves at position 25. No Cysteine in periplasmic domain. Cysteine 25 alligns with lambda with short spacer.	was annotated as ovl, had to change to sep after review		196
L13	L13	NC_021317.1	Complete	ovl		OIS	OOS	Salmonella	509139381	_gp27	tagcgtataaagaaaGGGGatact	MNWKVTAVITAAGILSLWLYGQYNYRSGWVEGRENLVSQQQKKAQAELTKKTQRQQQNDTKAASAESEGEENSEAITREVIKYVTRPGRTVCEFPPERVSIKRRAAENANSIPGYDTNAAAVQAYSTEQ	>L13_OIS_x000D_MNWKVTAVITAAGILSLWLYGQYNYRSGWVEGRENLVSQQQKKAQAELTKKTQRQQQNDTKAASAESEGEENSEAITREVIKYVTRPGRTVCEFPPERVSIKRRAAENANSIPGYDTNAAAVQAYSTEQ	FALSE	NYRSGWVEGRENLVSQQQKKAQAELTKKTQRQQQNDTKAASAESEGEENSEAITREVIKYVTRPGRTVCEFPPERVSIKRRAAENANSIPGYDTNAAAVQAYSTEQ	>L13_OIS_x000D_NYRSGWVEGRENLVSQQQKKAQAELTKKTQRQQQNDTKAASAESEGEENSEAITREVIKYVTRPGRTVCEFPPERVSIKRRAAENANSIPGYDTNAAAVQAYSTEQ	Jersey			129	106	23	1		CDS 19922..20182	not annotated/ putative o-spanin	aagaaaattcGGAGGctatcaccc	MKLSNTLPVLAVLSVSFLLNGCQSNDAPPRMLIPSLDMTLMQPPCKLIPPSSDADEDLAIDVRNAECTRQLRLKVFRLQEYIRNILE	>L13_OOS_x000D_MKLSNTLPVLAVLSVSFLLNGCQSNDAPPRMLIPSLDMTLMQPPCKLIPPSSDADEDLAIDVRNAECTRQLRLKVFRLQEYIRNILE	CQSNDAPPRMLIPSLDMTLMQPPCKLIPPSSDADEDLAIDVRNAECTRQLRLKVFRLQEYIRNILE	>L13_OOS_MOD_x000D_CQSNDAPPRMLIPSLDMTLMQPPCKLIPPSSDADEDLAIDVRNAECTRQLRLKVFRLQEYIRNILE	Jersey			87	66	21	#NAME?	CQS	MKLSNTLPVLAVLSVSFLLNG	LLNG	>L13_x000D_LLNG		2	found an overlapping o-spanin	OSPNI		172
L-413C	L-413C	NC_004745.1	Complete	ovl		OIS	OOS	Enterobacteria	30065715	LysB	tcagcgtcttgAGGAGcgggaacc	MSKLMIVLVVLLSLAVSGLFLVKHKNASLRASLDRANNVASEQQTTITMLKNQLHVALTRADKNELAQVALRQELENAAKREAQREKTITRLLNENEDFRRWYGADLPDAVRRLHQRPACADASDCPQRLPESESLPDAGQ	>L-413C_OIS_x000D_MSKLMIVLVVLLSLAVSGLFLVKHKNASLRASLDRANNVASEQQTTITMLKNQLHVALTRADKNELAQVALRQELENAAKREAQREKTITRLLNENEDFRRWYGADLPDAVRRLHQRPACADASDCPQRLPESESLPDAGQ	TRUE	KHKNASLRASLDRANNVASEQQTTITMLKNQLHVALTRADKNELAQVALRQELENAAKREAQREKTITRLLNENEDFRRWYGADLPDAVRRLHQRPACADASDCPQRLPESESLPDAGQ	>L-413C_OIS_x000D_KHKNASLRASLDRANNVASEQQTTITMLKNQLHVALTRADKNELAQVALRQELENAAKREAQREKTITRLLNENEDFRRWYGADLPDAVRRLHQRPACADASDCPQRLPESESLPDAGQ	P2			141	119	22	2		CDS 8204..8494	not annotated/ putative o-spanin	agaaaaccatcacGAGattactca	MKTKIFAAGTVLTCLMLCAGCTSARPAQTPVIVHNACPKVSLCPMPGSDPQKNGDLSADIRLLENALARCASQVKMIKHCQDENDAQTRQPAQGAD	>L-413C_OOS_x000D_MKTKIFAAGTVLTCLMLCAGCTSARPAQTPVIVHNACPKVSLCPMPGSDPQKNGDLSADIRLLENALARCASQVKMIKHCQDENDAQTRQPAQGAD	CTSARPAQTPVIVHNACPKVSLCPMPGSDPQKNGDLSADIRLLENALARCASQVKMIKHCQDENDAQTRQPAQGAD	>L-413C_OOS_MOD_x000D_CTSARPAQTPVIVHNACPKVSLCPMPGSDPQKNGDLSADIRLLENALARCASQVKMIKHCQDENDAQTRQPAQGAD	P2			96	76	20	#NAME?	CTS	MKTKIFAAGTVLTCLMLCAG	LCAG	>L-413C_x000D_LCAG		4	First cystine at 17th position. Not recongnized by both servers. Too long sequence. TMD from 44-62. we had the wrong start site first, changed it downstream	OSPNI		195
lambda	lambda	NC_001416.1	Complete	emb		EIS	EOS	Enterobacteria	9626310	Rz	cggaacggtcagaGAGattgatgt	MSRVTAIISALVICIIVCLSWAVNHYRDNAITYKAQRDKNARELKLANAAITDMQMRQRDVAALDAKYTKELADAKAENDALRDDVAAGRRRLHIKAVCQSVREATTASGVDNAASPRLADTAERDYFTLRERLITMQKQLEGTQKYINEQCR	>lambda_EIS_x000D_MSRVTAIISALVICIIVCLSWAVNHYRDNAITYKAQRDKNARELKLANAAITDMQMRQRDVAALDAKYTKELADAKAENDALRDDVAAGRRRLHIKAVCQSVREATTASGVDNAASPRLADTAERDYFTLRERLITMQKQLEGTQKYINEQCR	TRUE	NHYRDNAITYKAQRDKNARELKLANAAITDMQMRQRDVAALDAKYTKELADAKAENDALRDDVAAGRRRLHIKAVCQSVREATTASGVDNAASPRLADTAERDYFTLRERLITMQKQLEGTQKYINEQCR	>lambda_EIS_x000D_NHYRDNAITYKAQRDKNARELKLANAAITDMQMRQRDVAALDAKYTKELADAKAENDALRDDVAAGRRRLHIKAVCQSVREATTASGVDNAASPRLADTAERDYFTLRERLITMQKQLEGTQKYINEQCR	Lambda			153	130	23	2		13878757	Rz1	caaaatacacgaAGGAGttagctg	MLKLKMMLCVMMLPLVVVGCTSKQSVSQCVKPPPPPAWIMQPPPDWQTPLNGIISPSERG	>lambda_EOS_x000D_MLKLKMMLCVMMLPLVVVGCTSKQSVSQCVKPPPPPAWIMQPPPDWQTPLNGIISPSERG	CTSKQSVSQCVKPPPPPAWIMQPPPDWQTPLNGIISPSERG	>lambda_EOS_MOD_x000D_CTSKQSVSQCVKPPPPPAWIMQPPPDWQTPLNGIISPSERG	Lambda			60	41	19	#NAME?	CTS	MLKLKMMLCVMMLPLVVVG	VVVG	>lambda_x000D_VVVG		1	First was on 9th position			171
LIT1	LIT1	NC_013692.1	Complete	emb		EIS	EOS	Pseudomonas	282598895	hypothetical protein PP-LIT1_gp48	gcaaggcggtaagGGtggtgaccca	MTISARQIRWVAEVLLFAIIALYAYNKGFVKAETKTNAEWELRMMQAERTAEENKKAIEQSLLEAMNEVKKDADEQLADQASRIAAADAQSRSLREQVARLRDDLIADGARATTERHASNAASVVLADLYGSCVSHRQELAGALDRSHAAGLTCQKSYAIVKSLGHAPPQ	>LIT1_EIS_x000D_MTISARQIRWVAEVLLFAIIALYAYNKGFVKAETKTNAEWELRMMQAERTAEENKKAIEQSLLEAMNEVKKDADEQLADQASRIAAADAQSRSLREQVARLRDDLIADGARATTERHASNAASVVLADLYGSCVSHRQELAGALDRSHAAGLTCQKSYAIVKSLGHAPPQ	FALSE	VKAETKTNAEWELRMMQAERTAEENKKAIEQSLLEAMNEVKKDADEQLADQASRIAAADAQSRSLREQVARLRDDLIADGARATTERHASNAASVVLADLYGSCVSHRQELAGALDRSHAAGLTCQKSYAIVKSLGHAPPQ	>LIT1_EIS_x000D_VKAETKTNAEWELRMMQAERTAEENKKAIEQSLLEAMNEVKKDADEQLADQASRIAAADAQSRSLREQVARLRDDLIADGARATTERHASNAASVVLADLYGSCVSHRQELAGALDRSHAAGLTCQKSYAIVKSLGHAPPQ	LIT1			170	141	29	2	seems long though, found an embedded Rz1 in it.. proteins arnd seem to be the lysis cassette	CDS 28150..28383	not annotated/ putative o-spanin	atgaacgaggtaaaaaaagatgctg	MNNWLIKLPALLLLMLSLVACGSKSPVYVTTSSPTVPELPLSGMQATLPLWCSPTCTEAVSAIDKNSQERLTEAMQQD	>LIT1_EOS_x000D_MNNWLIKLPALLLLMLSLVACGSKSPVYVTTSSPTVPELPLSGMQATLPLWCSPTCTEAVSAIDKNSQERLTEAMQQD	CGSKSPVYVTTSSPTVPELPLSGMQATLPLWCSPTCTEAVSAIDKNSQERLTEAMQQD	>LIT1_EOS_MOD_x000D_CGSKSPVYVTTSSPTVPELPLSGMQATLPLWCSPTCTEAVSAIDKNSQERLTEAMQQD	LIT1			78	58	20	#NAME?	CGS	MNNWLIKLPALLLLMLSLVA	SLVA	>LIT1_x000D_SLVA		2	found it embedded in Rz1, can hav a diff start codon, as the SD isn't that great	OSPNI	NCBI	199
LKA1	LKA1	NC_009936.1	Complete	ovl		OIS	OOS	enterobacteria	158345188	putative Rz-like protein/ gp54	accgactgtgcatgGAGGacgtgcg	MRLTVALILALVVAVGAGLYAAQKAWQYHRTAENLASQLEAAEARIGRIQQGVLAVETRATAVEREVRGALNEEPAWRDAPVPPAVRSELCKQLKC	>LKA1_OIS_x000D_MRLTVALILALVVAVGAGLYAAQKAWQYHRTAENLASQLEAAEARIGRIQQGVLAVETRATAVEREVRGALNEEPAWRDAPVPPAVRSELCKQLKC	TRUE	QKAWQYHRTAENLASQLEAAEARIGRIQQGVLAVETRATAVEREVRGALNEEPAWRDAPVPPAVRSELCKQLKC	>LKA1_OIS_x000D_QKAWQYHRTAENLASQLEAAEARIGRIQQGVLAVETRATAVEREVRGALNEEPAWRDAPVPPAVRSELCKQLKC	Bf7			96	74	22	2	already annotated as Rz	158345189	putative Rz1-like protein/ gp55	gaacgagaggtgcGAGGTgcgctga	MKNLLGGMLLCLLPFVASCASSSSAEPVRCQHPAVQPDTNAGLVLGLLAYHKAVEQCNALNGFID	>LKA1_OOS_x000D_MKNLLGGMLLCLLPFVASCASSSSAEPVRCQHPAVQPDTNAGLVLGLLAYHKAVEQCNALNGFID	CASSSSAEPVRCQHPAVQPDTNAGLVLGLLAYHKAVEQCNALNGFID	>LKA1_OOS_MOD_x000D_CASSSSAEPVRCQHPAVQPDTNAGLVLGLLAYHKAVEQCNALNGFID	Bf7			65	47	18	#NAME?	CAS	MKNLLGGMLLCLLPFVAS	FVAS	>LKA1_x000D_FVAS		2	already annotated as Rz1		NCBI	121
LKD16	LKD16	NC_009935.1	Complete	ovl		OIS	OOS	Pseudomonas	158345073	putative Rz-like protein / gp46	atcgccgcaacgcGGAGatcaagaa	MPRTIVAILVLAVVALGASYGFVQSYRALGIAQEEITRQTARAEALEVRYATLQRHVQEVAAKTNTQRQEVDRALDQNRPWADRPVPAAVVDSLCNRPGARCAVRTPTD	>LKD16_OIS_x000D_MPRTIVAILVLAVVALGASYGFVQSYRALGIAQEEITRQTARAEALEVRYATLQRHVQEVAAKTNTQRQEVDRALDQNRPWADRPVPAAVVDSLCNRPGARCAVRTPTD	TRUE	QSYRALGIAQEEITRQTARAEALEVRYATLQRHVQEVAAKTNTQRQEVDRALDQNRPWADRPVPAAVVDSLCNRPGARCAVRTPTD	>LKD16_OIS_x000D_QSYRALGIAQEEITRQTARAEALEVRYATLQRHVQEVAAKTNTQRQEVDRALDQNRPWADRPVPAAVVDSLCNRPGARCAVRTPTD	phiKMV			109	86	23	2	already annotated as Rz	158345074	putative Rz1-like protein / gp46.1	aacacccagcgccAGGAGGTggacc	MPWTRTARGLTGLCLLLSLTACATAPAPAVLCEHPLIDPTTQAGLIRAVAAYQDALDLCNALNQGD	>LKD16_OOS_x000D_MPWTRTARGLTGLCLLLSLTACATAPAPAVLCEHPLIDPTTQAGLIRAVAAYQDALDLCNALNQGD	CATAPAPAVLCEHPLIDPTTQAGLIRAVAAYQDALDLCNALNQGD	>LKD16_OOS_MOD_x000D_CATAPAPAVLCEHPLIDPTTQAGLIRAVAAYQDALDLCNALNQGD	phiKMV			66	45	21	#NAME?	CAT	MPWTRTARGLTGLCLLLSLTA	SLTA	>LKD16_x000D_SLTA		2	already annotated as Rz1		NCBI	131
LPB1	LPB1	HE584812.1	Complete	ovl		OIS	OOS	Pseudomonas	371779627	Rz	ccagctcagcgtcGAGaaatcgcc	MTWRVGLIVFVLLVMVWTAGWWGGREAGLSDGRAACADAQTRAYRDVLEQSATQLKAVQDTSAALFQRLAQRADSDQQTTRELRHALAETAADRAACRFPAGVMQQLETARQRAAKATTGGLGSTVPDPGGGD	>LPB1_OIS_x000D_MTWRVGLIVFVLLVMVWTAGWWGGREAGLSDGRAACADAQTRAYRDVLEQSATQLKAVQDTSAALFQRLAQRADSDQQTTRELRHALAETAADRAACRFPAGVMQQLETARQRAAKATTGGLGSTVPDPGGGD	TRUE	REAGLSDGRAACADAQTRAYRDVLEQSATQLKAVQDTSAALFQRLAQRADSDQQTTRELRHALAETAADRAACRFPAGVMQQLETARQRAAKATTGGLGSTVPDPGGGD	>LPB1_OIS_x000D_REAGLSDGRAACADAQTRAYRDVLEQSATQLKAVQDTSAALFQRLAQRADSDQQTTRELRHALAETAADRAACRFPAGVMQQLETARQRAAKATTGGLGSTVPDPGGGD	DMS3			133	109	24	2		371779628	putative Rz.1 protein	accaacaaactactcgGGAGcttcgcc	MPWPKPLLIALPAAFLLASCSSSKPPVNVPPRPLPAALAQPCPTPVAVTDDSPDATAIALKQLYDQYGLCAGLHWDTVRHLQKD	>LPB1_OOS_x000D_MPWPKPLLIALPAAFLLASCSSSKPPVNVPPRPLPAALAQPCPTPVAVTDDSPDATAIALKQLYDQYGLCAGLHWDTVRHLQKD	CSSSKPPVNVPPRPLPAALAQPCPTPVAVTDDSPDATAIALKQLYDQYGLCAGLHWDTVRHLQKD	>LPB1_OOS_MOD_x000D_CSSSKPPVNVPPRPLPAALAQPCPTPVAVTDDSPDATAIALKQLYDQYGLCAGLHWDTVRHLQKD	DMS3			84	65	19	#NAME?	CSS	MPWPKPLLIALPAAFLLAS	LLAS	>LPB1_x000D_LLAS		2				174
Luz19	Luz19	NC_010326.1	Complete	ovl		OIS	OOS	Pseudomonas	167600492	Rz protein / gp46	atcgccgcaacgcGGAGatcaagca	MPRTIVAILVLAVVALGASYGFVQSYRALGIAQEEIKRQTARAEALEVRYATLQRHVQEVAARTNTQRQEVDRALDQNRPWADRPVPAAVVDSLCNRPGARCAVRTPTD	>Luz19_OIS_x000D_MPRTIVAILVLAVVALGASYGFVQSYRALGIAQEEIKRQTARAEALEVRYATLQRHVQEVAARTNTQRQEVDRALDQNRPWADRPVPAAVVDSLCNRPGARCAVRTPTD	TRUE	QSYRALGIAQEEIKRQTARAEALEVRYATLQRHVQEVAARTNTQRQEVDRALDQNRPWADRPVPAAVVDSLCNRPGARCAVRTPTD	>Luz19_OIS_x000D_QSYRALGIAQEEIKRQTARAEALEVRYATLQRHVQEVAARTNTQRQEVDRALDQNRPWADRPVPAAVVDSLCNRPGARCAVRTPTD	phiKMV			109	86	23	2	already annotated as Rz	167600493	Rz1 protein/ gp46.1	aacacccagcgccAGGAGGTggacc	MPWTRTARGLTGLCLLLSLTACATAPAPAVLCEHPLIDPTTQAGLIRAVAAYQDALDLCNALNQGD	>Luz19_OOS_x000D_MPWTRTARGLTGLCLLLSLTACATAPAPAVLCEHPLIDPTTQAGLIRAVAAYQDALDLCNALNQGD	CATAPAPAVLCEHPLIDPTTQAGLIRAVAAYQDALDLCNALNQGD	>Luz19_OOS_MOD_x000D_CATAPAPAVLCEHPLIDPTTQAGLIRAVAAYQDALDLCNALNQGD	phiKMV			66	45	21	#NAME?	CAT	MPWTRTARGLTGLCLLLSLTA	SLTA	>Luz19_x000D_SLTA		2	already annotated as Rz1		NCBI	131
Luz7	Luz7	NC_013691.1	Complete	emb		EIS	EOS	Pseudomonas	282599444	hypothetical protein PP-LUZ7_gp052	agaaagccgtcaaggcGGTgaccgc	MTITPRMLRWFGEALLVLVLCWWAYSQGVGKTNEAWESRMEAAQKAADENTKSIEQSMLNAIEEVKKDADEQLAAQATRIAAADAQSRSLRVQVSGLRDQLIAEGASAGRERHASNAAAVVLADLYGSCVADRQELAAAFDRSHAAGLTCQKSYAIVRSVGSAPSP	>Luz7_EIS_x000D_MTITPRMLRWFGEALLVLVLCWWAYSQGVGKTNEAWESRMEAAQKAADENTKSIEQSMLNAIEEVKKDADEQLAAQATRIAAADAQSRSLRVQVSGLRDQLIAEGASAGRERHASNAAAVVLADLYGSCVADRQELAAAFDRSHAAGLTCQKSYAIVRSVGSAPSP	FALSE	KTNEAWESRMEAAQKAADENTKSIEQSMLNAIEEVKKDADEQLAAQATRIAAADAQSRSLRVQVSGLRDQLIAEGASAGRERHASNAAAVVLADLYGSCVADRQELAAAFDRSHAAGLTCQKSYAIVRSVGSAPSP	>Luz7_EIS_x000D_KTNEAWESRMEAAQKAADENTKSIEQSMLNAIEEVKKDADEQLAAQATRIAAADAQSRSLRVQVSGLRDQLIAEGASAGRERHASNAAAVVLADLYGSCVADRQELAAAFDRSHAAGLTCQKSYAIVRSVGSAPSP	LIT1			166	136	30	2	might hav a diff start codon coz this doesnt hav such a great SD	CDS 27928..28161	not annotated/ putative o-spanin	atcgaagaggtgaagaaagatgcag	MNNWLLKLPALLLLMLSLAACGSKSPVYVTNSLPKVPPLDVSAMQAMPPLWCSPTCTEAVLRIDKNSQQRLTEAMQQD	>Luz7_EOS_x000D_MNNWLLKLPALLLLMLSLAACGSKSPVYVTNSLPKVPPLDVSAMQAMPPLWCSPTCTEAVLRIDKNSQQRLTEAMQQD	CGSKSPVYVTNSLPKVPPLDVSAMQAMPPLWCSPTCTEAVLRIDKNSQQRLTEAMQQD	>Luz7_EOS_MOD_x000D_CGSKSPVYVTNSLPKVPPLDVSAMQAMPPLWCSPTCTEAVLRIDKNSQQRLTEAMQQD	LIT1			78	58	20	#NAME?	CGS	MNNWLLKLPALLLLMLSLAA	SLAA	>Luz7_x000D_SLAA		2	found it embedded in +1 frame, they didnt get Rz1, annotated in my seq file,has a decent SD, awesome hit from lipoP too	OSPNI	NCBI	194
Lw1	Lw1	NC_021344.2	Complete	sep		SIS	SOS	Enterobacteria	509141729	PseT.3 conserved hypothetical protein/ Lw1_gp070	acagtttataccGGAagaatataa	MTLPAFPKLTSLVWPVLVALSLAGLLYMTITLKSENDQLAKDIKELRDDVKKVKETNNTNTVIYVEQKAKDQQLVKDAGRKDLLFKKPGLIEIKINKSFEEYMRDFEK	>Lw1_SIS_x000D_MTLPAFPKLTSLVWPVLVALSLAGLLYMTITLKSENDQLAKDIKELRDDVKKVKETNNTNTVIYVEQKAKDQQLVKDAGRKDLLFKKPGLIEIKINKSFEEYMRDFEK	TRUE	TLKSENDQLAKDIKELRDDVKKVKETNNTNTVIYVEQKAKDQQLVKDAGRKDLLFKKPGLIEIKINKSFEEYMRDFEK	>Lw1_SIS_x000D_TLKSENDQLAKDIKELRDDVKKVKETNNTNTVIYVEQKAKDQQLVKDAGRKDLLFKKPGLIEIKINKSFEEYMRDFEK	KP27			108	78	30	0	already annotated as pseT.3	509141730	PseT.2 conserved hypothetical protein/ Lw1_gp071	agagtatatgaGAGatttcgaaaa	MKITTLALVLGVLLVGCAEKPPEKILPTLPAKVNPVDVKWKVMAEVREIDGKKYLVMPFDGNPYVALSYPDSLIFRSWMNDVKRQKDQTDNILCTVGYSEKCKLRDSK	>Lw1_SOS_x000D_MKITTLALVLGVLLVGCAEKPPEKILPTLPAKVNPVDVKWKVMAEVREIDGKKYLVMPFDGNPYVALSYPDSLIFRSWMNDVKRQKDQTDNILCTVGYSEKCKLRDSK	CAEKPPEKILPTLPAKVNPVDVKWKVMAEVREIDGKKYLVMPFDGNPYVALSYPDSLIFRSWMNDVKRQKDQTDNILCTVGYSEKCKLRDSK	>Lw1_SOS_MOD_x000D_CAEKPPEKILPTLPAKVNPVDVKWKVMAEVREIDGKKYLVMPFDGNPYVALSYPDSLIFRSWMNDVKRQKDQTDNILCTVGYSEKCKLRDSK	KP27			108	92	16	#NAME?	CAE	MKITTLALVLGVLLVG	LLVG	>Lw1_x000D_LLVG		2	already annotated as pSeT.2			170
M6	M6	NC_007809.1	Complete	emb		EIS	EOS	Pseudomonas	149408250	putative phage lysis protein/ ORF21	gacaagggcGGGGtctgaccc	MFGFPSSKVWAAAGVLLAVALIAFAGYGYGYGSGKADATAEAAEAMDKYKEEVRAREREQERLLAEANDKNREQEKAHEQRVADLRAEFAQQQADARARDERTIADLRSGNQRLRLQVSSCGAARSGAAESAPGGADGAGTAELAPETSAALWGIAADGDRAIRKLTALQAWARSAVQLCTIPQPENQQ	>M6_EIS_x000D_MFGFPSSKVWAAAGVLLAVALIAFAGYGYGYGSGKADATAEAAEAMDKYKEEVRAREREQERLLAEANDKNREQEKAHEQRVADLRAEFAQQQADARARDERTIADLRSGNQRLRLQVSSCGAARSGAAESAPGGADGAGTAELAPETSAALWGIAADGDRAIRKLTALQAWARSAVQLCTIPQPENQQ	TRUE	SGKADATAEAAEAMDKYKEEVRAREREQERLLAEANDKNREQEKAHEQRVADLRAEFAQQQADARARDERTIADLRSGNQRLRLQVSSCGAARSGAAESAPGGADGAGTAELAPETSAALWGIAADGDRAIRKLTALQAWARSAVQLCTIPQPENQQ	>M6_EIS_x000D_SGKADATAEAAEAMDKYKEEVRAREREQERLLAEANDKNREQEKAHEQRVADLRAEFAQQQADARARDERTIADLRSGNQRLRLQVSSCGAARSGAAESAPGGADGAGTAELAPETSAALWGIAADGDRAIRKLTALQAWARSAVQLCTIPQPENQQ	Lambda			189	157	32	2	starts from "V". Is it based on the good SD seq. wasn't annotated in the very first version of the genome. but was annotated later probably an year after	CDS 12553:12819	not annotated/ putative o-spanin	agaaccgtgaacAGGAGaaagccc	MNSVSQTSGRSSPNSKRTPGRGMSALLLICGLAISGCASKSPLVVRPDPVRLSPPPAELMEPEQPNLRQRLQQLSGESPQTATGPSGN	>M6_EOS_x000D_MNSVSQTSGRSSPNSKRTPGRGMSALLLICGLAISGCASKSPLVVRPDPVRLSPPPAELMEPEQPNLRQRLQQLSGESPQTATGPSGN	CASKSPLVVRPDPVRLSPPPAELMEPEQPNLRQRLQQLSGESPQTATGPSGN	>M6_EOS_MOD_x000D_CASKSPLVVRPDPVRLSPPPAELMEPEQPNLRQRLQQLSGESPQTATGPSGN	M6		Too long signal sequence	88	52	36	#NAME?	CAS	MNSVSQTSGRSSPNSKRTPGRGMSALLLICGLAISG	AISG	>M6_x000D_AISG		0	found it embedded in i-spanin, can have a diff start codon, from a M downstream, both positions give good lipoP scores	OSPNI		209	Too long?
Marshall	Marshall	NC_022772.1	Complete	sep		SIS	SOS	Salmonella	568191928	i-spanin	tccaatgaaataAGGAGaatcacc	MKRLILGVVLAGLALPAAAKLNSTGDKLWSDLSYCAGFSQAVAIDKSGSIENFAELWNTGNVSTAVVNAGIEFNRYKQGAYNLKGYLNDDEFNRGGMEAGDLIMTGRMGTQGRMTVRQCRSLPSPALQKGVQVGRHHLNLINDGNQCVKVFEYSATQTSDRVLKKEWRTRALGLRAWLVENDYYFEDRVQNGLKDLATNLSVNLDDPRMLRELQQTRVDCDNMMKENE	>Marshall_SIS_x000D_MKRLILGVVLAGLALPAAAKLNSTGDKLWSDLSYCAGFSQAVAIDKSGSIENFAELWNTGNVSTAVVNAGIEFNRYKQGAYNLKGYLNDDEFNRGGMEAGDLIMTGRMGTQGRMTVRQCRSLPSPALQKGVQVGRHHLNLINDGNQCVKVFEYSATQTSDRVLKKEWRTRALGLRAWLVENDYYFEDRVQNGLKDLATNLSVNLDDPRMLRELQQTRVDCDNMMKENE	FALSE	STGDKLWSDLSYCAGFSQAVAIDKSGSIENFAELWNTGNVSTAVVNAGIEFNRYKQGAYNLKGYLNDDEFNRGGMEAGDLIMTGRMGTQGRMTVRQCRSLPSPALQKGVQVGRHHLNLINDGNQCVKVFEYSATQTSDRVLKKEWRTRALGLRAWLVENDYYFEDRVQNGLKDLATNLSVNLDDPRMLRELQQTRVDCDNMMKENE	>Marshall_SIS_x000D_STGDKLWSDLSYCAGFSQAVAIDKSGSIENFAELWNTGNVSTAVVNAGIEFNRYKQGAYNLKGYLNDDEFNRGGMEAGDLIMTGRMGTQGRMTVRQCRSLPSPALQKGVQVGRHHLNLINDGNQCVKVFEYSATQTSDRVLKKEWRTRALGLRAWLVENDYYFEDRVQNGLKDLATNLSVNLDDPRMLRELQQTRVDCDNMMKENE	Singleton		Too long?	228	206	22	3	a bit too long for an i-spanin? Adrian Luna's 464 submission, taking his word!	568191929	o-spanin	caatatgatgaAGGAGaacgagtg	MKCKILLLMVLIAGCVNAAPPSKLNTCVAWMETYQQFHPDDKDTSILLSDFEGELKRLDLFSVDQIENALDLPMMLTAADNSPQTKKDLMYCRGIAQDFVGFQNKVSG	>Marshall_SOS_x000D_MKCKILLLMVLIAGCVNAAPPSKLNTCVAWMETYQQFHPDDKDTSILLSDFEGELKRLDLFSVDQIENALDLPMMLTAADNSPQTKKDLMYCRGIAQDFVGFQNKVSG	CVNAAPPSKLNTCVAWMETYQQFHPDDKDTSILLSDFEGELKRLDLFSVDQIENALDLPMMLTAADNSPQTKKDLMYCRGIAQDFVGFQNKVSG	>Marshall_SOS_MOD_x000D_CVNAAPPSKLNTCVAWMETYQQFHPDDKDTSILLSDFEGELKRLDLFSVDQIENALDLPMMLTAADNSPQTKKDLMYCRGIAQDFVGFQNKVSG	Singleton			108	94	14	#NAME?	CVN	MKCKILLLMVLIAG	LIAG	>Marshall_x000D_LIAG		2				300	Too long?
mEp043 c-1	mEp043_c-1	NC_019706	Complete	emb		EIS	EOS	Enterobacteria	428781799	lysis protein Rz	cggaacggtcagagagattGAGGT	MSRVTAIISALVICIIVSLSWAVNHYRDNAITYKEQRDKAAFIIADMQKRQRNVAELDARYTKELADANATIESLRADVSAGRKRMQVAATCAKSTTGASSMGDGESPRLTADAELNYYRLRSGIDRITAQVNYLQEYIRTQCLR	>mEp043_c-1_EIS_x000D_MSRVTAIISALVICIIVSLSWAVNHYRDNAITYKEQRDKAAFIIADMQKRQRNVAELDARYTKELADANATIESLRADVSAGRKRMQVAATCAKSTTGASSMGDGESPRLTADAELNYYRLRSGIDRITAQVNYLQEYIRTQCLR	FALSE	NHYRDNAITYKEQRDKAAFIIADMQKRQRNVAELDARYTKELADANATIESLRADVSAGRKRMQVAATCAKSTTGASSMGDGESPRLTADAELNYYRLRSGIDRITAQVNYLQEYIRTQCLR	>mEp043_c-1_EIS_x000D_NHYRDNAITYKEQRDKAAFIIADMQKRQRNVAELDARYTKELADANATIESLRADVSAGRKRMQVAATCAKSTTGASSMGDGESPRLTADAELNYYRLRSGIDRITAQVNYLQEYIRTQCLR	Lambda			145	122	23	2	annotated as Rz	CDS 40944..41126	not annotated/ putative o-spanin	ccagatatacaaAGGAGcttgctg	MLTRLSKVSVLMFLLVVSACKSPPPVQSQRPEPAAWAMEKAQDLQQMLNSIITVYEVESTG	>mEp043_c-1_EOS_x000D_MLTRLSKVSVLMFLLVVSACKSPPPVQSQRPEPAAWAMEKAQDLQQMLNSIITVYEVESTG	CKSPPPVQSQRPEPAAWAMEKAQDLQQMLNSIITVYEVESTG	>mEp043_c-1_EOS_MOD_x000D_CKSPPPVQSQRPEPAAWAMEKAQDLQQMLNSIITVYEVESTG	HK97			61	42	19	#NAME?	CKS	MLTRLSKVSVLMFLLVVSA	VVSA	>mEp043 c-1_x000D_VVSA		0	wasn't annotated, found an embedded one, has a decent SD and a great lipoP hit	OSPNI		164
mEp213	mEp213	NC_019720.1	Complete	emb		EIS	EOS	Enterobacteria	428782659	lysis protein Rz	cggaacggtcagagagattGAGGT	MSRVTAIISALVICIIVSLSWAVNHYRDNAITYKEQRDKAAFIIADMQKRQRNVAELDARYTKELADANATIESLRADVSAGRKRMQVAATCAKSTTGASSMGDGESPRLTADAELNYYRLRSGIDRITAQVNYLQEYIRTQCLR	>mEp213_EIS_x000D_MSRVTAIISALVICIIVSLSWAVNHYRDNAITYKEQRDKAAFIIADMQKRQRNVAELDARYTKELADANATIESLRADVSAGRKRMQVAATCAKSTTGASSMGDGESPRLTADAELNYYRLRSGIDRITAQVNYLQEYIRTQCLR	TRUE	NHYRDNAITYKEQRDKAAFIIADMQKRQRNVAELDARYTKELADANATIESLRADVSAGRKRMQVAATCAKSTTGASSMGDGESPRLTADAELNYYRLRSGIDRITAQVNYLQEYIRTQCLR	>mEp213_EIS_x000D_NHYRDNAITYKEQRDKAAFIIADMQKRQRNVAELDARYTKELADANATIESLRADVSAGRKRMQVAATCAKSTTGASSMGDGESPRLTADAELNYYRLRSGIDRITAQVNYLQEYIRTQCLR	Lambda			145	122	23	2	already annotated as Rz	CDS 42284..42466	not annotated/ putative o-spanin	ccagatatacaaAGGAGcttgctg	MLTRLSKVSVLMFLLVVSACKSPPPVQSQRPEPAAWAMEKAQDLQQMLNSIITVYEVESTG	>mEp213_EOS_x000D_MLTRLSKVSVLMFLLVVSACKSPPPVQSQRPEPAAWAMEKAQDLQQMLNSIITVYEVESTG	CKSPPPVQSQRPEPAAWAMEKAQDLQQMLNSIITVYEVESTG	>mEp213_EOS_MOD_x000D_CKSPPPVQSQRPEPAAWAMEKAQDLQQMLNSIITVYEVESTG	HK97			61	42	19	#NAME?	CKS	MLTRLSKVSVLMFLLVVSA	VVSA	>mEp213_x000D_VVSA		0	found an embedded o-spanin that has a decent SD, good lipoP hit and blasts to known Rz1s	OSPNI		164
mEP234	mEP234	NC_019715	Complete	emb		EIS	EOS	Enterobacteria	428782311	lysis protein Rz	cggaacggtcagagagattGAGGT	MSRVTAIISALVICIIVCLSWAVNHYRDNAITYKEQRDKATSTIADMQKRQHDVAELDARYTKELADANATIESLRADVSAGRKRLQVAATCAKSTTGASSMGDGESPGLTADAELNYYRLRSGIDKITAQVNYLQEYIRTQCLK	>mEP234_EIS_x000D_MSRVTAIISALVICIIVCLSWAVNHYRDNAITYKEQRDKATSTIADMQKRQHDVAELDARYTKELADANATIESLRADVSAGRKRLQVAATCAKSTTGASSMGDGESPGLTADAELNYYRLRSGIDKITAQVNYLQEYIRTQCLK	TRUE	NHYRDNAITYKEQRDKATSTIADMQKRQHDVAELDARYTKELADANATIESLRADVSAGRKRLQVAATCAKSTTGASSMGDGESPGLTADAELNYYRLRSGIDKITAQVNYLQEYIRTQCLK	>mEP234_EIS_x000D_NHYRDNAITYKEQRDKATSTIADMQKRQHDVAELDARYTKELADANATIESLRADVSAGRKRLQVAATCAKSTTGASSMGDGESPGLTADAELNYYRLRSGIDKITAQVNYLQEYIRTQCLK	Lambda			145	122	23	2	annotated as Rz	CDS 37022..37204	not annotated/ putative o-spanin	ccagatacacaaAGGAGcttgctg	MLTRLSKVSVLMFLLGVSACKSPPPVQSQRPEPAAWAMEKAQDLQQMLNSIITVSEVESTR	>mEP234_EOS_x000D_MLTRLSKVSVLMFLLGVSACKSPPPVQSQRPEPAAWAMEKAQDLQQMLNSIITVSEVESTR	CKSPPPVQSQRPEPAAWAMEKAQDLQQMLNSIITVSEVESTR	>mEP234_EOS_MOD_x000D_CKSPPPVQSQRPEPAAWAMEKAQDLQQMLNSIITVSEVESTR	HK97			61	42	19	#NAME?	CKS	MLTRLSKVSVLMFLLGVSA	GVSA	>mEP234_x000D_GVSA		0	wasn't annotated, found an embedded one, has a decent SD and a great lipoP hit	OSPNI		164
mEp235	mEp235	NC_019708	Complete	emb		EIS	EOS	Enterobacteria	428781868	lysis protein Rz	cggaacggtcagagagattGAGGT	MSRVTAIISALVICIIVCLSWAVNHYRDNAIAYKEQRDKKVSELKQATATIADMRKRQRDVAELDARYTKELADANATIESLRADVSAGRKRLQVAATCAKSTTGASSMGDGESPGLTADAELNYYRLRSGIDRITAQVNYLQEYIRTQCLK	>mEp235_EIS_x000D_MSRVTAIISALVICIIVCLSWAVNHYRDNAIAYKEQRDKKVSELKQATATIADMRKRQRDVAELDARYTKELADANATIESLRADVSAGRKRLQVAATCAKSTTGASSMGDGESPGLTADAELNYYRLRSGIDRITAQVNYLQEYIRTQCLK	TRUE	NHYRDNAIAYKEQRDKKVSELKQATATIADMRKRQRDVAELDARYTKELADANATIESLRADVSAGRKRLQVAATCAKSTTGASSMGDGESPGLTADAELNYYRLRSGIDRITAQVNYLQEYIRTQCLK	>mEp235_EIS_x000D_NHYRDNAIAYKEQRDKKVSELKQATATIADMRKRQRDVAELDARYTKELADANATIESLRADVSAGRKRLQVAATCAKSTTGASSMGDGESPGLTADAELNYYRLRSGIDRITAQVNYLQEYIRTQCLK	Lambda			152	129	23	2	annotated as Rz	CDS 35217..35399	not annotated/ putative o-spanin	caagatacacaaAGGAGcttgctg	MLTRLSKVSVLMFLLVVSACKSPPPVQSQRPEPAAWAMEKAQDLQQMLNSIITVSEVESTG	>mEp235_EOS_x000D_MLTRLSKVSVLMFLLVVSACKSPPPVQSQRPEPAAWAMEKAQDLQQMLNSIITVSEVESTG	CKSPPPVQSQRPEPAAWAMEKAQDLQQMLNSIITVSEVESTG	>mEp235_EOS_MOD_x000D_CKSPPPVQSQRPEPAAWAMEKAQDLQQMLNSIITVSEVESTG	HK97			61	42	19	#NAME?	CKS	MLTRLSKVSVLMFLLVVSA	VVSA	>mEp235_x000D_VVSA		0	wasn't annotated, found an embedded one, has a decent SD and a great lipoP hit	OSPNI		171
mEp237	mEp237	NC_019704.1	Complete	emb		EIS	EOS	Enterobacteria	435439324	mEp237_059	gctggcgtgctGGGGGttagacca	MKINPGLIGVVVIAVLSVALAKSCSNASRLQSDNDVLRSDNSMQGQVIATQAFNFNRFNQVAEHANRLNSLIDTSTEETVIEYREILRREKTCDLPVPADIAGGLLEYAYRLRSSAMHADTDGPDAADDSTAAAGSITYCQAVLWIKPLLAVIEKGNNNFAGIRQIESERQ	>mEp237_EIS_x000D_MKINPGLIGVVVIAVLSVALAKSCSNASRLQSDNDVLRSDNSMQGQVIATQAFNFNRFNQVAEHANRLNSLIDTSTEETVIEYREILRREKTCDLPVPADIAGGLLEYAYRLRSSAMHADTDGPDAADDSTAAAGSITYCQAVLWIKPLLAVIEKGNNNFAGIRQIESERQ	FALSE	SNASRLQSDNDVLRSDNSMQGQVIATQAFNFNRFNQVAEHANRLNSLIDTSTEETVIEYREILRREKTCDLPVPADIAGGLLEYAYRLRSSAMHADTDGPDAADDSTAAAGSITYCQAVLWIKPLLAVIEKGNNNFAGIRQIESERQ	>mEp237_EIS_x000D_SNASRLQSDNDVLRSDNSMQGQVIATQAFNFNRFNQVAEHANRLNSLIDTSTEETVIEYREILRREKTCDLPVPADIAGGLLEYAYRLRSSAMHADTDGPDAADDSTAAAGSITYCQAVLWIKPLLAVIEKGNNNFAGIRQIESERQ	HK225			171	147	24	2		CDS 42575..42718	not annotated/ putative o-spanin	tcgaataccgGGAGattctccgcc	MKKPVICLFLLTLLVGCSNTRTVYVPAQCTPIPTDLTQPMIVPLPPAQ	>mEp237_EOS_x000D_MKKPVICLFLLTLLVGCSNTRTVYVPAQCTPIPTDLTQPMIVPLPPAQ	CSNTRTVYVPAQCTPIPTDLTQPMIVPLPPAQ	>mEp237_EOS_MOD_x000D_CSNTRTVYVPAQCTPIPTDLTQPMIVPLPPAQ	HK225			48	32	16	#NAME?	CSN	MKKPVICLFLLTLLVG	LLVG	>mEp237_x000D_LLVG		1	found it emb in Rz	OSPNI		179
mEP390	mEP390	NC_019721	Complete	ovl		OIS	OOS	Enterobacteria	428782715	mEp390_051	aaacagtactggtatGAGGTtgat	MGLETIIGIAALVMAAIAGAFGIGHSRGTSKAEAKADQQRTEEKAAATEAVAERRVEATKEASNVQQTVNHMPDDDVDRELRDTWKRPGGG	>mEP390_OIS_x000D_MGLETIIGIAALVMAAIAGAFGIGHSRGTSKAEAKADQQRTEEKAAATEAVAERRVEATKEASNVQQTVNHMPDDDVDRELRDTWKRPGGG	TRUE	HSRGTSKAEAKADQQRTEEKAAATEAVAERRVEATKEASNVQQTVNHMPDDDVDRELRDTWKRPGGG	>mEP390_OIS_x000D_HSRGTSKAEAKADQQRTEEKAAATEAVAERRVEATKEASNVQQTVNHMPDDDVDRELRDTWKRPGGG	HK639		Net negative charge at N-terminus	91	67	24	0		428782716	mEp390_052	tagaagcaacgaaaGAGGccagca	MYSRLLTTCLMTMLIASCVTRGSVPVVVDTACDWVKPIYLTDHDIDVMDRQTKKDILAHNKAWQANCQKETRAPQ	>mEP390_OOS_x000D_MYSRLLTTCLMTMLIASCVTRGSVPVVVDTACDWVKPIYLTDHDIDVMDRQTKKDILAHNKAWQANCQKETRAPQ	CVTRGSVPVVVDTACDWVKPIYLTDHDIDVMDRQTKKDILAHNKAWQANCQKETRAPQ	>mEP390_OOS_MOD_x000D_CVTRGSVPVVVDTACDWVKPIYLTDHDIDVMDRQTKKDILAHNKAWQANCQKETRAPQ	BcepNazgul			75	58	17	#NAME?	CVT	MYSRLLTTCLMTMLIAS	LIAS	>mEP390_x000D_LIAS		2	they got the wrong start, had to change it upstream to make it a lipoprotein that was overlapping	OSPWS		125
mEp460	mEp460	NC_019716	Complete	emb		EIS	EOS	Enterobacteria	428782373	Rz lysis protein	attagcctgttGGGGGatagatga	MSRVAAIIYALVICIIVCLSWAVNHYRDNAIAYKEQRDKKVSELKQATATITDMQQRQRAADVLDAKYTKELADAKAENDALRRKLDNGGRVLVKGKCSVPSSAETSSASGMGNDATVELSPVAGRNVLGIRDGIIRDQTALRTLQEYIRTQCLR	>mEp460_EIS_x000D_MSRVAAIIYALVICIIVCLSWAVNHYRDNAIAYKEQRDKKVSELKQATATITDMQQRQRAADVLDAKYTKELADAKAENDALRRKLDNGGRVLVKGKCSVPSSAETSSASGMGNDATVELSPVAGRNVLGIRDGIIRDQTALRTLQEYIRTQCLR	TRUE	NHYRDNAIAYKEQRDKKVSELKQATATITDMQQRQRAADVLDAKYTKELADAKAENDALRRKLDNGGRVLVKGKCSVPSSAETSSASGMGNDATVELSPVAGRNVLGIRDGIIRDQTALRTLQEYIRTQCLR	>mEp460_EIS_x000D_NHYRDNAIAYKEQRDKKVSELKQATATITDMQQRQRAADVLDAKYTKELADAKAENDALRRKLDNGGRVLVKGKCSVPSSAETSSASGMGNDATVELSPVAGRNVLGIRDGIIRDQTALRTLQEYIRTQCLR	Lambda			155	132	23	2	annotated as Rz	CDS 43473..43676	not annotated/ putative o-spanin	ctaaatacacgaAGGAGttggctg	MRKLKMMLFGASLIMVVGCSSKENALCHPQPKPPAPPAWAMMPPSNSLQLLDETFSVSGTESSETRQH	>mEp460_EOS_x000D_MRKLKMMLFGASLIMVVGCSSKENALCHPQPKPPAPPAWAMMPPSNSLQLLDETFSVSGTESSETRQH	CSSKENALCHPQPKPPAPPAWAMMPPSNSLQLLDETFSVSGTESSETRQH	>mEp460_EOS_MOD_x000D_CSSKENALCHPQPKPPAPPAWAMMPPSNSLQLLDETFSVSGTESSETRQH	HK620			68	50	18	#NAME?	CSS	MRKLKMMLFGASLIMVVG	MVVG	>mEp460_x000D_MVVG		1	found the Rz from blast hit to spn9cc	OSPNI		182
mEPX1	mEPX1	NC_019709	Complete	emb		EIS	EOS	Enterobacteria	428781932	lysis protein Rz	cggaacggtcagagagattGAGGT	MSRVTAIISALVICIIVCLSWAVNHYRDNAMTYKEQRDKATSTIADMQKRQRDVAELDARYTKELADANATIESLRADVSAGRKRLQVAATCAKSTTGASGMGDGESPGLTADAELNYYRLRSGIDRITAQVNYLQEYIRTQCLK	>mEPX1_EIS_x000D_MSRVTAIISALVICIIVCLSWAVNHYRDNAMTYKEQRDKATSTIADMQKRQRDVAELDARYTKELADANATIESLRADVSAGRKRLQVAATCAKSTTGASGMGDGESPGLTADAELNYYRLRSGIDRITAQVNYLQEYIRTQCLK	TRUE	NHYRDNAMTYKEQRDKATSTIADMQKRQRDVAELDARYTKELADANATIESLRADVSAGRKRLQVAATCAKSTTGASGMGDGESPGLTADAELNYYRLRSGIDRITAQVNYLQEYIRTQCLK	>mEPX1_EIS_x000D_NHYRDNAMTYKEQRDKATSTIADMQKRQRDVAELDARYTKELADANATIESLRADVSAGRKRLQVAATCAKSTTGASGMGDGESPGLTADAELNYYRLRSGIDRITAQVNYLQEYIRTQCLK	Lambda			145	122	23	2	annotated as Rz	CDS 38606..38788	not annotated/ putative o-spanin	ccagatatacaaAGGAGcttgctg	MLTRLSKVSVLMFLLGVSACKSPPPVQSQRPEPAAWAMEKAQDLQQMLNSIITVSEVESTG	>mEPX1_EOS_x000D_MLTRLSKVSVLMFLLGVSACKSPPPVQSQRPEPAAWAMEKAQDLQQMLNSIITVSEVESTG	CKSPPPVQSQRPEPAAWAMEKAQDLQQMLNSIITVSEVESTG	>mEPX1_EOS_MOD_x000D_CKSPPPVQSQRPEPAAWAMEKAQDLQQMLNSIITVSEVESTG	HK97			61	42	19	#NAME?	CKS	MLTRLSKVSVLMFLLGVSA	GVSA	>mEPX1_x000D_GVSA		0	wasn't annotated, found an embedded one, has a decent SD and a great lipoP hit	OSPNI		164
mEpX2	mEpX2	NC_019705	Complete	emb		EIS	EOS	Enterobacteria	428765674	lysis protein Rz	cggaacggtcagagagattGAGGT	MSRVTAIISALVICIIVCLSWAVNHYRDNAITYKAQRDKATSIIADMQKRQRDVAELDARYTKELADANATIESLRADVSAGRKRLQVAATCAKSTTGASSMGDGESARLTADAELNYYRLRSGIDRITAQVNYLQEYIRTQCLK	>mEpX2_EIS_x000D_MSRVTAIISALVICIIVCLSWAVNHYRDNAITYKAQRDKATSIIADMQKRQRDVAELDARYTKELADANATIESLRADVSAGRKRLQVAATCAKSTTGASSMGDGESARLTADAELNYYRLRSGIDRITAQVNYLQEYIRTQCLK	TRUE	NHYRDNAITYKAQRDKATSIIADMQKRQRDVAELDARYTKELADANATIESLRADVSAGRKRLQVAATCAKSTTGASSMGDGESARLTADAELNYYRLRSGIDRITAQVNYLQEYIRTQCLK	>mEpX2_EIS_x000D_NHYRDNAITYKAQRDKATSIIADMQKRQRDVAELDARYTKELADANATIESLRADVSAGRKRLQVAATCAKSTTGASSMGDGESARLTADAELNYYRLRSGIDRITAQVNYLQEYIRTQCLK	Lambda			145	122	23	2	annotated as Rz	428765675	lysis protein Rz1	ccagatacacaaAGGAGcttgctg	MLTRLSKVSVLMFLLVVSACKSPPPVQSQRPEPAAWAMEKAQDLQQMLNSIITVSEVESTG	>mEpX2_EOS_x000D_MLTRLSKVSVLMFLLVVSACKSPPPVQSQRPEPAAWAMEKAQDLQQMLNSIITVSEVESTG	CKSPPPVQSQRPEPAAWAMEKAQDLQQMLNSIITVSEVESTG	>mEpX2_EOS_MOD_x000D_CKSPPPVQSQRPEPAAWAMEKAQDLQQMLNSIITVSEVESTG	HK97			61	42	19	#NAME?	CKS	MLTRLSKVSVLMFLLVVSA	VVSA	>mEpX2_x000D_VVSA		0	already annotated as Rz1			164
Miller	Miller	KM236237.1	Complete	sep		SIS	SOS	Citrobacter	673939276	i-spanin	acagttcataccGGAagagtataa	MNIPALPKLSSLVWPVIVGLSLIALFYIAVDTKIENRQLSNDIKALQADIKKVKETNNTNTVIYVEQKAKDQQLVKDAGRKDLLFKKPGLIEIKINKSFEEYMEEFDK	>Miller_SIS_x000D_MNIPALPKLSSLVWPVIVGLSLIALFYIAVDTKIENRQLSNDIKALQADIKKVKETNNTNTVIYVEQKAKDQQLVKDAGRKDLLFKKPGLIEIKINKSFEEYMEEFDK	TRUE	DTKIENRQLSNDIKALQADIKKVKETNNTNTVIYVEQKAKDQQLVKDAGRKDLLFKKPGLIEIKINKSFEEYMEEFDK	>Miller_SIS_x000D_DTKIENRQLSNDIKALQADIKKVKETNNTNTVIYVEQKAKDQQLVKDAGRKDLLFKKPGLIEIKINKSFEEYMEEFDK	KP27			108	78	30	0		673939277	o-spanin	agagtatatGGAGGaattcgataa	MKISVLVLIIGALLVGCAEKPPEKVLPTLPAKVNPVDVKWKVIAEVREIDGKKYLVMPFDGNPYVALSYPDSLVFRSWMNDVKRQKDQTDNILCTVGYPEKCKLRNLK	>Miller_SOS_x000D_MKISVLVLIIGALLVGCAEKPPEKVLPTLPAKVNPVDVKWKVIAEVREIDGKKYLVMPFDGNPYVALSYPDSLVFRSWMNDVKRQKDQTDNILCTVGYPEKCKLRNLK	CAEKPPEKVLPTLPAKVNPVDVKWKVIAEVREIDGKKYLVMPFDGNPYVALSYPDSLVFRSWMNDVKRQKDQTDNILCTVGYPEKCKLRNLK	>Miller_SOS_MOD_x000D_CAEKPPEKVLPTLPAKVNPVDVKWKVIAEVREIDGKKYLVMPFDGNPYVALSYPDSLVFRSWMNDVKRQKDQTDNILCTVGYPEKCKLRNLK	KP27			108	92	16	#NAME?	CAE	MKISVLVLIIGALLVG	LLVG	>Miller_x000D_LLVG		2				170
Min27	Min27	NC_010237.1	Complete	emb		EIS	EOS	enterobacteria	170783658	endopeptidase Rz	tcgggactggtGGGGtgaaagagag	MNRVLCVVIIVLAVGYGALWLATNHYRDNALTYKAQRDKKARELEQANATITDMQVRQRDVAALDAKYSRELADARAENETLRADVAAGRKRLRINATCSGTVREATGTSGVDNATGPRLADTAERDYFILRERVITMQKQLEGTQKYINEQCR	>Min27_EIS_x000D_MNRVLCVVIIVLAVGYGALWLATNHYRDNALTYKAQRDKKARELEQANATITDMQVRQRDVAALDAKYSRELADARAENETLRADVAAGRKRLRINATCSGTVREATGTSGVDNATGPRLADTAERDYFILRERVITMQKQLEGTQKYINEQCR	TRUE	NHYRDNALTYKAQRDKKARELEQANATITDMQVRQRDVAALDAKYSRELADARAENETLRADVAAGRKRLRINATCSGTVREATGTSGVDNATGPRLADTAERDYFILRERVITMQKQLEGTQKYINEQCR	>Min27_EIS_x000D_NHYRDNALTYKAQRDKKARELEQANATITDMQVRQRDVAALDAKYSRELADARAENETLRADVAAGRKRLRINATCSGTVREATGTSGVDNATGPRLADTAERDYFILRERVITMQKQLEGTQKYINEQCR	Lambda			154	131	23	2	already annotated as Rz	CDS 29476..29658	not annotated/ putative o-spanin	gcaaaatactcgagGGAGttagccg	MRELKMKLCVLMLPLVVSACGSTPPAPVPCVKPPAPPAWIMQPAPDWQTPLNGIISSSERG	>Min27_EOS_x000D_MRELKMKLCVLMLPLVVSACGSTPPAPVPCVKPPAPPAWIMQPAPDWQTPLNGIISSSERG	CGSTPPAPVPCVKPPAPPAWIMQPAPDWQTPLNGIISSSERG	>Min27_EOS_MOD_x000D_CGSTPPAPVPCVKPPAPPAWIMQPAPDWQTPLNGIISSSERG	Lambda			61	42	19	#NAME?	CGS	MRELKMKLCVLMLPLVVSA	VVSA	>Min27_x000D_VVSA		1	found it embedded in +1 frame, they didnt get Rz1, annotated in my seq file,has a decent SD, awesome hit from lipoP too	OSPNI	NCBI	173
MmP1	MmP1	NC_011085.2	Complete	emb		EIS	EOS	Morganella	194473845	phage lambda Rz-like lysis protein / gp48	tgaaatgtagaataacAGGAGGgtaatt	MLDFLKRIAPWLAAIMLYMAGYSLGYDKAETHYKEVMHNEYVTKQIATQRTQQAVAKVSKEYQDTLAGIEGSTDRIIADLRSDNKRLRVKLKPQAGVVRSDGGCESASTGELDESTSRRLIGITQRGDAQIEALIKTVKELQAERNVK	>MmP1_EIS_x000D_MLDFLKRIAPWLAAIMLYMAGYSLGYDKAETHYKEVMHNEYVTKQIATQRTQQAVAKVSKEYQDTLAGIEGSTDRIIADLRSDNKRLRVKLKPQAGVVRSDGGCESASTGELDESTSRRLIGITQRGDAQIEALIKTVKELQAERNVK	FALSE	DKAETHYKEVMHNEYVTKQIATQRTQQAVAKVSKEYQDTLAGIEGSTDRIIADLRSDNKRLRVKLKPQAGVVRSDGGCESASTGELDESTSRRLIGITQRGDAQIEALIKTVKELQAERNVK	>MmP1_EIS_x000D_DKAETHYKEVMHNEYVTKQIATQRTQQAVAKVSKEYQDTLAGIEGSTDRIIADLRSDNKRLRVKLKPQAGVVRSDGGCESASTGELDESTSRRLIGITQRGDAQIEALIKTVKELQAERNVK	T7			148	122	26	1	already annotated as Rz	CDS 35210..35485	not annotated/ putative o-spanin	actcactacaAGGAGGTgatgcaca	MSTLRNRLLLKEHNKQLRKSVKNTKTPLQVLRGALIGLLLICVATISGCASSSSPKPELSAVTVDASLLVPANLTSQLLDVLSESPNEEMPK	>MmP1_EOS_x000D_MSTLRNRLLLKEHNKQLRKSVKNTKTPLQVLRGALIGLLLICVATISGCASSSSPKPELSAVTVDASLLVPANLTSQLLDVLSESPNEEMPK	CASSSSPKPELSAVTVDASLLVPANLTSQLLDVLSESPNEEMPK	>MmP1_EOS_MOD_x000D_CASSSSPKPELSAVTVDASLLVPANLTSQLLDVLSESPNEEMPK	K11		Too long signal sequence	92	44	48	#NAME?	CAS	MSTLRNRLLLKEHNKQLRKSVKNTKTPLQVLRGALIGLLLICVATISG	TISG	>MmP1_x000D_TISG		0	found it embedded in +1 frame, they didnt get Rz1, annotated in my seq file, might hav a diff start codon, but this has a perfect SD, but has a long SS too... lipoP says SPaseII cuts at ISGC	OSPNI	NCBI	166
Moogle	Moogle	KM236239.1	Complete	ovl		OIS	OOS	Citrobacter	701946748	i-spanin	tttttcatttatAGGAGaagttaa	MTFKEFCQAAFVIIFLLGVGAWGGYTYKTSQVNEKELTNQKLVSVAKDAYQEGLANLSANYKNDLKDVLAKNKHTKEVLTYEKTKTEFYNICATEPYIGVFNQQSEQYLQKLPSK	>Moogle_OIS_x000D_MTFKEFCQAAFVIIFLLGVGAWGGYTYKTSQVNEKELTNQKLVSVAKDAYQEGLANLSANYKNDLKDVLAKNKHTKEVLTYEKTKTEFYNICATEPYIGVFNQQSEQYLQKLPSK	TRUE	KTSQVNEKELTNQKLVSVAKDAYQEGLANLSANYKNDLKDVLAKNKHTKEVLTYEKTKTEFYNICATEPYIGVFNQQSEQYLQKLPSK	>Moogle_OIS_x000D_KTSQVNEKELTNQKLVSVAKDAYQEGLANLSANYKNDLKDVLAKNKHTKEVLTYEKTKTEFYNICATEPYIGVFNQQSEQYLQKLPSK	JH2			115	88	27	1	Gabby's 464 submission	701946747	o-spanin	aaaacaaacacacaaaaGAGGTattgacct	MKKLRQSFIIFVLLSLISGCSTNKVNSTFKNSQVSESDKYTQEETRYTVKGTKGEDLASAMEFYRDGFYECAIKANNLIDMILLGNKQQ	>Moogle_OOS_x000D_MKKLRQSFIIFVLLSLISGCSTNKVNSTFKNSQVSESDKYTQEETRYTVKGTKGEDLASAMEFYRDGFYECAIKANNLIDMILLGNKQQ	CSTNKVNSTFKNSQVSESDKYTQEETRYTVKGTKGEDLASAMEFYRDGFYECAIKANNLIDMILLGNKQQ	>Moogle_OOS_MOD_x000D_CSTNKVNSTFKNSQVSESDKYTQEETRYTVKGTKGEDLASAMEFYRDGFYECAIKANNLIDMILLGNKQQ	JH2			89	70	19	#NAME?	CST	MKKLRQSFIIFVLLSLISG	LISG	>Moogle_x000D_LISG		1	Gabby's group submission			158
Moon	Moon	KM236240.1	Complete	sep		SIS	SOS	Citrobacter	723006477	i-spanin	catcgtGGAGcatatccgcaaatt	MFKITNLHVAAIAILLFGYGVIKVQFARIDGLKSDLQTIQQVATQQGEAIKQLKTDYSNIMKYDEQRKENRAEADTSNAKMTKDSKRENVVKAKPKLVEKQINESFNKFALDLQETTR	>Moon_SIS_x000D_MFKITNLHVAAIAILLFGYGVIKVQFARIDGLKSDLQTIQQVATQQGEAIKQLKTDYSNIMKYDEQRKENRAEADTSNAKMTKDSKRENVVKAKPKLVEKQINESFNKFALDLQETTR	TRUE	KVQFARIDGLKSDLQTIQQVATQQGEAIKQLKTDYSNIMKYDEQRKENRAEADTSNAKMTKDSKRENVVKAKPKLVEKQINESFNKFALDLQETTR	>Moon_SIS_x000D_KVQFARIDGLKSDLQTIQQVATQQGEAIKQLKTDYSNIMKYDEQRKENRAEADTSNAKMTKDSKRENVVKAKPKLVEKQINESFNKFALDLQETTR	T4			118	96	22	0		723006476	o-spanin	tctggatttacAGGAGactactag	MKRLVAAVLTIGLLSGCSQSVPEVPRDNTLHPSWPDPIKPYTGKWQVKIIDDRPWVGMPFDESQEFRIWMNDVNRWAKDANGMICYYRKDLNETRCKQWTR	>Moon_SOS_x000D_MKRLVAAVLTIGLLSGCSQSVPEVPRDNTLHPSWPDPIKPYTGKWQVKIIDDRPWVGMPFDESQEFRIWMNDVNRWAKDANGMICYYRKDLNETRCKQWTR	CSQSVPEVPRDNTLHPSWPDPIKPYTGKWQVKIIDDRPWVGMPFDESQEFRIWMNDVNRWAKDANGMICYYRKDLNETRCKQWTR	>Moon_SOS_MOD_x000D_CSQSVPEVPRDNTLHPSWPDPIKPYTGKWQVKIIDDRPWVGMPFDESQEFRIWMNDVNRWAKDANGMICYYRKDLNETRCKQWTR	T4			101	85	16	#NAME?	CSQ	MKRLVAAVLTIGLLSG	LLSG	>Moon_x000D_LLSG		2				181
MP1412	MP1412	NC_018282	Complete	emb		EIS	EOS	Pseudomonas	399529022	Rz	atggacaagggcGGGGtctgaccc	MFGFPSSKVWAAAGVLLAVTLIALAGYSFGYGSGKADATAEAAEAMDKYKEEVRAREREQERLLAEANDKNREQEKAHEQRVADLRAEFAQQQADARVRDERTIADLRSGNQRLRLQVSSCGAARSGAAESAPGGADGAGTAELAPETSAALWGIAADGDRAIRKLTALQAWARSAVQLCNLPQPENQQ	>MP1412_EIS_x000D_MFGFPSSKVWAAAGVLLAVTLIALAGYSFGYGSGKADATAEAAEAMDKYKEEVRAREREQERLLAEANDKNREQEKAHEQRVADLRAEFAQQQADARVRDERTIADLRSGNQRLRLQVSSCGAARSGAAESAPGGADGAGTAELAPETSAALWGIAADGDRAIRKLTALQAWARSAVQLCNLPQPENQQ	TRUE	SGKADATAEAAEAMDKYKEEVRAREREQERLLAEANDKNREQEKAHEQRVADLRAEFAQQQADARVRDERTIADLRSGNQRLRLQVSSCGAARSGAAESAPGGADGAGTAELAPETSAALWGIAADGDRAIRKLTALQAWARSAVQLCNLPQPENQQ	>MP1412_EIS_x000D_SGKADATAEAAEAMDKYKEEVRAREREQERLLAEANDKNREQEKAHEQRVADLRAEFAQQQADARVRDERTIADLRSGNQRLRLQVSSCGAARSGAAESAPGGADGAGTAELAPETSAALWGIAADGDRAIRKLTALQAWARSAVQLCNLPQPENQQ	Lambda			189	157	32	2	already annotated as Rz	CDS 44777..44974	not annotated/ putative o-spanin	agcaagcggacgcccgGGTgcggg	MSALLLICGLAISGCASKSPLVVQPDPVRLSPPPAELMEPEQPNLRQRLRQLSGESPQTATGPSGN	>MP1412_EOS_x000D_MSALLLICGLAISGCASKSPLVVQPDPVRLSPPPAELMEPEQPNLRQRLRQLSGESPQTATGPSGN	CASKSPLVVQPDPVRLSPPPAELMEPEQPNLRQRLRQLSGESPQTATGPSGN	>MP1412_EOS_MOD_x000D_CASKSPLVVQPDPVRLSPPPAELMEPEQPNLRQRLRQLSGESPQTATGPSGN	M6			66	52	14	#NAME?	CAS	MSALLLICGLAISG	AISG	>MP1412_x000D_AISG		0	found an emb spanin, has a good lipoP hit, also gives a blast hit to known Rz1	OSPNI		209	Too long?
MP22	MP22	NC_009818.1	Complete	ovl		OIS	OOS	Pseudomonas	157834994	ORF22	ccagctcagcgtcGAGaaatcgcc	MTWRVGLVVFVLLVMVWTAGWWGGREAGLADGRAACADAQTRAYRDVLEQSAAQLKTVQDTSAALFQRLAQRADSDQQTTRELRHALAETAADRAACRFPAGVMQQLETARQRASQATTGGLGSTVPDPGGDD	>MP22_OIS_x000D_MTWRVGLVVFVLLVMVWTAGWWGGREAGLADGRAACADAQTRAYRDVLEQSAAQLKTVQDTSAALFQRLAQRADSDQQTTRELRHALAETAADRAACRFPAGVMQQLETARQRASQATTGGLGSTVPDPGGDD	TRUE	REAGLADGRAACADAQTRAYRDVLEQSAAQLKTVQDTSAALFQRLAQRADSDQQTTRELRHALAETAADRAACRFPAGVMQQLETARQRASQATTGGLGSTVPDPGGDD	>MP22_OIS_x000D_REAGLADGRAACADAQTRAYRDVLEQSAAQLKTVQDTSAALFQRLAQRADSDQQTTRELRHALAETAADRAACRFPAGVMQQLETARQRASQATTGGLGSTVPDPGGDD	DMS3			133	109	24	2		CDS 11297..11551	not annotated/ putative o-spanin	aacaaactactcgGGAGcttcgcc	MPWPKPLLIALPAAFLLASCSSSKPPVNVPPRPLPAALAQPCPTPVAMTDDSPDAAAIALKQLYDQYGACAGLHWDTVRHFQKD	>MP22_OOS_x000D_MPWPKPLLIALPAAFLLASCSSSKPPVNVPPRPLPAALAQPCPTPVAMTDDSPDAAAIALKQLYDQYGACAGLHWDTVRHFQKD	CSSSKPPVNVPPRPLPAALAQPCPTPVAMTDDSPDAAAIALKQLYDQYGACAGLHWDTVRHFQKD	>MP22_OOS_MOD_x000D_CSSSKPPVNVPPRPLPAALAQPCPTPVAMTDDSPDAAAIALKQLYDQYGACAGLHWDTVRHFQKD	DMS3			84	65	19	#NAME?	CSS	MPWPKPLLIALPAAFLLAS	LLAS	>MP22_x000D_LLAS		2		OSPNI	NCBI	174
MP29	MP29	NC_011613.1	Complete	ovl		OIS	OOS	Pseudomonas	215479998	PPMP29_gp22 / ORF22	tccagctcagcgtcGAGaaatcgcc	MTWRVGLVVFVLLVMVWTAGWWGGREAGLADGRAACADAQTRAYRDVLEQSAAQLKTVQDTSAALFQRLAQRADSDQQTTRELRHALAETAADRAACRFPAGVMQQLETARQRAAQATTSGLGSTVPDPGGGD	>MP29_OIS_x000D_MTWRVGLVVFVLLVMVWTAGWWGGREAGLADGRAACADAQTRAYRDVLEQSAAQLKTVQDTSAALFQRLAQRADSDQQTTRELRHALAETAADRAACRFPAGVMQQLETARQRAAQATTSGLGSTVPDPGGGD	TRUE	REAGLADGRAACADAQTRAYRDVLEQSAAQLKTVQDTSAALFQRLAQRADSDQQTTRELRHALAETAADRAACRFPAGVMQQLETARQRAAQATTSGLGSTVPDPGGGD	>MP29_OIS_x000D_REAGLADGRAACADAQTRAYRDVLEQSAAQLKTVQDTSAALFQRLAQRADSDQQTTRELRHALAETAADRAACRFPAGVMQQLETARQRAAQATTSGLGSTVPDPGGGD	DMS3			133	109	24	2	found this from the blast analysis of the top one, almost same, i doubt if they both are the same phages...	CDS 11786..12037	not annotated/ putative o-spanin	caacaaactactcgGGAGcttcgcc	MPWPKPLLIALPAAFLLASCSSSKPPVNVPPRPLPAALAQPCQTPVAVTDDSPDAAAIALKQLYDQYGACAGLHWDTVRHLQKD	>MP29_OOS_x000D_MPWPKPLLIALPAAFLLASCSSSKPPVNVPPRPLPAALAQPCQTPVAVTDDSPDAAAIALKQLYDQYGACAGLHWDTVRHLQKD	CSSSKPPVNVPPRPLPAALAQPCQTPVAVTDDSPDAAAIALKQLYDQYGACAGLHWDTVRHLQKD	>MP29_OOS_MOD_x000D_CSSSKPPVNVPPRPLPAALAQPCQTPVAVTDDSPDAAAIALKQLYDQYGACAGLHWDTVRHLQKD	DMS3			84	65	19	#NAME?	CSS	MPWPKPLLIALPAAFLLAS	LLAS	>MP29_x000D_LLAS		2	by now I realised both of them are actually the same ;)	OSPNI	NCBI	174
MP38	MP38	NC_011611.1	Complete	ovl		OIS	OOS	Pseudomonas	215479948	PPMP38_gp24/ ORF22	tccagctcagcgtcGAGaaatcgcc	MTWRVGLVVFVLLVMVWTAGWWGGREAGLADGRAACADAQTRAYRDVLEQSAAQLKTVQDTSAALFQRLAQRADSDQQTTRELRHALAETAADRAACRFPAGVMQQLETARQRASQATTGGLGSTVPDPGGDD	>MP38_OIS_x000D_MTWRVGLVVFVLLVMVWTAGWWGGREAGLADGRAACADAQTRAYRDVLEQSAAQLKTVQDTSAALFQRLAQRADSDQQTTRELRHALAETAADRAACRFPAGVMQQLETARQRASQATTGGLGSTVPDPGGDD	TRUE	REAGLADGRAACADAQTRAYRDVLEQSAAQLKTVQDTSAALFQRLAQRADSDQQTTRELRHALAETAADRAACRFPAGVMQQLETARQRASQATTGGLGSTVPDPGGDD	>MP38_OIS_x000D_REAGLADGRAACADAQTRAYRDVLEQSAAQLKTVQDTSAALFQRLAQRADSDQQTTRELRHALAETAADRAACRFPAGVMQQLETARQRASQATTGGLGSTVPDPGGDD	DMS3			133	109	24	2		CDS 12428..12679	not annotated/ putative o-spanin	caacaaactactcgGGAGcttcgcc	MPWPKPLLIALPAAFLLASCSSSKPPVNVPPRPLPAALAQPCPTPVAMTDDSPDAAAIALKQLYDQYGACAGLHWDTVRHFQKD	>MP38_OOS_x000D_MPWPKPLLIALPAAFLLASCSSSKPPVNVPPRPLPAALAQPCPTPVAMTDDSPDAAAIALKQLYDQYGACAGLHWDTVRHFQKD	CSSSKPPVNVPPRPLPAALAQPCPTPVAMTDDSPDAAAIALKQLYDQYGACAGLHWDTVRHFQKD	>MP38_OOS_MOD_x000D_CSSSKPPVNVPPRPLPAALAQPCPTPVAMTDDSPDAAAIALKQLYDQYGACAGLHWDTVRHFQKD	DMS3			84	65	19	#NAME?	CSS	MPWPKPLLIALPAAFLLAS	LLAS	>MP38_x000D_LLAS		2	found it in +1 frame, overlapping,k saved in my seq file	OSPNI	NCBI	174
MP42	MP42	NC_018274	Complete	ovl		OIS	OOS	Pseudomonas	399528605	PPMP42_24	cgggctgctgccGAGGTcttccga	MTWRLGLALALFLVMVATSAWWSGRVAGLADGRAACADAQTRAYRDVLEQSAAQLKAVQDTSAALFQRLAQRADSDQQTTRELRHALAETAADRAACRFPAGVMQQLETARQRAAQATTGGLGSTVPDPGGGD	>MP42_OIS_x000D_MTWRLGLALALFLVMVATSAWWSGRVAGLADGRAACADAQTRAYRDVLEQSAAQLKAVQDTSAALFQRLAQRADSDQQTTRELRHALAETAADRAACRFPAGVMQQLETARQRAAQATTGGLGSTVPDPGGGD	TRUE	RVAGLADGRAACADAQTRAYRDVLEQSAAQLKAVQDTSAALFQRLAQRADSDQQTTRELRHALAETAADRAACRFPAGVMQQLETARQRAAQATTGGLGSTVPDPGGGD	>MP42_OIS_x000D_RVAGLADGRAACADAQTRAYRDVLEQSAAQLKAVQDTSAALFQRLAQRADSDQQTTRELRHALAETAADRAACRFPAGVMQQLETARQRAAQATTGGLGSTVPDPGGGD	DMS3			133	109	24	2	has a good TMHMM hit, blasts to a known Rz	CDS 12213..12464	not annotated/ putative o-spanin	aacaaactactcgGGAGcttcgcc	MPWPKPLLIALPAAFLLASCSSSKPPVNVPPRPLPAALAQPCPTPVAVTDDSPDATAIALKQLYDQYGLCAGLHWDTVRHLQKD	>MP42_OOS_x000D_MPWPKPLLIALPAAFLLASCSSSKPPVNVPPRPLPAALAQPCPTPVAVTDDSPDATAIALKQLYDQYGLCAGLHWDTVRHLQKD	CSSSKPPVNVPPRPLPAALAQPCPTPVAVTDDSPDATAIALKQLYDQYGLCAGLHWDTVRHLQKD	>MP42_OOS_MOD_x000D_CSSSKPPVNVPPRPLPAALAQPCPTPVAVTDDSPDATAIALKQLYDQYGLCAGLHWDTVRHLQKD	DMS3			84	65	19	#NAME?	CSS	MPWPKPLLIALPAAFLLAS	LLAS	>MP42_x000D_LLAS		2	found an ovl o-spanin that has a decent SD and good lipoP hit	OSPNI		174
MP48	MP48	NC_024782.1	Complete	ovl		OIS	OOS	Pseudomonas	682122926	MP48_0022	ccagctcagcgtcGAGaaatcgcc	MTWRVGLVVFVLLVMVWTAGWWGGREAGLADGRAACADAQTRAYRDVLEQSAAQLKTVQDTSAALFQRLAQRADSDQQTTRELRHALAETAADRAACRFPAGVMQQLETARQRAAQATTSGLGSTVPDPGGGD	>MP48_OIS_x000D_MTWRVGLVVFVLLVMVWTAGWWGGREAGLADGRAACADAQTRAYRDVLEQSAAQLKTVQDTSAALFQRLAQRADSDQQTTRELRHALAETAADRAACRFPAGVMQQLETARQRAAQATTSGLGSTVPDPGGGD	TRUE	REAGLADGRAACADAQTRAYRDVLEQSAAQLKTVQDTSAALFQRLAQRADSDQQTTRELRHALAETAADRAACRFPAGVMQQLETARQRAAQATTSGLGSTVPDPGGGD	>MP48_OIS_x000D_REAGLADGRAACADAQTRAYRDVLEQSAAQLKTVQDTSAALFQRLAQRADSDQQTTRELRHALAETAADRAACRFPAGVMQQLETARQRAAQATTSGLGSTVPDPGGGD	DMS3			133	109	24	2		CDS 11786..12040	not annotated/ putative o-spanin	aacaaactactcgGGAGcttcgcc	MPWPKPLLIALPAAFLLASCSSSKPPVNVPPRPLPAALAQPCQTPVAVTDDSPDAAAIALKQLYDQYGACAGLHWDTVRHLQKD	>MP48_OOS_x000D_MPWPKPLLIALPAAFLLASCSSSKPPVNVPPRPLPAALAQPCQTPVAVTDDSPDAAAIALKQLYDQYGACAGLHWDTVRHLQKD	CSSSKPPVNVPPRPLPAALAQPCQTPVAVTDDSPDAAAIALKQLYDQYGACAGLHWDTVRHLQKD	>MP48_OOS_MOD_x000D_CSSSKPPVNVPPRPLPAALAQPCQTPVAVTDDSPDAAAIALKQLYDQYGACAGLHWDTVRHLQKD	DMS3			84	65	19	#NAME?	CSS	MPWPKPLLIALPAAFLLAS	LLAS	>MP48_x000D_LLAS		2	found an ovl o-spanin that has a decent SD and good lipoP hit	OSPNI		174
MPK6	MPK6	NC_022746.1	Complete	ovl		OIS	OOS	Pseudomonas	557307469	Rz protein	tcgccgcaacgcGGAGatcaagca	MPRTIVAILVLAVVALGASYGFVQSYRALGIAQEEITRQTARAEALEVRYATLQRHVQEVAAKTNIQRQEVDRALDQNRPWADRPVPAAVVDSLCNRPGARCAVRTPTD	>MPK6_OIS_x000D_MPRTIVAILVLAVVALGASYGFVQSYRALGIAQEEITRQTARAEALEVRYATLQRHVQEVAAKTNIQRQEVDRALDQNRPWADRPVPAAVVDSLCNRPGARCAVRTPTD	TRUE	QSYRALGIAQEEITRQTARAEALEVRYATLQRHVQEVAAKTNIQRQEVDRALDQNRPWADRPVPAAVVDSLCNRPGARCAVRTPTD	>MPK6_OIS_x000D_QSYRALGIAQEEITRQTARAEALEVRYATLQRHVQEVAAKTNIQRQEVDRALDQNRPWADRPVPAAVVDSLCNRPGARCAVRTPTD	phiKMV			109	86	23	2		557307470	Rz1 protein	acatccagcgccAGGAGGTggacc	MPWTRTARGLTGLCLLLSLTACATAPAPAVLCEHPLIDPTTQAGLIRAVAAYQDALDLCNALNQGD	>MPK6_OOS_x000D_MPWTRTARGLTGLCLLLSLTACATAPAPAVLCEHPLIDPTTQAGLIRAVAAYQDALDLCNALNQGD	CATAPAPAVLCEHPLIDPTTQAGLIRAVAAYQDALDLCNALNQGD	>MPK6_OOS_MOD_x000D_CATAPAPAVLCEHPLIDPTTQAGLIRAVAAYQDALDLCNALNQGD	phiKMV			66	45	21	#NAME?	CAT	MPWTRTARGLTGLCLLLSLTA	SLTA	>MPK6_x000D_SLTA		2				131
MPK7	MPK7	NC_022091.1	Complete	ovl		OIS	OOS	Pseudomonas	530787676	MPK7_51	tcgccgcaacgcGGAGatcaagca	MPRTIVAILVLAVVALGASYGFVQSYRALGIAQEEIKRQTARAEALEVRYATLQRHVQEVAAKTNTQRQEVDRALDQNRPWADRPVPAAVVDSLCNRPGARCAVRTPTN	>MPK7_OIS_x000D_MPRTIVAILVLAVVALGASYGFVQSYRALGIAQEEIKRQTARAEALEVRYATLQRHVQEVAAKTNTQRQEVDRALDQNRPWADRPVPAAVVDSLCNRPGARCAVRTPTN	TRUE	QSYRALGIAQEEIKRQTARAEALEVRYATLQRHVQEVAAKTNTQRQEVDRALDQNRPWADRPVPAAVVDSLCNRPGARCAVRTPTN	>MPK7_OIS_x000D_QSYRALGIAQEEIKRQTARAEALEVRYATLQRHVQEVAAKTNTQRQEVDRALDQNRPWADRPVPAAVVDSLCNRPGARCAVRTPTN	phiKMV			109	86	23	2		CDS 41964..42164	not annotated/ putative o-spanin	acacccagcgccAGGAGGTggacc	MPWTRTARGLTGLCLLLSLTACATAPAPAVLCEHPLIDPTTQAGLIRAVAAYQDALDLCNALNQGD	>MPK7_OOS_x000D_MPWTRTARGLTGLCLLLSLTACATAPAPAVLCEHPLIDPTTQAGLIRAVAAYQDALDLCNALNQGD	CATAPAPAVLCEHPLIDPTTQAGLIRAVAAYQDALDLCNALNQGD	>MPK7_OOS_MOD_x000D_CATAPAPAVLCEHPLIDPTTQAGLIRAVAAYQDALDLCNALNQGD	phiKMV			66	45	21	#NAME?	CAT	MPWTRTARGLTGLCLLLSLTA	SLTA	>MPK7_x000D_SLTA		2		OSPNI		131
MSW-3	MSW-3	NC_020082.1	Complete	ovl		OIS	OOS	Edwardsiella	448261068	MSW-3_ORF-43	tgacccggacGGAGcaacagcaca	MKTALAILLVVVAVFTMGFVAGKNSVTVEQLTDTVNTQQIVSNVDRVIAIGQEAVTVSRLKKTEEAKVIYVDRIKTVTVRDCVRDSGVLKLYDASLGLSDGKL	>MSW-3_OIS_x000D_MKTALAILLVVVAVFTMGFVAGKNSVTVEQLTDTVNTQQIVSNVDRVIAIGQEAVTVSRLKKTEEAKVIYVDRIKTVTVRDCVRDSGVLKLYDASLGLSDGKL	TRUE	KNSVTVEQLTDTVNTQQIVSNVDRVIAIGQEAVTVSRLKKTEEAKVIYVDRIKTVTVRDCVRDSGVLKLYDASLGLSDGKL	>MSW-3_OIS_x000D_KNSVTVEQLTDTVNTQQIVSNVDRVIAIGQEAVTVSRLKKTEEAKVIYVDRIKTVTVRDCVRDSGVLKLYDASLGLSDGKL	MSW-3			103	81	22	1	blast hits suggested gp58 as the i-spanin, but found this downstream of the lysozyme, it missed the TMHMM search as it had the wrong start. had to move the start upstream so that it now had a TMD. doesn't blast to any known Rzs though	CDS 26547..26801	not annotated/ putative o-spanin	aaaccgaagaagctaAGGTgattt	MSTVSKLLLCGIVCVIVGCSSSTTRRSDCPTVSSDLLVPPRNLESTHNDPERAAWVIPWNAEALLTDRARLERWQAWYNATRKGR	>MSW-3_OOS_x000D_MSTVSKLLLCGIVCVIVGCSSSTTRRSDCPTVSSDLLVPPRNLESTHNDPERAAWVIPWNAEALLTDRARLERWQAWYNATRKGR	CSSSTTRRSDCPTVSSDLLVPPRNLESTHNDPERAAWVIPWNAEALLTDRARLERWQAWYNATRKGR	>MSW-3_OOS_MOD_x000D_CSSSTTRRSDCPTVSSDLLVPPRNLESTHNDPERAAWVIPWNAEALLTDRARLERWQAWYNATRKGR	MSW-3			85	67	18	#NAME?	CSS	MSTVSKLLLCGIVCVIVG	VIVG	>MSW-3_x000D_VIVG		1	found this ovl the i-spanin, has a decent SD and a good lipoP hit. No blast hits though.	ISPWS, OSPNI		148
Mu	Mu	NC_000929.1	Complete	ovl		OIS	OOS	Enterobacteria	9633514	Mu p23	caatctggaatatcaGGGGGgcgg	MTFASKSLLLAAVFTAVLSGGLWHRLDSTRHDNQTLRRELQTEQQARHTAEWLLHGQEQTMQVFSAIRAANRAARLADETEHHDAKEKITTAITGDNCSTRPVPAVAADRLRELEKRTRAIGGDPARN	>Mu_OIS_x000D_MTFASKSLLLAAVFTAVLSGGLWHRLDSTRHDNQTLRRELQTEQQARHTAEWLLHGQEQTMQVFSAIRAANRAARLADETEHHDAKEKITTAITGDNCSTRPVPAVAADRLRELEKRTRAIGGDPARN	FALSE	RLDSTRHDNQTLRRELQTEQQARHTAEWLLHGQEQTMQVFSAIRAANRAARLADETEHHDAKEKITTAITGDNCSTRPVPAVAADRLRELEKRTRAIGGDPARN	>Mu_OIS_x000D_RLDSTRHDNQTLRRELQTEQQARHTAEWLLHGQEQTMQVFSAIRAANRAARLADETEHHDAKEKITTAITGDNCSTRPVPAVAADRLRELEKRTRAIGGDPARN	Mu			128	104	24	1		CDS 11229:11567	not annotated/ putative o-spanin	tggcagatGAGacagaacatcatg	MQKKKLQPPLLVTIAALVLCLPLLLTGCGNSKNAPVPSVVILPEIDTELTEATPVPPMPQPLTWGASLLWNADLLMALGQCNRDKASVREQEIRRKEIYERRPEPGGGAAAR	>Mu_OOS_x000D_MQKKKLQPPLLVTIAALVLCLPLLLTGCGNSKNAPVPSVVILPEIDTELTEATPVPPMPQPLTWGASLLWNADLLMALGQCNRDKASVREQEIRRKEIYERRPEPGGGAAAR	CLPLLLTGCGNSKNAPVPSVVILPEIDTELTEATPVPPMPQPLTWGASLLWNADLLMALGQCNRDKASVREQEIRRKEIYERRPEPGGGAAAR	>Mu_OOS_MOD_x000D_CLPLLLTGCGNSKNAPVPSVVILPEIDTELTEATPVPPMPQPLTWGASLLWNADLLMALGQCNRDKASVREQEIRRKEIYERRPEPGGGAAAR	Mu			112	93	19	#NAME?	CLP	MQKKKLQPPLLVTIAALVL	ALVL	>Mu_x000D_ALVL		1	LipoP Server finds clevage site at position 19 and 27 by SPaseII. Prosite has 1 hit with clevage site at postion 27.	OSPNI		197
Mushroom	Mushroom	KP143762.1	Complete	ovl		OIS	OOS	Salmonella	751186220	i-spanin	tttttcatttcAGGAGattgttaa	MTFKEFCQATFIIVFLVGAGVWGGYSYRDYQVAEAELNNEKLISVAKDAYQEGLATLSANYKNDLKDVLAKNKHTKEVLTYEKTKPEFYNVCVTDNYVRVFNEQSEQYIQKLPSK	>Mushroom_OIS_x000D_MTFKEFCQATFIIVFLVGAGVWGGYSYRDYQVAEAELNNEKLISVAKDAYQEGLATLSANYKNDLKDVLAKNKHTKEVLTYEKTKPEFYNVCVTDNYVRVFNEQSEQYIQKLPSK	TRUE	RDYQVAEAELNNEKLISVAKDAYQEGLATLSANYKNDLKDVLAKNKHTKEVLTYEKTKPEFYNVCVTDNYVRVFNEQSEQYIQKLPSK	>Mushroom_OIS_x000D_RDYQVAEAELNNEKLISVAKDAYQEGLATLSANYKNDLKDVLAKNKHTKEVLTYEKTKPEFYNVCVTDNYVRVFNEQSEQYIQKLPSK	JH2			115	88	27	1	from this year's CPT submission, well curated by 464!	751186219	o-spanin	agcatacaaaaGAGGTactaacat	MKKLSQSFIMFVLLIIMSGCSTNKVNSTFKNFQVSESDKYTQEESRYIIKGNTGSDVAAALEFYRDGFYQCTIKANNLIDMILLGNKQQ	>Mushroom_OOS_x000D_MKKLSQSFIMFVLLIIMSGCSTNKVNSTFKNFQVSESDKYTQEESRYIIKGNTGSDVAAALEFYRDGFYQCTIKANNLIDMILLGNKQQ	CSTNKVNSTFKNFQVSESDKYTQEESRYIIKGNTGSDVAAALEFYRDGFYQCTIKANNLIDMILLGNKQQ	>Mushroom_OOS_MOD_x000D_CSTNKVNSTFKNFQVSESDKYTQEESRYIIKGNTGSDVAAALEFYRDGFYQCTIKANNLIDMILLGNKQQ	JH2			89	70	19	#NAME?	CST	MKKLSQSFIMFVLLIIMSG	IMSG	>Mushroom_x000D_IMSG		1	already annotated as o-spanin by Gabby's group of students			158
My1	My1	NC_018837	Complete	ovl		OIS	OOS	Pectobacterium	410491073	My1_043	taaggcttctttcAGGAaagccaa	MIPDFFKNPALYLAAAIIAVGYIGFNKIEALSSQLSVANTEIATLQASNKEMKDKVVSMGWYHSTISTNQVVLDRRLTQLSSTLARESVIVSKPGLVTRIAAKQNADLEGRLACATGNSQYCP	>My1_OIS_x000D_MIPDFFKNPALYLAAAIIAVGYIGFNKIEALSSQLSVANTEIATLQASNKEMKDKVVSMGWYHSTISTNQVVLDRRLTQLSSTLARESVIVSKPGLVTRIAAKQNADLEGRLACATGNSQYCP	FALSE	NKIEALSSQLSVANTEIATLQASNKEMKDKVVSMGWYHSTISTNQVVLDRRLTQLSSTLARESVIVSKPGLVTRIAAKQNADLEGRLACATGNSQYCP	>My1_OIS_x000D_NKIEALSSQLSVANTEIATLQASNKEMKDKVVSMGWYHSTISTNQVVLDRRLTQLSSTLARESVIVSKPGLVTRIAAKQNADLEGRLACATGNSQYCP	T5			123	98	25	2		410491072	My1_042	tgcagacttGGAGGgtagactagc	MRNWKLTVLPLIAILLGCSPKVVEVPSEPIHVSWPSPLEKCEYKFSFKAQDDKPVVVIPYSEWVKLTSCREREVNYILNLSSMVCYYRTDLKETRCLNKETINDSEKPNSNRTDRKS	>My1_OOS_x000D_MRNWKLTVLPLIAILLGCSPKVVEVPSEPIHVSWPSPLEKCEYKFSFKAQDDKPVVVIPYSEWVKLTSCREREVNYILNLSSMVCYYRTDLKETRCLNKETINDSEKPNSNRTDRKS	CSPKVVEVPSEPIHVSWPSPLEKCEYKFSFKAQDDKPVVVIPYSEWVKLTSCREREVNYILNLSSMVCYYRTDLKETRCLNKETINDSEKPNSNRTDRKS	>My1_OOS_MOD_x000D_CSPKVVEVPSEPIHVSWPSPLEKCEYKFSFKAQDDKPVVVIPYSEWVKLTSCREREVNYILNLSSMVCYYRTDLKETRCLNKETINDSEKPNSNRTDRKS	T5			117	100	17	#NAME?	CSP	MRNWKLTVLPLIAILLG	ILLG	>My1_x000D_ILLG		4	was annotated as a lipoprotein, need to check how many lipoproteins does this phage have!			198
N15	N15	NC_001901.1	Complete	emb		EIS	EOS	Enterobacteria	14195315	gp55	tgcgttgacgtgctgGGAGatagacca	MNPSPLIAAIKAWWKPLFVLIFAASAFIAGNVWSNRAWEKRWADRDSAESSQKVNAQTAARMIEQGRIIARDEAVKNAKEKAAAARDASARLAGTVSQLQQQARKLATRLDAAKHTADLAAAVRGKTAGANAAVLADMLGSLAAEAKYYAERSDESYRAGMTCQRIYDSVRESNNQSGASQ	>N15_EIS_x000D_MNPSPLIAAIKAWWKPLFVLIFAASAFIAGNVWSNRAWEKRWADRDSAESSQKVNAQTAARMIEQGRIIARDEAVKNAKEKAAAARDASARLAGTVSQLQQQARKLATRLDAAKHTADLAAAVRGKTAGANAAVLADMLGSLAAEAKYYAERSDESYRAGMTCQRIYDSVRESNNQSGASQ	TRUE	SNRAWEKRWADRDSAESSQKVNAQTAARMIEQGRIIARDEAVKNAKEKAAAARDASARLAGTVSQLQQQARKLATRLDAAKHTADLAAAVRGKTAGANAAVLADMLGSLAAEAKYYAERSDESYRAGMTCQRIYDSVRESNNQSGASQ	>N15_EIS_x000D_SNRAWEKRWADRDSAESSQKVNAQTAARMIEQGRIIARDEAVKNAKEKAAAARDASARLAGTVSQLQQQARKLATRLDAAKHTADLAAAVRGKTAGANAAVLADMLGSLAAEAKYYAERSDESYRAGMTCQRIYDSVRESNNQSGASQ	Singleton			181	148	33	1		CDS 43677:43931	not annotated/ putative o-spanin	ttgcccgtgatGAGGccgtaaaga	MPKRKQLPRVMLLLVWLALLVSCSNRQENSLPAWTPQSTPQILPLPSEAKQPEPTLQCSPTCSEVLQQKLNIMLNDLTKAIEQE	>N15_EOS_x000D_MPKRKQLPRVMLLLVWLALLVSCSNRQENSLPAWTPQSTPQILPLPSEAKQPEPTLQCSPTCSEVLQQKLNIMLNDLTKAIEQE	CSNRQENSLPAWTPQSTPQILPLPSEAKQPEPTLQCSPTCSEVLQQKLNIMLNDLTKAIEQE	>N15_EOS_MOD_x000D_CSNRQENSLPAWTPQSTPQILPLPSEAKQPEPTLQCSPTCSEVLQQKLNIMLNDLTKAIEQE	Singleton			84	62	22	#NAME?	CSN	MPKRKQLPRVMLLLVWLALLVS	LLVS	>N15_x000D_LLVS		2	First cysteine at 23rd position	OSPNI		210	Too long?
N4	N4	NC_008720.1	Complete	emb		EIS	EOS	Enterobacteria	119952229	gp60	gtaatgtccctctGGAGaggtgta	MKTSLIKLTVCLLGGVALGATLFLLGSQHGEKKVQALWDEDKKEYSKELDRVKLAYDQKNREHSYEVGQLTLRLDKAKESYEVVIDSITNQYNSRLLQSEKRAESYKRQASTGTTQCLNLASHAARLDSSLEEGRRLVEELRATVRLRDNQLIELGNQIRSDRKLFE	>N4_EIS_x000D_MKTSLIKLTVCLLGGVALGATLFLLGSQHGEKKVQALWDEDKKEYSKELDRVKLAYDQKNREHSYEVGQLTLRLDKAKESYEVVIDSITNQYNSRLLQSEKRAESYKRQASTGTTQCLNLASHAARLDSSLEEGRRLVEELRATVRLRDNQLIELGNQIRSDRKLFE	TRUE	HGEKKVQALWDEDKKEYSKELDRVKLAYDQKNREHSYEVGQLTLRLDKAKESYEVVIDSITNQYNSRLLQSEKRAESYKRQASTGTTQCLNLASHAARLDSSLEEGRRLVEELRATVRLRDNQLIELGNQIRSDRKLFE	>N4_EIS_x000D_HGEKKVQALWDEDKKEYSKELDRVKLAYDQKNREHSYEVGQLTLRLDKAKESYEVVIDSITNQYNSRLLQSEKRAESYKRQASTGTTQCLNLASHAARLDSSLEEGRRLVEELRATVRLRDNQLIELGNQIRSDRKLFE	N4			167	139	28	1	one in TMD	CDS 57023:57238	not annotated/ putative o-spanin	accaaaagaatcgGGAacacagtt	MKSGNLPFDLIKPKSLMKSLLILLLTSTIVGCSSQKNEPRVINVKPQPEPLNASILQAMQPDSTQVLKKADVWLKNSGQLLDSVITN	>N4_EOS_x000D_MKSGNLPFDLIKPKSLMKSLLILLLTSTIVGCSSQKNEPRVINVKPQPEPLNASILQAMQPDSTQVLKKADVWLKNSGQLLDSVITN	CSSQKNEPRVINVKPQPEPLNASILQAMQPDSTQVLKKADVWLKNSGQLLDSVITN	>N4_EOS_MOD_x000D_CSSQKNEPRVINVKPQPEPLNASILQAMQPDSTQVLKKADVWLKNSGQLLDSVITN	N4			87	56	31	#NAME?	CSS	MKSGNLPFDLIKPKSLMKSLLILLLTSTIVG	TIVG	>N4_x000D_TIVG		0	one at 32nd position. ******look at the sequence	OSPNI		195
N4 (Vibrio)	N4_(Vibrio)	NC_013651.1	Complete	sep		SIS	SOS	Vibrio	281416209	VN4_44	aattaacaactaAGGAGGTatctt	MWYKKKRFVAAIVTAALVALGALAGVDLSGLEAGLTQAACGIVECVQ	>N4_(Vibrio)_SIS_x000D_MWYKKKRFVAAIVTAALVALGALAGVDLSGLEAGLTQAACGIVECVQ	TRUE	DLSGLEAGLTQAACGIVECVQ	>N4_(Vibrio)_SIS_x000D_DLSGLEAGLTQAACGIVECVQ	VP4		Too small?	47	21	26	2	very small spanin lengths	281416210	VN4_45	tggaatcgtGGAGtgtgtacaata	MKKGLITVLLAAVLSACTVNIVKDSTDVRISSSYEGSAKLSIADSNFGGEADSTADEVVDEVIPE	>N4_(Vibrio)_SOS_x000D_MKKGLITVLLAAVLSACTVNIVKDSTDVRISSSYEGSAKLSIADSNFGGEADSTADEVVDEVIPE	CTVNIVKDSTDVRISSSYEGSAKLSIADSNFGGEADSTADEVVDEVIPE	>N4_(Vibrio)_SOS_MOD_x000D_CTVNIVKDSTDVRISSSYEGSAKLSIADSNFGGEADSTADEVVDEVIPE	VP4			65	49	16	#NAME?	CTV	MKKGLITVLLAAVLSA	VLSA	>N4 (Vibrio)_x000D_VLSA		0				70	Too short
NCTC12673	NCTC12673	NC_015464	Complete	ovl		OIS	OOS	Campylobacter	332672478	NCTC12673_gp171	gtatcaaacatttaaAGGAtgcaa	MFNFLFSFIKSNIIYILLGSLLAFTAYRYISLEKSNAILIENEKQLTQNIKNSKKELEALKNYNNLTIEVFREKEVKYKEVLNNIKNIETKIQKLKFMGKDENETQYIIVNF	>NCTC12673_OIS_x000D_MFNFLFSFIKSNIIYILLGSLLAFTAYRYISLEKSNAILIENEKQLTQNIKNSKKELEALKNYNNLTIEVFREKEVKYKEVLNNIKNIETKIQKLKFMGKDENETQYIIVNF	TRUE	RYISLEKSNAILIENEKQLTQNIKNSKKELEALKNYNNLTIEVFREKEVKYKEVLNNIKNIETKIQKLKFMGKDENETQYIIVNF	>NCTC12673_OIS_x000D_RYISLEKSNAILIENEKQLTQNIKNSKKELEALKNYNNLTIEVFREKEVKYKEVLNNIKNIETKIQKLKFMGKDENETQYIIVNF	CP8			112	85	27	0	seems like a relative to the above campylobacter one	332672477	NCTC12673_gp170	aaaaattaaaatttatgGGAaagg	MRMKHSILLLIFSAFMFVGCSTATKTITITEKEYLKYPLDEKYIPHKIGVKIMKQKINGKEYLLISPNDFILIHNQYKHLEFNYNNLYNSIEKFNSQVK	>NCTC12673_OOS_x000D_MRMKHSILLLIFSAFMFVGCSTATKTITITEKEYLKYPLDEKYIPHKIGVKIMKQKINGKEYLLISPNDFILIHNQYKHLEFNYNNLYNSIEKFNSQVK	CSTATKTITITEKEYLKYPLDEKYIPHKIGVKIMKQKINGKEYLLISPNDFILIHNQYKHLEFNYNNLYNSIEKFNSQVK	>NCTC12673_OOS_MOD_x000D_CSTATKTITITEKEYLKYPLDEKYIPHKIGVKIMKQKINGKEYLLISPNDFILIHNQYKHLEFNYNNLYNSIEKFNSQVK	CP8			99	80	19	#NAME?	CST	MRMKHSILLLIFSAFMFVG	MFVG	>NCTC12673_x000D_MFVG		0	gp108 could be a candidate for Rz1, but is too long and has some TMD like sequences and no Rz like genes around. LipoP says 158 could be a Rz1 but I dont believe because it has a IEVC lipobox, so finalized on gp170, where 171 seems to be the Rz1, however again the same issue of both the spanins not having a cysteine		has two more lipoP	165
NJ01	NJ01	NC_018835.1	complete	ovl		OIS	OOS	Enterobacteria	CDS 40581..40931	not annotated/ putative i-spanin	gtggcttttttcgttGGAGacaac	MQNTLSDNLGFIVFSALVFFGGMKFNEYQTDSSNLDKEKHQQELEIERSKAADEVAQRVLTGLSSWKKNTETIYKEMHYEKTKPVFYNVCASDDYVRMFNERQQQAIDALTNKPKS	>NJ01_OIS_x000D_MQNTLSDNLGFIVFSALVFFGGMKFNEYQTDSSNLDKEKHQQELEIERSKAADEVAQRVLTGLSSWKKNTETIYKEMHYEKTKPVFYNVCASDDYVRMFNERQQQAIDALTNKPKS	FALSE	QTDSSNLDKEKHQQELEIERSKAADEVAQRVLTGLSSWKKNTETIYKEMHYEKTKPVFYNVCASDDYVRMFNERQQQAIDALTNKPKS	>NJ01_OIS_x000D_QTDSSNLDKEKHQQELEIERSKAADEVAQRVLTGLSSWKKNTETIYKEMHYEKTKPVFYNVCASDDYVRMFNERQQQAIDALTNKPKS	JH2		Net negative charge at N-terminus	116	88	28	1	Holin is 26, 47 when extended back seems to be the o-spanin, the region between 47 and 49 could have an ORF coding for the i-spanin, surprisingly 48 wasn't annotated. The o-spanin even blasts to phiEco32 spanin in our database	410490876	NJ01_047	aaaccatttataaaGAGatgcatt	MRKLNQFFIMSALVMTMSACSTSDSSRQSMPLPTNLKAECRVDLPLLESAQGKALATTLEWYQDQYTECAANHNGLLEALKERGIE	>NJ01_OOS_x000D_MRKLNQFFIMSALVMTMSACSTSDSSRQSMPLPTNLKAECRVDLPLLESAQGKALATTLEWYQDQYTECAANHNGLLEALKERGIE	CSTSDSSRQSMPLPTNLKAECRVDLPLLESAQGKALATTLEWYQDQYTECAANHNGLLEALKERGIE	>NJ01_OOS_MOD_x000D_CSTSDSSRQSMPLPTNLKAECRVDLPLLESAQGKALATTLEWYQDQYTECAANHNGLLEALKERGIE	NJ01			86	67	19	#NAME?	CST	MRKLNQFFIMSALVMTMSA	TMSA	>NJ01_x000D_TMSA		2		ISPNI, OSPWS		155
nt-1	nt-1	NC_021529.1	Complete	sep		SIS	SOS	Vibrio	514050511	VPFG_00134	atgtgacacacatgGGAGtatatt	MFAQYKLYILLAVAAIVIGSIGYLKYQNVSLEKDVAQQATVIENLTNDNERLSETIKLKNKTIEDWRLVYEEQTKFRSDLQKELDQKNNTIEKYKARQDVVFAKPGLVQRLEQKALDKFFDEVRNGQ	>nt-1_SIS_x000D_MFAQYKLYILLAVAAIVIGSIGYLKYQNVSLEKDVAQQATVIENLTNDNERLSETIKLKNKTIEDWRLVYEEQTKFRSDLQKELDQKNNTIEKYKARQDVVFAKPGLVQRLEQKALDKFFDEVRNGQ	TRUE	KYQNVSLEKDVAQQATVIENLTNDNERLSETIKLKNKTIEDWRLVYEEQTKFRSDLQKELDQKNNTIEKYKARQDVVFAKPGLVQRLEQKALDKFFDEVRNGQ	>nt-1_SIS_x000D_KYQNVSLEKDVAQQATVIENLTNDNERLSETIKLKNKTIEDWRLVYEEQTKFRSDLQKELDQKNNTIEKYKARQDVVFAKPGLVQRLEQKALDKFFDEVRNGQ	KVP40			127	103	24	0		514050512	VPFG_00135	ataaattctttgatGAGGTgcgaa	MVNKILAVVLASMLVGCIGTPKEPVPVPATNEIVHPSMPTAPANPGVEILVITTDTIKPNTAYVGFEYDEWLNFAKWMHSYKAYNDDLLEVIRLYKEQDPALQKKDEKIKEKGCFGSPFCVL	>nt-1_SOS_x000D_MVNKILAVVLASMLVGCIGTPKEPVPVPATNEIVHPSMPTAPANPGVEILVITTDTIKPNTAYVGFEYDEWLNFAKWMHSYKAYNDDLLEVIRLYKEQDPALQKKDEKIKEKGCFGSPFCVL	CIGTPKEPVPVPATNEIVHPSMPTAPANPGVEILVITTDTIKPNTAYVGFEYDEWLNFAKWMHSYKAYNDDLLEVIRLYKEQDPALQKKDEKIKEKGCFGSPFCVL	>nt-1_SOS_MOD_x000D_CIGTPKEPVPVPATNEIVHPSMPTAPANPGVEILVITTDTIKPNTAYVGFEYDEWLNFAKWMHSYKAYNDDLLEVIRLYKEQDPALQKKDEKIKEKGCFGSPFCVL	KVP40			122	106	16	#NAME?	CIG	MVNKILAVVLASMLVG	MLVG	>nt-1_x000D_MLVG		2				209	Too long?
OBP	OBP	NC_016571	Complete	ovl	ovl (doubtful about the Rz Rz1 now)	OIS	OOS	Pseudomonas	371671509	OBP_140	gtgtagaacttAGGAaggcttagt	MDDKWKVRIAGLQTIAMWLLLLLLAGWLFFKPDNTLNKDTVEKLSVAVDRISAASENIGKVAADQREWAANLQNATQQNQQKREADYEDLYGKYGYDKNSNLTIADIYARRVQQPTEDNGGRDVRRDENRASKTGPVPNPASQPKK	>OBP_OIS_x000D_MDDKWKVRIAGLQTIAMWLLLLLLAGWLFFKPDNTLNKDTVEKLSVAVDRISAASENIGKVAADQREWAANLQNATQQNQQKREADYEDLYGKYGYDKNSNLTIADIYARRVQQPTEDNGGRDVRRDENRASKTGPVPNPASQPKK	TRUE	FKPDNTLNKDTVEKLSVAVDRISAASENIGKVAADQREWAANLQNATQQNQQKREADYEDLYGKYGYDKNSNLTIADIYARRVQQPTEDNGGRDVRRDENRASKTGPVPNPASQPKK	>OBP_OIS_x000D_FKPDNTLNKDTVEKLSVAVDRISAASENIGKVAADQREWAANLQNATQQNQQKREADYEDLYGKYGYDKNSNLTIADIYARRVQQPTEDNGGRDVRRDENRASKTGPVPNPASQPKK	Singleton			146	117	29	0		371671508	OBP_139	accaacagaaacGAGaagccgatt	MKIFTVSMGMTKTLILLLLTFMLVACNSQPKITEGGTYVEMKTELAKLDLYRTQLASLKNSLTDVPANVYSKDWKYRESNIGKLDYYLGNNFCLTQDDFKGCYLETRLLLIATTKELDAANDQINGLNQALDRMTGNINSVIDNLQDNKPPGISIKK	>OBP_OOS_x000D_MKIFTVSMGMTKTLILLLLTFMLVACNSQPKITEGGTYVEMKTELAKLDLYRTQLASLKNSLTDVPANVYSKDWKYRESNIGKLDYYLGNNFCLTQDDFKGCYLETRLLLIATTKELDAANDQINGLNQALDRMTGNINSVIDNLQDNKPPGISIKK	CNSQPKITEGGTYVEMKTELAKLDLYRTQLASLKNSLTDVPANVYSKDWKYRESNIGKLDYYLGNNFCLTQDDFKGCYLETRLLLIATTKELDAANDQINGLNQALDRMTGNINSVIDNLQDNKPPGISIKK	>OBP_OOS_MOD_x000D_CNSQPKITEGGTYVEMKTELAKLDLYRTQLASLKNSLTDVPANVYSKDWKYRESNIGKLDYYLGNNFCLTQDDFKGCYLETRLLLIATTKELDAANDQINGLNQALDRMTGNINSVIDNLQDNKPPGISIKK	Singleton			157	132	25	#NAME?	CNS	MKIFTVSMGMTKTLILLLLTFMLVA	MLVA	>OBP_x000D_MLVA		2	Both the spanins are long. The authors made the mistake of identifying both of them as Rz1 like proteins		has more than 1 lipoP	249	Too long?
OP1	OP1	NC_007709.1	Complete	ovl		OIS	OOS	xanthomonous	84662621	ORF28	actttgccttaaaGGGGGgtaagt	MSMLLLWRRVELVVGLALLMTVAVLAVQVTLARKHAAKVQDQVFAVTADLTAERAHSREVENINKQRRSKDAAVSTALESNQEWADDVLPDDIASQLQHPDGSTSAVPPPL	>OP1_OIS_x000D_MSMLLLWRRVELVVGLALLMTVAVLAVQVTLARKHAAKVQDQVFAVTADLTAERAHSREVENINKQRRSKDAAVSTALESNQEWADDVLPDDIASQLQHPDGSTSAVPPPL	TRUE	RKHAAKVQDQVFAVTADLTAERAHSREVENINKQRRSKDAAVSTALESNQEWADDVLPDDIASQLQHPDGSTSAVPPPL	>OP1_OIS_x000D_RKHAAKVQDQVFAVTADLTAERAHSREVENINKQRRSKDAAVSTALESNQEWADDVLPDDIASQLQHPDGSTSAVPPPL	CP1			111	79	32	0		CDS 23406:23705	not annotated/ putative o-spanin	ttaacaaacagAGGAGGTcaaaag	MQQYLQHWKVIRNGLMMCCLMTLLPSCSTLMAPPAQYLRPCEVTYLPKGKATQADLVRLAVDREFDVRKCNADKTAIKAWYDGYCKAKGCKVKYGSDAK	>OP1_OOS_x000D_MQQYLQHWKVIRNGLMMCCLMTLLPSCSTLMAPPAQYLRPCEVTYLPKGKATQADLVRLAVDREFDVRKCNADKTAIKAWYDGYCKAKGCKVKYGSDAK	CSTLMAPPAQYLRPCEVTYLPKGKATQADLVRLAVDREFDVRKCNADKTAIKAWYDGYCKAKGCKVKYGSDAK	>OP1_OOS_MOD_x000D_CSTLMAPPAQYLRPCEVTYLPKGKATQADLVRLAVDREFDVRKCNADKTAIKAWYDGYCKAKGCKVKYGSDAK	CP1			99	73	26	#NAME?	CST	MQQYLQHWKVIRNGLMMCCLMTLLPS	LLPS	>OP1_x000D_LLPS		4	LipoP Server finds clevage site at position 26. No hit by Prosite. First Cysteine at position 18 and another adjacent. (Sequencing error at for postion 19 could give us different result.)	OSPNI		152
OP2	OP2	NC_007710.1	Complete	ovl		OIS	OOS	xanthomonous	84662704	ORF51	tcccgcaccGGAGccttcccaacg	MARAPGRAGLRTRQYRCELVAVAPQLAQPPAADRFGRARPYHQEHRMITQLRAIIAGATLLVILIIAGLIYWRGSSNATTKADLRAARQTIKVERATQQIANQTQQEVNIAAAKTSQSAQAAANEIDQIRSNANRQSRASTPVGTTVAVGKAPVAAIPDHLDPSAVVSASGSSGPGRSLHLSDDSRVLQLAREAREAARASSARLQSEVPSTR	>OP2_OIS_x000D_MARAPGRAGLRTRQYRCELVAVAPQLAQPPAADRFGRARPYHQEHRMITQLRAIIAGATLLVILIIAGLIYWRGSSNATTKADLRAARQTIKVERATQQIANQTQQEVNIAAAKTSQSAQAAANEIDQIRSNANRQSRASTPVGTTVAVGKAPVAAIPDHLDPSAVVSASGSSGPGRSLHLSDDSRVLQLAREAREAARASSARLQSEVPSTR	TRUE	RGSSNATTKADLRAARQTIKVERATQQIANQTQQEVNIAAAKTSQSAQAAANEIDQIRSNANRQSRASTPVGTTVAVGKAPVAAIPDHLDPSAVVSASGSSGPGRSLHLSDDSRVLQLAREAREAARASSARLQSEVPSTR	>OP2_OIS_x000D_RGSSNATTKADLRAARQTIKVERATQQIANQTQQEVNIAAAKTSQSAQAAANEIDQIRSNANRQSRASTPVGTTVAVGKAPVAAIPDHLDPSAVVSASGSSGPGRSLHLSDDSRVLQLAREAREAARASSARLQSEVPSTR	Singleton		Too long N-terminus? Could start at a M downstream!	213	141	72	0	one in TMD	CDS 36753..37043	not annotated/ putative o-spanin	ctgatcaccttgacccGAGtgctg	MFLHRVVVALAVAYILATILASCSSLGKPERQRAPVAPDCSQRSPALDSGDPPSGADAQDWMAWARAYVIAQWAIVDRDNKRAATADCLDKLSEIK	>OP2_OOS_x000D_MFLHRVVVALAVAYILATILASCSSLGKPERQRAPVAPDCSQRSPALDSGDPPSGADAQDWMAWARAYVIAQWAIVDRDNKRAATADCLDKLSEIK	CSSLGKPERQRAPVAPDCSQRSPALDSGDPPSGADAQDWMAWARAYVIAQWAIVDRDNKRAATADCLDKLSEIK	>OP2_OOS_MOD_x000D_CSSLGKPERQRAPVAPDCSQRSPALDSGDPPSGADAQDWMAWARAYVIAQWAIVDRDNKRAATADCLDKLSEIK	Singleton			96	74	22	#NAME?	CSS	MFLHRVVVALAVAYILATILAS	ILAS	>OP2_x000D_ILAS		2	No hits by both server. Presence of TMD from 48 to 68. That will exclude one cysteine and remaining periplasmic cysteine will be 2.	OSPNI		215	Too long?
P1	P1	NC_005856.1	Complete	ovl		OIS	OOS	Enterobacteria	33338822	gp064	ataatttttcttcAGGAGGaagac	MSFFSTLKTALSLKEKLAATGVLVLICALVGAGFAWERHQLKQAIEKIGSLDQAVKERDKSIMDLNQTIETMNKAEQHFHSQEVKNESEQAKYADRQMERKAEVQKQLVAAGNVRQRIPADTQRLLRESISEFNADADKG	>P1_OIS_x000D_MSFFSTLKTALSLKEKLAATGVLVLICALVGAGFAWERHQLKQAIEKIGSLDQAVKERDKSIMDLNQTIETMNKAEQHFHSQEVKNESEQAKYADRQMERKAEVQKQLVAAGNVRQRIPADTQRLLRESISEFNADADKG	TRUE	ERHQLKQAIEKIGSLDQAVKERDKSIMDLNQTIETMNKAEQHFHSQEVKNESEQAKYADRQMERKAEVQKQLVAAGNVRQRIPADTQRLLRESISEFNADADKG	>P1_OIS_x000D_ERHQLKQAIEKIGSLDQAVKERDKSIMDLNQTIETMNKAEQHFHSQEVKNESEQAKYADRQMERKAEVQKQLVAAGNVRQRIPADTQRLLRESISEFNADADKG	P1			140	104	36	0	one in TMD	46401685	gp063	attttcacagccAGGAagtgaaaa	MNQNKPSMLTGKWNEKLKFRNNWLRRVMFASVFLLTLSGCSGSRSANLTPTPTKVNHPAPKSAFMCRMPEFSSEYFDDLPAYILDTETMLMGINRKNRNVNDYNRAISGN	>P1_OOS_x000D_MNQNKPSMLTGKWNEKLKFRNNWLRRVMFASVFLLTLSGCSGSRSANLTPTPTKVNHPAPKSAFMCRMPEFSSEYFDDLPAYILDTETMLMGINRKNRNVNDYNRAISGN	CSGSRSANLTPTPTKVNHPAPKSAFMCRMPEFSSEYFDDLPAYILDTETMLMGINRKNRNVNDYNRAISGN	>P1_OOS_MOD_x000D_CSGSRSANLTPTPTKVNHPAPKSAFMCRMPEFSSEYFDDLPAYILDTETMLMGINRKNRNVNDYNRAISGN	P1		Too long signal sequence	110	71	39	#NAME?	CSG	MNQNKPSMLTGKWNEKLKFRNNWLRRVMFASVFLLTLSG	TLSG	>P1_x000D_TLSG		1	LipoP server finds clevage site at 39th postion. No hit by Prosite.			175
P13374	P13374	NC_018846.1	Complete	emb		EIS	EOS	Escherichia	410491649	endopeptidase	gctggtGGGGtgagcataaaccga	MLSAFTVILLVVCGALSLGLNHYRDNAIAYKEQRDKATSIIADMQKRQRDVAELDARYTKELADANATIESLRADVSAGRKRLQVAATCAKSTTGASSMGDGESPGLTADAELNYYRLRSGIDKITAQVNYLQEYIRTQCLK	>P13374_EIS_x000D_MLSAFTVILLVVCGALSLGLNHYRDNAIAYKEQRDKATSIIADMQKRQRDVAELDARYTKELADANATIESLRADVSAGRKRLQVAATCAKSTTGASSMGDGESPGLTADAELNYYRLRSGIDKITAQVNYLQEYIRTQCLK	TRUE	NHYRDNAIAYKEQRDKATSIIADMQKRQRDVAELDARYTKELADANATIESLRADVSAGRKRLQVAATCAKSTTGASSMGDGESPGLTADAELNYYRLRSGIDKITAQVNYLQEYIRTQCLK	>P13374_EIS_x000D_NHYRDNAIAYKEQRDKATSIIADMQKRQRDVAELDARYTKELADANATIESLRADVSAGRKRLQVAATCAKSTTGASSMGDGESPGLTADAELNYYRLRSGIDKITAQVNYLQEYIRTQCLK	Lambda			142	122	20	2		CDS 30224..30409	not annotated/ putative o-spanin	ccagatacacaaAGGAGcttgctg	MLMRLSKVSVLMFLLGVSACKSPPPVQSQRPEPAAWAMEKVQDLQQMLNSIITVSEVESTR	>P13374_EOS_x000D_MLMRLSKVSVLMFLLGVSACKSPPPVQSQRPEPAAWAMEKVQDLQQMLNSIITVSEVESTR	CKSPPPVQSQRPEPAAWAMEKVQDLQQMLNSIITVSEVESTR	>P13374_EOS_MOD_x000D_CKSPPPVQSQRPEPAAWAMEKVQDLQQMLNSIITVSEVESTR	HK97			61	42	19	#NAME?	CKS	MLMRLSKVSVLMFLLGVSA	GVSA	>P13374_x000D_GVSA		1		OSPNI, ISPMA		164
P2	P2	NC_001895.1	Complete	ovl		OIS	OOS	Enterobacteria	9630338	LysB	tcagcgtcttgaGGGGcgggaacc	MSRLMIVLVVLLSLAVAGLFLVKHKNASLRASLDRANNVASGQQTTITMLKNQLHVALTRADKNELAQVALRQELENAAKREAQREKTITRLLNENEDFRRWYGADLPDAVRRLHQRPACTDASDCPQRMPESEPLPDAGQ	>P2_OIS_x000D_MSRLMIVLVVLLSLAVAGLFLVKHKNASLRASLDRANNVASGQQTTITMLKNQLHVALTRADKNELAQVALRQELENAAKREAQREKTITRLLNENEDFRRWYGADLPDAVRRLHQRPACTDASDCPQRMPESEPLPDAGQ	TRUE	KHKNASLRASLDRANNVASGQQTTITMLKNQLHVALTRADKNELAQVALRQELENAAKREAQREKTITRLLNENEDFRRWYGADLPDAVRRLHQRPACTDASDCPQRMPESEPLPDAGQ	>P2_OIS_x000D_KHKNASLRASLDRANNVASGQQTTITMLKNQLHVALTRADKNELAQVALRQELENAAKREAQREKTITRLLNENEDFRRWYGADLPDAVRRLHQRPACTDASDCPQRMPESEPLPDAGQ	P2			141	119	22	2		26454698	LysC	agaaaaccatcacGAGGTtactta	MRTKIFAAGTVLTCLMLCAGCTSAPPAPTPVIVPNACPKVSLCPMPGSDPQTNGDLSADIRQLENALARCASQVKMIKHCQDENDAQTRQPAQGAD	>P2_OOS_x000D_MRTKIFAAGTVLTCLMLCAGCTSAPPAPTPVIVPNACPKVSLCPMPGSDPQTNGDLSADIRQLENALARCASQVKMIKHCQDENDAQTRQPAQGAD	CTSAPPAPTPVIVPNACPKVSLCPMPGSDPQTNGDLSADIRQLENALARCASQVKMIKHCQDENDAQTRQPAQGAD	>P2_OOS_MOD_x000D_CTSAPPAPTPVIVPNACPKVSLCPMPGSDPQTNGDLSADIRQLENALARCASQVKMIKHCQDENDAQTRQPAQGAD	P2			96	76	20	#NAME?	CTS	MRTKIFAAGTVLTCLMLCAG	LCAG	>P2_x000D_LCAG		4	LipoP server finds clevage site at 20 and 17. Another cysteine at position 13. No hit by Prosite.			195
P22	P22	NC_002371.2	Complete	emb		EIS	EOS	Enterobacteria	12711790	hypothetical protein P22gp67	gcgagaaagagcgctgttcttatc	MSRIKAIIASVIICIIVCLSWAVNHYRDNAITYKEQRDKATSIIADMQKRQRDVAELDARYTKELADANATIETLRADVSAGRKRLQVSATCPKSTTGASGMGDGESPRLTADAELNYYRLRSGIDRITAQVNYLQEYIRSQCLK	>P22_EIS_x000D_MSRIKAIIASVIICIIVCLSWAVNHYRDNAITYKEQRDKATSIIADMQKRQRDVAELDARYTKELADANATIETLRADVSAGRKRLQVSATCPKSTTGASGMGDGESPRLTADAELNYYRLRSGIDRITAQVNYLQEYIRSQCLK	TRUE	NHYRDNAITYKEQRDKATSIIADMQKRQRDVAELDARYTKELADANATIETLRADVSAGRKRLQVSATCPKSTTGASGMGDGESPRLTADAELNYYRLRSGIDRITAQVNYLQEYIRSQCLK	>P22_EIS_x000D_NHYRDNAITYKEQRDKATSIIADMQKRQRDVAELDARYTKELADANATIETLRADVSAGRKRLQVSATCPKSTTGASGMGDGESPRLTADAELNYYRLRSGIDRITAQVNYLQEYIRSQCLK	Lambda			145	122	23	2	two are in TMD	51236746	hypothetical protein P22gp68	ccagatacacaaAGGAGcttgctg	MLTRLSKLSALMFLLGVSACKSPPPVQSQRPEPAAWAMEKAQDLQQMLNSIITVSEVESTG	>P22_EOS_x000D_MLTRLSKLSALMFLLGVSACKSPPPVQSQRPEPAAWAMEKAQDLQQMLNSIITVSEVESTG	CKSPPPVQSQRPEPAAWAMEKAQDLQQMLNSIITVSEVESTG	>P22_EOS_MOD_x000D_CKSPPPVQSQRPEPAAWAMEKAQDLQQMLNSIITVSEVESTG	HK97			61	42	19	#NAME?	CKS	MLTRLSKLSALMFLLGVSA	GVSA	>P22_x000D_GVSA		0				164
P7	P7	AF503408.1	Complete	ovl		OIS	OOS	enterobacteria	33323563	Upf62.7	gataatttttcttcAGGAGGaagac	MSFFSTLKAALSLKEKLAATGVLVLICALVGAGFAWERHQLKQAIEKIGSLDQAVKERDKSIMDLNQTIETMNKAEQHFHSQEVKNESEQAKYADRQMERKAEVQKQLVAAGNVRQRIPADTQRLLRESISEFNADADKG	>P7_OIS_x000D_MSFFSTLKAALSLKEKLAATGVLVLICALVGAGFAWERHQLKQAIEKIGSLDQAVKERDKSIMDLNQTIETMNKAEQHFHSQEVKNESEQAKYADRQMERKAEVQKQLVAAGNVRQRIPADTQRLLRESISEFNADADKG	TRUE	ERHQLKQAIEKIGSLDQAVKERDKSIMDLNQTIETMNKAEQHFHSQEVKNESEQAKYADRQMERKAEVQKQLVAAGNVRQRIPADTQRLLRESISEFNADADKG	>P7_OIS_x000D_ERHQLKQAIEKIGSLDQAVKERDKSIMDLNQTIETMNKAEQHFHSQEVKNESEQAKYADRQMERKAEVQKQLVAAGNVRQRIPADTQRLLRESISEFNADADKG	P1			140	104	36	0	first thought Upf50.0 was the Rz, but this shows up as a hit in Joel's batch blast data	33323562	Upf62.4	cattttcacagccAGGAagtgaaaa	MNQNKPSMLTGKWNEKLKFRNNWLRRVMFASVFLLTLSGCSGSRSANLTPTPTKVNHPAPKSAFMCRMPEFSSEYFDDLPAYILDTETMLMGINRKNRNVNDYNRAISGN	>P7_OOS_x000D_MNQNKPSMLTGKWNEKLKFRNNWLRRVMFASVFLLTLSGCSGSRSANLTPTPTKVNHPAPKSAFMCRMPEFSSEYFDDLPAYILDTETMLMGINRKNRNVNDYNRAISGN	CSGSRSANLTPTPTKVNHPAPKSAFMCRMPEFSSEYFDDLPAYILDTETMLMGINRKNRNVNDYNRAISGN	>P7_OOS_MOD_x000D_CSGSRSANLTPTPTKVNHPAPKSAFMCRMPEFSSEYFDDLPAYILDTETMLMGINRKNRNVNDYNRAISGN	P1		Too long signal sequence	110	71	39	#NAME?	CSG	MNQNKPSMLTGKWNEKLKFRNNWLRRVMFASVFLLTLSG	TLSG	>P7_x000D_TLSG		1	has a very long SS, its possible that the start codon is different, and that could be the reason y it doesn't show up on lipoP results, note that there is also another lipoP in this phage, 50.5		NCBI	175
PA1/KOR/2010	PA1-KOR-2010	HM624080.1	Complete	ovl		OIS	OOS	Pseudomonas	315418973	hypothetical protein / annotated as putative Rz in my gb file	tccagctcagcgtcGAGaaatcgcc	MTWRVGLVVFVLLVMVWTAGWWGGREAGLADGRAACADAQTRAYRDVLEQSAAQLKTVQDTSAALFQRLAQRADSDQQTTRELRHALAETAADRAACRFPAGVMQQLETARQRAAQATTSGLGSTVPDPGGGD	>PA1-KOR-2010_OIS_x000D_MTWRVGLVVFVLLVMVWTAGWWGGREAGLADGRAACADAQTRAYRDVLEQSAAQLKTVQDTSAALFQRLAQRADSDQQTTRELRHALAETAADRAACRFPAGVMQQLETARQRAAQATTSGLGSTVPDPGGGD	TRUE	REAGLADGRAACADAQTRAYRDVLEQSAAQLKTVQDTSAALFQRLAQRADSDQQTTRELRHALAETAADRAACRFPAGVMQQLETARQRAAQATTSGLGSTVPDPGGGD	>PA1-KOR-2010_OIS_x000D_REAGLADGRAACADAQTRAYRDVLEQSAAQLKTVQDTSAALFQRLAQRADSDQQTTRELRHALAETAADRAACRFPAGVMQQLETARQRAAQATTSGLGSTVPDPGGGD	DMS3			133	109	24	2	all proteins named as CDS, gives a headache to find the hits from TMHMM, this gave a good hit from TMHMM, when i looked arnd, found an overlapping Rz1... gives hits to DMS3 Rz protein in our master DB so this should be the Rz	CDS 9173..9424	not annotated/ putative o-spanin	caacaaactactcgGGAGcttcgcc	MPWPKPLLIALPAAFLLASCSSSKPPVNVPPRPLPAALAQPCQTPVAVTDDSPDAAAIALKQLYDQYGACAGLHWDTVRHLQKD	>PA1-KOR-2010_OOS_x000D_MPWPKPLLIALPAAFLLASCSSSKPPVNVPPRPLPAALAQPCQTPVAVTDDSPDAAAIALKQLYDQYGACAGLHWDTVRHLQKD	CSSSKPPVNVPPRPLPAALAQPCQTPVAVTDDSPDAAAIALKQLYDQYGACAGLHWDTVRHLQKD	>PA1-KOR-2010_OOS_MOD_x000D_CSSSKPPVNVPPRPLPAALAQPCQTPVAVTDDSPDAAAIALKQLYDQYGACAGLHWDTVRHLQKD	DMS3			84	65	19	#NAME?	CSS	MPWPKPLLIALPAAFLLAS	LLAS	>PA1/KOR/2010_x000D_LLAS		2	gives a great lipoP hit.. should be the Rz1.. lies in +1 frame too	OSPNI	NCBI	174
PAJU2	PAJU2	NC_011373.1	Complete	sep		SIS	SOS	Pseudomonas	209552447	PAJU2_gp28	gtgcgctgttcctGGAGccactatc	MIPWRWATVALACLLLVGLGAAGGVWLGARHYRPQLDAARSDLVACHAAQGELEAAVAEQGRQVAALRLAGEQRARDAARALEQGRQQAAEQYAAAHRLLSQRTVGEQCAAAEAVIDQELGL	>PAJU2_SIS_x000D_MIPWRWATVALACLLLVGLGAAGGVWLGARHYRPQLDAARSDLVACHAAQGELEAAVAEQGRQVAALRLAGEQRARDAARALEQGRQQAAEQYAAAHRLLSQRTVGEQCAAAEAVIDQELGL	TRUE	RHYRPQLDAARSDLVACHAAQGELEAAVAEQGRQVAALRLAGEQRARDAARALEQGRQQAAEQYAAAHRLLSQRTVGEQCAAAEAVIDQELGL	>PAJU2_SIS_x000D_RHYRPQLDAARSDLVACHAAQGELEAAVAEQGRQVAALRLAGEQRARDAARALEQGRQQAAEQYAAAHRLLSQRTVGEQCAAAEAVIDQELGL	D3			122	93	29	2	lies next to endolysin in the lysis cassette	209552448	PAJU2_gp29	cagtcattgatcAGGAGttgggtct	MKAVLMLVIVALAGCAGQVEPEPRTVRVDVPVAVPCRVPAVEVPAWATAGLKKSDDIQTKVRALLAERLQRVGYEAQLLAANQACQD	>PAJU2_SOS_x000D_MKAVLMLVIVALAGCAGQVEPEPRTVRVDVPVAVPCRVPAVEVPAWATAGLKKSDDIQTKVRALLAERLQRVGYEAQLLAANQACQD	CAGQVEPEPRTVRVDVPVAVPCRVPAVEVPAWATAGLKKSDDIQTKVRALLAERLQRVGYEAQLLAANQACQD	>PAJU2_SOS_MOD_x000D_CAGQVEPEPRTVRVDVPVAVPCRVPAVEVPAWATAGLKKSDDIQTKVRALLAERLQRVGYEAQLLAANQACQD	D3			87	73	14	#NAME?	CAG	MKAVLMLVIVALAG	ALAG	>PAJU2_x000D_ALAG		2	lies next to Rz, but problem is Rz1 is in -1 frame of Rz		NCBI	166
PAK_P1	PAK_P1	KC862297.1	Complete	ovl		OIS	OOS	Pseudomonas	529282186	PAK_P100030	ccatagaagatggctcaatagaaa	MILTKLKNYALVVAAAMAAGFGYLSFSLYGDLAVAKNDIQSLQAASRQMEEQFQKERAGCEITTGRLEAHIAQMKSRQELLQGHLCELESLPNPTPRETKENATETISEPSTGDSLDPALTSLLDRAFCSAVPNDPYCAPGKPDRGG	>PAK_P1_OIS_x000D_MILTKLKNYALVVAAAMAAGFGYLSFSLYGDLAVAKNDIQSLQAASRQMEEQFQKERAGCEITTGRLEAHIAQMKSRQELLQGHLCELESLPNPTPRETKENATETISEPSTGDSLDPALTSLLDRAFCSAVPNDPYCAPGKPDRGG	FALSE	GDLAVAKNDIQSLQAASRQMEEQFQKERAGCEITTGRLEAHIAQMKSRQELLQGHLCELESLPNPTPRETKENATETISEPSTGDSLDPALTSLLDRAFCSAVPNDPYCAPGKPDRGG	>PAK_P1_OIS_x000D_GDLAVAKNDIQSLQAASRQMEEQFQKERAGCEITTGRLEAHIAQMKSRQELLQGHLCELESLPNPTPRETKENATETISEPSTGDSLDPALTSLLDRAFCSAVPNDPYCAPGKPDRGG	PAK_P1			147	118	29	4	changed the start site a bit	529282187	PAK_P100031	caaccccaagGGAGaccaaagaaa	MPQRRSLSLLLGIVWTLLLQACSTGPSVPQYQTILIVPPASLTEEVKVYRVEQDTVKGLARAYILNTNSAAMCNSQLQTIKLWAEEQRALYGK	>PAK_P1_OOS_x000D_MPQRRSLSLLLGIVWTLLLQACSTGPSVPQYQTILIVPPASLTEEVKVYRVEQDTVKGLARAYILNTNSAAMCNSQLQTIKLWAEEQRALYGK	CSTGPSVPQYQTILIVPPASLTEEVKVYRVEQDTVKGLARAYILNTNSAAMCNSQLQTIKLWAEEQRALYGK	>PAK_P1_OOS_MOD_x000D_CSTGPSVPQYQTILIVPPASLTEEVKVYRVEQDTVKGLARAYILNTNSAAMCNSQLQTIKLWAEEQRALYGK	PAK_P1			93	72	21	#NAME?	CST	MPQRRSLSLLLGIVWTLLLQA	LLQA	>PAK_P1_x000D_LLQA		1	had to change the start to get a lipoP hit	ISPWS, OSPWS		190
PAK_P5	PAK_P5	NC_022966.1	Complete	ovl		OIS	OOS	Pseudomonas	563397141	PAK_P500031	gattcccaAGGAGGaagaggaaaa	MKLMTAMRIALVVLVLGLSWLLRESHQKIDRLEQSLASLEASYAEASASYRSFRKQCLSVFSMNEELVIQNKTLEASVGSVVQRLDRTPTLTLPEVKDAPTSVPGHVATERLSPGTMELLNEAFCAAAPAGHPACTPK	>PAK_P5_OIS_x000D_MKLMTAMRIALVVLVLGLSWLLRESHQKIDRLEQSLASLEASYAEASASYRSFRKQCLSVFSMNEELVIQNKTLEASVGSVVQRLDRTPTLTLPEVKDAPTSVPGHVATERLSPGTMELLNEAFCAAAPAGHPACTPK	FALSE	RESHQKIDRLEQSLASLEASYAEASASYRSFRKQCLSVFSMNEELVIQNKTLEASVGSVVQRLDRTPTLTLPEVKDAPTSVPGHVATERLSPGTMELLNEAFCAAAPAGHPACTPK	>PAK_P5_OIS_x000D_RESHQKIDRLEQSLASLEASYAEASASYRSFRKQCLSVFSMNEELVIQNKTLEASVGSVVQRLDRTPTLTLPEVKDAPTSVPGHVATERLSPGTMELLNEAFCAAAPAGHPACTPK	Singleton			138	116	22	3		563397142	PAK_P500032	cactgaccctacccGAGGTgaaag	MRLRAFLGMWLLSVSLLGLWSCSTKPSVPQPPQVILPVLPNEWTTPCVIFPVEEDTVKALAKGYVLNTGAAGCANNKLHFIQQWYKDLEAQYGSRTQ	>PAK_P5_OOS_x000D_MRLRAFLGMWLLSVSLLGLWSCSTKPSVPQPPQVILPVLPNEWTTPCVIFPVEEDTVKALAKGYVLNTGAAGCANNKLHFIQQWYKDLEAQYGSRTQ	CSTKPSVPQPPQVILPVLPNEWTTPCVIFPVEEDTVKALAKGYVLNTGAAGCANNKLHFIQQWYKDLEAQYGSRTQ	>PAK_P5_OOS_MOD_x000D_CSTKPSVPQPPQVILPVLPNEWTTPCVIFPVEEDTVKALAKGYVLNTGAAGCANNKLHFIQQWYKDLEAQYGSRTQ	PAK_P1			97	76	21	#NAME?	CST	MRLRAFLGMWLLSVSLLGLWS	GLWS	>PAK_P5_x000D_GLWS		2	had to change the start to get a lipoP hit	OSPWS		192
PAP2	PAP2	NC_005884.1	Complete	ovl		OIS	OOS	Pseudomonas	48697088	gp18	gagtgcaataaatgaaagcgctag	MYKIAIGLALGLALFSLWSYYSLQLTKQELATTKEALADRSKEVEFLNTSLQLRDKVALQTAEREGAINAQLQRIYATVSKYKSQTNSASDQCLGLVPSPEFLEWVRRAEADSKDKSGAASSNK	>PAP2_OIS_x000D_MYKIAIGLALGLALFSLWSYYSLQLTKQELATTKEALADRSKEVEFLNTSLQLRDKVALQTAEREGAINAQLQRIYATVSKYKSQTNSASDQCLGLVPSPEFLEWVRRAEADSKDKSGAASSNK	TRUE	QLTKQELATTKEALADRSKEVEFLNTSLQLRDKVALQTAEREGAINAQLQRIYATVSKYKSQTNSASDQCLGLVPSPEFLEWVRRAEADSKDKSGAASSNK	>PAP2_OIS_x000D_QLTKQELATTKEALADRSKEVEFLNTSLQLRDKVALQTAEREGAINAQLQRIYATVSKYKSQTNSASDQCLGLVPSPEFLEWVRRAEADSKDKSGAASSNK	PAP2			124	101	23	1		48697089	gp19	ctgctgaacgagaAGGAGctatta	MLNFSASMRLYLNISRKLILHPISVLGLFLVLSSLSGCAEQKPIPRISPALLVPINKPPEPVTFQDYVIYHRAASKLLDMCNGRLESIGVENGNLSSK	>PAP2_OOS_x000D_MLNFSASMRLYLNISRKLILHPISVLGLFLVLSSLSGCAEQKPIPRISPALLVPINKPPEPVTFQDYVIYHRAASKLLDMCNGRLESIGVENGNLSSK	CAEQKPIPRISPALLVPINKPPEPVTFQDYVIYHRAASKLLDMCNGRLESIGVENGNLSSK	>PAP2_OOS_MOD_x000D_CAEQKPIPRISPALLVPINKPPEPVTFQDYVIYHRAASKLLDMCNGRLESIGVENGNLSSK	PAP2		Too long signal sequence	98	61	37	#NAME?	CAE	MLNFSASMRLYLNISRKLILHPISVLGLFLVLSSLSG	SLSG	>PAP2_x000D_SLSG		1	LipoP Server finds clevage site at postion 37. No hits by Prosite.	ISPWS		162
Paz	Paz	NC_022982.1	Complete	ovl		OIS	OOS	Xylella	563399079	Paz_49	ccatgtgccgaaAGGAGGgattgt	MSTVRDYIIILLITLIVGLGAATFMLNKRLDAALEQKENATSLVKGYEEYTSSLNKFTKKREEVHAEAEQDRVVHQEWADQPVPDDLADKLREH	>Paz_OIS_x000D_MSTVRDYIIILLITLIVGLGAATFMLNKRLDAALEQKENATSLVKGYEEYTSSLNKFTKKREEVHAEAEQDRVVHQEWADQPVPDDLADKLREH	TRUE	NKRLDAALEQKENATSLVKGYEEYTSSLNKFTKKREEVHAEAEQDRVVHQEWADQPVPDDLADKLREH	>Paz_OIS_x000D_NKRLDAALEQKENATSLVKGYEEYTSSLNKFTKKREEVHAEAEQDRVVHQEWADQPVPDDLADKLREH	Paz			94	68	26	0	Carlos lab phage	563399080	Paz_50	tcaccaaaaagcgGGAGGaagtcc	MRKQNKTVLCIKSGLISLFLMTLLTSCASIEFPKAWLDDCAVTYPADGPMTQWDLYLLAQDRKLDVDRCNVDKAALRAFVESHPKLSIKK	>Paz_OOS_x000D_MRKQNKTVLCIKSGLISLFLMTLLTSCASIEFPKAWLDDCAVTYPADGPMTQWDLYLLAQDRKLDVDRCNVDKAALRAFVESHPKLSIKK	CASIEFPKAWLDDCAVTYPADGPMTQWDLYLLAQDRKLDVDRCNVDKAALRAFVESHPKLSIKK	>Paz_OOS_MOD_x000D_CASIEFPKAWLDDCAVTYPADGPMTQWDLYLLAQDRKLDVDRCNVDKAALRAFVESHPKLSIKK	CP1			90	64	26	#NAME?	CAS	MRKQNKTVLCIKSGLISLFLMTLLTS	LLTS	>Paz_x000D_LLTS		2				132
PBC5	PBC5	NC_003324.1	Complete	ovl		OIS	OOS	Sinorhizobium	17940385	PBC5p03	ctgcagtgaaggcGGAtctttgac	MFMPTVAAALRFLGLQGLVALGVLVFYEGLPLIKAIPFIGAVPVLSELAKGRVDHAFEAGALSVRLEWQERERRAAIERDRAREQAQEQIDRIEANYWAARSDDASRMADLEQSLAAERNEDADKDSNDCAHLGLSKRMRDHLAPLGR	>PBC5_OIS_x000D_MFMPTVAAALRFLGLQGLVALGVLVFYEGLPLIKAIPFIGAVPVLSELAKGRVDHAFEAGALSVRLEWQERERRAAIERDRAREQAQEQIDRIEANYWAARSDDASRMADLEQSLAAERNEDADKDSNDCAHLGLSKRMRDHLAPLGR	TRUE	EGLPLIKAIPFIGAVPVLSELAKGRVDHAFEAGALSVRLEWQERERRAAIERDRAREQAQEQIDRIEANYWAARSDDASRMADLEQSLAAERNEDADKDSNDCAHLGLSKRMRDHLAPLGR	>PBC5_OIS_x000D_EGLPLIKAIPFIGAVPVLSELAKGRVDHAFEAGALSVRLEWQERERRAAIERDRAREQAQEQIDRIEANYWAARSDDASRMADLEQSLAAERNEDADKDSNDCAHLGLSKRMRDHLAPLGR	Singleton			148	121	27	1		CDS 2661:2942	not annotated/ putative o-spanin	ccctagctgctgaaagaaacgaag	MRTKIATIALTLVCLSGCVTTSHLSAVDAPPRPAKIPQVLKQPCDQAVDLPDRAIKDREIAPLWARDRLSLGDCRRRHRALAEAATALEGQGR	>PBC5_OOS_x000D_MRTKIATIALTLVCLSGCVTTSHLSAVDAPPRPAKIPQVLKQPCDQAVDLPDRAIKDREIAPLWARDRLSLGDCRRRHRALAEAATALEGQGR	CVTTSHLSAVDAPPRPAKIPQVLKQPCDQAVDLPDRAIKDREIAPLWARDRLSLGDCRRRHRALAEAATALEGQGR	>PBC5_OOS_MOD_x000D_CVTTSHLSAVDAPPRPAKIPQVLKQPCDQAVDLPDRAIKDREIAPLWARDRLSLGDCRRRHRALAEAATALEGQGR	Singleton			93	76	17	#NAME?	CVT	MRTKIATIALTLVCLSG	CLSG	>PBC5_x000D_CLSG		2	One cysteine at position 13. LipoServer finds clevage site at position17. No hits by Prosite.	OSPNI		197
PBECO 4	PBECO_4	KC295538.1	Complete	sep		SIS	SOS	Escherichia	441462453	hypothetical protein	tcatcaactatAGGAGatattatt	MSMLEIIVSKILIPFWKPISFVLLIGGSAYAGWEANTYYSGYQQSIEQQIAKKVDTALDKMQQENAKNYLETKKIMEDNAKVIETKVPFIVEREVYKNVCLDEDGVKVLNELKQNSQAARNKFK	>PBECO_4_SIS_x000D_MSMLEIIVSKILIPFWKPISFVLLIGGSAYAGWEANTYYSGYQQSIEQQIAKKVDTALDKMQQENAKNYLETKKIMEDNAKVIETKVPFIVEREVYKNVCLDEDGVKVLNELKQNSQAARNKFK	FALSE	EANTYYSGYQQSIEQQIAKKVDTALDKMQQENAKNYLETKKIMEDNAKVIETKVPFIVEREVYKNVCLDEDGVKVLNELKQNSQAARNKFK	>PBECO_4_SIS_x000D_EANTYYSGYQQSIEQQIAKKVDTALDKMQQENAKNYLETKKIMEDNAKVIETKVPFIVEREVYKNVCLDEDGVKVLNELKQNSQAARNKFK	PBECO_4			124	91	33	1		441462452	hypothetical protein	tcaagctgcGAGGaataaattcaa	MKKLLVPFISFLIISGCAEQVKLQSPAPIKQEILLERCDDDTPLPQKIMIDKNGFKGYDGAEILKVLTRWDAVYNECALKHDALIKTIRDLQGKDIKINIKE	>PBECO_4_SOS_x000D_MKKLLVPFISFLIISGCAEQVKLQSPAPIKQEILLERCDDDTPLPQKIMIDKNGFKGYDGAEILKVLTRWDAVYNECALKHDALIKTIRDLQGKDIKINIKE	CAEQVKLQSPAPIKQEILLERCDDDTPLPQKIMIDKNGFKGYDGAEILKVLTRWDAVYNECALKHDALIKTIRDLQGKDIKINIKE	>PBECO_4_SOS_MOD_x000D_CAEQVKLQSPAPIKQEILLERCDDDTPLPQKIMIDKNGFKGYDGAEILKVLTRWDAVYNECALKHDALIKTIRDLQGKDIKINIKE	PBECO_4			102	86	16	#NAME?	CAE	MKKLLVPFISFLIISG	IISG	>PBECO 4_x000D_IISG		2				177
PE3-1	PE3-1	NC_024379.1	Complete	emb		EIS	EOS	Escherichia	658607293	PE3_046	tgataaaccgGGAGGgcaact	MLEFLKRAAPWLLAAVMFAGGYHTANNKWEAKVNAEYTSNLKASEDTRLAVQAEVNKVSKRFQDEMSSLEGSTDRIIADLQSDNKRLRIRVKPTSGATQSDGRCIVDGYAELDERDAKRLIAIGVKGDKWIKALQDTVRALQQDKEVTH	>PE3-1_EIS_x000D_MLEFLKRAAPWLLAAVMFAGGYHTANNKWEAKVNAEYTSNLKASEDTRLAVQAEVNKVSKRFQDEMSSLEGSTDRIIADLQSDNKRLRIRVKPTSGATQSDGRCIVDGYAELDERDAKRLIAIGVKGDKWIKALQDTVRALQQDKEVTH	FALSE	EAKVNAEYTSNLKASEDTRLAVQAEVNKVSKRFQDEMSSLEGSTDRIIADLQSDNKRLRIRVKPTSGATQSDGRCIVDGYAELDERDAKRLIAIGVKGDKWIKALQDTVRALQQDKEVTH	>PE3-1_EIS_x000D_EAKVNAEYTSNLKASEDTRLAVQAEVNKVSKRFQDEMSSLEGSTDRIIADLQSDNKRLRIRVKPTSGATQSDGRCIVDGYAELDERDAKRLIAIGVKGDKWIKALQDTVRALQQDKEVTH	T7			149	120	29	1	they got the start wrong, had to move it upstream so that it could have the TMD	CDS 36444..36662	not annotated/ putative o-spanin	aagatacaAGGcttgctgtccaag	MKSTKCPNGFRTKCPRWKAALIGLLLTFSLTISGCASESNLRVEPRKVTVDASLMVTPNLTNEMLNVLSPSE	>PE3-1_EOS_x000D_MKSTKCPNGFRTKCPRWKAALIGLLLTFSLTISGCASESNLRVEPRKVTVDASLMVTPNLTNEMLNVLSPSE	CASESNLRVEPRKVTVDASLMVTPNLTNEMLNVLSPSE	>PE3-1_EOS_MOD_x000D_CASESNLRVEPRKVTVDASLMVTPNLTNEMLNVLSPSE	K11	blasts to all members of family		72	38	34	#NAME?	CAS	MKSTKCPNGFRTKCPRWKAALIGLLLTFSLTISG	TISG	>PE3-1_x000D_TISG		0	found an embedded o-spanin	ISPWS, OSPNI		158
PEi2	PEi2	NC_021342.1	Complete	ovl		OIS	OOS	Edwardsiella	509141583	PEi2_ORF-47	cgacccggacGGAGcaactgcaca	MKTALAILLVVVAVFTMGFAAGKNSVKVEQLTDTVNTQQIVSNVDRVIAIGQEAVTVSRLKKTEEAKVIYVDRIKTVTVRDCVRDSGVLKLYDTSLGLSDGKL	>PEi2_OIS_x000D_MKTALAILLVVVAVFTMGFAAGKNSVKVEQLTDTVNTQQIVSNVDRVIAIGQEAVTVSRLKKTEEAKVIYVDRIKTVTVRDCVRDSGVLKLYDTSLGLSDGKL	TRUE	KNSVKVEQLTDTVNTQQIVSNVDRVIAIGQEAVTVSRLKKTEEAKVIYVDRIKTVTVRDCVRDSGVLKLYDTSLGLSDGKL	>PEi2_OIS_x000D_KNSVKVEQLTDTVNTQQIVSNVDRVIAIGQEAVTVSRLKKTEEAKVIYVDRIKTVTVRDCVRDSGVLKLYDTSLGLSDGKL	MSW-3			103	81	22	1	found this next to the lysozyme	509141582	PEi2_ORF-46	aaaccgaagaagctaAGGTgattt	MSIVSKLLLCGIVCAIAGCSNSTTRHSDCPTVSSDLLVPPRKLESTHNDPERAAWVIPWNAEALLADRSRLERWQAWYNATRKGL	>PEi2_OOS_x000D_MSIVSKLLLCGIVCAIAGCSNSTTRHSDCPTVSSDLLVPPRKLESTHNDPERAAWVIPWNAEALLADRSRLERWQAWYNATRKGL	CSNSTTRHSDCPTVSSDLLVPPRKLESTHNDPERAAWVIPWNAEALLADRSRLERWQAWYNATRKGL	>PEi2_OOS_MOD_x000D_CSNSTTRHSDCPTVSSDLLVPPRKLESTHNDPERAAWVIPWNAEALLADRSRLERWQAWYNATRKGL	MSW-3			85	67	18	#NAME?	CSN	MSIVSKLLLCGIVCAIAG	AIAG	>PEi2_x000D_AIAG		1	they got the wrong start site, I had to change it so that it gave a lipoP hit	OSPWS		148
PEp14	PEp14	NC_016767	Complete	emb		EIS	EOS	Erwinia	374531879	Rz protein	cgcacctaacgcGGAcgtgccgcg	MSLLSAKAKAAIAGGVVLVAVAAGAGVTGKILSITHARDVAQLKQEQADERAQWEADKAAISKKAQQDTDAAYARTKAAQDALAALDAQKSQELADAERENSDLRDAVAAGDKRVRILSANLATAQLTARQHAAGRNPSAGSVGDGAALELSTAAGQRVLDLRAGIIRDNAKIDYLQGYVRDVVRQCKR	>PEp14_EIS_x000D_MSLLSAKAKAAIAGGVVLVAVAAGAGVTGKILSITHARDVAQLKQEQADERAQWEADKAAISKKAQQDTDAAYARTKAAQDALAALDAQKSQELADAERENSDLRDAVAAGDKRVRILSANLATAQLTARQHAAGRNPSAGSVGDGAALELSTAAGQRVLDLRAGIIRDNAKIDYLQGYVRDVVRQCKR	TRUE	SITHARDVAQLKQEQADERAQWEADKAAISKKAQQDTDAAYARTKAAQDALAALDAQKSQELADAERENSDLRDAVAAGDKRVRILSANLATAQLTARQHAAGRNPSAGSVGDGAALELSTAAGQRVLDLRAGIIRDNAKIDYLQGYVRDVVRQCKR	>PEp14_EIS_x000D_SITHARDVAQLKQEQADERAQWEADKAAISKKAQQDTDAAYARTKAAQDALAALDAQKSQELADAERENSDLRDAVAAGDKRVRILSANLATAQLTARQHAAGRNPSAGSVGDGAALELSTAAGQRVLDLRAGIIRDNAKIDYLQGYVRDVVRQCKR	Lambda			189	157	32	1	already annotated as Rz	374531880	Rz1 protein	cgcagcAGGAcaccgacgccgct	MPNVKTLICAMLLPLAISGCASSPRTSPQPSLQPVSTPQAEIPAPAAWAMEPHSNSLPLLDSVFSISAPESSGTTPK	>PEp14_EOS_x000D_MPNVKTLICAMLLPLAISGCASSPRTSPQPSLQPVSTPQAEIPAPAAWAMEPHSNSLPLLDSVFSISAPESSGTTPK	CASSPRTSPQPSLQPVSTPQAEIPAPAAWAMEPHSNSLPLLDSVFSISAPESSGTTPK	>PEp14_EOS_MOD_x000D_CASSPRTSPQPSLQPVSTPQAEIPAPAAWAMEPHSNSLPLLDSVFSISAPESSGTTPK	HK620			77	58	19	#NAME?	CAS	MPNVKTLICAMLLPLAISG	AISG	>PEp14_x000D_AISG		0	Rz1's start might not be right, but still gives a good hit for lipoP. also can hav 2 cut sites, even though lipoP shows only the ISGC site... moved it to the later site, coz it was giving a good LipoP hit... changed the start so OSPWS... rechanged to not OSPWS after the decision of Ry	OSPWS		215	Too long?
Pf-WMP3	Pf-WMP3	NC_009551.1	Complete	sep		SIS	SOS	Phormidium	CDS 13355..13825	not annotated/ putative i-spanin	ttcgctttagaaactcaacctaacc	MSKKNLTIQKATTNDIQRFLSKVVVQDGCWGWTGRSVLPKGYPQVWVNTDEPKLYASMVPIHKLSFFVHNGYLPPVVRHSCDNPTCCRPDHLVPGTPKDNSADMLERDRVGKLTTKQVHEIREAVYYRGLNRDLSTKYGVSKQRICDIRKGRTARC	>Pf-WMP3_SIS_x000D_MSKKNLTIQKATTNDIQRFLSKVVVQDGCWGWTGRSVLPKGYPQVWVNTDEPKLYASMVPIHKLSFFVHNGYLPPVVRHSCDNPTCCRPDHLVPGTPKDNSADMLERDRVGKLTTKQVHEIREAVYYRGLNRDLSTKYGVSKQRICDIRKGRTARC	FALSE	VQDGCWGWTGRSVLPKGYPQVWVNTDEPKLYASMVPIHKLSFFVHNGYLPPVVRHSCDNPTCCRPDHLVPGTPKDNSADMLERDRVGKLTTKQVHEIREAVYYRGLNRDLSTKYGVSKQRICDIRKGRTARC	>Pf-WMP3_SIS_x000D_VQDGCWGWTGRSVLPKGYPQVWVNTDEPKLYASMVPIHKLSFFVHNGYLPPVVRHSCDNPTCCRPDHLVPGTPKDNSADMLERDRVGKLTTKQVHEIREAVYYRGLNRDLSTKYGVSKQRICDIRKGRTARC	Singleton			156	132	24	6	no hits for TMHMM, found this CDS before a potential Rz1, not completely sure whether its the correct start codon.. might start somewhere in the middle at MVPIHKLS, ISP candidate gives blast hits to endonucleases	148747817	PfWMP3_18	acatacgtaaAGGAcgtaccgctag	MLTKNKPTFDLTSTNKRWRKYMKKFQKVTMSLCLLALMAGMTLLAGCEEQTDTYENNFVTCGRDELGMLTCKGKLDVR	>Pf-WMP3_SOS_x000D_MLTKNKPTFDLTSTNKRWRKYMKKFQKVTMSLCLLALMAGMTLLAGCEEQTDTYENNFVTCGRDELGMLTCKGKLDVR	CEEQTDTYENNFVTCGRDELGMLTCKGKLDVR	>Pf-WMP3_SOS_MOD_x000D_CEEQTDTYENNFVTCGRDELGMLTCKGKLDVR	Singleton		Glutamates after Lipoylation Cysteine	78	32	46	#NAME?	CEE	MLTKNKPTFDLTSTNKRWRKYMKKFQKVTMSLCLLALMAGMTLLAG	LLAG	>Pf-WMP3_x000D_LLAG		2	both 18 and 19 give good hits for lipoP, but 18 starts at the end of the putative Rz i annotated, so this cud be it... but not sure where it could be modified by SPaseII..... could start at MKKFQ	ISPNI	NCBI	164
PG7	PG7	NC_023561.1	Complete	sep		SIS	SOS	Enterobacteria	589889971	putative membrane protein/ PseT.3	tattgtacAGGcaatcatcaaatt	MFKITNTHVIVVALGLAAYGFIQFQSMRIDNLKLGLKEVQEVAEAQGKAIDKLQLDIKNLNTYDEVRKENRAEADKSDAKMAKDAKREHVVKAKPKLVEKQLNESFNKLTLEFQEATK	>PG7_SIS_x000D_MFKITNTHVIVVALGLAAYGFIQFQSMRIDNLKLGLKEVQEVAEAQGKAIDKLQLDIKNLNTYDEVRKENRAEADKSDAKMAKDAKREHVVKAKPKLVEKQLNESFNKLTLEFQEATK	TRUE	QSMRIDNLKLGLKEVQEVAEAQGKAIDKLQLDIKNLNTYDEVRKENRAEADKSDAKMAKDAKREHVVKAKPKLVEKQLNESFNKLTLEFQEATK	>PG7_SIS_x000D_QSMRIDNLKLGLKEVQEVAEAQGKAIDKLQLDIKNLNTYDEVRKENRAEADKSDAKMAKDAKREHVVKAKPKLVEKQLNESFNKLTLEFQEATK	T4			118	94	24	0		589889970	CG98_gp200/ PseT.2	tctagagttccAGGAGGccaccaa	MKLLVATVLSIGLLAGCSQKTPELPQPTVVHPSWPDQIKPWNGHWTIVEVDGRPFVGMPYSDSQEFRIWLNDVLRYTKDANGMICYYRSELKEPKCVNSR	>PG7_SOS_x000D_MKLLVATVLSIGLLAGCSQKTPELPQPTVVHPSWPDQIKPWNGHWTIVEVDGRPFVGMPYSDSQEFRIWLNDVLRYTKDANGMICYYRSELKEPKCVNSR	CSQKTPELPQPTVVHPSWPDQIKPWNGHWTIVEVDGRPFVGMPYSDSQEFRIWLNDVLRYTKDANGMICYYRSELKEPKCVNSR	>PG7_SOS_MOD_x000D_CSQKTPELPQPTVVHPSWPDQIKPWNGHWTIVEVDGRPFVGMPYSDSQEFRIWLNDVLRYTKDANGMICYYRSELKEPKCVNSR	T4			100	84	16	#NAME?	CSQ	MKLLVATVLSIGLLAG	LLAG	>PG7_x000D_LLAG		2				178
phage 7-7-1	phage_7-7-1	NC_019519.1	Complete	sep		SIS	SOS	Agrobacterium	435844351	F406_gp106	cgccgaactgaAGGAGGctcttgc	MRLYIYGAVVLALVGVAFWLHRQGGESIRTEIEKKDTQAGNRSDEARSRFDLCPAGKWDFGRAKCLE	>phage_7-7-1_SIS_x000D_MRLYIYGAVVLALVGVAFWLHRQGGESIRTEIEKKDTQAGNRSDEARSRFDLCPAGKWDFGRAKCLE	TRUE	RQGGESIRTEIEKKDTQAGNRSDEARSRFDLCPAGKWDFGRAKCLE	>phage_7-7-1_SIS_x000D_RQGGESIRTEIEKKDTQAGNRSDEARSRFDLCPAGKWDFGRAKCLE	Singleton		Too small?	67	46	21	2	also blasts to one of our members in the DB	435844352	F406_gp105	taaatgggatttcgGGAGagccaa	MLRVIALCLFLAGCQHTAPGSTEAVRRIVGTDLIGVRGATPDDQRAIDRTVVGICAPGIYTREECARHGTLTSRPL	>phage_7-7-1_SOS_x000D_MLRVIALCLFLAGCQHTAPGSTEAVRRIVGTDLIGVRGATPDDQRAIDRTVVGICAPGIYTREECARHGTLTSRPL	CQHTAPGSTEAVRRIVGTDLIGVRGATPDDQRAIDRTVVGICAPGIYTREECARHGTLTSRPL	>phage_7-7-1_SOS_MOD_x000D_CQHTAPGSTEAVRRIVGTDLIGVRGATPDDQRAIDRTVVGICAPGIYTREECARHGTLTSRPL	Singleton			76	63	13	#NAME?	CQH	MLRVIALCLFLAG	FLAG	>phage 7-7-1_x000D_FLAG		2				109
phAPEC8	phAPEC8	NC_020079.1	Complete	ovl		OIS	OOS	Escherichia	448260413	phAPEC8_00145/ gp121	aattttatGAGaaagtagaagata	MNLKTKTVLSFVLIVVLILAGMFAYNKIRESGYKDGVAYQTQVYQAAQAKAKQDFDVLQKRADEERALLNTQINNLSKNNAQLKADLEKKKQTINEDTTNYAKTNSGSMSCFAPNDDGLFIINKSFPSSY	>phAPEC8_OIS_x000D_MNLKTKTVLSFVLIVVLILAGMFAYNKIRESGYKDGVAYQTQVYQAAQAKAKQDFDVLQKRADEERALLNTQINNLSKNNAQLKADLEKKKQTINEDTTNYAKTNSGSMSCFAPNDDGLFIINKSFPSSY	TRUE	NKIRESGYKDGVAYQTQVYQAAQAKAKQDFDVLQKRADEERALLNTQINNLSKNNAQLKADLEKKKQTINEDTTNYAKTNSGSMSCFAPNDDGLFIINKSFPSSY	>phAPEC8_OIS_x000D_NKIRESGYKDGVAYQTQVYQAAQAKAKQDFDVLQKRADEERALLNTQINNLSKNNAQLKADLEKKKQTINEDTTNYAKTNSGSMSCFAPNDDGLFIINKSFPSSY	phi92			130	105	25	1		448260414	phAPEC8_00146	tagagaagaagaaacaaacgatca	MRIQRIMQKLILAVCLALPLMMTGCSSSTKVSPVLIDECKAVAIEKVKGPDSDLMDKVSTPVPYTKNQIAKGVSRSEVVNNQTQNNALWEQDRRKVLGLQTYIKTLQEKGIIAE	>phAPEC8_OOS_x000D_MRIQRIMQKLILAVCLALPLMMTGCSSSTKVSPVLIDECKAVAIEKVKGPDSDLMDKVSTPVPYTKNQIAKGVSRSEVVNNQTQNNALWEQDRRKVLGLQTYIKTLQEKGIIAE	CSSSTKVSPVLIDECKAVAIEKVKGPDSDLMDKVSTPVPYTKNQIAKGVSRSEVVNNQTQNNALWEQDRRKVLGLQTYIKTLQEKGIIAE	>phAPEC8_OOS_MOD_x000D_CSSSTKVSPVLIDECKAVAIEKVKGPDSDLMDKVSTPVPYTKNQIAKGVSRSEVVNNQTQNNALWEQDRRKVLGLQTYIKTLQEKGIIAE	phi92			114	90	24	#NAME?	CSS	MRIQRIMQKLILAVCLALPLMMTG	MMTG	>phAPEC8_x000D_MMTG		1	blasts with a known o-spanin, these are the best options			195
phi 3	phi_3	KP280063.1	Complete	sep		SIS	SOS	Vibrio	751186387	SBVP3_0051	acaaactagtaGAGataattgaaa	MPNTYVIIGVLLLLLAGAGYAAYTQTKEVGRLNEKVTSLEDTISTMSKAVEANKQKASDYYQELQRLEEDALRSRQRAAKDLTRVTAIAEKRATLYVKLVNEDYEKLLAELEKVSK	>phi_3_SIS_x000D_MPNTYVIIGVLLLLLAGAGYAAYTQTKEVGRLNEKVTSLEDTISTMSKAVEANKQKASDYYQELQRLEEDALRSRQRAAKDLTRVTAIAEKRATLYVKLVNEDYEKLLAELEKVSK	TRUE	TQTKEVGRLNEKVTSLEDTISTMSKAVEANKQKASDYYQELQRLEEDALRSRQRAAKDLTRVTAIAEKRATLYVKLVNEDYEKLLAELEKVSK	>phi_3_SIS_x000D_TQTKEVGRLNEKVTSLEDTISTMSKAVEANKQKASDYYQELQRLEEDALRSRQRAAKDLTRVTAIAEKRATLYVKLVNEDYEKLLAELEKVSK	Singleton			116	93	23	0		751186386	SBVP3_0050	agctgagttagagaAGGTgagtaa	MKRLALLLLLVGCTSTPPAPLELPKPVPPKKPTPIVTHKIKFLPHPTNEPYLLLHVEDGVRLKEQSVDTIRYIKELQGIVCFYEPSYDFCKENK	>phi_3_SOS_x000D_MKRLALLLLLVGCTSTPPAPLELPKPVPPKKPTPIVTHKIKFLPHPTNEPYLLLHVEDGVRLKEQSVDTIRYIKELQGIVCFYEPSYDFCKENK	CTSTPPAPLELPKPVPPKKPTPIVTHKIKFLPHPTNEPYLLLHVEDGVRLKEQSVDTIRYIKELQGIVCFYEPSYDFCKENK	>phi_3_SOS_MOD_x000D_CTSTPPAPLELPKPVPPKKPTPIVTHKIKFLPHPTNEPYLLLHVEDGVRLKEQSVDTIRYIKELQGIVCFYEPSYDFCKENK	pVp-1			94	82	12	#NAME?	CTS	MKRLALLLLLVG	LLVG	>phi 3_x000D_LLVG		2				175
PhiO18P	PhiO18P	NC_009542.2	Complete	ovl		OIS	OOS	Aeromonas	CDS - 23203: 23637	not annotated/ putative i-spanin	caccgagtttggcGGTgtgctggc	MSTVIRLLPTLIGLVIGSLLFAQGERLTQRTRELATANDTIATLREANDQMGSVLKTLRQEDSALRQLLAHQNAALAELDNQNRKTANDLQQALATPPAGRPDCAREPLPAGALRLLQPAHNRGANPGGQAAAAAGTGAPLPGA	>PhiO18P_OIS_x000D_MSTVIRLLPTLIGLVIGSLLFAQGERLTQRTRELATANDTIATLREANDQMGSVLKTLRQEDSALRQLLAHQNAALAELDNQNRKTANDLQQALATPPAGRPDCAREPLPAGALRLLQPAHNRGANPGGQAAAAAGTGAPLPGA	FALSE	ERLTQRTRELATANDTIATLREANDQMGSVLKTLRQEDSALRQLLAHQNAALAELDNQNRKTANDLQQALATPPAGRPDCAREPLPAGALRLLQPAHNRGANPGGQAAAAAGTGAPLPGA	>PhiO18P_OIS_x000D_ERLTQRTRELATANDTIATLREANDQMGSVLKTLRQEDSALRQLLAHQNAALAELDNQNRKTANDLQQALATPPAGRPDCAREPLPAGALRLLQPAHNRGANPGGQAAAAAGTGAPLPGA	Singleton			144	120	24	1	Rz was unannotated, TMHMM confirms N-terminal TMD.	110349298	phiO18_35	acaaccagaacAGGAagacagcca	MTCNKPWPHRRRAARIALASLCLLALCACSSQPTTVVQTRVVKRLPPPGLVPHCPEPEFTGSTYGDAVRFIPTLQMALRRCQTQITTLNNWITQEDTTP	>PhiO18P_OOS_x000D_MTCNKPWPHRRRAARIALASLCLLALCACSSQPTTVVQTRVVKRLPPPGLVPHCPEPEFTGSTYGDAVRFIPTLQMALRRCQTQITTLNNWITQEDTTP	CSSQPTTVVQTRVVKRLPPPGLVPHCPEPEFTGSTYGDAVRFIPTLQMALRRCQTQITTLNNWITQEDTTP	>PhiO18P_OOS_MOD_x000D_CSSQPTTVVQTRVVKRLPPPGLVPHCPEPEFTGSTYGDAVRFIPTLQMALRRCQTQITTLNNWITQEDTTP	Singleton			99	71	28	#NAME?	CSS	MTCNKPWPHRRRAARIALASLCLLALCA	ALCA	>PhiO18P_x000D_ALCA		2	LipoP Server finds clevage site at postion 26 and 28. one hit with Prosite that finds clevage site at postion 28. More cysteines at position 3 and 22	ISPNI		191
Phi1	Phi1	NC_009821	Complete	sep		SIS	SOS	Enterobacteria	157311523	PseT.3 conserved hypothetical protein	tccccgccttttgtcgttGGGGGtaat	MSKLIYIVIISALLGVGGNMWWENKKEVDRLNQEFTEYKKKTDEKMKVVDSLQKEMYGIRTKFTEEQNKAMKDATRGYVVAQKPKLVEKQLNDSFKEFTEELKEATK	>Phi1_SIS_x000D_MSKLIYIVIISALLGVGGNMWWENKKEVDRLNQEFTEYKKKTDEKMKVVDSLQKEMYGIRTKFTEEQNKAMKDATRGYVVAQKPKLVEKQLNDSFKEFTEELKEATK	TRUE	ENKKEVDRLNQEFTEYKKKTDEKMKVVDSLQKEMYGIRTKFTEEQNKAMKDATRGYVVAQKPKLVEKQLNDSFKEFTEELKEATK	>Phi1_SIS_x000D_ENKKEVDRLNQEFTEYKKKTDEKMKVVDSLQKEMYGIRTKFTEEQNKAMKDATRGYVVAQKPKLVEKQLNDSFKEFTEELKEATK	T4			107	85	22	0	seems like a T4 type, but the separation might be more than what it looks like, they seem to have got the start site for o-spanin wrong, it would start downstream, which would make them separated by quite a few bases	157311522	PseT.2 conserved hypothetical protein	taccgaagaattaaAGGAGGctactaa	MSIEILPTQEQISNFNLVDYLWIGASIIILMVFSIFVIHWMFKKAHKNFQTAIIHVFAVPIVFALSSCTMDHYSQEPKLHPPLPAPIEKVDIDLKVDTIDGKPRVSMSWEDSQKFRVWLADIKRYTLESKLIMCYYRKELNEERCKPKEK	>Phi1_SOS_x000D_MSIEILPTQEQISNFNLVDYLWIGASIIILMVFSIFVIHWMFKKAHKNFQTAIIHVFAVPIVFALSSCTMDHYSQEPKLHPPLPAPIEKVDIDLKVDTIDGKPRVSMSWEDSQKFRVWLADIKRYTLESKLIMCYYRKELNEERCKPKEK	CTMDHYSQEPKLHPPLPAPIEKVDIDLKVDTIDGKPRVSMSWEDSQKFRVWLADIKRYTLESKLIMCYYRKELNEERCKPKEK	>Phi1_SOS_MOD_x000D_CTMDHYSQEPKLHPPLPAPIEKVDIDLKVDTIDGKPRVSMSWEDSQKFRVWLADIKRYTLESKLIMCYYRKELNEERCKPKEK	T4		Too long signal sequence	150	83	67	#NAME?	CTM	MSIEILPTQEQISNFNLVDYLWIGASIIILMVFSIFVIHWMFKKAHKNFQTAIIHVFAVPIVFALSS	ALSS	>Phi1_x000D_ALSS		2	unusally long SS, gives a good lipoP hit only when it starts at the MFKKA site, but that doesn't have any good SD. already annotated as pset.2... a really long SS that seems to actually have a TMD, doesn't even give a lipoP hit with this sequence, has to start at some other codon but none other potential starts have a good SD, this has the perfect one, and this also starts at the point where Rz e…			168
phi1026b	phi1026b	NC_005284.1	Complete	emb		EIS	EOS	Burkholderia	38707915	gp25	cgcaatttgtgagcGGGGGctgtg	MPKAALYLLAALLGMAAGACVEHLIGAHRLADEQAARAFDAQRHAEALGKISRAALDAEQRAIAAHDAAASAVAAVDQRTTKERNEHEAESRSLRAALAAGTERLRVAVRHCTAAGGDGVPGASSAAGVGDGAAAYADVDAAVAERVFGVAGDDQREIDKLTALQGYVCAVRPKTPGCEQK	>phi1026b_EIS_x000D_MPKAALYLLAALLGMAAGACVEHLIGAHRLADEQAARAFDAQRHAEALGKISRAALDAEQRAIAAHDAAASAVAAVDQRTTKERNEHEAESRSLRAALAAGTERLRVAVRHCTAAGGDGVPGASSAAGVGDGAAAYADVDAAVAERVFGVAGDDQREIDKLTALQGYVCAVRPKTPGCEQK	TRUE	EHLIGAHRLADEQAARAFDAQRHAEALGKISRAALDAEQRAIAAHDAAASAVAAVDQRTTKERNEHEAESRSLRAALAAGTERLRVAVRHCTAAGGDGVPGASSAAGVGDGAAAYADVDAAVAERVFGVAGDDQREIDKLTALQGYVCAVRPKTPGCEQK	>phi1026b_EIS_x000D_EHLIGAHRLADEQAARAFDAQRHAEALGKISRAALDAEQRAIAAHDAAASAVAAVDQRTTKERNEHEAESRSLRAALAAGTERLRVAVRHCTAAGGDGVPGASSAAGVGDGAAAYADVDAAVAERVFGVAGDDQREIDKLTALQGYVCAVRPKTPGCEQK	phiE125			181	160	21	3	one in TMD	38707973	gp25a	gaaccacgaAGGAGaggaacgagc	MKQRVAACGLLLPLALSGCASLSDTARQPVATACPALPAPPAWAMVPPPMQTSTQRLRNAFSASPATISARSTN	>phi1026b_EOS_x000D_MKQRVAACGLLLPLALSGCASLSDTARQPVATACPALPAPPAWAMVPPPMQTSTQRLRNAFSASPATISARSTN	CASLSDTARQPVATACPALPAPPAWAMVPPPMQTSTQRLRNAFSASPATISARSTN	>phi1026b_EOS_MOD_x000D_CASLSDTARQPVATACPALPAPPAWAMVPPPMQTSTQRLRNAFSASPATISARSTN	phiE125			74	56	18	#NAME?	CAS	MKQRVAACGLLLPLALSG	ALSG	>phi1026b_x000D_ALSG		1	one was at 8th position			216	Too long?
phi15	phi15	NC_015208	Complete	emb		EIS	EOS	Pseudomonas	326425003	PsPphi15_gp47 / putative Rz like protein	gcgatctcgaAGGAGaaaccatcca	MKDTVLKALVVLGAVLSVYWMGVLKGEQNGATKALNDHVVELRRIEKERDDVQAELNQTARNWAEDQARSESTARGLADRLAESGIRLRVKTADATRAEVEGYNRGISDGKAELHRETSEALIRITQDADRHVQALQDTLKEVTRER	>phi15_EIS_x000D_MKDTVLKALVVLGAVLSVYWMGVLKGEQNGATKALNDHVVELRRIEKERDDVQAELNQTARNWAEDQARSESTARGLADRLAESGIRLRVKTADATRAEVEGYNRGISDGKAELHRETSEALIRITQDADRHVQALQDTLKEVTRER	TRUE	KGEQNGATKALNDHVVELRRIEKERDDVQAELNQTARNWAEDQARSESTARGLADRLAESGIRLRVKTADATRAEVEGYNRGISDGKAELHRETSEALIRITQDADRHVQALQDTLKEVTRER	>phi15_EIS_x000D_KGEQNGATKALNDHVVELRRIEKERDDVQAELNQTARNWAEDQARSESTARGLADRLAESGIRLRVKTADATRAEVEGYNRGISDGKAELHRETSEALIRITQDADRHVQALQDTLKEVTRER	T7			147	123	24	0	already annotated as Rz, but they call it as eRz dont know y. Because they are morons (JDB)	326425004	PsPphi15_gp48 / putative Rz1 protein	cgccgcattgagaAGGAGcgtgacg	MFKQNSTKRPVTGLKIRRGLRALPVALLIALLSLAYGCASKPQTPPEPKSKVTIEASLMVKPNYTERLLKLLSE	>phi15_EOS_x000D_MFKQNSTKRPVTGLKIRRGLRALPVALLIALLSLAYGCASKPQTPPEPKSKVTIEASLMVKPNYTERLLKLLSE	CASKPQTPPEPKSKVTIEASLMVKPNYTERLLKLLSE	>phi15_EOS_MOD_x000D_CASKPQTPPEPKSKVTIEASLMVKPNYTERLLKLLSE	phi15		Too long signal sequence	74	37	37	#NAME?	CAS	MFKQNSTKRPVTGLKIRRGLRALPVALLIALLSLAYG	LAYG	>phi15_x000D_LAYG		0	already annotated as Rz1, interesting is that both Rz and Rz1 have no Cys		NCBI	160
phi2	phi2	NC_013638.1	Complete	ovl		OIS	OOS	Pseudomonas	281306700	SBWP25_0041 / Rz like protein	accgccgcgctaAGGAGtacgcgct	MRERLVTWALIVALALGGFVLYRWAGAEHKRANDAEQDLKTLRIKHRAVLANVQALEQKRETSRKDLKDALEKNKDWADGPVPPAVVDSLCKRLRCN	>phi2_OIS_x000D_MRERLVTWALIVALALGGFVLYRWAGAEHKRANDAEQDLKTLRIKHRAVLANVQALEQKRETSRKDLKDALEKNKDWADGPVPPAVVDSLCKRLRCN	TRUE	RWAGAEHKRANDAEQDLKTLRIKHRAVLANVQALEQKRETSRKDLKDALEKNKDWADGPVPPAVVDSLCKRLRCN	>phi2_OIS_x000D_RWAGAEHKRANDAEQDLKTLRIKHRAVLANVQALEQKRETSRKDLKDALEKNKDWADGPVPPAVVDSLCKRLRCN	phiKMV			97	75	22	2	annotated as putative Rz, found an overlapping Rz1	CDS 40763..40978	not annotated/ putative o-spanin	gaaacctcgcgcaAGGAcctgaagg	MLSKKIRTGLMALSLPLLLTACASGSAVTDPVQCQHPLVDGKSVGGLAQGLLDYADAIDLCNTLNGFGPTK	>phi2_OOS_x000D_MLSKKIRTGLMALSLPLLLTACASGSAVTDPVQCQHPLVDGKSVGGLAQGLLDYADAIDLCNTLNGFGPTK	CASGSAVTDPVQCQHPLVDGKSVGGLAQGLLDYADAIDLCNTLNGFGPTK	>phi2_OOS_MOD_x000D_CASGSAVTDPVQCQHPLVDGKSVGGLAQGLLDYADAIDLCNTLNGFGPTK	Bf7			71	50	21	#NAME?	CAS	MLSKKIRTGLMALSLPLLLTA	LLTA	>phi2_x000D_LLTA		2	annotated in my seq file as putative Rz1	OSPNI	NCBI	125
Phi20	Phi20	GQ422450.1	Complete	emb		EIS	EOS	Enterobacteria	321282850	Phi20p19	gcgagaaaGAGcgctgttcttatc	MSRIKAIIASVIICIIVCLSWAVNHYRDNAITYKEQRDKATSIIADMQKRQRDVAELDARYTKELADANATIETLRADVSAGRKRLQVSATCPKSTTGASGMGDGESPRLTADAELNYYRLRSGIDRITAQVNYLQEYIRSQCLK	>Phi20_EIS_x000D_MSRIKAIIASVIICIIVCLSWAVNHYRDNAITYKEQRDKATSIIADMQKRQRDVAELDARYTKELADANATIETLRADVSAGRKRLQVSATCPKSTTGASGMGDGESPRLTADAELNYYRLRSGIDRITAQVNYLQEYIRSQCLK	TRUE	NHYRDNAITYKEQRDKATSIIADMQKRQRDVAELDARYTKELADANATIETLRADVSAGRKRLQVSATCPKSTTGASGMGDGESPRLTADAELNYYRLRSGIDRITAQVNYLQEYIRSQCLK	>Phi20_EIS_x000D_NHYRDNAITYKEQRDKATSIIADMQKRQRDVAELDARYTKELADANATIETLRADVSAGRKRLQVSATCPKSTTGASGMGDGESPRLTADAELNYYRLRSGIDRITAQVNYLQEYIRSQCLK	Lambda			145	122	23	2	they annotated it as Rz, but got the wrong start site, had to move it upstream so that it had a decent SD and a TMHMM hit. Also note that they say it is a partial genome	321282851	Phi20p20	ccagatacacaaAGGAGcttgctg	MLTRLSKLSALMFLLGVSACKSPPPVQSQRPEPAAWAMEKAQDLQQMLNSIITVSEVESTG	>Phi20_EOS_x000D_MLTRLSKLSALMFLLGVSACKSPPPVQSQRPEPAAWAMEKAQDLQQMLNSIITVSEVESTG	CKSPPPVQSQRPEPAAWAMEKAQDLQQMLNSIITVSEVESTG	>Phi20_EOS_MOD_x000D_CKSPPPVQSQRPEPAAWAMEKAQDLQQMLNSIITVSEVESTG	HK97			61	42	19	#NAME?	CKS	MLTRLSKLSALMFLLGVSA	GVSA	>Phi20_x000D_GVSA		0	they annotated the o-spanin as well but got the wrong start again, had to move it downstream so that it had a good SD and lipoP hit	ISPWS, OSPWS		164
phi297	phi297	NC_016762	Complete	sep		SIS	SOS	Pseudomonas	374531309	phi297_00065	ccttgcggcgggcGGAGtcctttc	MISARAVSTMLACLVLIGFGTAGGVWLGARHYRPQLDAASADLAACRASRGELESAVAEQVRQVAAMRLADEQRARDAARALEQGRQQAAEQYAAANRLLRERSAGDQCLAAEVVIDQELGL	>phi297_SIS_x000D_MISARAVSTMLACLVLIGFGTAGGVWLGARHYRPQLDAASADLAACRASRGELESAVAEQVRQVAAMRLADEQRARDAARALEQGRQQAAEQYAAANRLLRERSAGDQCLAAEVVIDQELGL	TRUE	RHYRPQLDAASADLAACRASRGELESAVAEQVRQVAAMRLADEQRARDAARALEQGRQQAAEQYAAANRLLRERSAGDQCLAAEVVIDQELGL	>phi297_SIS_x000D_RHYRPQLDAASADLAACRASRGELESAVAEQVRQVAAMRLADEQRARDAARALEQGRQQAAEQYAAANRLLRERSAGDQCLAAEVVIDQELGL	D3			122	93	29	2	found beside endolysin	374531310	phi297_00066	ggtcatcgatcaGGAGttaggtct	MKLQAWRKTAGAAISGRCSRKVQVVQVLGLVFALAGCAGQVEPEPRTLRVEVPVAVPCRAPAVEVPAWAAAGLKKSDDLQTKVRALLAERRQRIGYEAQLLAANKACQD	>phi297_SOS_x000D_MKLQAWRKTAGAAISGRCSRKVQVVQVLGLVFALAGCAGQVEPEPRTLRVEVPVAVPCRAPAVEVPAWAAAGLKKSDDLQTKVRALLAERRQRIGYEAQLLAANKACQD	CAGQVEPEPRTLRVEVPVAVPCRAPAVEVPAWAAAGLKKSDDLQTKVRALLAERRQRIGYEAQLLAANKACQD	>phi297_SOS_MOD_x000D_CAGQVEPEPRTLRVEVPVAVPCRAPAVEVPAWAAAGLKKSDDLQTKVRALLAERRQRIGYEAQLLAANKACQD	D3		Too long signal sequence	109	73	36	#NAME?	CAG	MKLQAWRKTAGAAISGRCSRKVQVVQVLGLVFALAG	ALAG	>phi297_x000D_ALAG		2	The SS for Rz1 is really long			166
phi1402	phi1402	NC_015721.1	Complete	ovl		OIS	OOS	Bdellovibrio	338826951	BdPhPhi1402_gp36	catgacaactaAGGatgcagttta	MPTWLAEFLIKFGTSLVAAGWGAIKFEQELLNKAAEQERLSGIRNGENAKKYQDAQTRADQIRAAIDLINRNN	>phi1402_OIS_x000D_MPTWLAEFLIKFGTSLVAAGWGAIKFEQELLNKAAEQERLSGIRNGENAKKYQDAQTRADQIRAAIDLINRNN	FALSE	EQELLNKAAEQERLSGIRNGENAKKYQDAQTRADQIRAAIDLINRNN	>phi1402_OIS_x000D_EQELLNKAAEQERLSGIRNGENAKKYQDAQTRADQIRAAIDLINRNN	phi1402			73	47	26	0		33882695	BdPhPhi1402_gp37	tgtcaggcattcGGAatggcgaaa	MQKNIRMPRLGPIKFALLLILSIGIISCAGVPKFPKDIKVWETAYLPPPKDVPRGTPGQWFCGEYEPTTKNITRAKDIKFKPVKDHDISKCVGVFGFKDKDFPAVLDWMDRVQNYYEDRLERCEAKK	>phi1402_OOS_x000D_MQKNIRMPRLGPIKFALLLILSIGIISCAGVPKFPKDIKVWETAYLPPPKDVPRGTPGQWFCGEYEPTTKNITRAKDIKFKPVKDHDISKCVGVFGFKDKDFPAVLDWMDRVQNYYEDRLERCEAKK	CAGVPKFPKDIKVWETAYLPPPKDVPRGTPGQWFCGEYEPTTKNITRAKDIKFKPVKDHDISKCVGVFGFKDKDFPAVLDWMDRVQNYYEDRLERCEAKK	>phi1402_OOS_MOD_x000D_CAGVPKFPKDIKVWETAYLPPPKDVPRGTPGQWFCGEYEPTTKNITRAKDIKFKPVKDHDISKCVGVFGFKDKDFPAVLDWMDRVQNYYEDRLERCEAKK	phi1402			127	100	27	#NAME?	CAG	MQKNIRMPRLGPIKFALLLILSIGIIS	GIIS	>phi1402_x000D_GIIS		3	had to move the start upstream to get a lipoP	OSPWS		147
phi1422	phi1422	NC_019525.1	Complete	ovl		OIS	OOS	Bdellovibrio	422936884	phi1422_0071	gaataaagacggcaAGGTgggcta	MAPAWLLSFAVQLGTALAKWAVSESVTQLKEAEERAEKERLDGIRNGDNAKKYHAAKTRAEQIRAAVDLLNRNDT	>phi1422_OIS_x000D_MAPAWLLSFAVQLGTALAKWAVSESVTQLKEAEERAEKERLDGIRNGDNAKKYHAAKTRAEQIRAAVDLLNRNDT	FALSE	VSESVTQLKEAEERAEKERLDGIRNGDNAKKYHAAKTRAEQIRAAVDLLNRNDT	>phi1422_OIS_x000D_VSESVTQLKEAEERAEKERLDGIRNGDNAKKYHAAKTRAEQIRAAVDLLNRNDT	phi1402			75	54	21	0	no holin/endolysin annotated, 71 and 72 do seem to be the spanin pair, but there are a few more o-spanin candidates like mentioned in the word doc	422936885	phi1422_0072	atggtgacaatgcaaaaaaatacc	MLQKLAQSKFALPLICLIATILSGCAGAPKMPDVRVWETAIVPETKEWVCGEYKIKDAKNLKFTPVKDHPITQCIGVFGFKDKDFPTLIEYIQDMEKYYKEKLKKCEAK	>phi1422_OOS_x000D_MLQKLAQSKFALPLICLIATILSGCAGAPKMPDVRVWETAIVPETKEWVCGEYKIKDAKNLKFTPVKDHPITQCIGVFGFKDKDFPTLIEYIQDMEKYYKEKLKKCEAK	CAGAPKMPDVRVWETAIVPETKEWVCGEYKIKDAKNLKFTPVKDHPITQCIGVFGFKDKDFPTLIEYIQDMEKYYKEKLKKCEAK	>phi1422_OOS_MOD_x000D_CAGAPKMPDVRVWETAIVPETKEWVCGEYKIKDAKNLKFTPVKDHPITQCIGVFGFKDKDFPTLIEYIQDMEKYYKEKLKKCEAK	phi1402			109	85	24	#NAME?	CAG	MLQKLAQSKFALPLICLIATILSG	ILSG	>phi1422_x000D_ILSG		3		OSPWS		139
phi52237	phi52237	NC_007145.2	Complete	ovl		OIS	OOS	Burkholderia	72537710	p0034	cgccggcacgggcaAGGcggccgc	MNLSRLMPWLALLALIALVASCQHGRALRAQLDRATDDARRAKHDAQASAAVIERLLADAKAKDAQRAQLERARAGVDATLATYRNELRRLIDENAAVRAWAAGALPDDVVRLHASPALNGADDFAQRMRGGDAVHDAGDGAANQR	>phi52237_OIS_x000D_MNLSRLMPWLALLALIALVASCQHGRALRAQLDRATDDARRAKHDAQASAAVIERLLADAKAKDAQRAQLERARAGVDATLATYRNELRRLIDENAAVRAWAAGALPDDVVRLHASPALNGADDFAQRMRGGDAVHDAGDGAANQR	FALSE	RALRAQLDRATDDARRAKHDAQASAAVIERLLADAKAKDAQRAQLERARAGVDATLATYRNELRRLIDENAAVRAWAAGALPDDVVRLHASPALNGADDFAQRMRGGDAVHDAGDGAANQR	>phi52237_OIS_x000D_RALRAQLDRATDDARRAKHDAQASAAVIERLLADAKAKDAQRAQLERARAGVDATLATYRNELRRLIDENAAVRAWAAGALPDDVVRLHASPALNGADDFAQRMRGGDAVHDAGDGAANQR	KS14			146	121	25	0	one in TMD	72537709	p0034	gaaacgaactgcGGAGactgatcg	MKTPPCAPGLLALCLTMLCACTQAPPSTVPTISLNECAAVTPCTMPAMAPRTNGELSDALHVARAAWARCASEVDMIATCQARVRRTDGHE	>phi52237_OOS_x000D_MKTPPCAPGLLALCLTMLCACTQAPPSTVPTISLNECAAVTPCTMPAMAPRTNGELSDALHVARAAWARCASEVDMIATCQARVRRTDGHE	CTQAPPSTVPTISLNECAAVTPCTMPAMAPRTNGELSDALHVARAAWARCASEVDMIATCQARVRRTDGHE	>phi52237_OOS_MOD_x000D_CTQAPPSTVPTISLNECAAVTPCTMPAMAPRTNGELSDALHVARAAWARCASEVDMIATCQARVRRTDGHE	P2			91	71	20	#NAME?	CTQ	MKTPPCAPGLLALCLTMLCA	MLCA	>phi52237_x000D_MLCA		4	Both server cleaves at postion 20. There are more cysteines at position 6, 14, 19.			192
phi644-2	phi644-2	NC_009235.1	Complete	emb		EIS	EOS	Burkholderia	134288667	gp26, bacteriophage lysis protein	cgcgatctgcgagcGGGGGctctg	MPKAAPYLLAALLGMAAGAGAEYLIGARRLADEQAARALDAQRHAEALGAISRAALDAERRAIAANDAAASAVAAVDQRTTKERNEHEAENHSLRAALAAGTERLRVAVRRCTAAGRDGMPGASSAAGVGDGAAAYADVDAAVAERVFGVVGDDQREIDKLTALQGYVCAIRPQSPGCQK	>phi644-2_EIS_x000D_MPKAAPYLLAALLGMAAGAGAEYLIGARRLADEQAARALDAQRHAEALGAISRAALDAERRAIAANDAAASAVAAVDQRTTKERNEHEAENHSLRAALAAGTERLRVAVRRCTAAGRDGMPGASSAAGVGDGAAAYADVDAAVAERVFGVVGDDQREIDKLTALQGYVCAIRPQSPGCQK	TRUE	EYLIGARRLADEQAARALDAQRHAEALGAISRAALDAERRAIAANDAAASAVAAVDQRTTKERNEHEAENHSLRAALAAGTERLRVAVRRCTAAGRDGMPGASSAAGVGDGAAAYADVDAAVAERVFGVVGDDQREIDKLTALQGYVCAIRPQSPGCQK	>phi644-2_EIS_x000D_EYLIGARRLADEQAARALDAQRHAEALGAISRAALDAERRAIAANDAAASAVAAVDQRTTKERNEHEAENHSLRAALAAGTERLRVAVRRCTAAGRDGMPGASSAAGVGDGAAAYADVDAAVAERVFGVVGDDQREIDKLTALQGYVCAIRPQSPGCQK	phiE125			180	159	21	3	one in TMD	CDS 22611:22835	not annotated/ putative o-spanin	gaaccacgaaggaGAGGaacgagc	MKLRITACGLLLPLALSGCASPSDAARQPVATACPALPAPPAWAMVPPPMQTSTQRLRNAFSASSATISARSTN	>phi644-2_EOS_x000D_MKLRITACGLLLPLALSGCASPSDAARQPVATACPALPAPPAWAMVPPPMQTSTQRLRNAFSASSATISARSTN	CASPSDAARQPVATACPALPAPPAWAMVPPPMQTSTQRLRNAFSASSATISARSTN	>phi644-2_EOS_MOD_x000D_CASPSDAARQPVATACPALPAPPAWAMVPPPMQTSTQRLRNAFSASSATISARSTN	phiE125			74	56	18	#NAME?	CAS	MKLRITACGLLLPLALSG	ALSG	>phi644-2_x000D_ALSG		1	one was at 9th position	OSPNI		215	Too long?
Phi75	Phi75	GQ422451.1	Complete	emb		EIS	EOS	Enterobacteria	304421105	p48	gcgagaaaGAGcgctgttcttatc	MSRIKAIIASVIICIIVCLSWAVNHYRDNAITYKEQRDKATSIIADMQKRQRDVAELDARYTKELADANATIETLRADVSAGRKRLQVSATCPKSTTGASGMGDGESPRLTADAELNYYRLRSGIDRITAQVNYLQEYIRSQCLK	>Phi75_EIS_x000D_MSRIKAIIASVIICIIVCLSWAVNHYRDNAITYKEQRDKATSIIADMQKRQRDVAELDARYTKELADANATIETLRADVSAGRKRLQVSATCPKSTTGASGMGDGESPRLTADAELNYYRLRSGIDRITAQVNYLQEYIRSQCLK	TRUE	NHYRDNAITYKEQRDKATSIIADMQKRQRDVAELDARYTKELADANATIETLRADVSAGRKRLQVSATCPKSTTGASGMGDGESPRLTADAELNYYRLRSGIDRITAQVNYLQEYIRSQCLK	>Phi75_EIS_x000D_NHYRDNAITYKEQRDKATSIIADMQKRQRDVAELDARYTKELADANATIETLRADVSAGRKRLQVSATCPKSTTGASGMGDGESPRLTADAELNYYRLRSGIDRITAQVNYLQEYIRSQCLK	Lambda			145	122	23	2	they got the wrong start, had to move the start upstream so that it could have a TMD hit	CDS 20392..20577	not annotated/ putative o-spanin	ccagatacacaaAGGAGcttgctg	MLTRLSKLSALMFLLGVSACKSPPPVQSQRPEPAAWAMEKAQDLQQMLNSIITVSEVESTG	>Phi75_EOS_x000D_MLTRLSKLSALMFLLGVSACKSPPPVQSQRPEPAAWAMEKAQDLQQMLNSIITVSEVESTG	CKSPPPVQSQRPEPAAWAMEKAQDLQQMLNSIITVSEVESTG	>Phi75_EOS_MOD_x000D_CKSPPPVQSQRPEPAAWAMEKAQDLQQMLNSIITVSEVESTG	HK97			61	42	19	#NAME?	CKS	MLTRLSKLSALMFLLGVSA	GVSA	>Phi75_x000D_GVSA		0	wasn't annotated, found an embedded one, has a decent SD and a great lipoP hit	ISPWS, OSPNI		164
phi80	phi80	JX871397	Complete	emb		EIS	EOS	Enterobacteria	409188449	endopeptidase	tgaagtctgcgagtGGGGccagaa	MSRLTAIICAVVICLLVSMAWAINHYRDNAITYKDQRDKATKSLRLANDTIKDMQTRQRDVAALDAKYTGELADAKETIERLHSDVIAGRKRLQVAATCAKSTTGASSMGDGESPRLTADAELNYYRLRSGIDRITAQVNYLQEYIRTQCLK	>phi80_EIS_x000D_MSRLTAIICAVVICLLVSMAWAINHYRDNAITYKDQRDKATKSLRLANDTIKDMQTRQRDVAALDAKYTGELADAKETIERLHSDVIAGRKRLQVAATCAKSTTGASSMGDGESPRLTADAELNYYRLRSGIDRITAQVNYLQEYIRTQCLK	TRUE	NHYRDNAITYKDQRDKATKSLRLANDTIKDMQTRQRDVAALDAKYTGELADAKETIERLHSDVIAGRKRLQVAATCAKSTTGASSMGDGESPRLTADAELNYYRLRSGIDRITAQVNYLQEYIRTQCLK	>phi80_EIS_x000D_NHYRDNAITYKDQRDKATKSLRLANDTIKDMQTRQRDVAALDAKYTGELADAKETIERLHSDVIAGRKRLQVAATCAKSTTGASSMGDGESPRLTADAELNYYRLRSGIDRITAQVNYLQEYIRTQCLK	Lambda			152	129	23	2	annotated as endopeptidase	409188450	outer membrane lipoprotein Rz1	ccaaatacaccGGAGaactggctg	MRKKPLSVCIAMSLLAVSGCKSPPPVQSQRPEPAAWAMEKAQDLQQMLNSIITVSEVESTG	>phi80_EOS_x000D_MRKKPLSVCIAMSLLAVSGCKSPPPVQSQRPEPAAWAMEKAQDLQQMLNSIITVSEVESTG	CKSPPPVQSQRPEPAAWAMEKAQDLQQMLNSIITVSEVESTG	>phi80_EOS_MOD_x000D_CKSPPPVQSQRPEPAAWAMEKAQDLQQMLNSIITVSEVESTG	HK97			61	42	19	#NAME?	CKS	MRKKPLSVCIAMSLLAVSG	AVSG	>phi80_x000D_AVSG		0	already annotated as Rz1			171
phi80-18	phi80-18	NC_019911	Complete	ovl		OIS	OOS	Yersinia	431809461	BN109_053	tcgacgtacagcGGAGcagaagct	MSTVPAVKTVLLWLVGALSAVLLVGLMLFYRSEAEDAETLSKELTERVVQLEETLDTRIKNEQVNNSIVSDGRKAKATIKEKTDASIKIVEQSGSGVVMADDITKQLQQRSNEVRASSLSDARRAN	>phi80-18_OIS_x000D_MSTVPAVKTVLLWLVGALSAVLLVGLMLFYRSEAEDAETLSKELTERVVQLEETLDTRIKNEQVNNSIVSDGRKAKATIKEKTDASIKIVEQSGSGVVMADDITKQLQQRSNEVRASSLSDARRAN	TRUE	RSEAEDAETLSKELTERVVQLEETLDTRIKNEQVNNSIVSDGRKAKATIKEKTDASIKIVEQSGSGVVMADDITKQLQQRSNEVRASSLSDARRAN	>phi80-18_OIS_x000D_RSEAEDAETLSKELTERVVQLEETLDTRIKNEQVNNSIVSDGRKAKATIKEKTDASIKIVEQSGSGVVMADDITKQLQQRSNEVRASSLSDARRAN	Singleton			126	96	30	0		431809462	BN109_054	aggccactattaAGGAaaagacag	MRALRLLSNRVAVSLWLMILLSSCSSVPTKYVQAPLVMPVELTDKVVVDSYSGKTDVDLAEYTLYLLGLVEGFNEDRVSVQLIIENHNKGTTQVKSK	>phi80-18_OOS_x000D_MRALRLLSNRVAVSLWLMILLSSCSSVPTKYVQAPLVMPVELTDKVVVDSYSGKTDVDLAEYTLYLLGLVEGFNEDRVSVQLIIENHNKGTTQVKSK	CSSVPTKYVQAPLVMPVELTDKVVVDSYSGKTDVDLAEYTLYLLGLVEGFNEDRVSVQLIIENHNKGTTQVKSK	>phi80-18_OOS_MOD_x000D_CSSVPTKYVQAPLVMPVELTDKVVVDSYSGKTDVDLAEYTLYLLGLVEGFNEDRVSVQLIIENHNKGTTQVKSK	Singleton			97	74	23	#NAME?	CSS	MRALRLLSNRVAVSLWLMILLSS	LLSS	>phi80-18_x000D_LLSS		0	these spanins give no hits to known spanins, but qualify all the eligibility criterion, the i-spanin has a good TMHMM hit, o-spanin has a good lipoP hit. But but but, none of them have a cysteine!			170
phi92	phi92	FR775895.2	Complete	ovl		OIS	OOS	Enterobacteria	396576927	Phi92_gp118	atctgcctaaagtaaaatttaaag	MMILTMLINLLKNKWVRYFVLIIALFGGLYVGLNKLHDDVYAQGYNAGIAKQEQILQQNQIKAKQQFDILQAKADSERSKLNEKIHSLTKQRNDLLTQLDKKSNNITQERIDYAKTSSGAMSCFSPNDDGLRIINNSFPASID	>phi92_OIS_x000D_MMILTMLINLLKNKWVRYFVLIIALFGGLYVGLNKLHDDVYAQGYNAGIAKQEQILQQNQIKAKQQFDILQAKADSERSKLNEKIHSLTKQRNDLLTQLDKKSNNITQERIDYAKTSSGAMSCFSPNDDGLRIINNSFPASID	TRUE	NKLHDDVYAQGYNAGIAKQEQILQQNQIKAKQQFDILQAKADSERSKLNEKIHSLTKQRNDLLTQLDKKSNNITQERIDYAKTSSGAMSCFSPNDDGLRIINNSFPASID	>phi92_OIS_x000D_NKLHDDVYAQGYNAGIAKQEQILQQNQIKAKQQFDILQAKADSERSKLNEKIHSLTKQRNDLLTQLDKKSNNITQERIDYAKTSSGAMSCFSPNDDGLRIINNSFPASID	phi92			143	110	33	1		CDS 56007..56336	not annotated/ putative o-spanin	acataacacaagaGAGaatagatt	MRKHLLALCLVLALMMTGCASSTTASQPLLIEQCKAVATQQIKAPDSVSMEKPSTPVLYTPNQIKKGVTRSEVVDNQTLNNALWEKDRIKLISLQNYIKTLQSEGIISN	>phi92_OOS_x000D_MRKHLLALCLVLALMMTGCASSTTASQPLLIEQCKAVATQQIKAPDSVSMEKPSTPVLYTPNQIKKGVTRSEVVDNQTLNNALWEKDRIKLISLQNYIKTLQSEGIISN	CASSTTASQPLLIEQCKAVATQQIKAPDSVSMEKPSTPVLYTPNQIKKGVTRSEVVDNQTLNNALWEKDRIKLISLQNYIKTLQSEGIISN	>phi92_OOS_MOD_x000D_CASSTTASQPLLIEQCKAVATQQIKAPDSVSMEKPSTPVLYTPNQIKKGVTRSEVVDNQTLNNALWEKDRIKLISLQNYIKTLQSEGIISN	phi92			109	91	18	#NAME?	CAS	MRKHLLALCLVLALMMTG	MMTG	>phi92_x000D_MMTG		1		OSPNI		201	Too long?
phiA1122	phiA1122	NC_004777.1	Complete	emb		EIS	EOS	Yersinia	30387498	phage lambda Rz-like lysis protein	atctgaaagttaacgGGAGGcatt	MLEFLRKLIPWVLAGMLFGLGWHLGSDSMDAKWKQEVHNEYVKRVEATASTQRAINEISAKYQEDLAALEGSTDRIISDLRSDNKRLRVRVKPTGTSEGQCGFEPDDRAELDDRDAKRILSVTQKGDAWIRALQDTIRELQRKQEIK	>phiA1122_EIS_x000D_MLEFLRKLIPWVLAGMLFGLGWHLGSDSMDAKWKQEVHNEYVKRVEATASTQRAINEISAKYQEDLAALEGSTDRIISDLRSDNKRLRVRVKPTGTSEGQCGFEPDDRAELDDRDAKRILSVTQKGDAWIRALQDTIRELQRKQEIK	FALSE	SDSMDAKWKQEVHNEYVKRVEATASTQRAINEISAKYQEDLAALEGSTDRIISDLRSDNKRLRVRVKPTGTSEGQCGFEPDDRAELDDRDAKRILSVTQKGDAWIRALQDTIRELQRKQEIK	>phiA1122_EIS_x000D_SDSMDAKWKQEVHNEYVKRVEATASTQRAINEISAKYQEDLAALEGSTDRIISDLRSDNKRLRVRVKPTGTSEGQCGFEPDDRAELDDRDAKRILSVTQKGDAWIRALQDTIRELQRKQEIK	T7			147	122	25	1		30387499	phage lambda Rz1-like protein	ctaaatggaaacAGGAGGTacaca	MSTLRELRLRRALKEQSMKYRLSIKKTLPRWKGALIGLFLICVATISGCASESNLPEPPKVSVDSSLMIEPNLTTEMLNVFSQ	>phiA1122_EOS_x000D_MSTLRELRLRRALKEQSMKYRLSIKKTLPRWKGALIGLFLICVATISGCASESNLPEPPKVSVDSSLMIEPNLTTEMLNVFSQ	CASESNLPEPPKVSVDSSLMIEPNLTTEMLNVFSQ	>phiA1122_EOS_MOD_x000D_CASESNLPEPPKVSVDSSLMIEPNLTTEMLNVFSQ	T7		Too long signal sequence	83	35	48	#NAME?	CAS	MSTLRELRLRRALKEQSMKYRLSIKKTLPRWKGALIGLFLICVATISG	TISG	>phiA1122_x000D_TISG		0	at 42 and 49 position ??? Check TMD. Had to change the start site to get the lipoP hit, but SD is not that great. Changed back			157
phiAS4	phiAS4	NC_014635.1	Complete	sep		SIS	SOS	aeromonas	310722257	phiAS4_ORF0063	ctcttgtcaaAGGAttctgcgaaa	MLLTLSSLLSWLKSNALYLIIMVLMAIMMKNQHDEISTLKNSLESMKSFQTKSYENAKPVTEALLKSPKATKQMEKIAEKKPQLLEKRMNMGFQKLADQLQESTK	>phiAS4_SIS_x000D_MLLTLSSLLSWLKSNALYLIIMVLMAIMMKNQHDEISTLKNSLESMKSFQTKSYENAKPVTEALLKSPKATKQMEKIAEKKPQLLEKRMNMGFQKLADQLQESTK	TRUE	KNQHDEISTLKNSLESMKSFQTKSYENAKPVTEALLKSPKATKQMEKIAEKKPQLLEKRMNMGFQKLADQLQESTK	>phiAS4_SIS_x000D_KNQHDEISTLKNSLESMKSFQTKSYENAKPVTEALLKSPKATKQMEKIAEKKPQLLEKRMNMGFQKLADQLQESTK	phiAS4			105	76	29	0	annotated as PseT instead of PseT.3, we had annotated orf65 as the i-spanin before, but after looking deep at ORF 63, found that it had the wrong start and after the changed start, it had a N-terminal TMD, so this is the isp	310722258	phiAS4_ORF0064 / PseT.2	ctgatcaacttcAGGAGagtacgaa	MRYIIILLGCLLITSCASKPMLPKPSPIHKLDITWKATENGALLSFEDYNKLGVWLTDVNRYVKDQKQIIQICEDTIND	>phiAS4_SOS_x000D_MRYIIILLGCLLITSCASKPMLPKPSPIHKLDITWKATENGALLSFEDYNKLGVWLTDVNRYVKDQKQIIQICEDTIND	CASKPMLPKPSPIHKLDITWKATENGALLSFEDYNKLGVWLTDVNRYVKDQKQIIQICEDTIND	>phiAS4_SOS_MOD_x000D_CASKPMLPKPSPIHKLDITWKATENGALLSFEDYNKLGVWLTDVNRYVKDQKQIIQICEDTIND	phiAS4			79	64	15	#NAME?	CAS	MRYIIILLGCLLITS	LITS	>phiAS4_x000D_LITS	T4	1	already annotated as PseT.2, but they got the start codon damn wrong, i winder how they called it PseT.2, when they didnt even have the lipobox in the sequence	ISPWS, OSPWS	NCBI	140
phiAS5	phiAS5	NC_014636.1	Complete	sep		SIS	SOS	aeromonas	310722534	phiAS5_ORF0068 / PseT.3	aaaataatGAGGTatcgggacaaat	MLGLLTNKWVAGALGIGLLFGSFYYMHDTIQDQKLEINKLSENIATQTRMADELRANISELQTQEQSFSKRIGELNTKLDTKISGLEKMIGRSDVVAKKPKLVEKKINASYEGFTKDADCIMGGKKCK	>phiAS5_SIS_x000D_MLGLLTNKWVAGALGIGLLFGSFYYMHDTIQDQKLEINKLSENIATQTRMADELRANISELQTQEQSFSKRIGELNTKLDTKISGLEKMIGRSDVVAKKPKLVEKKINASYEGFTKDADCIMGGKKCK	TRUE	DTIQDQKLEINKLSENIATQTRMADELRANISELQTQEQSFSKRIGELNTKLDTKISGLEKMIGRSDVVAKKPKLVEKKINASYEGFTKDADCIMGGKKCK	>phiAS5_SIS_x000D_DTIQDQKLEINKLSENIATQTRMADELRANISELQTQEQSFSKRIGELNTKLDTKISGLEKMIGRSDVVAKKPKLVEKKINASYEGFTKDADCIMGGKKCK	Aeh1			128	101	27	2	already annotated as PseT.3	310722533	phiAS5_ORF0067 / PseT.2	ccgattgcatcatgGGAGGTaagaa	MQMKYAMVGLTLLLGGCASTAEQIKPVVYHPPLPETVETYKPEWRVILDEGKPYVAMSYDDSVRYRIWLERVFGYVKKQNEVICHYRKDLKEPKCVDVEDGDASR	>phiAS5_SOS_x000D_MQMKYAMVGLTLLLGGCASTAEQIKPVVYHPPLPETVETYKPEWRVILDEGKPYVAMSYDDSVRYRIWLERVFGYVKKQNEVICHYRKDLKEPKCVDVEDGDASR	CASTAEQIKPVVYHPPLPETVETYKPEWRVILDEGKPYVAMSYDDSVRYRIWLERVFGYVKKQNEVICHYRKDLKEPKCVDVEDGDASR	>phiAS5_SOS_MOD_x000D_CASTAEQIKPVVYHPPLPETVETYKPEWRVILDEGKPYVAMSYDDSVRYRIWLERVFGYVKKQNEVICHYRKDLKEPKCVDVEDGDASR	T4			105	89	16	#NAME?	CAS	MQMKYAMVGLTLLLGG	LLGG	>phiAS5_x000D_LLGG	T4	2	already annotated as PseT.2		NCBI	190
phiAS7	phiAS7	NC_019528.1	Complete	ovl		OIS	OOS	Aeromonas	422937592	phiAS7_00024	tcgacgcaagaAGGAGcaaac	MVPYLQAVKVALLVLLVALCGLLGVGTWHYKGKADVASEKLRGLTREYVQLESQYTAFTEQVESADKQARETRGKRDSIKENTRAAVERVEATQSGMVGGDALVDSRIVDELRYAACRTQGNPNACTRGSDSPYAGTRD	>phiAS7_OIS_x000D_MVPYLQAVKVALLVLLVALCGLLGVGTWHYKGKADVASEKLRGLTREYVQLESQYTAFTEQVESADKQARETRGKRDSIKENTRAAVERVEATQSGMVGGDALVDSRIVDELRYAACRTQGNPNACTRGSDSPYAGTRD	TRUE	KGKADVASEKLRGLTREYVQLESQYTAFTEQVESADKQARETRGKRDSIKENTRAAVERVEATQSGMVGGDALVDSRIVDELRYAACRTQGNPNACTRGSDSPYAGTRD	>phiAS7_OIS_x000D_KGKADVASEKLRGLTREYVQLESQYTAFTEQVESADKQARETRGKRDSIKENTRAAVERVEATQSGMVGGDALVDSRIVDELRYAACRTQGNPNACTRGSDSPYAGTRD	Singleton			139	109	30	2	gp25 is the endolysin, found it by the side	422937591	phiAS7_00023	cacgagctgcggttGAGcgag	MKLLNRVWSVAMLWLIAGLLMSCATQHVAPKATPMHVPEALTAPTPAPEIEPGIRISDYPKLILRSLGALEEANADKAAVRLIIDKHNKQIKEQK	>phiAS7_OOS_x000D_MKLLNRVWSVAMLWLIAGLLMSCATQHVAPKATPMHVPEALTAPTPAPEIEPGIRISDYPKLILRSLGALEEANADKAAVRLIIDKHNKQIKEQK	CATQHVAPKATPMHVPEALTAPTPAPEIEPGIRISDYPKLILRSLGALEEANADKAAVRLIIDKHNKQIKEQK	>phiAS7_OOS_MOD_x000D_CATQHVAPKATPMHVPEALTAPTPAPEIEPGIRISDYPKLILRSLGALEEANADKAAVRLIIDKHNKQIKEQK	phiAS7			95	73	22	#NAME?	CAT	MKLLNRVWSVAMLWLIAGLLMS	LLMS	>phiAS7_x000D_LLMS		0	not a great SD, I might have got the wrong start, but it does give a good lipoP hit			182
phiCbk	phiCbk	NC_019405	Complete	ovl		OIS	OOS	Caulobacter	414087818	D865_gp234/ putative inner membrane spanin component	ccagggcttcaAGGgctgctgatc	MSLFGVIALAWKFFLNPAVMGVVFAAIAALTGLWLLGGPVLFWKVVRDARLWLVVACAAVIFGYAHLQTKLEKAEQRLEEIADQKQAHDDGQEVVKNNIKKQVKRAKQAAKYQEVIHDAPTGEKLDALLDEFARDQGGAAPVPGDAQPDPGGVPDRPGRVLP	>phiCbk_OIS_x000D_MSLFGVIALAWKFFLNPAVMGVVFAAIAALTGLWLLGGPVLFWKVVRDARLWLVVACAAVIFGYAHLQTKLEKAEQRLEEIADQKQAHDDGQEVVKNNIKKQVKRAKQAAKYQEVIHDAPTGEKLDALLDEFARDQGGAAPVPGDAQPDPGGVPDRPGRVLP	TRUE	QTKLEKAEQRLEEIADQKQAHDDGQEVVKNNIKKQVKRAKQAAKYQEVIHDAPTGEKLDALLDEFARDQGGAAPVPGDAQPDPGGVPDRPGRVLP	>phiCbk_OIS_x000D_QTKLEKAEQRLEEIADQKQAHDDGQEVVKNNIKKQVKRAKQAAKYQEVIHDAPTGEKLDALLDEFARDQGGAAPVPGDAQPDPGGVPDRPGRVLP	phiCbk		2 TMDs?	162	95	67	0	same as above	414087819	D865_gp233/ putative outer membrane spanin component	ccaagtaccaaGAGGTtattcacg	MPRLAKSSTRSSTSSRVIKAVLLPSLVMLSLTLAACQTVPVGFSPDDLYPKELRTCAPAPQVPPRPAPGAPRPEDVQAGYVKDDHLAGADCRDKVESWNERAVKYEAQYKAMNAGPVGKFFGKLKGQKQ	>phiCbk_OOS_x000D_MPRLAKSSTRSSTSSRVIKAVLLPSLVMLSLTLAACQTVPVGFSPDDLYPKELRTCAPAPQVPPRPAPGAPRPEDVQAGYVKDDHLAGADCRDKVESWNERAVKYEAQYKAMNAGPVGKFFGKLKGQKQ	CQTVPVGFSPDDLYPKELRTCAPAPQVPPRPAPGAPRPEDVQAGYVKDDHLAGADCRDKVESWNERAVKYEAQYKAMNAGPVGKFFGKLKGQKQ	>phiCbk_OOS_MOD_x000D_CQTVPVGFSPDDLYPKELRTCAPAPQVPPRPAPGAPRPEDVQAGYVKDDHLAGADCRDKVESWNERAVKYEAQYKAMNAGPVGKFFGKLKGQKQ	phiCbk		Too long signal sequence	129	94	35	#NAME?	CQT	MPRLAKSSTRSSTSSRVIKAVLLPSLVMLSLTLAA	TLAA	>phiCbk_x000D_TLAA		2	same feeling with the ospanin, they might have got the start site wrong, lipoP gives a better hit if its starts at the VIKAV site		NCBI	189
phiCTX	phiCTX	NC_003278.1	Complete	ovl		OIS	OOS	Pseudomonas	17313230	phiCTXp13	cgccaactgcgccGAGGccagcgc	MSLLRQVLYSAALLGALGLLLWVQQQRIDLAQARLAQAELARKASDAQLSRQAGTITALEAALSRERQAQADLDQQRQQLRQALAIRERLIEDLKRDDEPYRQWADQPLPDVARRLQQRPAITGAAAYHQWLSRRDALQPGVSGTEGQRRSTD	>phiCTX_OIS_x000D_MSLLRQVLYSAALLGALGLLLWVQQQRIDLAQARLAQAELARKASDAQLSRQAGTITALEAALSRERQAQADLDQQRQQLRQALAIRERLIEDLKRDDEPYRQWADQPLPDVARRLQQRPAITGAAAYHQWLSRRDALQPGVSGTEGQRRSTD	TRUE	QQRIDLAQARLAQAELARKASDAQLSRQAGTITALEAALSRERQAQADLDQQRQQLRQALAIRERLIEDLKRDDEPYRQWADQPLPDVARRLQQRPAITGAAAYHQWLSRRDALQPGVSGTEGQRRSTD	>phiCTX_OIS_x000D_QQRIDLAQARLAQAELARKASDAQLSRQAGTITALEAALSRERQAQADLDQQRQQLRQALAIRERLIEDLKRDDEPYRQWADQPLPDVARRLQQRPAITGAAAYHQWLSRRDALQPGVSGTEGQRRSTD	Singleton			153	129	24	0		17313231	phiCTXp14	aacgcttgatcGAGGacctgaaac	MTMNPIASGLTSLCLMLLAGCNSAPLSPERPLTISGCPAVTPCSLESAAPKDNGGLQTEVERIGLAWAECAAKVDMIIRTQGATHEQAR	>phiCTX_OOS_x000D_MTMNPIASGLTSLCLMLLAGCNSAPLSPERPLTISGCPAVTPCSLESAAPKDNGGLQTEVERIGLAWAECAAKVDMIIRTQGATHEQAR	CNSAPLSPERPLTISGCPAVTPCSLESAAPKDNGGLQTEVERIGLAWAECAAKVDMIIRTQGATHEQAR	>phiCTX_OOS_MOD_x000D_CNSAPLSPERPLTISGCPAVTPCSLESAAPKDNGGLQTEVERIGLAWAECAAKVDMIIRTQGATHEQAR	P2			89	69	20	#NAME?	CNS	MTMNPIASGLTSLCLMLLAG	LLAG	>phiCTX_x000D_LLAG		3	LipoP finds clevage site at position 20. No hit by Prosite. One more cysteine at postion 14.			198
phiD1	phiD1	HE956711	Complete	sep		SIS	SOS	Yersinia	398313772	phage spanin Rz	tattataGAGGTtattaaaacttt	MQLSNTTTGLLLIVIALGGTSLILKNKIERLETSVVEITKTANENALALNNLRIQYNYIDAMNNKNREAIAAIERENEKLRKDSKKADVVAHKPGLVEKQINNSFNKFAEDIQDLSK	>phiD1_SIS_x000D_MQLSNTTTGLLLIVIALGGTSLILKNKIERLETSVVEITKTANENALALNNLRIQYNYIDAMNNKNREAIAAIERENEKLRKDSKKADVVAHKPGLVEKQINNSFNKFAEDIQDLSK	TRUE	KNKIERLETSVVEITKTANENALALNNLRIQYNYIDAMNNKNREAIAAIERENEKLRKDSKKADVVAHKPGLVEKQINNSFNKFAEDIQDLSK	>phiD1_SIS_x000D_KNKIERLETSVVEITKTANENALALNNLRIQYNYIDAMNNKNREAIAAIERENEKLRKDSKKADVVAHKPGLVEKQINNSFNKFAEDIQDLSK	T4			117	93	24	0	looks like T4 family, but annotated by the authors as Rz	398313771	phage outer membrane lipoprotein Rz1	agaagacatccAGGAcctttctaa	MIKLSAVILSIGLLVGCSTKPLEVKKETVHPNWPVQIKSYDEAKLSWQVKVIDGKAWVGMPFEDSQEFRIWLNDVKRYVHDQKTMICYYRQELKEDKCK	>phiD1_SOS_x000D_MIKLSAVILSIGLLVGCSTKPLEVKKETVHPNWPVQIKSYDEAKLSWQVKVIDGKAWVGMPFEDSQEFRIWLNDVKRYVHDQKTMICYYRQELKEDKCK	CSTKPLEVKKETVHPNWPVQIKSYDEAKLSWQVKVIDGKAWVGMPFEDSQEFRIWLNDVKRYVHDQKTMICYYRQELKEDKCK	>phiD1_SOS_MOD_x000D_CSTKPLEVKKETVHPNWPVQIKSYDEAKLSWQVKVIDGKAWVGMPFEDSQEFRIWLNDVKRYVHDQKTMICYYRQELKEDKCK	T4			99	83	16	#NAME?	CST	MIKLSAVILSIGLLVG	LLVG	>phiD1_x000D_LLVG		2	looks like T4 family, but annotated by the authors as Rz1			176
phiE12-2	phiE12-2	NC_009236.1	Complete	ovl		OIS	OOS	Burkholderia	134288702	gp44	cgccggcacgggcaAGGcggccgc	MNLSRLMPWLALLALIALVASCQHGRALRAQLDRATDDARRAKHDAQASAAVIERLLADAKAKDAQRAQLERARAGVDATLATYRNELRRLIDENAAVRAWAAGALPDDVVRLHASPALNGADDFAQRMRGGDAVHDAGDGAANQR	>phiE12-2_OIS_x000D_MNLSRLMPWLALLALIALVASCQHGRALRAQLDRATDDARRAKHDAQASAAVIERLLADAKAKDAQRAQLERARAGVDATLATYRNELRRLIDENAAVRAWAAGALPDDVVRLHASPALNGADDFAQRMRGGDAVHDAGDGAANQR	FALSE	RALRAQLDRATDDARRAKHDAQASAAVIERLLADAKAKDAQRAQLERARAGVDATLATYRNELRRLIDENAAVRAWAAGALPDDVVRLHASPALNGADDFAQRMRGGDAVHDAGDGAANQR	>phiE12-2_OIS_x000D_RALRAQLDRATDDARRAKHDAQASAAVIERLLADAKAKDAQRAQLERARAGVDATLATYRNELRRLIDENAAVRAWAAGALPDDVVRLHASPALNGADDFAQRMRGGDAVHDAGDGAANQR	KS14			146	121	25	0	one in TMD	134288720	gp43	gaaacgaactgcGGAGactgatcg	MKTPPCAPGLLALCLTMLCACTQAPPSTVPTISLNECAAVTPCTMPAMAPRTNGELSDALHVARAAWARCASEVDMIATCQARVRRTDGHE	>phiE12-2_OOS_x000D_MKTPPCAPGLLALCLTMLCACTQAPPSTVPTISLNECAAVTPCTMPAMAPRTNGELSDALHVARAAWARCASEVDMIATCQARVRRTDGHE	CTQAPPSTVPTISLNECAAVTPCTMPAMAPRTNGELSDALHVARAAWARCASEVDMIATCQARVRRTDGHE	>phiE12-2_OOS_MOD_x000D_CTQAPPSTVPTISLNECAAVTPCTMPAMAPRTNGELSDALHVARAAWARCASEVDMIATCQARVRRTDGHE	P2			91	71	20	#NAME?	CTQ	MKTPPCAPGLLALCLTMLCA	MLCA	>phiE12-2_x000D_MLCA		4	Both server cleaves at postion 20. There are more cysteines at position 6, 14, 19.			192
phiE125	phiE125	NC_003309.1	Complete	emb		EIS	EOS	Burkholderia	17975187	phiE125p26	cgcaatttgtgagcGGGGGctgtg	MPKAALYLLAALLGMAAGACVEHLIGAHRLADEQAARAFDAQRHAEALGKISRAALDAEQRAIAAHDAAASAVAAVDQRTTKERNEHEAESRSLRAALAAGTERLRVAVRHCTAAGGDGVPGASSAAGVGDGAAAYADVDAAVAERVFGVAGDDQREIDKLTALQGYVCAVRPKTPGCEQK	>phiE125_EIS_x000D_MPKAALYLLAALLGMAAGACVEHLIGAHRLADEQAARAFDAQRHAEALGKISRAALDAEQRAIAAHDAAASAVAAVDQRTTKERNEHEAESRSLRAALAAGTERLRVAVRHCTAAGGDGVPGASSAAGVGDGAAAYADVDAAVAERVFGVAGDDQREIDKLTALQGYVCAVRPKTPGCEQK	TRUE	EHLIGAHRLADEQAARAFDAQRHAEALGKISRAALDAEQRAIAAHDAAASAVAAVDQRTTKERNEHEAESRSLRAALAAGTERLRVAVRHCTAAGGDGVPGASSAAGVGDGAAAYADVDAAVAERVFGVAGDDQREIDKLTALQGYVCAVRPKTPGCEQK	>phiE125_EIS_x000D_EHLIGAHRLADEQAARAFDAQRHAEALGKISRAALDAEQRAIAAHDAAASAVAAVDQRTTKERNEHEAESRSLRAALAAGTERLRVAVRHCTAAGGDGVPGASSAAGVGDGAAAYADVDAAVAERVFGVAGDDQREIDKLTALQGYVCAVRPKTPGCEQK	phiE125			181	160	21	3	one in TMD, changed the start site by an amino acid	CDS 22489..22713	not annotated/ putative o-spanin	aaccacgaAGGAGaggacgagc	MKQRVAACGLLLPLALSGCASLSDTARQPVATACPALPAPPAWAMVPPPMQTSTQRLRNAFSASPATISARSTN	>phiE125_EOS_x000D_MKQRVAACGLLLPLALSGCASLSDTARQPVATACPALPAPPAWAMVPPPMQTSTQRLRNAFSASPATISARSTN	CASLSDTARQPVATACPALPAPPAWAMVPPPMQTSTQRLRNAFSASPATISARSTN	>phiE125_EOS_MOD_x000D_CASLSDTARQPVATACPALPAPPAWAMVPPPMQTSTQRLRNAFSASPATISARSTN	phiE125			74	56	18	#NAME?	CAS	MKQRVAACGLLLPLALSG	ALSG	>phiE125_x000D_ALSG		1	one was at 8th position, was annotated as Rz1 in the first genbank submission, but went missing in the later one!	ISPWS, OSPNI		216	Too long?
phiE202	phiE202	NC_009234.1	Complete	ovl		OIS	OOS	Burkholderia	134288770	gp42	cgccggcacgggcaAGGcggccgc	MNLSRLMPWLALFALIALAASCQHGRALRAQLERATDDARRANRDAQASAAVIERLLADAKAKDAQREQLDRARAGVDATLATYRNELRRLIDENAAVRTWAAGALPDDVVRLHASPALNGADDYAQRMRGSDAVHDAGDGAANQR	>phiE202_OIS_x000D_MNLSRLMPWLALFALIALAASCQHGRALRAQLERATDDARRANRDAQASAAVIERLLADAKAKDAQREQLDRARAGVDATLATYRNELRRLIDENAAVRTWAAGALPDDVVRLHASPALNGADDYAQRMRGSDAVHDAGDGAANQR	FALSE	RALRAQLERATDDARRANRDAQASAAVIERLLADAKAKDAQREQLDRARAGVDATLATYRNELRRLIDENAAVRTWAAGALPDDVVRLHASPALNGADDYAQRMRGSDAVHDAGDGAANQR	>phiE202_OIS_x000D_RALRAQLERATDDARRANRDAQASAAVIERLLADAKAKDAQREQLDRARAGVDATLATYRNELRRLIDENAAVRTWAAGALPDDVVRLHASPALNGADDYAQRMRGSDAVHDAGDGAANQR	KS14			146	121	25	0	one in TMD, got the wrong start which didn't have a good SD, changed it to upstream M	134288745	gp41	gaaacgaactgcGGAGactgatcg	MKTPPCARGLLALCLTTLCACTQAPPSMAPTITLNECAAVTPCTMPAMAPRTNGELSDALHVARAAWARCASEVDMIATCQARVRRTDGHE	>phiE202_OOS_x000D_MKTPPCARGLLALCLTTLCACTQAPPSMAPTITLNECAAVTPCTMPAMAPRTNGELSDALHVARAAWARCASEVDMIATCQARVRRTDGHE	CTQAPPSMAPTITLNECAAVTPCTMPAMAPRTNGELSDALHVARAAWARCASEVDMIATCQARVRRTDGHE	>phiE202_OOS_MOD_x000D_CTQAPPSMAPTITLNECAAVTPCTMPAMAPRTNGELSDALHVARAAWARCASEVDMIATCQARVRRTDGHE	P2			91	71	20	#NAME?	CTQ	MKTPPCARGLLALCLTTLCA	TLCA	>phiE202_x000D_TLCA		4	Both server cleaves at postion 20. There are more cysteines at position 6, 14, 19.	ISPWS		192
phiE255	phiE255	NC_009237.1	Complete	emb		EIS	EOS	Burkholderia	134288812	BTHphiE255_0053	cgggttcgggccgGGAGcgtgctc	MNFPVLLSRGQCVAAAAGAAAIGALTAGAVAFFGGYHAGALAGDAKVAKLGRQYADSARDAVEQARVKERAETQRAAALAGDLFAEKARHALEVDELKRRIPSVTSQYRPAPDAPLQDLPRCVFTAGFVGVWNAAAGADGVPATGAAAGVAAPAGTDDALDSGVRQDDILAHHIDASRRSRDIESQLNKLIDYIEGETR	>phiE255_EIS_x000D_MNFPVLLSRGQCVAAAAGAAAIGALTAGAVAFFGGYHAGALAGDAKVAKLGRQYADSARDAVEQARVKERAETQRAAALAGDLFAEKARHALEVDELKRRIPSVTSQYRPAPDAPLQDLPRCVFTAGFVGVWNAAAGADGVPATGAAAGVAAPAGTDDALDSGVRQDDILAHHIDASRRSRDIESQLNKLIDYIEGETR	TRUE	YHAGALAGDAKVAKLGRQYADSARDAVEQARVKERAETQRAAALAGDLFAEKARHALEVDELKRRIPSVTSQYRPAPDAPLQDLPRCVFTAGFVGVWNAAAGADGVPATGAAAGVAAPAGTDDALDSGVRQDDILAHHIDASRRSRDIESQLNKLIDYIEGETR	>phiE255_EIS_x000D_YHAGALAGDAKVAKLGRQYADSARDAVEQARVKERAETQRAAALAGDLFAEKARHALEVDELKRRIPSVTSQYRPAPDAPLQDLPRCVFTAGFVGVWNAAAGADGVPATGAAAGVAAPAGTDDALDSGVRQDDILAHHIDASRRSRDIESQLNKLIDYIEGETR	BcepMu			199	164	35	1	one in TMD	CDS 36520:36744	not annotated/ putative o-spanin	cgagccaataccgtccggcaccgg	MRLFRICLAACSLPALSACGTPPPAPMVCPRPVLPPELLRRPAPMTPLTPGYARTTSSPTTSTPAAAAATSNRN	>phiE255_EOS_x000D_MRLFRICLAACSLPALSACGTPPPAPMVCPRPVLPPELLRRPAPMTPLTPGYARTTSSPTTSTPAAAAATSNRN	CGTPPPAPMVCPRPVLPPELLRRPAPMTPLTPGYARTTSSPTTSTPAAAAATSNRN	>phiE255_EOS_MOD_x000D_CGTPPPAPMVCPRPVLPPELLRRPAPMTPLTPGYARTTSSPTTSTPAAAAATSNRN	BcepMu			74	56	18	#NAME?	CGT	MRLFRICLAACSLPALSA	ALSA	>phiE255_x000D_ALSA		1	one was at 7th and one was at 11th position, doesn't have even a decent SD	OSPNI		220	Too long?
phiEA100	phiEA100	NC_019926.1	Complete	ovl		OIS	OOS	erwinia	311875370	P100_00480/ annotated as Holin	atcgacgaattaAGGAcatggcact	MRKIYVVIITTIVMAGLIWAFIATQVNTGVTSKRQEDALAVSEANVGIGKEAKDQGEQATKRADVAKEQRTHQINQLKDKLHEKAESYDSIPLSPSDVDILCRAYRSTDPVCSPTVKSD	>phiEA100_OIS_x000D_MRKIYVVIITTIVMAGLIWAFIATQVNTGVTSKRQEDALAVSEANVGIGKEAKDQGEQATKRADVAKEQRTHQINQLKDKLHEKAESYDSIPLSPSDVDILCRAYRSTDPVCSPTVKSD	TRUE	TQVNTGVTSKRQEDALAVSEANVGIGKEAKDQGEQATKRADVAKEQRTHQINQLKDKLHEKAESYDSIPLSPSDVDILCRAYRSTDPVCSPTVKSD	>phiEA100_OIS_x000D_TQVNTGVTSKRQEDALAVSEANVGIGKEAKDQGEQATKRADVAKEQRTHQINQLKDKLHEKAESYDSIPLSPSDVDILCRAYRSTDPVCSPTVKSD	Era103			119	96	23	2	They annotated it as Holin, but i am pretty sure, its actually Rz, can even find an Rz1 starting in next frame, they even got the wrong starting codon, my start has a great SD	CDS 42644..42898	not annotated/ putative o-spanin	attaaccagttgaAGGAcaagctgc	MRKLNRMILSLFLLQMLTSCAERIVVQTRYVHPPSNLTEETQGPSKVPVTIGELKQSALDLRLALDKCNVDKQEISKYGLAFKSI	>phiEA100_OOS_x000D_MRKLNRMILSLFLLQMLTSCAERIVVQTRYVHPPSNLTEETQGPSKVPVTIGELKQSALDLRLALDKCNVDKQEISKYGLAFKSI	CAERIVVQTRYVHPPSNLTEETQGPSKVPVTIGELKQSALDLRLALDKCNVDKQEISKYGLAFKSI	>phiEA100_OOS_MOD_x000D_CAERIVVQTRYVHPPSNLTEETQGPSKVPVTIGELKQSALDLRLALDKCNVDKQEISKYGLAFKSI	Era103			85	66	19	#NAME?	CAE	MRKLNRMILSLFLLQMLTS	MLTS	>phiEA100_x000D_MLTS		1	Rz1 starts in +1 frame of their wrongly annotated holin	ISPMA, OSPNI	NCBI	162
[truncated: 212 more rows]
[truncated: 2 more columns]

## Sheet: Table S1b- Sequences for 1CS
Name	SAFE Name	Accession Version	Genome status	Class	Host	u-spanin GI or coordinates	u-spanin gene name or locus	Predicted SD sequence for u-spanin	u-spanin primary structure	USP Primary Structure FASTA	u-spanin periplasmic domain	u-spanin Mature lipoprotein FASTA	USP Periplasmic domain only	USP Periplasmic Domain FASTA	Family	Total USP Length	u-spanin modified length	u-spanin signal sequence	u-spanin lipobox	Residues at +1 and +2 position of u-spanin lipobox	o-spanin signal sequence length	Remark about annotation	Removed from non-identical set
[truncated: 58 more rows]
