# Supplementary material for: Phage spanins: diversity, topological dynamics and gene convergence
Source: BMC Bioinformatics. 2018 Sep 15;19:326. doi: 10.1186/s12859-018-2342-8 (PMC6139136; doi:10.1186/s12859-018-2342-8)
Supplement: Supplementary file 3 — Table S2. A table containing data from secondary structure predictions from the Jpred tool for (a) i-spanins, (b) o-spanins and (c) u-spanins. (XLSX 76 kb) [file 12859_2018_2342_MOESM3_ESM.xlsx]

## Sheet: isp (a)
Name	Class	Length of the pp domain	No. of residues with helical prediction (H)	No. of residues with extended prediction (E)	% alpha helicity	%beta sheet
HK542	EIS	122	85	5	69.6721	4.09836
BP_4795	EIS	129	88	7	68.2171	5.42636
BA14	EIS	121	79	7	65.2893	5.78512
DC1	EIS	148	100	9	67.5676	6.08108
Eta	EIS	127	85	6	66.9291	4.72441
Gifsy_2	EIS	145	96	8	66.2069	5.51724
gh_1	EIS	124	84	6	67.7419	4.83871
BcepB1A	EIS	144	98	7	68.0556	4.86111
cdtI	EIS	132	92	8	69.697	6.06061
Fels_1	EIS	133	92	6	69.1729	4.51128
eiAU_183	EIS	135	113	0	83.7037	0
Gifsy_1	EIS	136	92	8	67.6471	5.88235
BcepIL02	EIS	143	97	6	67.8322	4.1958
H_19B	EIS	164	90	14	54.878	8.53659
ES2	EIS	139	98	8	70.5036	5.7554
Bcep176	EIS	136	112	0	82.3529	0
HK106	EIS	129	90	8	69.7674	6.20155
CUS_3	EIS	122	84	9	68.8525	7.37705
FSL_SP_058	EIS	152	100	5	65.7895	3.28947
Hk022	EIS	122	83	6	68.0328	4.91803
epsilon15	EIS	128	109	0	85.1562	0
HK446	EIS	119	81	8	68.0672	6.72269
Berlin	EIS	123	82	7	66.6667	5.69106
Bcep22	EIS	148	101	9	68.2432	6.08108
EcoDS1	EIS	119	77	7	64.7059	5.88235
Bp4	EIS	141	131	0	92.9078	0
HK633	EIS	129	90	8	69.7674	6.20155
1720a_02	EIS	150	108	8	72	5.33333
EcP1	EIS	144	97	7	67.3611	4.86111
ECML_117	EIS	148	93	5	62.8378	3.37838
HK97	EIS	122	85	9	69.6721	7.37705
21	EIS	127	87	6	68.5039	4.72441
Cr30	EIS	151	63	33	41.7219	21.8543
HK225	EIS	150	92	10	61.3333	6.66667
F10	EIS	130	90	6	69.2308	4.61538
13a	EIS	122	84	6	68.8525	4.91803
FSL_SP_076	EIS	152	99	5	65.1316	3.28947
BcepMu	EIS	164	102	4	62.1951	2.43902
B3	EIS	171	103	2	60.2339	1.16959
HK140	EIS	119	82	9	68.9076	7.56303
E1	EIS	129	106	0	82.1705	0
c341	EIS	122	84	9	68.8525	7.37705
EC1_UPM	EIS	141	131	0	92.9078	0
F116	EIS	143	60	11	41.958	7.69231
BcepC6B	EIS	137	111	0	81.0219	0
ENT39118	EIS	128	89	7	69.5312	5.46875
CR8	EIS	121	80	5	66.1157	4.13223
ES18	EIS	132	90	7	68.1818	5.30303
HK75	EIS	122	85	7	69.6721	5.7377
FSL_SP_016	EIS	132	90	5	68.1818	3.78788
HK620	EIS	132	91	7	68.9394	5.30303
933W	EIS	128	88	8	68.75	6.25
BcepMigl	EIS	148	102	6	68.9189	4.05405
epsilon34	EIS	122	85	8	69.6721	6.55738
2851	EIS	122	83	9	68.0328	7.37705
285P	EIS	121	80	6	66.1157	4.95868
CR44b	EIS	116	79	6	68.1034	5.17241
PE3_1	EIS	120	79	7	65.8333	5.83333
N4	EIS	140	131	0	93.5714	0
PPpW_3	EIS	148	122	0	82.4324	0
phi644_2	EIS	153	104	8	67.9739	5.22876
N15	EIS	146	116	0	79.4521	0
P22	EIS	121	83	8	68.595	6.61157
phiSG1	EIS	129	87	8	67.4419	6.20155
Pollock	EIS	153	101	5	66.0131	3.26797
PhiES15	EIS	123	86	7	69.9187	5.69106
PEp14	EIS	157	109	5	69.4268	3.18471
phiPSA2	EIS	124	84	6	67.7419	4.83871
phiYeO3_12	EIS	122	79	6	64.7541	4.91803
P13374	EIS	119	81	8	68.0672	6.72269
PS34	EIS	119	82	9	68.9076	7.56303
POCJ13	EIS	119	81	8	68.0672	6.72269
phiV10	EIS	128	108	0	84.375	0
pSb_1	EIS	141	131	0	92.9078	0
phiRSA1	EIS	143	85	11	59.4406	7.69231
phi15	EIS	123	85	6	69.1057	4.87805
PPpW_4	EIS	122	83	6	68.0328	4.91803
phiSG_JL2	EIS	122	79	6	64.7541	4.91803
phiE255	EIS	164	105	2	64.0244	1.21951
phiIBB_PF7A	EIS	122	83	6	68.0328	4.91803
phi1026b	EIS	154	103	10	66.8831	6.49351
phiEt88	EIS	119	82	7	68.9076	5.88235
phiPSA1	EIS	145	122	0	84.1379	0
Phi_S1	EIS	119	80	6	67.2269	5.04202
phiW_14	EIS	157	76	9	48.4076	5.73248
phi80	EIS	126	89	8	70.6349	6.34921
spn9CC	EIS	132	91	6	68.9394	4.54545
RSK1	EIS	148	126	0	85.1351	0
SE1	EIS	129	88	6	68.2171	4.65116
PY54	EIS	147	74	9	50.3401	6.12245
SPC32N	EIS	129	109	0	84.4961	0
ST160	EIS	126	89	8	70.6349	6.34921
Sf101	EIS	122	84	9	68.8525	7.37705
RG_2014	EIS	144	126	0	87.5	0
RSY1	EIS	137	78	14	56.9343	10.219
SfI	EIS	124	86	6	69.3548	4.83871
S1	EIS	144	112	0	77.7778	0
T3	EIS	122	84	7	68.8525	5.7377
ST64b	EIS	133	91	8	68.4211	6.01504
TL_2011b	EIS	128	109	0	85.1562	0
vB_EamP_L1	EIS	128	81	9	63.2812	7.03125
pSG3	EIS	127	86	9	67.7165	7.08661
Smp131	EIS	150	79	23	52.6667	15.3333
Stx2_I	EIS	128	89	8	69.5312	6.25
SPN3UB	EIS	132	92	6	69.697	4.54545
TL_2011c	EIS	128	89	8	69.5312	6.25
sf6	EIS	122	85	9	69.6721	7.37705
vB_EcoM_ECO1230_10	EIS	139	115	0	82.7338	0
vB_EamP_S6	EIS	146	136	0	93.1507	0
T7	EIS	118	82	5	69.4915	4.23729
Yep_phi	EIS	123	82	7	66.6667	5.69106
ZF40	EIS	145	89	10	61.3793	6.89655
YuA	EIS	157	111	7	70.7006	4.4586
Vi06	EIS	121	78	6	64.4628	4.95868
vB_SemP_Emek	EIS	122	84	9	68.8525	7.37705
Xfas53	EIS	150	73	9	48.6667	6
vB_YenP_AP5	EIS	122	79	6	64.7541	4.91803
Yepe2	EIS	123	81	9	65.8537	7.31707
YYZ_2008	EIS	129	88	7	68.2171	5.42636
vB_EcoP_G7C	EIS	140	131	0	93.5714	0
vB_PaeP_Tr60_Ab31	EIS	120	84	8	70	6.66667
vB_SosS_Oslo	EIS	132	91	6	68.9394	4.54545
vB_EcoP_PhAPEC7	EIS	139	130	0	93.5252	0
VT2_Sakai	EIS	129	88	7	68.2171	5.42636
vB_EcoP_PhAPEC5	EIS	139	130	0	93.5252	0
vB_PaeP_C2_10_Ab09	EIS	145	119	0	82.069	0
YpsP_G	EIS	122	84	6	68.8525	4.91803
mEp235	EIS	129	90	8	69.7674	6.20155
JBD18	EIS	171	104	0	60.8187	0
K30	EIS	124	84	8	67.7419	6.45161
KS5	EIS	134	65	21	48.5075	15.6716
Luz7	EIS	136	110	0	80.8824	0
K1F	EIS	120	77	7	64.1667	5.83333
mEpX2	EIS	119	82	9	68.9076	7.56303
JBD67	EIS	171	99	2	57.8947	1.16959
mEp237	EIS	143	90	5	62.9371	3.4965
mEp213	EIS	122	84	9	68.8525	7.37705
JWAlpha	EIS	139	131	0	94.2446	0
KBNP21	EIS	141	131	0	92.9078	0
KS9	EIS	135	113	0	83.7037	0
mEP234	EIS	122	83	8	68.0328	6.55738
LIT1	EIS	140	114	0	81.4286	0
MmP1	EIS	122	81	7	66.3934	5.7377
K11	EIS	124	85	8	68.5484	6.45161
mEPX1	EIS	122	84	7	68.8525	5.7377
M6	EIS	157	110	5	70.0637	3.18471
Kvp1	EIS	117	79	8	67.5214	6.83761
JBD25	EIS	175	107	2	61.1429	1.14286
lambda	EIS	127	87	9	68.5039	7.08661
mEp460	EIS	132	91	6	68.9394	4.54545
MP1412	EIS	157	110	8	70.0637	5.09554
KP32	EIS	124	85	8	68.5484	6.45161
JWDelta	EIS	141	131	0	92.9078	0
IME15	EIS	121	82	7	67.7686	5.78512
Min27	EIS	128	88	8	68.75	6.25
Fels_2	OIS	121	85	0	70.2479	0
HP1	OIS	86	65	0	75.5814	0
FSL_SP_101	OIS	103	38	21	36.8932	20.3883
APSE_1	OIS	101	60	10	59.4059	9.90099
9g	OIS	139	116	0	83.4532	0
EP23	OIS	80	39	13	48.75	16.25
DT57C	OIS	113	56	4	49.5575	3.53982
CP30A	OIS	80	41	15	51.25	18.75
FSL_SP_062	OIS	103	56	13	54.3689	12.6214
HK578	OIS	80	41	12	51.25	15
7_11	OIS	110	54	13	49.0909	11.8182
EC6	OIS	88	59	10	67.0455	11.3636
Bk	OIS	47	20	9	42.5532	19.1489
BcepGomr	OIS	103	31	0	30.0971	0
EK99P_1	OIS	80	41	13	51.25	16.25
ESSI_2	OIS	87	56	14	64.3678	16.092
FSL_SP_107	OIS	88	58	9	65.9091	10.2273
FSL_SP_124	OIS	58	26	0	44.8276	0
Enc34	OIS	55	27	0	49.0909	0
CPX	OIS	79	47	10	59.4937	12.6582
D108	OIS	104	71	7	68.2692	6.73077
Bcep1	OIS	87	24	0	27.5862	0
Aaphi23a	OIS	86	62	6	72.093	6.97674
CcrMagneto	OIS	95	54	0	56.8421	0
fiAA91_ss	OIS	120	89	0	74.1667	0
Chi	OIS	58	29	0	50	0
Ea35_70	OIS	117	38	11	32.4786	9.40171
119X	OIS	101	52	4	51.4851	3.9604
APSE_2	OIS	101	60	10	59.4059	9.90099
ENT47670	OIS	114	71	8	62.2807	7.01754
Cd1	OIS	83	56	0	67.4699	0
BcepNazgul	OIS	97	39	0	40.2062	0
D3112	OIS	109	83	0	76.1468	0
DFL12phi1	OIS	84	47	5	55.9524	5.95238
73	OIS	72	31	0	43.0556	0
CP1	OIS	88	40	3	45.4545	3.40909
Bcep43	OIS	87	24	0	27.5862	0
Bf7	OIS	75	52	0	69.3333	0
CCrColossus	OIS	107	49	0	45.7944	0
CP8	OIS	80	41	15	51.25	18.75
bV_EcoS_AKFV33	OIS	114	62	4	54.386	3.50877
201phi2_1	OIS	124	36	8	29.0323	6.45161
9NA	OIS	103	56	14	54.3689	13.5922
AF	OIS	61	16	7	26.2295	11.4754
Felix01	OIS	88	58	9	65.9091	10.2273
FSL_SP_088	OIS	58	26	0	44.8276	0
CcrSwift	OIS	95	52	0	54.7368	0
EPS7	OIS	117	67	5	57.265	4.2735
CCrKarma	OIS	95	54	0	56.8421	0
BcepNY3	OIS	87	24	0	27.5862	0
HK639	OIS	65	47	0	72.3077	0
ENT90	OIS	122	81	0	66.3934	0
FSL_SP_010	OIS	88	58	9	65.9091	10.2273
EL	OIS	131	45	6	34.3511	4.58015
CcrRogue	OIS	95	49	0	51.5789	0
phi1402	OIS	47	32	0	68.0851	0
Paz	OIS	68	45	0	66.1765	0
phiE202	OIS	121	80	0	66.1157	0
PM1	OIS	66	43	0	65.1515	0
P2	OIS	119	85	0	71.4286	0
PAK_P1	OIS	117	52	3	44.4444	2.5641
My1	OIS	92	42	6	45.6522	6.52174
phiJL001	OIS	125	87	0	69.6	0
phi92	OIS	110	56	8	50.9091	7.27273
phi80_18	OIS	94	37	12	39.3617	12.766
phiMHaA1	OIS	119	78	0	65.5462	0
MPK7	OIS	86	49	4	56.9767	4.65116
PAK_P5	OIS	116	51	1	43.9655	0.862069
phi1422	OIS	54	35	0	64.8148	0
phiEcoM_GJ1	OIS	55	35	0	63.6364	0
phiKZ	OIS	133	55	5	41.3534	3.7594
PR3_tecti_	OIS	90	45	3	50	3.33333
phikF77	OIS	86	47	4	54.6512	4.65116
MSW_3	OIS	77	23	13	29.8701	16.8831
phiHSIC	OIS	45	36	0	80	0
phi1M2_2	OIS	48	23	0	47.9167	0
phiCbk	OIS	95	54	0	56.8421	0
phiKMV	OIS	86	44	4	51.1628	4.65116
OP2	OIS	141	59	15	41.844	10.6383
PRD1_tecti_	OIS	89	43	3	48.3146	3.37079
Mu	OIS	104	71	7	68.2692	6.73077
PR5_tecti_	OIS	88	40	7	45.4545	7.95455
PR4_tecti_	OIS	89	43	3	48.3146	3.37079
NCTC12673	OIS	86	38	20	44.186	23.2558
phAPEC8	OIS	105	51	7	48.5714	6.66667
phiAS7	OIS	107	50	0	46.729	0
PhiEco32	OIS	88	54	10	61.3636	11.3636
Prado	OIS	76	43	0	56.5789	0
PAP2	OIS	101	52	4	51.4851	3.9604
Mushroom	OIS	88	57	14	64.7727	15.9091
PR772_tecti_	OIS	89	44	3	49.4382	3.37079
phiEA100	OIS	96	33	3	34.375	3.125
phiR8_01	OIS	99	41	5	41.4141	5.05051
phiE12_2	OIS	121	79	0	65.2893	0
OBP	OIS	117	43	1	36.7521	0.854701
phiEa104	OIS	97	58	13	59.7938	13.4021
phiCTX	OIS	129	86	0	66.6667	0
phiL7	OIS	76	44	0	57.8947	0
Presley	OIS	95	48	13	50.5263	13.6842
P1	OIS	104	77	0	74.0385	0
PhiPsa374	OIS	115	48	9	41.7391	7.82609
NJ01	OIS	90	57	10	63.3333	11.1111
PEi2	OIS	77	19	17	24.6753	22.0779
PhiO18P	OIS	122	71	0	58.1967	0
phi2	OIS	70	52	0	74.2857	0
OP1	OIS	79	44	0	55.6962	0
PBC5	OIS	119	86	5	72.2689	4.20168
UAB_phi78	OIS	48	8	2	16.6667	4.16667
Redjac	OIS	55	30	0	54.5455	0
SSL_2009a	OIS	80	38	12	47.5	15
SETP7	OIS	105	49	15	46.6667	14.2857
PY100	OIS	73	27	13	36.9863	17.8082
vB_EamM_Y2	OIS	61	19	0	31.1475	0
SS3e	OIS	106	39	22	36.7925	20.7547
pYD38_B	OIS	45	34	0	75.5556	0
vB_CsaP_GAP52	OIS	120	50	14	41.6667	11.6667
Stitch	OIS	117	67	4	57.265	3.4188
ST79	OIS	124	87	0	70.1613	0
RDJL_Phi_1	OIS	117	91	0	77.7778	0
vB_EamM_M7	OIS	97	59	12	60.8247	12.3711
SPC35	OIS	114	80	2	70.1754	1.75439
vB_AsaM_56	OIS	84	46	4	54.7619	4.7619
RSB1	OIS	73	37	0	50.6849	0
RE_2010	OIS	121	84	0	69.4215	0
SSU5	OIS	50	36	0	72	0
pYD38_A	OIS	100	44	20	44	20
PT2	OIS	86	48	4	55.814	4.65116
RSJ2	OIS	79	47	0	59.4937	0
SfV	OIS	101	60	10	59.4059	9.90099
SuMu	OIS	94	36	8	38.2979	8.51064
SETP13	OIS	104	49	16	47.1154	15.3846
SfIV	OIS	106	63	10	59.434	9.43396
SO_1	OIS	75	41	12	54.6667	16
SE2	OIS	104	41	22	39.4231	21.1538
SETP3	OIS	106	39	22	36.7925	20.7547
PsP3	OIS	119	86	0	72.2689	0
vB_CskP_GAP227	OIS	93	54	4	58.0645	4.30108
RSB3	OIS	90	58	2	64.4444	2.22222
T5	OIS	113	58	3	51.3274	2.65487
VPUSM_8	OIS	86	70	2	81.3953	2.32558
Xop411	OIS	79	43	0	54.4304	0
vB_RglS_P106B	OIS	54	20	6	37.037	11.1111
Xp10	OIS	79	43	0	54.4304	0
Wphi	OIS	120	89	0	74.1667	0
vB_Pae_Kakheti25	OIS	72	28	6	38.8889	8.33333
vB_XveM_DIBBI	OIS	113	62	2	54.8673	1.76991
vB_VpaS_MAR10	OIS	127	32	25	25.1969	19.685
Xp15	OIS	113	54	0	47.7876	0
vB_RleM_PPF1	OIS	90	68	0	75.5556	0
WV8	OIS	88	58	9	65.9091	10.2273
vB_PaeS_SCH_Ab26	OIS	72	31	0	43.0556	0
vB_SenS_AG11	OIS	105	44	20	41.9048	19.0476
vB_SenS_Ent1	OIS	105	40	22	38.0952	20.9524
vB_EcoS_FFH1	OIS	114	64	3	56.1404	2.63158
vB_RleS_L338C	OIS	57	22	6	38.5965	10.5263
KBNP135	OIS	91	57	10	62.6374	10.989
JG004	OIS	116	48	7	41.3793	6.03448
KBNP1711	OIS	91	57	8	62.6374	8.79121
KS10	OIS	119	34	1	28.5714	0.840336
K1ind3	OIS	105	38	21	36.1905	20
MPK6	OIS	86	48	4	55.814	4.65116
LPB1	OIS	109	84	0	77.0642	0
JBD5	OIS	109	84	0	77.0642	0
Jenny_12G5	OIS	57	33	0	57.8947	0
JD024	OIS	109	84	0	77.0642	0
mEP390	OIS	67	48	0	71.6418	0
Kpp25	OIS	119	41	15	34.4538	12.605
JBD26	OIS	109	84	0	77.0642	0
Luz19	OIS	86	48	4	55.814	4.65116
JBD30	OIS	109	83	0	76.1468	0
MP22	OIS	109	84	0	77.0642	0
Moogle	OIS	88	58	11	65.9091	12.5
Kappa	OIS	88	70	2	79.5455	2.27273
K1G	OIS	105	39	21	37.1429	20
L_413C	OIS	119	87	0	73.1092	0
Jersey	OIS	103	44	18	42.7184	17.4757
iEPS5	OIS	58	28	0	48.2759	0
HP2	OIS	86	65	0	75.5814	0
KPP23	OIS	123	84	2	68.2927	1.62602
KS14	OIS	118	81	0	68.6441	0
JH2	OIS	88	59	10	67.0455	11.3636
L13	OIS	106	40	22	37.7358	20.7547
K1H	OIS	105	39	21	37.1429	20
KL1	OIS	72	2	9	2.77778	12.5
JL1	OIS	80	41	13	51.25	16.25
JBD24	OIS	109	83	0	76.1468	0
LKA1	OIS	74	55	0	74.3243	0
K1ind1	OIS	99	46	15	46.4646	15.1515
LKD16	OIS	86	48	4	55.814	4.65116
KL3	OIS	119	81	0	68.0672	0
44RR2_8t	SIS	76	52	0	68.4211	0
31	SIS	76	52	0	68.4211	0
Aes508	SIS	76	52	0	68.4211	0
121Q	SIS	91	58	13	63.7363	14.2857
CP21	SIS	85	15	23	17.6471	27.0588
25	SIS	76	51	0	67.1053	0
CC31	SIS	94	81	0	86.1702	0
2_JES_2013	SIS	97	47	6	48.4536	6.18557
AH2	SIS	74	29	0	39.1892	0
CPt10	SIS	99	18	26	18.1818	26.2626
ECML_134	SIS	93	77	0	82.7957	0
Aeh1	SIS	101	83	0	82.1782	0
CP220	SIS	99	23	23	23.2323	23.2323
EE36P1	SIS	40	18	1	45	2.5
F108	SIS	25	13	0	52	0
CR9	SIS	92	37	1	40.2174	1.08696
Av_05	SIS	99	72	0	72.7273	0
CR5	SIS	117	35	14	29.9145	11.9658
D3	SIS	93	78	0	83.871	0
1M3_16	SIS	79	53	4	67.0886	5.06329
CC2	SIS	101	77	0	76.2376	0
65	SIS	101	80	0	79.2079	0
Acj9	SIS	77	43	0	55.8442	0
Ac42	SIS	96	58	9	60.4167	9.375
e11_2	SIS	93	80	0	86.0215	0
CR3	SIS	92	35	0	38.0435	0
FSL_SP_031	SIS	95	52	16	54.7368	16.8421
133	SIS	92	52	12	56.5217	13.0435
Bp7	SIS	94	80	0	85.1064	0
4MG	SIS	94	48	0	51.0638	0
B40_8	SIS	175	46	80	26.2857	45.7143
BcepF1	SIS	83	33	0	39.759	0
phiD1	SIS	93	81	0	87.0968	0
Phi1	SIS	85	70	0	82.3529	0
phi_pp2	SIS	103	70	2	67.9612	1.94175
phiAS5	SIS	101	86	0	85.1485	0
PhiKO2	SIS	93	17	12	18.2796	12.9032
phiR1_37	SIS	105	35	10	33.3333	9.52381
PAJU2	SIS	93	78	0	83.871	0
nt_1	SIS	103	68	3	66.0194	2.91262
phiR1_RT	SIS	94	80	0	85.1064	0
phiR201	SIS	109	49	7	44.9541	6.42202
phage_7_7_1	SIS	46	23	0	50	0
phi_3	SIS	93	54	13	58.0645	13.9785
phiPLPE	SIS	74	55	0	74.3243	0
PhiP27	SIS	32	9	0	28.125	0
PG7	SIS	94	79	0	84.0426	0
phi297	SIS	93	78	0	83.871	0
phiTE	SIS	92	41	1	44.5652	1.08696
Pf_WMP3	SIS	131	46	18	35.1145	13.7405
PS2	SIS	93	75	0	80.6452	0
rv5	SIS	97	52	6	53.6082	6.18557
S16	SIS	91	75	0	82.4176	0
T4	SIS	93	79	0	84.9462	0
PX29	SIS	101	77	0	76.2376	0
RB16	SIS	76	31	14	40.7895	18.4211
pVp_1	SIS	99	58	6	58.5859	6.06061
SP18	SIS	93	79	0	84.9462	0
vB_CsaM_GAP32	SIS	96	64	15	66.6667	15.625
RB69	SIS	92	75	0	81.5217	0
Shfl2	SIS	93	77	0	82.7957	0
STML_198	SIS	91	75	0	82.4176	0
vB_CsaM_GAP161	SIS	76	33	14	43.4211	18.4211
vB_CsaM_GAP31	SIS	94	53	0	56.383	0
T4T	SIS	93	79	0	84.9462	0
RB14	SIS	93	79	0	84.9462	0
SP6	SIS	21	3	7	14.2857	33.3333
Shf125875	SIS	92	75	0	81.5217	0
RB49	SIS	85	71	0	83.5294	0
RB32	SIS	93	77	0	82.7957	0
RB51	SIS	93	77	0	82.7957	0
vB_EcoM_JS09	SIS	92	75	0	81.5217	0
Shivani	SIS	107	52	3	48.5981	2.80374
PVP_SE1	SIS	99	53	0	53.5354	0
vB_EcoM_VR26	SIS	93	77	0	82.7957	0
vB_EcoM_VR20	SIS	93	79	0	84.9462	0
vB_EcoM_FV3	SIS	97	47	6	48.4536	6.18557
wV7	SIS	93	77	0	82.7957	0
VP3	SIS	21	4	4	19.0476	19.0476
VH7D	SIS	101	69	2	68.3168	1.9802
vB_EcoM_VR7	SIS	93	76	0	81.7204	0
vB_EcoM_VR25	SIS	93	77	0	82.7957	0
vB_EcoM_PhAPEC2	SIS	25	8	0	32	0
vB_YenM_TG1	SIS	94	80	0	85.1064	0
vB_RleM_P10VF	SIS	91	42	0	46.1538	0
vB_PaeS_PMG1	SIS	93	78	0	83.871	0
hx01	SIS	92	75	0	81.5217	0
ime08	SIS	94	80	0	85.1064	0
Lw1	SIS	76	31	14	40.7895	18.4211
JS10	SIS	94	78	0	82.9787	0
KVP40	SIS	103	69	3	66.9903	2.91262
ICP3_2007_A	SIS	21	4	4	19.0476	19.0476
JD001	SIS	85	54	11	63.5294	12.9412
Moon	SIS	89	75	0	84.2697	0
Marshall	SIS	206	72	24	34.9515	11.6505
Miller	SIS	79	28	14	35.443	17.7215
JS98	SIS	94	78	0	82.9787	0
JSE	SIS	85	70	0	82.3529	0
KP15	SIS	78	32	14	41.0256	17.9487

## Sheet: osp (b)
Name	Class	Length of the pp domain	No. of residues with helical prediction (H)	No. of residues with extended prediction (E)	% alpha helicity	%beta sheet
BP_4795	EOS	42	5	2	11.9048	4.7619
vB_EcoM_ECO1230_1	EOS	69	19	0	27.5362	0
EC1_UPM	EOS	56	22	5	39.2857	8.92857
Bcep22	EOS	54	10	3	18.5185	5.55556
2851	EOS	42	21	0	50	0
ECML_117	EOS	50	12	0	24	0
13a	EOS	35	8	3	22.8571	8.57143
CUS_3	EOS	42	19	0	45.2381	0
CR44b	EOS	36	10	4	27.7778	11.1111
BcepB1A	EOS	48	12	4	25	8.33333
B3	EOS	76	0	5	0	6.57895
933W	EOS	42	7	2	16.6667	4.7619
E1	EOS	57	18	0	31.5789	0
BcepMu	EOS	56	0	0	0	0
c341	EOS	42	18	5	42.8571	11.9048
Bcep176	EOS	65	19	0	29.2308	0
cdtI	EOS	42	0	4	0	9.52381
Berlin	EOS	36	8	5	22.2222	13.8889
DC1	EOS	54	9	2	16.6667	3.7037
Bp4	EOS	56	19	5	33.9286	8.92857
BcepIL02	EOS	52	5	0	9.61538	0
285P	EOS	36	8	5	22.2222	13.8889
21	EOS	41	8	2	19.5122	4.87805
Cr30	EOS	47	0	10	0	21.2766
BA14	EOS	36	8	5	22.2222	13.8889
1720a_02	EOS	42	5	2	11.9048	4.7619
BcepMigl	EOS	52	7	0	13.4615	0
CR8	EOS	36	10	5	27.7778	13.8889
BcepC6B	EOS	65	19	0	29.2308	0
Min27	EOS	42	7	2	16.6667	4.7619
KP32	EOS	36	10	4	27.7778	11.1111
M6	EOS	52	9	4	17.3077	7.69231
LIT1	EOS	58	16	5	27.5862	8.62069
FSL_SP_076	EOS	53	9	0	16.9811	0
HK106	EOS	42	20	0	47.619	0
MmP1	EOS	44	10	4	22.7273	9.09091
HK140	EOS	42	20	0	47.619	0
ES2	EOS	40	13	5	32.5	12.5
mEPX1	EOS	42	20	0	47.619	0
ENT39118	EOS	49	7	0	14.2857	0
H_19B	EOS	42	9	2	21.4286	4.7619
Kvp1	EOS	36	8	5	22.2222	13.8889
JBD67	EOS	76	0	5	0	6.57895
F116	EOS	48	9	5	18.75	10.4167
HK225	EOS	32	0	9	0	28.125
KS5	EOS	46	12	0	26.087	0
Hk022	EOS	42	20	0	47.619	0
Fels_1	EOS	43	0	3	0	6.97674
eiAU_183	EOS	61	17	0	27.8689	0
HK633	EOS	42	21	0	50	0
FSL_SP_016	EOS	50	9	0	18	0
lambda	EOS	41	2	4	4.87805	9.7561
MP1412	EOS	52	9	0	17.3077	0
JWAlpha	EOS	56	27	5	48.2143	8.92857
K30	EOS	36	10	4	27.7778	11.1111
EcoDS1	EOS	38	10	4	26.3158	10.5263
K11	EOS	36	10	4	27.7778	11.1111
epsilon15	EOS	66	18	0	27.2727	0
epsilon34	EOS	42	19	5	45.2381	11.9048
HK446	EOS	42	20	0	47.619	0
HK620	EOS	50	9	0	18	0
FSL_SP_058	EOS	53	9	0	16.9811	0
Gifsy_1	EOS	52	9	0	17.3077	0
N4	EOS	56	19	5	33.9286	8.92857
HK97	EOS	42	20	0	47.619	0
EcP1	EOS	51	16	0	31.3725	0
N15	EOS	62	21	0	33.871	0
JBD25	EOS	65	7	0	10.7692	0
mEp213	EOS	42	19	5	45.2381	11.9048
JBD18	EOS	76	0	5	0	6.57895
mEp237	EOS	32	0	9	0	28.125
F10	EOS	48	14	0	29.1667	0
KBNP21	EOS	56	19	5	33.9286	8.92857
HK542	EOS	42	20	1	47.619	2.38095
K1F	EOS	38	10	4	26.3158	10.5263
mEpX2	EOS	42	20	0	47.619	0
Eta	EOS	38	19	0	50	0
JWDelta	EOS	56	27	5	48.2143	8.92857
Luz7	EOS	58	15	3	25.8621	5.17241
P13374	EOS	42	21	0	50	0
mEP234	EOS	42	21	0	50	0
gh_1	EOS	45	10	0	22.2222	0
mEp460	EOS	50	9	0	18	0
Gifsy_2	EOS	43	0	2	0	4.65116
IME15	EOS	36	10	5	27.7778	13.8889
KS9	EOS	65	19	0	29.2308	0
mEp235	EOS	42	20	0	47.619	0
ES18	EOS	43	0	2	0	4.65116
HK75	EOS	42	21	0	50	0
POCJ13	EOS	42	21	0	50	0
SfI	EOS	44	5	0	11.3636	0
phiEt88	EOS	47	9	0	19.1489	0
PhiES15	EOS	48	9	2	18.75	4.16667
Pollock	EOS	53	10	0	18.8679	0
P22	EOS	42	20	0	47.619	0
phi15	EOS	37	8	7	21.6216	18.9189
Sf101	EOS	42	20	0	47.619	0
PPpW_4	EOS	45	10	8	22.2222	17.7778
spn9CC	EOS	50	9	0	18	0
PS34	EOS	42	21	0	50	0
phiRSA1	EOS	46	12	0	26.087	0
S1	EOS	48	4	5	8.33333	10.4167
phiE255	EOS	56	4	0	7.14286	0
PPpW_3	EOS	58	19	0	32.7586	0
phiSG1	EOS	48	1	2	2.08333	4.16667
SPC32N	EOS	66	18	0	27.2727	0
phiW_14	EOS	48	0	4	0	8.33333
sf6	EOS	42	20	0	47.619	0
phiYeO3_12	EOS	36	8	6	22.2222	16.6667
SPN3UB	EOS	50	9	0	18	0
RSY1	EOS	47	12	0	25.5319	0
Phi_S1	EOS	37	8	8	21.6216	21.6216
phi1026b	EOS	56	10	0	17.8571	0
phi80	EOS	42	20	0	47.619	0
PY54	EOS	50	11	0	22	0
phi644_2	EOS	56	8	0	14.2857	0
phiPSA2	EOS	45	10	0	22.2222	0
pSG3	EOS	46	2	1	4.34783	2.17391
Smp131	EOS	49	0	2	0	4.08163
phiV10	EOS	66	19	0	28.7879	0
PEp14	EOS	58	9	1	15.5172	1.72414
PE3_1	EOS	38	10	4	26.3158	10.5263
RG_2014	EOS	56	26	4	46.4286	7.14286
pSb_1	EOS	56	19	5	33.9286	8.92857
RSK1	EOS	70	6	0	8.57143	0
phiSG_JL2	EOS	36	8	6	22.2222	16.6667
SE1	EOS	50	9	0	18	0
phiIBB_PF7A	EOS	36	7	8	19.4444	22.2222
phiPSA1	EOS	57	18	0	31.5789	0
vB_EcoP_PhAPEC7	EOS	56	19	5	33.9286	8.92857
T7	EOS	35	8	3	22.8571	8.57143
vB_PaeP_C2_10_Ab09	EOS	58	22	0	37.931	0
vB_SemP_Emek	EOS	42	20	0	47.619	0
YuA	EOS	52	9	1	17.3077	1.92308
TL_2011b	EOS	66	18	0	27.2727	0
ZF40	EOS	33	0	7	0	21.2121
vB_EamP_S6	EOS	63	27	5	42.8571	7.93651
Yep_phi	EOS	36	8	5	22.2222	13.8889
TL_2011c	EOS	42	6	2	14.2857	4.7619
vB_SosS_Oslo	EOS	50	9	0	18	0
vB_YenP_AP5	EOS	36	8	6	22.2222	16.6667
vB_EamP_L1	EOS	36	10	6	27.7778	16.6667
T3	EOS	35	9	2	25.7143	5.71429
Vi06	EOS	35	9	4	25.7143	11.4286
VT2_Sakai	EOS	42	8	2	19.0476	4.7619
YYZ_2008	EOS	42	8	2	19.0476	4.7619
vB_PaeP_Tr60_Ab31	EOS	45	14	4	31.1111	8.88889
vB_EcoP_PhAPEC5	EOS	56	21	5	37.5	8.92857
Xfas53	EOS	45	7	6	15.5556	13.3333
ST64b	EOS	43	0	3	0	6.97674
ST160	EOS	42	18	0	42.8571	0
YpsP_G	EOS	35	9	2	25.7143	5.71429
Stx2_I	EOS	42	6	2	14.2857	4.7619
vB_EcoP_G7C	EOS	56	21	5	37.5	8.92857
Yepe2	EOS	36	8	5	22.2222	13.8889
Chi	OOS	48	17	9	35.4167	18.75
CP30A	OOS	80	16	20	20	25
APSE_2	OOS	71	33	6	46.4789	8.4507
119X	OOS	61	15	7	24.5902	11.4754
9g	OOS	84	13	12	15.4762	14.2857
BcepNY3	OOS	89	38	10	42.6966	11.236
73	OOS	73	17	10	23.2877	13.6986
201phi2_1	OOS	96	36	3	37.5	3.125
CCrKarma	OOS	94	23	3	24.4681	3.19149
Bcep1	OOS	89	38	10	42.6966	11.236
Aaphi23a	OOS	67	31	6	46.2687	8.95522
CcrMagneto	OOS	94	23	3	24.4681	3.19149
7_11	OOS	72	28	6	38.8889	8.33333
CcrSwift	OOS	94	23	3	24.4681	3.19149
APSE_1	OOS	71	30	6	42.2535	8.4507
Bk	OOS	54	12	10	22.2222	18.5185
CPX	OOS	80	13	23	16.25	28.75
D3112	OOS	65	32	0	49.2308	0
D108	OOS	85	36	5	42.3529	5.88235
Cd1	OOS	68	33	5	48.5294	7.35294
BcepGomr	OOS	73	17	12	23.2877	16.4384
CcrRogue	OOS	93	20	2	21.5054	2.15054
Bf7	OOS	56	18	0	32.1429	0
DFL12phi1	OOS	73	22	9	30.137	12.3288
EC6	OOS	70	14	11	20	15.7143
CP1	OOS	75	28	7	37.3333	9.33333
AF	OOS	50	21	11	42	22
BcepNazgul	OOS	81	17	14	20.9877	17.284
9NA	OOS	63	28	0	44.4444	0
DT57C	OOS	99	23	24	23.2323	24.2424
bV_EcoS_AKFV33	OOS	99	18	27	18.1818	27.2727
CCrColossus	OOS	93	19	3	20.4301	3.22581
CP8	OOS	80	13	23	16.25	28.75
Bcep43	OOS	89	36	10	40.4494	11.236
Ea35_70	OOS	148	43	14	29.0541	9.45946
KBNP135	OOS	67	34	0	50.7463	0
OBP	OOS	132	48	12	36.3636	9.09091
FSL_SP_101	OOS	66	34	0	51.5152	0
K1ind1	OOS	66	35	0	53.0303	0
ENT90	OOS	86	31	4	36.0465	4.65116
OP1	OOS	73	29	5	39.726	6.84932
Luz19	OOS	45	21	0	46.6667	0
KL3	OOS	74	32	4	43.2432	5.40541
FSL_SP_107	OOS	70	15	11	21.4286	15.7143
JBD26	OOS	65	24	0	36.9231	0
Jersey	OOS	66	35	0	53.0303	0
MPK7	OOS	45	21	0	46.6667	0
Mushroom	OOS	70	15	11	21.4286	15.7143
KL1	OOS	70	17	14	24.2857	20
fiAA91_ss	OOS	76	30	4	39.4737	5.26316
L_413C	OOS	76	30	4	39.4737	5.26316
EL	OOS	127	69	4	54.3307	3.14961
LPB1	OOS	65	24	0	36.9231	0
NJ01	OOS	67	31	0	46.2687	0
KS10	OOS	81	22	5	27.1605	6.17284
OP2	OOS	74	22	2	29.7297	2.7027
JBD5	OOS	65	22	4	33.8462	6.15385
K1ind3	OOS	66	35	0	53.0303	0
JH2	OOS	70	14	11	20	15.7143
ENT47670	OOS	77	34	7	44.1558	9.09091
KPP23	OOS	93	16	17	17.2043	18.2796
JL1	OOS	60	32	0	53.3333	0
EK99P_1	OOS	60	32	0	53.3333	0
ESSI_2	OOS	72	35	0	48.6111	0
Enc34	OOS	49	17	8	34.6939	16.3265
mEP390	OOS	58	21	11	36.2069	18.9655
JD024	OOS	65	19	3	29.2308	4.61538
KS14	OOS	72	34	5	47.2222	6.94444
MP22	OOS	65	19	3	29.2308	4.61538
P1	OOS	71	14	3	19.7183	4.22535
HK578	OOS	60	32	0	53.3333	0
Fels_2	OOS	76	33	4	43.4211	5.26316
L13	OOS	66	35	0	53.0303	0
Kpp25	OOS	75	20	11	26.6667	14.6667
EP23	OOS	60	32	0	53.3333	0
My1	OOS	100	23	19	23	19
MPK6	OOS	45	21	0	46.6667	0
JG004	OOS	72	32	9	44.4444	12.5
KBNP1711	OOS	67	31	0	46.2687	0
LKA1	OOS	47	18	3	38.2979	6.38298
JBD24	OOS	65	32	0	49.2308	0
Mu	OOS	93	40	4	43.0108	4.30108
HP2	OOS	72	30	6	41.6667	8.33333
Moogle	OOS	70	11	15	15.7143	21.4286
JBD30	OOS	65	24	0	36.9231	0
FSL_SP_062	OOS	63	26	0	41.2698	0
Jenny_12G5	OOS	43	20	4	46.5116	9.30233
MSW_3	OOS	67	13	9	19.403	13.4328
K1G	OOS	66	35	0	53.0303	0
Felix01	OOS	70	14	11	20	15.7143
EPS7	OOS	99	19	28	19.1919	28.2828
NCTC12673	OOS	80	17	20	21.25	25
LKD16	OOS	45	21	0	46.6667	0
FSL_SP_010	OOS	70	14	11	20	15.7143
HP1	OOS	70	32	6	45.7143	8.57143
Kappa	OOS	167	79	20	47.3054	11.976
K1H	OOS	66	35	0	53.0303	0
iEPS5	OOS	48	17	9	35.4167	18.75
HK639	OOS	58	22	12	37.931	20.6897
FSL_SP_088	OOS	48	17	8	35.4167	16.6667
FSL_SP_124	OOS	48	17	9	35.4167	18.75
SfIV	OOS	75	35	5	46.6667	6.66667
phiCbk	OOS	94	23	3	24.4681	3.19149
SfV	OOS	74	36	6	48.6486	8.10811
phiMHaA1	OOS	73	31	5	42.4658	6.84932
SETP13	OOS	66	35	0	53.0303	0
P2	OOS	76	30	5	39.4737	6.57895
RSB1	OOS	65	31	5	47.6923	7.69231
RSB3	OOS	67	13	7	19.403	10.4478
RDJL_Phi_1	OOS	100	19	26	19	26
PR4_tecti_	OOS	73	28	9	38.3562	12.3288
PhiPsa374	OOS	50	27	4	54	8
SSU5	OOS	57	17	2	29.8246	3.50877
SETP7	OOS	66	35	0	53.0303	0
pYD38_B	OOS	43	19	0	44.186	0
PAK_P1	OOS	72	32	9	44.4444	12.5
PM1	OOS	57	20	12	35.0877	21.0526
RE_2010	OOS	76	35	4	46.0526	5.26316
PRD1_tecti_	OOS	73	26	9	35.6164	12.3288
phiKMV	OOS	45	21	0	46.6667	0
phiEcoM_GJ1	OOS	52	22	9	42.3077	17.3077
Presley	OOS	69	29	0	42.029	0
phiHSIC	OOS	42	23	3	54.7619	7.14286
phiJL001	OOS	85	28	15	32.9412	17.6471
phi1422	OOS	85	20	14	23.5294	16.4706
phi80_18	OOS	74	15	18	20.2703	24.3243
phiAS7	OOS	73	17	6	23.2877	8.21918
PAK_P5	OOS	76	33	5	43.4211	6.57895
phiE12_2	OOS	71	30	4	42.2535	5.6338
RSJ2	OOS	64	21	2	32.8125	3.125
phi1402	OOS	100	20	14	20	14
PhiO18P	OOS	71	32	7	45.0704	9.85915
SS3e	OOS	66	35	0	53.0303	0
PBC5	OOS	76	35	0	46.0526	0
SPC35	OOS	99	18	27	18.1818	27.2727
phi1M2_2	OOS	46	18	6	39.1304	13.0435
pYD38_A	OOS	63	14	9	22.2222	14.2857
SSL_2009a	OOS	60	31	0	51.6667	0
phiE202	OOS	71	30	4	42.2535	5.6338
PsP3	OOS	76	30	5	39.4737	6.57895
PR5_tecti_	OOS	73	23	9	31.5068	12.3288
SE2	OOS	66	35	0	53.0303	0
SO_1	OOS	60	35	0	58.3333	0
phiR8_01	OOS	68	26	0	38.2353	0
phi2	OOS	50	20	1	40	2
SETP3	OOS	66	35	0	53.0303	0
PhiEco32	OOS	67	31	0	46.2687	0
Redjac	OOS	47	17	7	36.1702	14.8936
phiEa104	OOS	71	17	14	23.9437	19.7183
Prado	OOS	70	30	4	42.8571	5.71429
phiCTX	OOS	69	31	5	44.9275	7.24638
phikF77	OOS	45	21	1	46.6667	2.22222
PEi2	OOS	67	12	10	17.9104	14.9254
phiL7	OOS	74	28	7	37.8378	9.45946
PR772_tecti_	OOS	73	24	10	32.8767	13.6986
Paz	OOS	64	26	0	40.625	0
phiKZ	OOS	100	29	8	29	8
phiEA100	OOS	66	21	13	31.8182	19.697
PR3_tecti_	OOS	74	23	8	31.0811	10.8108
PAP2	OOS	61	15	8	24.5902	13.1148
phAPEC8	OOS	90	33	0	36.6667	0
phi92	OOS	91	33	0	36.2637	0
PT2	OOS	45	21	0	46.6667	0
PY100	OOS	56	19	14	33.9286	25
UAB_phi78	OOS	46	0	16	0	34.7826
vB_RleS_L338C	OOS	63	18	6	28.5714	9.52381
vB_SenS_Ent1	OOS	66	35	0	53.0303	0
vB_RglS_P106B	OOS	51	3	6	5.88235	11.7647
Xop411	OOS	73	23	5	31.5068	6.84932
Stitch	OOS	99	19	28	19.1919	28.2828
T5	OOS	99	18	27	18.1818	27.2727
vB_VpaS_MAR10	OOS	66	15	7	22.7273	10.6061
vB_XveM_DIBBI	OOS	83	38	8	45.7831	9.63855
Xp10	OOS	73	23	5	31.5068	6.84932
Xp15	OOS	108	19	14	17.5926	12.963
vB_EamM_M7	OOS	71	17	14	23.9437	19.7183
vB_Pae_Kakheti25	OOS	73	17	14	23.2877	19.1781
vB_AsaM_56	OOS	65	11	6	16.9231	9.23077
WV8	OOS	70	15	11	21.4286	15.7143
vB_PaeS_SCH_Ab26	OOS	73	17	10	23.2877	13.6986
SuMu	OOS	53	19	6	35.8491	11.3208
vB_RleM_PPF1	OOS	74	23	9	31.0811	12.1622
vB_EamM_Y2	OOS	59	17	11	28.8136	18.6441
VPUSM_8	OOS	75	35	6	46.6667	8
vB_CsaP_GAP52	OOS	73	21	4	28.7671	5.47945
Wphi	OOS	76	30	4	39.4737	5.26316
vB_CskP_GAP227	OOS	72	25	9	34.7222	12.5
vB_SenS_AG11	OOS	66	35	0	53.0303	0
vB_EcoS_FFH1	OOS	99	19	28	19.1919	28.2828
ST79	OOS	77	31	4	40.2597	5.19481
Aeh1	SOS	80	19	24	23.75	30
CP220	SOS	75	11	17	14.6667	22.6667
Aes508	SOS	64	15	17	23.4375	26.5625
D3	SOS	72	27	9	37.5	12.5
CC2	SOS	84	19	25	22.619	29.7619
4MG	SOS	79	13	7	16.4557	8.86076
CC31	SOS	84	19	27	22.619	32.1429
Acj9	SOS	82	48	2	58.5366	2.43902
Ac42	SOS	86	17	25	19.7674	29.0698
1M3_16	SOS	67	20	7	29.8507	10.4478
CR5	SOS	134	64	0	47.7612	0
31	SOS	64	17	15	26.5625	23.4375
121Q	SOS	86	42	7	48.8372	8.13953
CPt10	SOS	75	11	16	14.6667	21.3333
65	SOS	83	19	23	22.8916	27.7108
AH2	SOS	61	17	12	27.8689	19.6721
133	SOS	80	17	22	21.25	27.5
CR3	SOS	88	35	11	39.7727	12.5
CP21	SOS	75	13	18	17.3333	24
44RR2_8t	SOS	64	16	17	25	26.5625
BcepF1	SOS	42	10	0	23.8095	0
CR9	SOS	88	35	11	39.7727	12.5
Bp7	SOS	80	20	25	25	31.25
2_JES_2013	SOS	80	14	8	17.5	10
Av_05	SOS	80	16	9	20	11.25
B40_8	SOS	112	0	50	0	44.6429
25	SOS	64	15	17	23.4375	26.5625
e11_2	SOS	83	19	19	22.8916	22.8916
Moon	SOS	85	20	25	23.5294	29.4118
FSL_SP_031	SOS	64	33	0	51.5625	0
K1E	SOS	50	4	12	8	24
JD001	SOS	63	11	10	17.4603	15.873
JSE	SOS	83	19	25	22.8916	30.1205
hx01	SOS	80	20	24	25	30
Lw1	SOS	92	19	29	20.6522	31.5217
Marshall	SOS	94	53	2	56.383	2.12766
nt_1	SOS	106	32	14	30.1887	13.2075
F108	SOS	27	0	4	0	14.8148
K1_5	SOS	50	4	12	8	24
ECML_134	SOS	83	19	19	22.8916	22.8916
Miller	SOS	92	19	20	20.6522	21.7391
ime08	SOS	80	20	25	25	31.25
ICP3_2007_A	SOS	49	8	11	16.3265	22.449
JS98	SOS	80	20	25	25	31.25
KVP40	SOS	93	23	14	24.7312	15.0538
EE36P1	SOS	73	19	8	26.0274	10.9589
KP15	SOS	89	14	27	15.7303	30.3371
JS10	SOS	80	20	25	25	31.25
S16	SOS	80	20	25	25	31.25
RB51	SOS	83	19	19	22.8916	22.8916
phiTE	SOS	88	39	9	44.3182	10.2273
phiR201	SOS	99	17	26	17.1717	26.2626
phiPLPE	SOS	49	26	0	53.0612	0
phage_7_7_1	SOS	63	27	2	42.8571	3.1746
phi297	SOS	73	27	11	36.9863	15.0685
phi_pp2	SOS	93	23	13	24.7312	13.9785
PhiP27	SOS	30	25	0	83.3333	0
SP6	SOS	50	0	17	0	34
RB69	SOS	80	20	25	25	31.25
PX29	SOS	81	19	24	23.4568	29.6296
Shivani	SOS	99	18	27	18.1818	27.2727
phi_3	SOS	82	10	27	12.1951	32.9268
RB16	SOS	92	19	26	20.6522	28.2609
Pf_WMP3	SOS	32	0	10	0	31.25
PhiKO2	SOS	57	10	11	17.5439	19.2982
RB49	SOS	83	19	23	22.8916	27.7108
rv5	SOS	80	14	8	17.5	10
Shfl2	SOS	83	19	19	22.8916	22.8916
SP18	SOS	80	18	25	22.5	31.25
Phi1	SOS	83	19	25	22.8916	30.1205
PG7	SOS	84	19	25	22.619	29.7619
phiAS5	SOS	89	23	16	25.8427	17.9775
PAJU2	SOS	73	27	11	36.9863	15.0685
RB14	SOS	83	19	19	22.8916	22.8916
Shf125875	SOS	80	20	25	25	31.25
pVp_1	SOS	84	27	19	32.1429	22.619
phiR1_37	SOS	102	46	4	45.098	3.92157
RB32	SOS	83	19	19	22.8916	22.8916
phiR1_RT	SOS	81	19	23	23.4568	28.3951
PVP_SE1	SOS	79	12	13	15.1899	16.4557
phiD1	SOS	83	19	19	22.8916	22.8916
PS2	SOS	83	20	22	24.0964	26.506
vB_CsaM_GAP32	SOS	82	42	3	51.2195	3.65854
VP3	SOS	49	8	10	16.3265	20.4082
T4T	SOS	83	19	19	22.8916	22.8916
T4	SOS	83	18	19	21.6867	22.8916
vB_RleM_P10VF	SOS	88	17	10	19.3182	11.3636
vB_CsaM_GAP31	SOS	79	12	13	15.1899	16.4557
STML_198	SOS	80	20	26	25	32.5
wV7	SOS	83	19	19	22.8916	22.8916
vB_EcoM_FV3	SOS	80	14	8	17.5	10
vB_YenM_TG1	SOS	81	18	22	22.2222	27.1605
vB_EcoM_VR25	SOS	81	20	24	24.6914	29.6296
vB_EcoM_VR26	SOS	80	18	24	22.5	30
vB_EcoM_PhAPEC2	SOS	80	20	25	25	31.25
vB_PaeS_PMG1	SOS	72	27	11	37.5	15.2778
vB_EcoM_VR7	SOS	81	20	24	24.6914	29.6296
vB_EcoM_JS09	SOS	80	20	25	25	31.25
VH7D	SOS	93	23	14	24.7312	15.0538
vB_CsaM_GAP161	SOS	89	18	30	20.2247	33.7079
vB_EcoM_VR20	SOS	80	18	24	22.5	30

## Sheet: usp (c)
Name	Class	Length of the pp domain	No. of residues with helical prediction (H)	No. of residues with extended prediction (E)	% alpha helicity	%beta sheet
14_1	USP	84	35	4	41.6667	4.7619
RAP44	USP	149	58	29	38.9262	19.4631
CW02	USP	78	11	11	14.1026	14.1026
T1	USP	85	12	27	14.1176	31.7647
e4_1c	USP	90	6	25	6.66667	27.7778
1513	USP	90	10	26	11.1111	28.8889
FSL_SP_126	USP	83	4	25	4.81928	30.1205
KP36	USP	86	11	26	12.7907	30.2326
phiKDA1	USP	81	7	22	8.64198	27.1605
RTP	USP	86	5	26	5.81395	30.2326
phiJLA23	USP	90	6	26	6.66667	28.8889
JG024	USP	82	35	4	42.6829	4.87805
SIO1	USP	60	2	6	3.33333	10
NTUH_K2044_K1_1	USP	81	6	26	7.40741	32.0988
vB_EcoS_ACG_M12	USP	86	5	26	5.81395	30.2326
phi13_2	USP	79	30	15	37.9747	18.9873
bV_EcoS_AHS24	USP	90	6	25	6.66667	27.7778
LBL3	USP	81	34	4	41.9753	4.93827
phiKP26	USP	90	6	26	6.66667	28.8889
F8	USP	84	35	4	41.6667	4.7619
NH4	USP	81	32	4	39.5062	4.93827
11b	USP	117	9	24	7.69231	20.5128
Stevie	USP	83	4	24	4.81928	28.9157
9A	USP	73	28	3	38.3562	4.10959
phi19_1	USP	112	48	26	42.8571	23.2143
KPP12	USP	81	33	4	40.7407	4.93827
limezero	USP	124	13	36	10.4839	29.0323
F20	USP	83	7	25	8.43373	30.1205
phi12_1	USP	100	20	28	20	28
F19	USP	81	6	24	7.40741	29.6296
VpV262	USP	80	11	14	13.75	17.5
vB_PaeM_PAO1Ab27	USP	81	33	2	40.7407	2.46914
pSf_2	USP	85	5	26	5.88235	30.5882
CHOED	USP	78	9	15	11.5385	19.2308
bV_EcoS_AKS96	USP	90	6	25	6.66667	27.7778
phi18_1	USP	100	23	25	23	25
PB1	USP	89	37	6	41.573	6.74157
J8_65	USP	102	15	35	14.7059	34.3137
SN	USP	81	32	4	39.5062	4.93827
LIMELIGHT	USP	84	11	24	13.0952	28.5714
TLS	USP	83	4	25	4.81928	30.1205
lma2	USP	81	32	4	39.5062	4.93827
bV_EcoS_AHP42	USP	90	6	25	6.66667	27.7778
pSf_1	USP	89	5	25	5.61798	28.0899
phi18_3	USP	79	30	13	37.9747	16.4557
phiEB49	USP	90	3	27	3.33333	30
phi17_1	USP	100	20	29	20	29
phi47_1	USP	79	30	13	37.9747	16.4557
KP34	USP	81	5	26	6.17284	32.0988
phi10_1	USP	112	46	24	41.0714	21.4286
ICP2_2013_A_Haiti	USP	70	19	7	27.1429	10
P12053L	USP	61	2	6	3.27869	9.83607
Shfl1	USP	85	5	26	5.88235	30.5882
JK06	USP	87	6	25	6.89655	28.7356
FCL_2	USP	78	0	12	0	15.3846
