# Supplementary material for: Phage spanins: diversity, topological dynamics and gene convergence
Source: BMC Bioinformatics. 2018 Sep 15;19:326. doi: 10.1186/s12859-018-2342-8 (PMC6139136; doi:10.1186/s12859-018-2342-8)
Supplement: Supplementary file 4 — Table S3. A table containing data from coiled-coil predictions from the Pepcoil tool for (a) i-spanins, (b) o-spanins and (c) u-spanins. (XLSX 86 kb) [file 12859_2018_2342_MOESM4_ESM.xlsx]

## Sheet: isp (a)
Name	Class	Length	No. of predicted coils	First predicted region start	Normalized start for first region	First predicted region end	Normalized end for first region	Length of the first predicted region	Second predicted region start	Normalized start for second region	Second predicted region end	Normalized end for second region	Length of the second predicted region	Third predicted region start	Normalized start for third region	Third predicted region end	Normalized end for third region	Length of the third predicted region	Overall length of predicted coil region	Percentage of residues in coils
21	EIS	153	2	58	0.379085	95	0.620915	37	118	0.771242	151	0.986928	33		0		0		70	45.7516
2851	EIS	145	2	23	0.158621	50	0.344828	27	59	0.406897	90	0.62069	31		0		0		58	40
13a	EIS	147	1	60	0.408163	88	0.598639	28		0		0			0		0		28	19.0476
1720a-02	EIS	170	2	80	0.470588	110	0.647059	30	134	0.788235	167	0.982353	33		0		0		63	37.0588
285P	EIS	147	0		0		0			0		0			0		0		0	0
933W	EIS	154	3	24	0.155844	55	0.357143	31	65	0.422078	95	0.616883	30	119	0.772727	151	0.980519	32	93	60.3896
B3	EIS	203	1	40	0.197044	103	0.507389	63		0		0			0		0		63	31.0345
BA14	EIS	147	1	43	0.292517	82	0.557823	39		0		0			0		0		39	26.5306
Bcep176	EIS	162	1	27	0.166667	56	0.345679	29		0		0			0		0		29	17.9012
Bcep22	EIS	176	1	41	0.232955	106	0.602273	65		0		0			0		0		65	36.9318
BcepB1A	EIS	173	1	45	0.260116	99	0.572254	54		0		0			0		0		54	31.2139
BcepC6B	EIS	162	1	52	0.320988	79	0.487654	27		0		0			0		0		27	16.6667
BcepIL02	EIS	171	1	38	0.222222	103	0.602339	65		0		0			0		0		65	38.0117
BcepMigl	EIS	176	1	33	0.1875	109	0.619318	76		0		0			0		0		76	43.1818
BcepMu	EIS	199	1	44	0.221106	78	0.39196	34		0		0			0		0		34	17.0854
Berlin	EIS	149	1	43	0.288591	87	0.583893	44		0		0			0		0		44	29.5302
Bp4	EIS	168	2	33	0.196429	63	0.375	30	115	0.684524	142	0.845238	27		0		0		57	33.9286
BP-4795	EIS	155	3	24	0.154839	55	0.354839	31	65	0.419355	95	0.612903	30	119	0.767742	152	0.980645	33	94	60.6452
c341	EIS	145	2	22	0.151724	54	0.372414	32	59	0.406897	91	0.627586	32		0		0		64	44.1379
cdtI	EIS	155	3	33	0.212903	60	0.387097	27	65	0.419355	95	0.612903	30	119	0.767742	153	0.987097	34	91	58.7097
Cr30	EIS	185	1	38	0.205405	67	0.362162	29		0		0			0		0		29	15.6757
CR44b	EIS	114	0		0		0			0		0			0		0		0	0
CR8	EIS	147	1	43	0.292517	87	0.591837	44		0		0			0		0		44	29.932
CUS-3	EIS	145	2	23	0.158621	50	0.344828	27	59	0.406897	91	0.627586	32		0		0		59	40.6897
DC1	EIS	176	1	41	0.232955	106	0.602273	65		0		0			0		0		65	36.9318
E1	EIS	163	1	35	0.214724	102	0.625767	67		0		0			0		0		67	41.1043
EC1-UPM	EIS	168	2	35	0.208333	62	0.369048	27	115	0.684524	145	0.863095	30		0		0		57	33.9286
ECML-117	EIS	135	1	25	0.185185	77	0.57037	52		0		0			0		0		52	38.5185
EcoDS1	EIS	148	0		0		0			0		0			0		0		0	0
EcP1	EIS	170	1	26	0.152941	113	0.664706	87		0		0			0		0		87	51.1765
eiAU-183	EIS	161	1	44	0.273292	107	0.664596	63		0		0			0		0		63	39.1304
ENT39118	EIS	155	1	27	0.174194	98	0.632258	71		0		0			0		0		71	45.8065
epsilon15	EIS	160	1	66	0.4125	108	0.675	42		0		0			0		0		42	26.25
epsilon34	EIS	145	2	22	0.151724	54	0.372414	32	59	0.406897	91	0.627586	32		0		0		64	44.1379
ES18	EIS	156	2	66	0.423077	95	0.608974	29	120	0.769231	153	0.980769	33		0		0		62	39.7436
ES2	EIS	163	2	24	0.147239	99	0.607362	75	122	0.748466	151	0.92638	29		0		0		104	63.8037
Eta	EIS	153	1	59	0.385621	89	0.581699	30		0		0			0		0		30	19.6078
F10	EIS	156	0		0		0			0		0			0		0		0	0
F116	EIS	172	1	23	0.133721	95	0.552326	72		0		0			0		0		72	41.8605
Fels-1	EIS	161	2	63	0.391304	100	0.621118	37	125	0.776398	158	0.981366	33		0		0		70	43.4783
FSL_SP-016	EIS	155	1	60	0.387097	97	0.625806	37		0		0			0		0		37	23.871
FSL_SP-058	EIS	181	1	47	0.259669	113	0.624309	66		0		0			0		0		66	36.4641
FSL_SP-076	EIS	181	1	47	0.259669	114	0.629834	67		0		0			0		0		67	37.0166
gh-1	EIS	120	1	35	0.291667	69	0.575	34		0		0			0		0		34	28.3333
Gifsy-1	EIS	157	1	60	0.382166	98	0.624204	38		0		0			0		0		38	24.2038
Gifsy-2	EIS	166	2	59	0.355422	96	0.578313	37	121	0.728916	154	0.927711	33		0		0		70	42.1687
H-19B	EIS	190	2	66	0.347368	95	0.5	29	119	0.626316	149	0.784211	30		0		0		59	31.0526
HK106	EIS	153	1	67	0.437908	99	0.647059	32		0		0			0		0		32	20.915
HK140	EIS	145	1	59	0.406897	91	0.627586	32		0		0			0		0		32	22.069
Hk022	EIS	145	1	23	0.158621	91	0.627586	68		0		0			0		0		68	46.8966
HK225	EIS	178	0		0		0			0		0			0		0		0	0
HK446	EIS	145	1	59	0.406897	91	0.627586	32		0		0			0		0		32	22.069
HK542	EIS	145	2	23	0.158621	50	0.344828	27	59	0.406897	91	0.627586	32		0		0		59	40.6897
HK620	EIS	155	1	59	0.380645	97	0.625806	38		0		0			0		0		38	24.5161
HK633	EIS	153	1	67	0.437908	99	0.647059	32		0		0			0		0		32	20.915
HK75	EIS	145	2	23	0.158621	50	0.344828	27	59	0.406897	91	0.627586	32		0		0		59	40.6897
HK97	EIS	145	1	33	0.227586	90	0.62069	57		0		0			0		0		57	39.3103
IME15	EIS	145	0		0		0			0		0			0		0		0	0
JBD18	EIS	203	1	40	0.197044	103	0.507389	63		0		0			0		0		63	31.0345
JBD25	EIS	207	1	39	0.188406	100	0.483092	61		0		0			0		0		61	29.4686
JBD67	EIS	203	1	40	0.197044	103	0.507389	63		0		0			0		0		63	31.0345
JWAlpha	EIS	171	2	53	0.309942	95	0.555556	42	119	0.695906	147	0.859649	28		0		0		70	40.9357
JWDelta	EIS	170	1	119	0.7	148	0.870588	29		0		0			0		0		29	17.0588
K11	EIS	148	2	60	0.405405	87	0.587838	27	117	0.790541	144	0.972973	27		0		0		54	36.4865
K1F	EIS	149	0		0		0			0		0			0		0		0	0
K30	EIS	148	2	60	0.405405	87	0.587838	27	117	0.790541	144	0.972973	27		0		0		54	36.4865
KBNP21	EIS	168	2	32	0.190476	65	0.386905	33	115	0.684524	142	0.845238	27		0		0		60	35.7143
KP32	EIS	148	2	34	0.22973	87	0.587838	53	117	0.790541	144	0.972973	27		0		0		80	54.0541
KS5	EIS	163	1	31	0.190184	59	0.361963	28		0		0			0		0		28	17.1779
KS9	EIS	160	1	50	0.3125	102	0.6375	52		0		0			0		0		52	32.5
Kvp1	EIS	143	1	43	0.300699	82	0.573427	39		0		0			0		0		39	27.2727
lambda	EIS	153	2	58	0.379085	95	0.620915	37	118	0.771242	151	0.986928	33		0		0		70	45.7516
LIT1	EIS	170	1	33	0.194118	105	0.617647	72		0		0			0		0		72	42.3529
Luz7	EIS	166	1	39	0.23494	94	0.566265	55		0		0			0		0		55	33.1325
M6	EIS	189	1	33	0.174603	86	0.455026	53		0		0			0		0		53	28.0423
mEp213	EIS	145	1	59	0.406897	91	0.627586	32		0		0			0		0		32	22.069
mEP234	EIS	145	2	22	0.151724	50	0.344828	28	59	0.406897	91	0.627586	32		0		0		60	41.3793
mEp235	EIS	152	1	66	0.434211	98	0.644737	32		0		0			0		0		32	21.0526
mEp237	EIS	171	0		0		0			0		0			0		0		0	0
mEp460	EIS	155	1	59	0.380645	97	0.625806	38		0		0			0		0		38	24.5161
mEPX1	EIS	145	2	22	0.151724	54	0.372414	32	59	0.406897	91	0.627586	32		0		0		64	44.1379
mEpX2	EIS	145	1	59	0.406897	91	0.627586	32		0		0			0		0		32	22.069
Min27	EIS	154	2	24	0.155844	55	0.357143	31	65	0.422078	95	0.616883	30		0		0		61	39.6104
MmP1	EIS	148	0		0		0			0		0			0		0		0	0
MP1412	EIS	189	1	33	0.174603	86	0.455026	53		0		0			0		0		53	28.0423
N15	EIS	181	1	72	0.39779	122	0.674033	50		0		0			0		0		50	27.6243
N4	EIS	167	0		0		0			0		0			0		0		0	0
P13374	EIS	142	2	20	0.140845	47	0.330986	27	56	0.394366	88	0.619718	32		0		0		59	41.5493
P22	EIS	145	2	23	0.158621	50	0.344828	27	59	0.406897	90	0.62069	31		0		0		58	40
PE3-1	EIS	149	0		0		0			0		0			0		0		0	0
PEp14	EIS	189	1	63	0.333333	126	0.666667	63		0		0			0		0		63	33.3333
phi1026b	EIS	181	1	78	0.430939	108	0.596685	30		0		0			0		0		30	16.5746
phi15	EIS	118	1	29	0.245763	73	0.618644	44		0		0			0		0		44	37.2881
phi644-2	EIS	180	0		0		0			0		0			0		0		0	0
phi80	EIS	152	2	26	0.171053	61	0.401316	35	67	0.440789	94	0.618421	27		0		0		62	40.7895
phiE255	EIS	199	0		0		0			0		0			0		0		0	0
PhiES15	EIS	148	2	20	0.135135	60	0.405405	40	115	0.777027	142	0.959459	27		0		0		67	45.2703
phiEt88	EIS	114	1	62	0.54386	91	0.798246	29		0		0			0		0		29	25.4386
phiIBB-PF7A	EIS	110	0		0		0			0		0			0		0		0	0
phiPLPE	EIS	143	3	29	0.202797	56	0.391608	27	62	0.433566	93	0.65035	31	113	0.79021	142	0.993007	29	87	60.8392
phiPSA1	EIS	171	0		0		0			0		0			0		0		0	0
phiPSA2	EIS	120	1	35	0.291667	67	0.558333	32		0		0			0		0		32	26.6667
phiRSA1	EIS	165	1	21	0.127273	55	0.333333	34		0		0			0		0		34	20.6061
Phi-S1	EIS	110	0		0		0			0		0			0		0		0	0
phiSG1	EIS	154	2	21	0.136364	52	0.337662	31	62	0.402597	91	0.590909	29		0		0		60	38.961
phiSG-JL2	EIS	150	0		0		0			0		0			0		0		0	0
phiV10	EIS	160	1	43	0.26875	111	0.69375	68		0		0			0		0		68	42.5
phiW-14	EIS	183	0		0		0			0		0			0		0		0	0
phiYeO3-12	EIS	150	0		0		0			0		0			0		0		0	0
POCJ13	EIS	145	2	23	0.158621	50	0.344828	27	59	0.406897	91	0.627586	32		0		0		59	40.6897
Pollock	EIS	182	1	53	0.291209	80	0.43956	27		0		0			0		0		27	14.8352
PPpW-3	EIS	177	1	78	0.440678	105	0.59322	27		0		0			0		0		27	15.2542
PPpW-4	EIS	145	1	29	0.2	72	0.496552	43		0		0			0		0		43	29.6552
PS34	EIS	145	2	23	0.158621	50	0.344828	27	59	0.406897	90	0.62069	31		0		0		58	40
pSb-1	EIS	168	2	34	0.202381	63	0.375	29	115	0.684524	142	0.845238	27		0		0		56	33.3333
pSG3	EIS	152	2	21	0.138158	52	0.342105	31	62	0.407895	91	0.598684	29		0		0		60	39.4737
PY54	EIS	173	0		0		0			0		0			0		0		0	0
RG-2014	EIS	170	1	28	0.164706	58	0.341176	30		0		0			0		0		30	17.6471
RSK1	EIS	175	1	54	0.308571	119	0.68	65		0		0			0		0		65	37.1429
RSY1	EIS	166	1	21	0.126506	53	0.319277	32		0		0			0		0		32	19.2771
S1	EIS	163	1	28	0.171779	102	0.625767	74		0		0			0		0		74	45.3988
SE1	EIS	155	1	58	0.374194	97	0.625806	39		0		0			0		0		39	25.1613
Sf101	EIS	145	2	22	0.151724	50	0.344828	28	59	0.406897	91	0.627586	32		0		0		60	41.3793
sf6	EIS	145	2	23	0.158621	50	0.344828	27	59	0.406897	91	0.627586	32		0		0		59	40.6897
SfI	EIS	147	2	22	0.14966	50	0.340136	28	111	0.755102	143	0.972789	32		0		0		60	40.8163
Smp131	EIS	174	1	22	0.126437	61	0.350575	39		0		0			0		0		39	22.4138
SPC32N	EIS	160	1	43	0.26875	107	0.66875	64		0		0			0		0		64	40
SPN3UB	EIS	155	1	60	0.387097	97	0.625806	37		0		0			0		0		37	23.871
spn9CC	EIS	155	1	59	0.380645	97	0.625806	38		0		0			0		0		38	24.5161
ST160	EIS	150	2	24	0.16	61	0.406667	37	64	0.426667	96	0.64	32		0		0		69	46
ST64b	EIS	161	2	70	0.434783	100	0.621118	30	125	0.776398	158	0.981366	33		0		0		63	39.1304
Stx2-I	EIS	154	2	66	0.428571	94	0.61039	28	119	0.772727	152	0.987013	33		0		0		61	39.6104
T3	EIS	147	1	60	0.408163	88	0.598639	28		0		0			0		0		28	19.0476
T7	EIS	143	1	60	0.41958	88	0.615385	28		0		0			0		0		28	19.5804
TL-2011b	EIS	160	1	35	0.21875	111	0.69375	76		0		0			0		0		76	47.5
TL-2011c	EIS	154	2	66	0.428571	94	0.61039	28	119	0.772727	152	0.987013	33		0		0		61	39.6104
vB_EamP-L1	EIS	154	0		0		0			0		0			0		0		0	0
vB_EamP-S6	EIS	171	1	112	0.654971	163	0.953216	51		0		0			0		0		51	29.8246
vB_EcoM_ECO1230-10	EIS	165	1	63	0.381818	103	0.624242	40		0		0			0		0		40	24.2424
vB_EcoP_G7C	EIS	164	2	32	0.195122	60	0.365854	28	113	0.689024	140	0.853659	27		0		0		55	33.5366
vB_EcoP_PhAPEC5	EIS	166	2	83	0.5	110	0.662651	27	115	0.692771	142	0.855422	27		0		0		54	32.5301
vB_EcoP_PhAPEC7	EIS	166	1	35	0.210843	62	0.373494	27		0		0			0		0		27	16.2651
vB_PaeP_C2-10_Ab09	EIS	170	1	41	0.241176	105	0.617647	64		0		0			0		0		64	37.6471
vB_PaeP_Tr60_Ab31	EIS	147	1	24	0.163265	88	0.598639	64		0		0			0		0		64	43.5374
vB_SemP_Emek	EIS	145	2	22	0.151724	50	0.344828	28	59	0.406897	91	0.627586	32		0		0		60	41.3793
vB_SosS_Oslo	EIS	155	1	59	0.380645	97	0.625806	38		0		0			0		0		38	24.5161
vB_YenP_AP5	EIS	150	0		0		0			0		0			0		0		0	0
Vi06	EIS	147	0		0		0			0		0			0		0		0	0
VT2-Sakai	EIS	155	3	24	0.154839	55	0.354839	31	65	0.419355	95	0.612903	30	119	0.767742	152	0.980645	33	94	60.6452
Xfas53	EIS	181	1	31	0.171271	105	0.58011	74		0		0			0		0		74	40.884
Yepe2	EIS	149	1	38	0.255034	82	0.550336	44		0		0			0		0		44	29.5302
Yep-phi	EIS	149	1	43	0.288591	87	0.583893	44		0		0			0		0		44	29.5302
YpsP-G	EIS	147	1	60	0.408163	88	0.598639	28		0		0			0		0		28	19.0476
YuA	EIS	189	1	33	0.174603	96	0.507937	63		0		0			0		0		63	33.3333
YYZ-2008	EIS	155	3	24	0.154839	51	0.329032	27	65	0.419355	95	0.612903	30	119	0.767742	152	0.980645	33	90	58.0645
ZF40	EIS	174	0		0		0			0		0			0		0		0	0
73	OIS	101	1	35	0.346535	84	0.831683	49		0		0			0		0		49	48.5149
119X	OIS	128	1	26	0.203125	57	0.445312	31		0		0			0		0		31	24.2188
201phi2-1	OIS	152	0		0		0			0		0			0		0		0	0
7-11	OIS	139	0		0		0			0		0			0		0		0	0
9g	OIS	166	1	69	0.415663	104	0.626506	35		0		0			0		0		35	21.0843
9NA	OIS	132	1	29	0.219697	71	0.537879	42		0		0			0		0		42	31.8182
Aaphi23a	OIS	110	1	27	0.245455	81	0.736364	54		0		0			0		0		54	49.0909
AF	OIS	82	0		0		0			0		0			0		0		0	0
APSE-1	OIS	129	1	29	0.224806	59	0.457364	30		0		0			0		0		30	23.2558
APSE-2	OIS	128	1	28	0.21875	58	0.453125	30		0		0			0		0		30	23.4375
Bcep1	OIS	109	0		0		0			0		0			0		0		0	0
Bcep43	OIS	109	0		0		0			0		0			0		0		0	0
BcepGomr	OIS	129	1	30	0.232558	100	0.775194	70		0		0			0		0		70	54.2636
BcepNazgul	OIS	118	1	26	0.220339	53	0.449153	27		0		0			0		0		27	22.8814
BcepNY3	OIS	109	0		0		0			0		0			0		0		0	0
Bf7	OIS	102	1	28	0.27451	56	0.54902	28		0		0			0		0		28	27.451
Bk	OIS	69	0		0		0			0		0			0		0		0	0
bV_EcoS_AKFV33	OIS	149	1	33	0.221477	76	0.510067	43		0		0			0		0		43	28.8591
CCrColossus	OIS	168	0		0		0			0		0			0		0		0	0
CCrKarma	OIS	162	1	56	0.345679	101	0.623457	45		0		0			0		0		45	27.7778
CcrMagneto	OIS	162	1	56	0.345679	101	0.623457	45		0		0			0		0		45	27.7778
CcrRogue	OIS	162	1	56	0.345679	102	0.62963	46		0		0			0		0		46	28.3951
CcrSwift	OIS	162	1	56	0.345679	101	0.623457	45		0		0			0		0		45	27.7778
Cd1	OIS	110	1	30	0.272727	98	0.890909	68		0		0			0		0		68	61.8182
Chi	OIS	84	1	39	0.464286	66	0.785714	27		0		0			0		0		27	32.1429
CP1	OIS	122	0		0		0			0		0			0		0		0	0
CP30A	OIS	114	1	30	0.263158	109	0.95614	79		0		0			0		0		79	69.2982
CP8	OIS	114	1	30	0.263158	109	0.95614	79		0		0			0		0		79	69.2982
CPX	OIS	113	1	30	0.265487	108	0.955752	78		0		0			0		0		78	69.0265
D108	OIS	128	1	24	0.1875	51	0.398438	27		0		0			0		0		27	21.0938
D3112	OIS	133	0		0		0			0		0			0		0		0	0
DFL12phi1	OIS	110	1	32	0.290909	87	0.790909	55		0		0			0		0		55	50
DT57C	OIS	147	1	30	0.204082	73	0.496599	43		0		0			0		0		43	29.2517
Ea35-70	OIS	154	0		0		0			0		0			0		0		0	0
EC6	OIS	115	0		0		0			0		0			0		0		0	0
EK99P-1	OIS	109	0		0		0			0		0			0		0		0	0
EL	OIS	153	1	42	0.27451	70	0.457516	28		0		0			0		0		28	18.3007
Enc34	OIS	84	0		0		0			0		0			0		0		0	0
ENT47670	OIS	137	1	28	0.20438	106	0.773723	78		0		0			0		0		78	56.9343
ENT90	OIS	148	0		0		0			0		0			0		0		0	0
EP23	OIS	109	0		0		0			0		0			0		0		0	0
EPS7	OIS	149	1	33	0.221477	75	0.503356	42		0		0			0		0		42	28.1879
ESSI-2	OIS	110	0		0		0			0		0			0		0		0	0
Felix01	OIS	115	0		0		0			0		0			0		0		0	0
Fels-2	OIS	142	1	68	0.478873	98	0.690141	30		0		0			0		0		30	21.1268
fiAA91-ss	OIS	141	2	25	0.177305	54	0.382979	29	70	0.496454	101	0.716312	31		0		0		60	42.5532
FSL_SP-010	OIS	115	0		0		0			0		0			0		0		0	0
FSL_SP-062	OIS	132	1	29	0.219697	71	0.537879	42		0		0			0		0		42	31.8182
FSL_SP-088	OIS	84	1	36	0.428571	66	0.785714	30		0		0			0		0		30	35.7143
FSL_SP-101	OIS	128	1	39	0.304688	68	0.53125	29		0		0			0		0		29	22.6562
FSL_SP-107	OIS	115	0		0		0			0		0			0		0		0	0
FSL_SP-124	OIS	84	1	36	0.428571	66	0.785714	30		0		0			0		0		30	35.7143
HK578	OIS	109	0		0		0			0		0			0		0		0	0
HK639	OIS	91	0		0		0			0		0			0		0		0	0
HP1	OIS	115	1	41	0.356522	94	0.817391	53		0		0			0		0		53	46.087
HP2	OIS	115	1	41	0.356522	94	0.817391	53		0		0			0		0		53	46.087
iEPS5	OIS	84	1	39	0.464286	66	0.785714	27		0		0			0		0		27	32.1429
JBD24	OIS	133	0		0		0			0		0			0		0		0	0
JBD26	OIS	133	0		0		0			0		0			0		0		0	0
JBD30	OIS	133	0		0		0			0		0			0		0		0	0
JBD5	OIS	133	0		0		0			0		0			0		0		0	0
JD024	OIS	133	0		0		0			0		0			0		0		0	0
Jenny_12G5	OIS	80	0		0		0			0		0			0		0		0	0
Jersey	OIS	128	1	34	0.265625	68	0.53125	34		0		0			0		0		34	26.5625
JG004	OIS	145	1	27	0.186207	63	0.434483	36		0		0			0		0		36	24.8276
JH2	OIS	115	0		0		0			0		0			0		0		0	0
JL1	OIS	109	0		0		0			0		0			0		0		0	0
K1G	OIS	128	1	33	0.257812	66	0.515625	33		0		0			0		0		33	25.7812
K1H	OIS	128	1	33	0.257812	66	0.515625	33		0		0			0		0		33	25.7812
K1ind1	OIS	128	1	33	0.257812	68	0.53125	35		0		0			0		0		35	27.3438
K1ind3	OIS	128	1	33	0.257812	66	0.515625	33		0		0			0		0		33	25.7812
Kappa	OIS	116	0		0		0			0		0			0		0		0	0
KBNP135	OIS	115	1	20	0.173913	64	0.556522	44		0		0			0		0		44	38.2609
KBNP1711	OIS	116	0		0		0			0		0			0		0		0	0
KL1	OIS	105	0		0		0			0		0			0		0		0	0
KL3	OIS	146	0		0		0			0		0			0		0		0	0
KPP23	OIS	149	1	28	0.187919	95	0.637584	67		0		0			0		0		67	44.9664
Kpp25	OIS	145	0		0		0			0		0			0		0		0	0
KS10	OIS	153	0		0		0			0		0			0		0		0	0
KS14	OIS	150	1	57	0.38	105	0.7	48		0		0			0		0		48	32
KVP40	OIS	127	2	24	0.188976	58	0.456693	34	60	0.472441	101	0.795276	41		0		0		75	59.0551
L13	OIS	129	1	33	0.255814	61	0.472868	28		0		0			0		0		28	21.7054
L-413C	OIS	141	2	25	0.177305	55	0.390071	30	70	0.496454	101	0.716312	31		0		0		61	43.2624
LKA1	OIS	96	1	30	0.3125	67	0.697917	37		0		0			0		0		37	38.5417
LKD16	OIS	109	1	26	0.238532	74	0.678899	48		0		0			0		0		48	44.0367
LPB1	OIS	133	0		0		0			0		0			0		0		0	0
Luz19	OIS	109	1	24	0.220183	73	0.669725	49		0		0			0		0		49	44.9541
mEP390	OIS	91	0		0		0			0		0			0		0		0	0
Moogle	OIS	115	1	52	0.452174	79	0.686957	27		0		0			0		0		27	23.4783
MP22	OIS	133	0		0		0			0		0			0		0		0	0
MPK6	OIS	109	1	26	0.238532	63	0.577982	37		0		0			0		0		37	33.945
MPK7	OIS	109	1	24	0.220183	74	0.678899	50		0		0			0		0		50	45.8716
MSW-3	OIS	103	0		0		0			0		0			0		0		0	0
Mu	OIS	128	1	24	0.1875	51	0.398438	27		0		0			0		0		27	21.0938
Mushroom	OIS	115	0		0		0			0		0			0		0		0	0
My1	OIS	123	1	24	0.195122	60	0.487805	36		0		0			0		0		36	29.2683
NCTC12673	OIS	112	1	28	0.25	105	0.9375	77		0		0			0		0		77	68.75
NJ01	OIS	116	1	24	0.206897	51	0.439655	27		0		0			0		0		27	23.2759
OBP	OIS	146	0		0		0			0		0			0		0		0	0
OP1	OIS	111	0		0		0			0		0			0		0		0	0
OP2	OIS	213	0		0		0			0		0			0		0		0	0
P1	OIS	140	1	40	0.285714	77	0.55	37		0		0			0		0		37	26.4286
P2	OIS	141	2	27	0.191489	54	0.382979	27	70	0.496454	101	0.716312	31		0		0		58	41.1348
PAK_P1	OIS	147	1	27	0.183673	63	0.428571	36		0		0			0		0		36	24.4898
PAK_P5	OIS	138	1	21	0.152174	60	0.434783	39		0		0			0		0		39	28.2609
PAP2	OIS	124	0		0		0			0		0			0		0		0	0
Paz	OIS	94	1	25	0.265957	56	0.595745	31		0		0			0		0		31	32.9787
PBC5	OIS	148	1	67	0.452703	95	0.641892	28		0		0			0		0		28	18.9189
PEi2	OIS	103	0		0		0			0		0			0		0		0	0
phAPEC8	OIS	130	1	42	0.323077	106	0.815385	64		0		0			0		0		64	49.2308
PhiO18P	OIS	144	1	31	0.215278	96	0.666667	65		0		0			0		0		65	45.1389
phi2	OIS	97	1	27	0.278351	80	0.824742	53		0		0			0		0		53	54.6392
phi1402	OIS	73	0		0		0			0		0			0		0		0	0
phi1422	OIS	75	0		0		0			0		0			0		0		0	0
phi80-18	OIS	126	1	25	0.198413	63	0.5	38		0		0			0		0		38	30.1587
phi92	OIS	143	1	54	0.377622	115	0.804196	61		0		0			0		0		61	42.6573
phiAS7	OIS	139	1	29	0.208633	86	0.618705	57		0		0			0		0		57	41.0072
phiCbk	OIS	162	1	56	0.345679	101	0.623457	45		0		0			0		0		45	27.7778
phiCTX	OIS	153	1	23	0.150327	99	0.647059	76		0		0			0		0		76	49.6732
phiE12-2	OIS	146	1	27	0.184932	98	0.671233	71		0		0			0		0		71	48.6301
phiE202	OIS	146	1	26	0.178082	97	0.664384	71		0		0			0		0		71	48.6301
phiEA100	OIS	119	1	50	0.420168	84	0.705882	34		0		0			0		0		34	28.5714
phiEa104	OIS	118	0		0		0			0		0			0		0		0	0
PhiEco32	OIS	116	0		0		0			0		0			0		0		0	0
phiEcoM-GJ1	OIS	78	1	26	0.333333	58	0.74359	32		0		0			0		0		32	41.0256
phiHSIC	OIS	69	0		0		0			0		0			0		0		0	0
phiJL001	OIS	160	2	33	0.20625	61	0.38125	28	66	0.4125	103	0.64375	37		0		0		65	40.625
phikF77	OIS	109	1	24	0.220183	72	0.66055	48		0		0			0		0		48	44.0367
phiKMV	OIS	109	1	27	0.247706	73	0.669725	46		0		0			0		0		46	42.2018
phiKZ	OIS	168	0		0		0			0		0			0		0		0	0
phiL7	OIS	105	0		0		0			0		0			0		0		0	0
phi1M2-2	OIS	77	0		0		0			0		0			0		0		0	0
phiMHaA1	OIS	151	1	46	0.304636	107	0.708609	61		0		0			0		0		61	40.3974
PhiPsa374	OIS	140	1	26	0.185714	59	0.421429	33		0		0			0		0		33	23.5714
phiR8-01	OIS	126	0		0		0			0		0			0		0		0	0
PM1	OIS	90	0		0		0			0		0			0		0		0	0
PR3(tecti)	OIS	121	1	30	0.247934	62	0.512397	32		0		0			0		0		32	26.4463
PR4(tecti)	OIS	120	1	30	0.25	65	0.541667	35		0		0			0		0		35	29.1667
PR5(tecti)	OIS	120	1	30	0.25	65	0.541667	35		0		0			0		0		35	29.1667
PR772(tecti)	OIS	120	1	30	0.25	65	0.541667	35		0		0			0		0		35	29.1667
Prado	OIS	105	1	29	0.27619	58	0.552381	29		0		0			0		0		29	27.619
PRD1(tecti)	OIS	120	1	30	0.25	65	0.541667	35		0		0			0		0		35	29.1667
Presley	OIS	130	0		0		0			0		0			0		0		0	0
PsP3	OIS	137	1	66	0.481752	94	0.686131	28		0		0			0		0		28	20.438
PT2	OIS	109	1	24	0.220183	73	0.669725	49		0		0			0		0		49	44.9541
PY100	OIS	94	1	29	0.308511	69	0.734043	40		0		0			0		0		40	42.5532
pYD38-A	OIS	126	0		0		0			0		0			0		0		0	0
pYD38-B	OIS	69	1	24	0.347826	53	0.768116	29		0		0			0		0		29	42.029
RDJL_Phi_1	OIS	143	1	54	0.377622	98	0.685315	44		0		0			0		0		44	30.7692
RE-2010	OIS	142	2	22	0.15493	55	0.387324	33	58	0.408451	98	0.690141	40		0		0		73	51.4085
Redjac	OIS	84	1	31	0.369048	69	0.821429	38		0		0			0		0		38	45.2381
RSB1	OIS	99	0		0		0			0		0			0		0		0	0
RSB3	OIS	121	0		0		0			0		0			0		0		0	0
RSJ2	OIS	108	0		0		0			0		0			0		0		0	0
SE2	OIS	127	1	33	0.259843	61	0.480315	28		0		0			0		0		28	22.0472
SETP13	OIS	128	1	34	0.265625	70	0.546875	36		0		0			0		0		36	28.125
SETP3	OIS	129	1	33	0.255814	61	0.472868	28		0		0			0		0		28	21.7054
SETP7	OIS	128	1	39	0.304688	68	0.53125	29		0		0			0		0		29	22.6562
SfIV	OIS	130	1	32	0.246154	61	0.469231	29		0		0			0		0		29	22.3077
SfV	OIS	130	1	30	0.230769	61	0.469231	31		0		0			0		0		31	23.8462
SO-1	OIS	102	1	29	0.284314	59	0.578431	30		0		0			0		0		30	29.4118
SPC35	OIS	147	1	31	0.210884	73	0.496599	42		0		0			0		0		42	28.5714
SS3e	OIS	129	0		0		0			0		0			0		0		0	0
SSL-2009a	OIS	109	1	29	0.266055	56	0.513761	27		0		0			0		0		27	24.7706
SSU5	OIS	83	0		0		0			0		0			0		0		0	0
ST79	OIS	146	1	50	0.342466	95	0.650685	45		0		0			0		0		45	30.8219
Stitch	OIS	149	1	33	0.221477	75	0.503356	42		0		0			0		0		42	28.1879
SuMu	OIS	117	1	21	0.179487	64	0.547009	43		0		0			0		0		43	36.7521
T5	OIS	147	1	31	0.210884	73	0.496599	42		0		0			0		0		42	28.5714
UAB_phi78	OIS	69	0		0		0			0		0			0		0		0	0
vB_AsaM-56	OIS	115	0		0		0			0		0			0		0		0	0
vB_CsaP_GAP52	OIS	147	1	29	0.197279	58	0.394558	29		0		0			0		0		29	19.7279
vB_CskP_GAP227	OIS	121	1	27	0.22314	59	0.487603	32		0		0			0		0		32	26.4463
vB_EamM-M7	OIS	118	0		0		0			0		0			0		0		0	0
vB_EamM-Y2	OIS	90	0		0		0			0		0			0		0		0	0
vB_EcoS_FFH1	OIS	149	1	33	0.221477	76	0.510067	43		0		0			0		0		43	28.8591
vB_Pae-Kakheti25	OIS	101	1	35	0.346535	84	0.831683	49		0		0			0		0		49	48.5149
vB_PaeS_SCH_Ab26	OIS	101	1	35	0.346535	84	0.831683	49		0		0			0		0		49	48.5149
vB_RglS_P106B	OIS	88	0		0		0			0		0			0		0		0	0
vB_RleM_PPF1	OIS	119	1	53	0.445378	101	0.848739	48		0		0			0		0		48	40.3361
vB_RleS_L338C	OIS	99	0		0		0			0		0			0		0		0	0
vB_SenS_AG11	OIS	128	1	29	0.226562	68	0.53125	39		0		0			0		0		39	30.4688
vB_SenS-Ent1	OIS	128	1	33	0.257812	61	0.476562	28		0		0			0		0		28	21.875
vB_VpaS_MAR10	OIS	164	0		0		0			0		0			0		0		0	0
vB_XveM_DIBBI	OIS	143	0		0		0			0		0			0		0		0	0
VPUSM_8	OIS	116	0		0		0			0		0			0		0		0	0
Wphi	OIS	141	2	25	0.177305	54	0.382979	29	70	0.496454	101	0.716312	31		0		0		60	42.5532
WV8	OIS	115	0		0		0			0		0			0		0		0	0
Xop411	OIS	111	0		0		0			0		0			0		0		0	0
Xp10	OIS	111	0		0		0			0		0			0		0		0	0
Xp15	OIS	148	0		0		0			0		0			0		0		0	0
25	SIS	105	0		0		0			0		0			0		0		0	0
31	SIS	105	0		0		0			0		0			0		0		0	0
65	SIS	125	2	25	0.2	61	0.488	36	69	0.552	96	0.768	27		0		0		63	50.4
133	SIS	117	1	26	0.222222	73	0.623932	47		0		0			0		0		47	40.1709
121Q	SIS	124	1	60	0.483871	87	0.701613	27		0		0			0		0		27	21.7742
1M3-16	SIS	106	0		0		0			0		0			0		0		0	0
2_JES-2013	SIS	132	1	53	0.401515	104	0.787879	51		0		0			0		0		51	38.6364
44RR2.8t	SIS	105	0		0		0			0		0			0		0		0	0
4MG	SIS	134	1	70	0.522388	117	0.873134	47		0		0			0		0		47	35.0746
Ac42	SIS	120	1	22	0.183333	65	0.541667	43		0		0			0		0		43	35.8333
Acj9	SIS	99	0		0		0			0		0			0		0		0	0
Aeh1	SIS	128	1	25	0.195312	82	0.640625	57		0		0			0		0		57	44.5312
Aes508	SIS	105	0		0		0			0		0			0		0		0	0
AH2	SIS	103	1	30	0.291262	88	0.854369	58		0		0			0		0		58	56.3107
Av-05	SIS	133	1	72	0.541353	107	0.804511	35		0		0			0		0		35	26.3158
B40-8	SIS	201	1	59	0.293532	94	0.467662	35		0		0			0		0		35	17.4129
BcepF1	SIS	103	0		0		0			0		0			0		0		0	0
Bp7	SIS	117	1	25	0.213675	87	0.74359	62		0		0			0		0		62	52.9915
CC2	SIS	125	1	67	0.536	96	0.768	29		0		0			0		0		29	23.2
CC31	SIS	118	1	26	0.220339	57	0.483051	31		0		0			0		0		31	26.2712
CP21	SIS	107	1	8	0.0747664	60	0.560748	52		0		0			0		0		52	48.5981
CP220	SIS	120	1	21	0.175	73	0.608333	52		0		0			0		0		52	43.3333
CPt10	SIS	120	1	21	0.175	73	0.608333	52		0		0			0		0		52	43.3333
CR3	SIS	123	1	53	0.430894	95	0.772358	42		0		0			0		0		42	34.1463
CR5	SIS	171	1	66	0.385965	99	0.578947	33		0		0			0		0		33	19.2982
CR9	SIS	123	1	53	0.430894	95	0.772358	42		0		0			0		0		42	34.1463
D3	SIS	122	0		0		0			0		0			0		0		0	0
e11-2	SIS	117	1	56	0.478632	91	0.777778	35		0		0			0		0		35	29.9145
ECML-134	SIS	117	1	55	0.470085	91	0.777778	36		0		0			0		0		36	30.7692
EE36P1	SIS	64	1	22	0.34375	61	0.953125	39		0		0			0		0		39	60.9375
F108	SIS	50	0		0		0			0		0			0		0		0	0
FSL_SP-031	SIS	118	0		0		0			0		0			0		0		0	0
hx01	SIS	118	2	17	0.144068	54	0.457627	37	60	0.508475	87	0.737288	27		0		0		64	54.2373
ICP3_2007_A	SIS	47	0		0		0			0		0			0		0		0	0
ime08	SIS	117	1	25	0.213675	87	0.74359	62		0		0			0		0		62	52.9915
JD001	SIS	109	1	37	0.33945	81	0.743119	44		0		0			0		0		44	40.367
JS10	SIS	117	1	25	0.213675	93	0.794872	68		0		0			0		0		68	58.1197
JS98	SIS	117	1	25	0.213675	93	0.794872	68		0		0			0		0		68	58.1197
JSE	SIS	107	1	25	0.233645	56	0.523364	31		0		0			0		0		31	28.972
K1-5	SIS	49	0		0		0			0		0			0		0		0	0
K1E	SIS	49	0		0		0			0		0			0		0		0	0
KP15	SIS	107	1	26	0.242991	58	0.542056	32		0		0			0		0		32	29.9065
Lw1	SIS	108	1	28	0.259259	61	0.564815	33		0		0			0		0		33	30.5556
Marshall	SIS	228	0		0		0			0		0			0		0		0	0
Miller	SIS	108	1	28	0.259259	60	0.555556	32		0		0			0		0		32	29.6296
Moon	SIS	118	1	27	0.228814	59	0.5	32		0		0			0		0		32	27.1186
nt-1	SIS	127	1	24	0.188976	97	0.76378	73		0		0			0		0		73	57.4803
PAJU2	SIS	122	1	73	0.598361	100	0.819672	27		0		0			0		0		27	22.1311
Pf-WMP3	SIS	156	0		0		0			0		0			0		0		0	0
PG7	SIS	118	1	26	0.220339	63	0.533898	37		0		0			0		0		37	31.3559
phage_7-7-1	SIS	67	0		0		0			0		0			0		0		0	0
phi_3	SIS	116	1	24	0.206897	82	0.706897	58		0		0			0		0		58	50
Phi1	SIS	107	1	25	0.233645	56	0.523364	31		0		0			0		0		31	28.972
phi297	SIS	122	1	70	0.57377	102	0.836066	32		0		0			0		0		32	26.2295
phiAS5	SIS	128	1	26	0.203125	83	0.648438	57		0		0			0		0		57	44.5312
phiD1	SIS	117	1	55	0.470085	91	0.777778	36		0		0			0		0		36	30.7692
PhiKO2	SIS	154	0		0		0			0		0			0		0		0	0
PhiP27	SIS	64	0		0		0			0		0			0		0		0	0
phi-pp2	SIS	127	2	24	0.188976	58	0.456693	34	60	0.472441	101	0.795276	41		0		0		75	59.0551
phiR1-37	SIS	139	1	43	0.309353	100	0.719424	57		0		0			0		0		57	41.0072
phiR1-RT	SIS	115	1	21	0.182609	59	0.513043	38		0		0			0		0		38	33.0435
phiR201	SIS	143	2	34	0.237762	76	0.531469	42	115	0.804196	142	0.993007	27		0		0		69	48.2517
phiTE	SIS	123	1	53	0.430894	95	0.772358	42		0		0			0		0		42	34.1463
PS2	SIS	115	0		0		0			0		0			0		0		0	0
pVp-1	SIS	123	1	24	0.195122	102	0.829268	78		0		0			0		0		78	63.4146
PVP-SE1	SIS	133	1	50	0.37594	112	0.842105	62		0		0			0		0		62	46.6165
PX29	SIS	128	1	27	0.210938	82	0.640625	55		0		0			0		0		55	42.9688
RB14	SIS	117	1	27	0.230769	89	0.760684	62		0		0			0		0		62	52.9915
RB16	SIS	108	1	28	0.259259	61	0.564815	33		0		0			0		0		33	30.5556
RB32	SIS	117	1	55	0.470085	90	0.769231	35		0		0			0		0		35	29.9145
RB49	SIS	107	1	25	0.233645	56	0.523364	31		0		0			0		0		31	28.972
RB51	SIS	117	1	55	0.470085	90	0.769231	35		0		0			0		0		35	29.9145
RB69	SIS	118	2	18	0.152542	54	0.457627	36	60	0.508475	87	0.737288	27		0		0		63	53.3898
rv5	SIS	132	1	53	0.401515	104	0.787879	51		0		0			0		0		51	38.6364
S16	SIS	115	1	22	0.191304	58	0.504348	36		0		0			0		0		36	31.3043
Shf125875	SIS	118	2	18	0.152542	54	0.457627	36	60	0.508475	87	0.737288	27		0		0		63	53.3898
Shfl2	SIS	117	1	55	0.470085	91	0.777778	36		0		0			0		0		36	30.7692
Shivani	SIS	141	1	31	0.219858	73	0.51773	42		0		0			0		0		42	29.7872
SP18	SIS	117	1	24	0.205128	81	0.692308	57		0		0			0		0		57	48.7179
SP6	SIS	49	0		0		0			0		0			0		0		0	0
STML-198	SIS	115	1	22	0.191304	58	0.504348	36		0		0			0		0		36	31.3043
T4	SIS	117	1	55	0.470085	91	0.777778	36		0		0			0		0		36	30.7692
T4T	SIS	117	1	55	0.470085	91	0.777778	36		0		0			0		0		36	30.7692
vB_CsaM_GAP161	SIS	108	1	28	0.259259	62	0.574074	34		0		0			0		0		34	31.4815
vB_CsaM_GAP31	SIS	134	1	70	0.522388	117	0.873134	47		0		0			0		0		47	35.0746
vB_CsaM_GAP32	SIS	125	0		0		0			0		0			0		0		0	0
vB_EcoM_JS09	SIS	118	2	18	0.152542	54	0.457627	36	60	0.508475	87	0.737288	27		0		0		63	53.3898
vB_EcoM_PhAPEC2	SIS	17	0		0		0			0		0			0		0		0	0
vB_EcoM_VR25	SIS	117	1	24	0.205128	85	0.726496	61		0		0			0		0		61	52.1368
vB_EcoM_VR26	SIS	117	1	24	0.205128	85	0.726496	61		0		0			0		0		61	52.1368
vB_EcoM-FV3	SIS	132	1	53	0.401515	106	0.80303	53		0		0			0		0		53	40.1515
vB_EcoM-VR20	SIS	117	1	24	0.205128	81	0.692308	57		0		0			0		0		57	48.7179
vB_EcoM-VR7	SIS	117	1	24	0.205128	81	0.692308	57		0		0			0		0		57	48.7179
vB_PaeS_PMG1	SIS	122	0		0		0			0		0			0		0		0	0
vB_RleM_P10VF	SIS	114	1	24	0.210526	62	0.54386	38		0		0			0		0		38	33.3333
vB_YenM_TG1	SIS	115	1	21	0.182609	59	0.513043	38		0		0			0		0		38	33.0435
VH7D	SIS	127	1	24	0.188976	101	0.795276	77		0		0			0		0		77	60.6299
VP3	SIS	47	0		0		0			0		0			0		0		0	0
wV7	SIS	117	1	55	0.470085	91	0.777778	36		0		0			0		0		36	30.7692

## Sheet: osp (b)
Name	Class	Length	No. of predicted coils	First predicted region start	Normalized start for first region	First predicted region end	Normalized end for first region	Length of the first predicted region	Second predicted region start	Normalized start for second region	Second predicted region end	Normalized end for second region	Length of the second predicted region	Third predicted region start	Normalized start for third region	Third predicted region end	Normalized end for third region	Length of the third predicted region	Overall length of predicted coil region	Percentage of residues in coils
21	EOS	60	0		0		0			0		0			0		0		0	0
2851	EOS	61	0		0		0			0		0			0		0		0	0
13a	EOS	66	0		0		0			0		0			0		0		0	0
1720a-02	EOS	61	0		0		0			0		0			0		0		0	0
285P	EOS	57	0		0		0			0		0			0		0		0	0
933W	EOS	61	0		0		0			0		0			0		0		0	0
B3	EOS	102	0		0		0			0		0			0		0		0	0
BA14	EOS	84	0		0		0			0		0			0		0		0	0
Bcep176	EOS	87	0		0		0			0		0			0		0		0	0
Bcep22	EOS	73	0		0		0			0		0			0		0		0	0
BcepB1A	EOS	67	0		0		0			0		0			0		0		0	0
BcepC6B	EOS	87	0		0		0			0		0			0		0		0	0
BcepIL02	EOS	71	0		0		0			0		0			0		0		0	0
BcepMigl	EOS	71	0		0		0			0		0			0		0		0	0
BcepMu	EOS	84	0		0		0			0		0			0		0		0	0
Berlin	EOS	67	0		0		0			0		0			0		0		0	0
Bp4	EOS	87	0		0		0			0		0			0		0		0	0
BP-4795	EOS	61	0		0		0			0		0			0		0		0	0
c341	EOS	61	0		0		0			0		0			0		0		0	0
cdtI	EOS	61	0		0		0			0		0			0		0		0	0
Cr30	EOS	74	0		0		0			0		0			0		0		0	0
CR44b	EOS	74	0		0		0			0		0			0		0		0	0
CR8	EOS	85	0		0		0			0		0			0		0		0	0
CUS-3	EOS	61	0		0		0			0		0			0		0		0	0
DC1	EOS	73	0		0		0			0		0			0		0		0	0
E1	EOS	88	0		0		0			0		0			0		0		0	0
EC1-UPM	EOS	75	0		0		0			0		0			0		0		0	0
ECML-117	EOS	75	0		0		0			0		0			0		0		0	0
EcoDS1	EOS	76	0		0		0			0		0			0		0		0	0
EcP1	EOS	67	0		0		0			0		0			0		0		0	0
eiAU-183	EOS	88	0		0		0			0		0			0		0		0	0
ENT39118	EOS	67	0		0		0			0		0			0		0		0	0
epsilon15	EOS	91	0		0		0			0		0			0		0		0	0
epsilon34	EOS	61	0		0		0			0		0			0		0		0	0
ES18	EOS	62	0		0		0			0		0			0		0		0	0
ES2	EOS	59	0		0		0			0		0			0		0		0	0
Eta	EOS	57	0		0		0			0		0			0		0		0	0
F10	EOS	65	0		0		0			0		0			0		0		0	0
F116	EOS	67	0		0		0			0		0			0		0		0	0
Fels-1	EOS	62	0		0		0			0		0			0		0		0	0
FSL_SP-016	EOS	68	0		0		0			0		0			0		0		0	0
FSL_SP-058	EOS	71	0		0		0			0		0			0		0		0	0
FSL_SP-076	EOS	71	0		0		0			0		0			0		0		0	0
gh-1	EOS	84	0		0		0			0		0			0		0		0	0
Gifsy-1	EOS	70	0		0		0			0		0			0		0		0	0
Gifsy-2	EOS	62	0		0		0			0		0			0		0		0	0
H-19B	EOS	61	0		0		0			0		0			0		0		0	0
HK106	EOS	61	0		0		0			0		0			0		0		0	0
HK140	EOS	61	0		0		0			0		0			0		0		0	0
Hk022	EOS	61	0		0		0			0		0			0		0		0	0
HK225	EOS	48	0		0		0			0		0			0		0		0	0
HK446	EOS	61	0		0		0			0		0			0		0		0	0
HK542	EOS	61	0		0		0			0		0			0		0		0	0
HK620	EOS	68	0		0		0			0		0			0		0		0	0
HK633	EOS	61	0		0		0			0		0			0		0		0	0
HK75	EOS	61	0		0		0			0		0			0		0		0	0
HK97	EOS	61	0		0		0			0		0			0		0		0	0
IME15	EOS	50	0		0		0			0		0			0		0		0	0
JBD18	EOS	102	0		0		0			0		0			0		0		0	0
JBD25	EOS	91	0		0		0			0		0			0		0		0	0
JBD67	EOS	102	0		0		0			0		0			0		0		0	0
JWAlpha	EOS	76	0		0		0			0		0			0		0		0	0
JWDelta	EOS	76	0		0		0			0		0			0		0		0	0
K11	EOS	84	0		0		0			0		0			0		0		0	0
K1F	EOS	75	0		0		0			0		0			0		0		0	0
K30	EOS	67	0		0		0			0		0			0		0		0	0
KBNP21	EOS	95	0		0		0			0		0			0		0		0	0
KP32	EOS	68	0		0		0			0		0			0		0		0	0
KS5	EOS	64	0		0		0			0		0			0		0		0	0
KS9	EOS	87	0		0		0			0		0			0		0		0	0
Kvp1	EOS	84	0		0		0			0		0			0		0		0	0
lambda	EOS	60	0		0		0			0		0			0		0		0	0
LIT1	EOS	78	0		0		0			0		0			0		0		0	0
Luz7	EOS	78	0		0		0			0		0			0		0		0	0
M6	EOS	88	0		0		0			0		0			0		0		0	0
mEp213	EOS	61	0		0		0			0		0			0		0		0	0
mEP234	EOS	61	0		0		0			0		0			0		0		0	0
mEp235	EOS	61	0		0		0			0		0			0		0		0	0
mEp237	EOS	48	0		0		0			0		0			0		0		0	0
mEp460	EOS	68	0		0		0			0		0			0		0		0	0
mEPX1	EOS	61	0		0		0			0		0			0		0		0	0
mEpX2	EOS	61	0		0		0			0		0			0		0		0	0
Min27	EOS	61	0		0		0			0		0			0		0		0	0
MmP1	EOS	92	0		0		0			0		0			0		0		0	0
MP1412	EOS	66	0		0		0			0		0			0		0		0	0
N15	EOS	84	0		0		0			0		0			0		0		0	0
N4	EOS	87	0		0		0			0		0			0		0		0	0
P13374	EOS	61	0		0		0			0		0			0		0		0	0
P22	EOS	61	0		0		0			0		0			0		0		0	0
PE3-1	EOS	72	0		0		0			0		0			0		0		0	0
PEp14	EOS	100	0		0		0			0		0			0		0		0	0
phi1026b	EOS	74	0		0		0			0		0			0		0		0	0
phi15	EOS	74	0		0		0			0		0			0		0		0	0
phi644-2	EOS	74	0		0		0			0		0			0		0		0	0
phi80	EOS	61	0		0		0			0		0			0		0		0	0
phiE255	EOS	74	0		0		0			0		0			0		0		0	0
PhiES15	EOS	67	0		0		0			0		0			0		0		0	0
phiEt88	EOS	66	0		0		0			0		0			0		0		0	0
phiIBB-PF7A	EOS	74	0		0		0			0		0			0		0		0	0
phiPLPE	EOS	63	0		0		0			0		0			0		0		0	0
phiPSA1	EOS	79	0		0		0			0		0			0		0		0	0
phiPSA2	EOS	60	0		0		0			0		0			0		0		0	0
phiRSA1	EOS	64	0		0		0			0		0			0		0		0	0
Phi-S1	EOS	66	0		0		0			0		0			0		0		0	0
phiSG1	EOS	62	0		0		0			0		0			0		0		0	0
phiSG-JL2	EOS	84	0		0		0			0		0			0		0		0	0
phiV10	EOS	91	0		0		0			0		0			0		0		0	0
phiW-14	EOS	65	0		0		0			0		0			0		0		0	0
phiYeO3-12	EOS	84	0		0		0			0		0			0		0		0	0
POCJ13	EOS	61	0		0		0			0		0			0		0		0	0
Pollock	EOS	72	0		0		0			0		0			0		0		0	0
PPpW-3	EOS	80	0		0		0			0		0			0		0		0	0
PPpW-4	EOS	83	0		0		0			0		0			0		0		0	0
PS34	EOS	61	0		0		0			0		0			0		0		0	0
pSb-1	EOS	87	0		0		0			0		0			0		0		0	0
pSG3	EOS	65	0		0		0			0		0			0		0		0	0
PY54	EOS	69	0		0		0			0		0			0		0		0	0
RG-2014	EOS	73	0		0		0			0		0			0		0		0	0
RSK1	EOS	93	0		0		0			0		0			0		0		0	0
RSY1	EOS	65	0		0		0			0		0			0		0		0	0
S1	EOS	67	0		0		0			0		0			0		0		0	0
SE1	EOS	68	0		0		0			0		0			0		0		0	0
Sf101	EOS	61	0		0		0			0		0			0		0		0	0
sf6	EOS	61	0		0		0			0		0			0		0		0	0
SfI	EOS	63	0		0		0			0		0			0		0		0	0
Smp131	EOS	65	0		0		0			0		0			0		0		0	0
SPC32N	EOS	91	0		0		0			0		0			0		0		0	0
SPN3UB	EOS	68	0		0		0			0		0			0		0		0	0
spn9CC	EOS	68	0		0		0			0		0			0		0		0	0
ST160	EOS	61	0		0		0			0		0			0		0		0	0
ST64b	EOS	62	0		0		0			0		0			0		0		0	0
Stx2-I	EOS	61	0		0		0			0		0			0		0		0	0
T3	EOS	83	0		0		0			0		0			0		0		0	0
T7	EOS	83	0		0		0			0		0			0		0		0	0
TL-2011b	EOS	91	0		0		0			0		0			0		0		0	0
TL-2011c	EOS	61	0		0		0			0		0			0		0		0	0
vB_EamP-L1	EOS	84	0		0		0			0		0			0		0		0	0
vB_EamP-S6	EOS	86	0		0		0			0		0			0		0		0	0
vB_EcoM_ECO1230-10	EOS	96	0		0		0			0		0			0		0		0	0
vB_EcoP_G7C	EOS	87	0		0		0			0		0			0		0		0	0
vB_EcoP_PhAPEC5	EOS	87	0		0		0			0		0			0		0		0	0
vB_EcoP_PhAPEC7	EOS	87	0		0		0			0		0			0		0		0	0
vB_PaeP_C2-10_Ab09	EOS	78	0		0		0			0		0			0		0		0	0
vB_PaeP_Tr60_Ab31	EOS	64	0		0		0			0		0			0		0		0	0
vB_SemP_Emek	EOS	61	0		0		0			0		0			0		0		0	0
vB_SosS_Oslo	EOS	68	0		0		0			0		0			0		0		0	0
vB_YenP_AP5	EOS	57	0		0		0			0		0			0		0		0	0
Vi06	EOS	83	0		0		0			0		0			0		0		0	0
VT2-Sakai	EOS	61	0		0		0			0		0			0		0		0	0
Xfas53	EOS	73	0		0		0			0		0			0		0		0	0
Yepe2	EOS	67	0		0		0			0		0			0		0		0	0
Yep-phi	EOS	67	0		0		0			0		0			0		0		0	0
YpsP-G	EOS	66	0		0		0			0		0			0		0		0	0
YuA	EOS	66	0		0		0			0		0			0		0		0	0
YYZ-2008	EOS	61	0		0		0			0		0			0		0		0	0
ZF40	EOS	61	0		0		0			0		0			0		0		0	0
73	OOS	93	0		0		0			0		0			0		0		0	0
119X	OOS	98	0		0		0			0		0			0		0		0	0
201phi2-1	OOS	127	0		0		0			0		0			0		0		0	0
7-11	OOS	92	0		0		0			0		0			0		0		0	0
9g	OOS	114	0		0		0			0		0			0		0		0	0
9NA	OOS	82	0		0		0			0		0			0		0		0	0
Aaphi23a	OOS	93	0		0		0			0		0			0		0		0	0
AF	OOS	67	0		0		0			0		0			0		0		0	0
APSE-1	OOS	109	1	79	0.724771	106	0.972477	27		0		0			0		0		27	24.7706
APSE-2	OOS	109	1	79	0.724771	106	0.972477	27		0		0			0		0		27	24.7706
Bcep1	OOS	106	0		0		0			0		0			0		0		0	0
Bcep43	OOS	106	0		0		0			0		0			0		0		0	0
BcepGomr	OOS	90	0		0		0			0		0			0		0		0	0
BcepNazgul	OOS	98	0		0		0			0		0			0		0		0	0
BcepNY3	OOS	106	0		0		0			0		0			0		0		0	0
Bf7	OOS	77	0		0		0			0		0			0		0		0	0
Bk	OOS	73	0		0		0			0		0			0		0		0	0
bV_EcoS_AKFV33	OOS	117	0		0		0			0		0			0		0		0	0
CCrColossus	OOS	126	0		0		0			0		0			0		0		0	0
CCrKarma	OOS	129	0		0		0			0		0			0		0		0	0
CcrMagneto	OOS	129	0		0		0			0		0			0		0		0	0
CcrRogue	OOS	128	0		0		0			0		0			0		0		0	0
CcrSwift	OOS	129	0		0		0			0		0			0		0		0	0
Cd1	OOS	86	0		0		0			0		0			0		0		0	0
Chi	OOS	67	0		0		0			0		0			0		0		0	0
CP1	OOS	101	0		0		0			0		0			0		0		0	0
CP30A	OOS	71	0		0		0			0		0			0		0		0	0
CP8	OOS	72	0		0		0			0		0			0		0		0	0
CPX	OOS	72	0		0		0			0		0			0		0		0	0
D108	OOS	112	0		0		0			0		0			0		0		0	0
D3112	OOS	84	0		0		0			0		0			0		0		0	0
DFL12phi1	OOS	96	0		0		0			0		0			0		0		0	0
DT57C	OOS	117	0		0		0			0		0			0		0		0	0
Ea35-70	OOS	167	1	129	0.772455	156	0.934132	27		0		0			0		0		27	16.1677
EC6	OOS	89	0		0		0			0		0			0		0		0	0
EK99P-1	OOS	76	0		0		0			0		0			0		0		0	0
EL	OOS	149	1	35	0.234899	63	0.422819	28		0		0			0		0		28	18.7919
Enc34	OOS	68	0		0		0			0		0			0		0		0	0
ENT47670	OOS	97	0		0		0			0		0			0		0		0	0
ENT90	OOS	106	0		0		0			0		0			0		0		0	0
EP23	OOS	76	0		0		0			0		0			0		0		0	0
EPS7	OOS	117	0		0		0			0		0			0		0		0	0
ESSI-2	OOS	99	0		0		0			0		0			0		0		0	0
Felix01	OOS	89	0		0		0			0		0			0		0		0	0
Fels-2	OOS	94	0		0		0			0		0			0		0		0	0
fiAA91-ss	OOS	96	1	51	0.53125	78	0.8125	27		0		0			0		0		27	28.125
FSL_SP-010	OOS	89	0		0		0			0		0			0		0		0	0
FSL_SP-062	OOS	82	0		0		0			0		0			0		0		0	0
FSL_SP-088	OOS	67	0		0		0			0		0			0		0		0	0
FSL_SP-101	OOS	87	0		0		0			0		0			0		0		0	0
FSL_SP-107	OOS	89	0		0		0			0		0			0		0		0	0
FSL_SP-124	OOS	67	0		0		0			0		0			0		0		0	0
HK578	OOS	76	0		0		0			0		0			0		0		0	0
HK639	OOS	75	0		0		0			0		0			0		0		0	0
HP1	OOS	88	0		0		0			0		0			0		0		0	0
HP2	OOS	90	0		0		0			0		0			0		0		0	0
iEPS5	OOS	67	0		0		0			0		0			0		0		0	0
JBD24	OOS	84	0		0		0			0		0			0		0		0	0
JBD26	OOS	84	0		0		0			0		0			0		0		0	0
JBD30	OOS	84	0		0		0			0		0			0		0		0	0
JBD5	OOS	84	0		0		0			0		0			0		0		0	0
JD024	OOS	84	0		0		0			0		0			0		0		0	0
Jenny_12G5	OOS	65	0		0		0			0		0			0		0		0	0
Jersey	OOS	87	0		0		0			0		0			0		0		0	0
JG004	OOS	93	0		0		0			0		0			0		0		0	0
JH2	OOS	89	0		0		0			0		0			0		0		0	0
JL1	OOS	76	0		0		0			0		0			0		0		0	0
K1G	OOS	87	0		0		0			0		0			0		0		0	0
K1H	OOS	87	0		0		0			0		0			0		0		0	0
K1ind1	OOS	87	0		0		0			0		0			0		0		0	0
K1ind3	OOS	87	0		0		0			0		0			0		0		0	0
Kappa	OOS	192	0		0		0			0		0			0		0		0	0
KBNP135	OOS	86	0		0		0			0		0			0		0		0	0
KBNP1711	OOS	86	0		0		0			0		0			0		0		0	0
KL1	OOS	87	0		0		0			0		0			0		0		0	0
KL3	OOS	94	0		0		0			0		0			0		0		0	0
KPP23	OOS	120	0		0		0			0		0			0		0		0	0
Kpp25	OOS	91	0		0		0			0		0			0		0		0	0
KS10	OOS	97	0		0		0			0		0			0		0		0	0
KS14	OOS	92	0		0		0			0		0			0		0		0	0
KVP40	OOS	118	0		0		0			0		0			0		0		0	0
L13	OOS	87	0		0		0			0		0			0		0		0	0
L-413C	OOS	96	0		0		0			0		0			0		0		0	0
LKA1	OOS	65	0		0		0			0		0			0		0		0	0
LKD16	OOS	66	0		0		0			0		0			0		0		0	0
LPB1	OOS	84	0		0		0			0		0			0		0		0	0
Luz19	OOS	66	0		0		0			0		0			0		0		0	0
mEP390	OOS	75	0		0		0			0		0			0		0		0	0
Moogle	OOS	89	0		0		0			0		0			0		0		0	0
MP22	OOS	84	0		0		0			0		0			0		0		0	0
MPK6	OOS	66	0		0		0			0		0			0		0		0	0
MPK7	OOS	66	0		0		0			0		0			0		0		0	0
MSW-3	OOS	85	0		0		0			0		0			0		0		0	0
Mu	OOS	112	0		0		0			0		0			0		0		0	0
Mushroom	OOS	89	0		0		0			0		0			0		0		0	0
My1	OOS	117	0		0		0			0		0			0		0		0	0
NCTC12673	OOS	71	0		0		0			0		0			0		0		0	0
NJ01	OOS	86	0		0		0			0		0			0		0		0	0
OBP	OOS	157	2	37	0.235669	65	0.414013	28	105	0.66879	149	0.949045	44		0		0		72	45.8599
OP1	OOS	99	0		0		0			0		0			0		0		0	0
OP2	OOS	96	0		0		0			0		0			0		0		0	0
P1	OOS	110	0		0		0			0		0			0		0		0	0
P2	OOS	96	0		0		0			0		0			0		0		0	0
PAK_P1	OOS	93	0		0		0			0		0			0		0		0	0
PAK_P5	OOS	97	0		0		0			0		0			0		0		0	0
PAP2	OOS	98	0		0		0			0		0			0		0		0	0
Paz	OOS	90	0		0		0			0		0			0		0		0	0
PBC5	OOS	93	0		0		0			0		0			0		0		0	0
PEi2	OOS	85	0		0		0			0		0			0		0		0	0
phAPEC8	OOS	114	0		0		0			0		0			0		0		0	0
PhiO18P	OOS	99	0		0		0			0		0			0		0		0	0
phi2	OOS	71	0		0		0			0		0			0		0		0	0
phi1402	OOS	127	0		0		0			0		0			0		0		0	0
phi1422	OOS	109	0		0		0			0		0			0		0		0	0
phi80-18	OOS	97	0		0		0			0		0			0		0		0	0
phi92	OOS	109	0		0		0			0		0			0		0		0	0
phiAS7	OOS	64	0		0		0			0		0			0		0		0	0
phiCbk	OOS	129	0		0		0			0		0			0		0		0	0
phiCTX	OOS	89	0		0		0			0		0			0		0		0	0
phiE12-2	OOS	91	0		0		0			0		0			0		0		0	0
phiE202	OOS	91	0		0		0			0		0			0		0		0	0
phiEA100	OOS	85	0		0		0			0		0			0		0		0	0
phiEa104	OOS	91	0		0		0			0		0			0		0		0	0
PhiEco32	OOS	86	0		0		0			0		0			0		0		0	0
phiEcoM-GJ1	OOS	69	0		0		0			0		0			0		0		0	0
phiHSIC	OOS	64	0		0		0			0		0			0		0		0	0
phiJL001	OOS	77	0		0		0			0		0			0		0		0	0
phikF77	OOS	66	0		0		0			0		0			0		0		0	0
phiKMV	OOS	66	0		0		0			0		0			0		0		0	0
phiKZ	OOS	120	0		0		0			0		0			0		0		0	0
phiL7	OOS	100	0		0		0			0		0			0		0		0	0
phi1M2-2	OOS	69	0		0		0			0		0			0		0		0	0
phiMHaA1	OOS	97	0		0		0			0		0			0		0		0	0
PhiPsa374	OOS	66	0		0		0			0		0			0		0		0	0
phiR8-01	OOS	92	0		0		0			0		0			0		0		0	0
PM1	OOS	91	0		0		0			0		0			0		0		0	0
PR3(tecti)	OOS	91	0		0		0			0		0			0		0		0	0
PR4(tecti)	OOS	90	0		0		0			0		0			0		0		0	0
PR5(tecti)	OOS	90	0		0		0			0		0			0		0		0	0
PR772(tecti)	OOS	90	0		0		0			0		0			0		0		0	0
Prado	OOS	96	0		0		0			0		0			0		0		0	0
PRD1(tecti)	OOS	90	0		0		0			0		0			0		0		0	0
Presley	OOS	99	0		0		0			0		0			0		0		0	0
PsP3	OOS	96	0		0		0			0		0			0		0		0	0
PT2	OOS	66	0		0		0			0		0			0		0		0	0
PY100	OOS	76	0		0		0			0		0			0		0		0	0
pYD38-A	OOS	81	0		0		0			0		0			0		0		0	0
pYD38-B	OOS	65	0		0		0			0		0			0		0		0	0
RDJL_Phi_1	OOS	133	0		0		0			0		0			0		0		0	0
RE-2010	OOS	96	0		0		0			0		0			0		0		0	0
Redjac	OOS	66	0		0		0			0		0			0		0		0	0
RSB1	OOS	90	0		0		0			0		0			0		0		0	0
RSB3	OOS	92	0		0		0			0		0			0		0		0	0
RSJ2	OOS	85	0		0		0			0		0			0		0		0	0
SE2	OOS	87	0		0		0			0		0			0		0		0	0
SETP13	OOS	93	0		0		0			0		0			0		0		0	0
SETP3	OOS	87	0		0		0			0		0			0		0		0	0
SETP7	OOS	93	0		0		0			0		0			0		0		0	0
SfIV	OOS	93	0		0		0			0		0			0		0		0	0
SfV	OOS	112	0		0		0			0		0			0		0		0	0
SO-1	OOS	76	0		0		0			0		0			0		0		0	0
SPC35	OOS	117	0		0		0			0		0			0		0		0	0
SS3e	OOS	87	0		0		0			0		0			0		0		0	0
SSL-2009a	OOS	76	0		0		0			0		0			0		0		0	0
SSU5	OOS	76	0		0		0			0		0			0		0		0	0
ST79	OOS	97	0		0		0			0		0			0		0		0	0
Stitch	OOS	117	0		0		0			0		0			0		0		0	0
SuMu	OOS	76	0		0		0			0		0			0		0		0	0
T5	OOS	117	0		0		0			0		0			0		0		0	0
UAB_phi78	OOS	61	0		0		0			0		0			0		0		0	0
vB_AsaM-56	OOS	82	0		0		0			0		0			0		0		0	0
vB_CsaP_GAP52	OOS	89	0		0		0			0		0			0		0		0	0
vB_CskP_GAP227	OOS	94	0		0		0			0		0			0		0		0	0
vB_EamM-M7	OOS	91	0		0		0			0		0			0		0		0	0
vB_EamM-Y2	OOS	79	0		0		0			0		0			0		0		0	0
vB_EcoS_FFH1	OOS	117	0		0		0			0		0			0		0		0	0
vB_Pae-Kakheti25	OOS	93	0		0		0			0		0			0		0		0	0
vB_PaeS_SCH_Ab26	OOS	93	0		0		0			0		0			0		0		0	0
vB_RglS_P106B	OOS	72	0		0		0			0		0			0		0		0	0
vB_RleM_PPF1	OOS	92	0		0		0			0		0			0		0		0	0
vB_RleS_L338C	OOS	92	0		0		0			0		0			0		0		0	0
vB_SenS_AG11	OOS	87	0		0		0			0		0			0		0		0	0
vB_SenS-Ent1	OOS	87	0		0		0			0		0			0		0		0	0
vB_VpaS_MAR10	OOS	85	0		0		0			0		0			0		0		0	0
vB_XveM_DIBBI	OOS	103	0		0		0			0		0			0		0		0	0
VPUSM_8	OOS	100	0		0		0			0		0			0		0		0	0
Wphi	OOS	96	0		0		0			0		0			0		0		0	0
WV8	OOS	89	0		0		0			0		0			0		0		0	0
Xop411	OOS	99	0		0		0			0		0			0		0		0	0
Xp10	OOS	99	0		0		0			0		0			0		0		0	0
Xp15	OOS	125	0		0		0			0		0			0		0		0	0
25	SOS	79	0		0		0			0		0			0		0		0	0
31	SOS	82	0		0		0			0		0			0		0		0	0
65	SOS	98	0		0		0			0		0			0		0		0	0
133	SOS	94	0		0		0			0		0			0		0		0	0
121Q	SOS	102	0		0		0			0		0			0		0		0	0
1M3-16	SOS	82	0		0		0			0		0			0		0		0	0
2_JES-2013	SOS	95	0		0		0			0		0			0		0		0	0
44RR2.8t	SOS	82	0		0		0			0		0			0		0		0	0
4MG	SOS	96	0		0		0			0		0			0		0		0	0
Ac42	SOS	100	0		0		0			0		0			0		0		0	0
Acj9	SOS	95	0		0		0			0		0			0		0		0	0
Aeh1	SOS	96	0		0		0			0		0			0		0		0	0
Aes508	SOS	79	0		0		0			0		0			0		0		0	0
AH2	SOS	76	0		0		0			0		0			0		0		0	0
Av-05	SOS	97	0		0		0			0		0			0		0		0	0
B40-8	SOS	138	0		0		0			0		0			0		0		0	0
BcepF1	SOS	57	0		0		0			0		0			0		0		0	0
Bp7	SOS	96	0		0		0			0		0			0		0		0	0
CC2	SOS	99	0		0		0			0		0			0		0		0	0
CC31	SOS	100	0		0		0			0		0			0		0		0	0
CP21	SOS	92	0		0		0			0		0			0		0		0	0
CP220	SOS	92	0		0		0			0		0			0		0		0	0
CPt10	SOS	91	0		0		0			0		0			0		0		0	0
CR3	SOS	104	0		0		0			0		0			0		0		0	0
CR5	SOS	148	0		0		0			0		0			0		0		0	0
CR9	SOS	104	0		0		0			0		0			0		0		0	0
D3	SOS	86	0		0		0			0		0			0		0		0	0
e11-2	SOS	99	0		0		0			0		0			0		0		0	0
ECML-134	SOS	99	0		0		0			0		0			0		0		0	0
EE36P1	SOS	96	0		0		0			0		0			0		0		0	0
F108	SOS	45	0		0		0			0		0			0		0		0	0
FSL_SP-031	SOS	79	0		0		0			0		0			0		0		0	0
hx01	SOS	96	0		0		0			0		0			0		0		0	0
ICP3_2007_A	SOS	65	0		0		0			0		0			0		0		0	0
ime08	SOS	96	0		0		0			0		0			0		0		0	0
JD001	SOS	78	0		0		0			0		0			0		0		0	0
JS10	SOS	96	0		0		0			0		0			0		0		0	0
JS98	SOS	96	0		0		0			0		0			0		0		0	0
JSE	SOS	150	0		0		0			0		0			0		0		0	0
K1-5	SOS	69	0		0		0			0		0			0		0		0	0
K1E	SOS	69	0		0		0			0		0			0		0		0	0
KP15	SOS	104	0		0		0			0		0			0		0		0	0
Lw1	SOS	108	0		0		0			0		0			0		0		0	0
Marshall	SOS	108	0		0		0			0		0			0		0		0	0
Miller	SOS	108	0		0		0			0		0			0		0		0	0
Moon	SOS	101	0		0		0			0		0			0		0		0	0
nt-1	SOS	122	0		0		0			0		0			0		0		0	0
PAJU2	SOS	87	0		0		0			0		0			0		0		0	0
Pf-WMP3	SOS	78	0		0		0			0		0			0		0		0	0
PG7	SOS	100	0		0		0			0		0			0		0		0	0
phage_7-7-1	SOS	76	0		0		0			0		0			0		0		0	0
phi_3	SOS	94	0		0		0			0		0			0		0		0	0
Phi1	SOS	150	0		0		0			0		0			0		0		0	0
phi297	SOS	109	0		0		0			0		0			0		0		0	0
phiAS5	SOS	105	0		0		0			0		0			0		0		0	0
phiD1	SOS	99	0		0		0			0		0			0		0		0	0
PhiKO2	SOS	82	0		0		0			0		0			0		0		0	0
PhiP27	SOS	51	0		0		0			0		0			0		0		0	0
phi-pp2	SOS	109	0		0		0			0		0			0		0		0	0
phiR1-37	SOS	120	0		0		0			0		0			0		0		0	0
phiR1-RT	SOS	97	0		0		0			0		0			0		0		0	0
phiR201	SOS	117	0		0		0			0		0			0		0		0	0
phiTE	SOS	104	0		0		0			0		0			0		0		0	0
PS2	SOS	96	0		0		0			0		0			0		0		0	0
pVp-1	SOS	97	0		0		0			0		0			0		0		0	0
PVP-SE1	SOS	96	0		0		0			0		0			0		0		0	0
PX29	SOS	97	0		0		0			0		0			0		0		0	0
RB14	SOS	99	0		0		0			0		0			0		0		0	0
RB16	SOS	108	0		0		0			0		0			0		0		0	0
RB32	SOS	99	0		0		0			0		0			0		0		0	0
RB49	SOS	150	0		0		0			0		0			0		0		0	0
RB51	SOS	99	0		0		0			0		0			0		0		0	0
RB69	SOS	96	0		0		0			0		0			0		0		0	0
rv5	SOS	95	0		0		0			0		0			0		0		0	0
S16	SOS	96	0		0		0			0		0			0		0		0	0
Shf125875	SOS	96	0		0		0			0		0			0		0		0	0
Shfl2	SOS	99	0		0		0			0		0			0		0		0	0
Shivani	SOS	117	0		0		0			0		0			0		0		0	0
SP18	SOS	96	0		0		0			0		0			0		0		0	0
SP6	SOS	69	0		0		0			0		0			0		0		0	0
STML-198	SOS	96	0		0		0			0		0			0		0		0	0
T4T	SOS	99	0		0		0			0		0			0		0		0	0
vB_CsaM_GAP161	SOS	105	0		0		0			0		0			0		0		0	0
vB_CsaM_GAP31	SOS	96	0		0		0			0		0			0		0		0	0
vB_CsaM_GAP32	SOS	103	0		0		0			0		0			0		0		0	0
vB_EcoM_JS09	SOS	96	0		0		0			0		0			0		0		0	0
vB_EcoM_PhAPEC2	SOS	96	0		0		0			0		0			0		0		0	0
vB_EcoM_VR25	SOS	97	0		0		0			0		0			0		0		0	0
vB_EcoM_VR26	SOS	96	0		0		0			0		0			0		0		0	0
vB_EcoM-FV3	SOS	95	0		0		0			0		0			0		0		0	0
vB_EcoM-VR20	SOS	96	0		0		0			0		0			0		0		0	0
vB_EcoM-VR7	SOS	96	0		0		0			0		0			0		0		0	0
vB_PaeS_PMG1	SOS	86	0		0		0			0		0			0		0		0	0
vB_RleM_P10VF	SOS	105	0		0		0			0		0			0		0		0	0
vB_YenM_TG1	SOS	97	0		0		0			0		0			0		0		0	0
VH7D	SOS	109	0		0		0			0		0			0		0		0	0
VP3	SOS	69	0		0		0			0		0			0		0		0	0
wV7	SOS	99	0		0		0			0		0			0		0		0	0

## Sheet: usp (c)
Name	Class	Length	No. of predicted coils	First predicted region start	Normalized start for first region	First predicted region end	Normalized end for first region	Length of the first predicted region	Second predicted region start	Normalized start for second region	Second predicted region end	Normalized end for second region	Length of the second predicted region	Third predicted region start	Normalized start for third region	Third predicted region end	Normalized end for third region	Length of the third predicted region	Overall length of predicted coil region	Percentage of residues in coils
phi10:1	USP	157	1	91	0.579618	119	0.757962	28		0		0			0		0		28	17.8344
phi13:2	USP	122	0		0		0			0		0			0		0		0	0
phi19:1	USP	157	1	91	0.579618	120	0.764331	29		0		0			0		0		29	18.4713
phi18:3	USP	122	0		0		0			0		0			0		0		0	0
phi47:1	USP	122	1	64	0.52459	91	0.745902	27		0		0			0		0		27	22.1311
1513	USP	141	0		0		0			0		0			0		0		0	0
11b	USP	154	0		0		0			0		0			0		0		0	0
14-1	USP	133	0		0		0			0		0			0		0		0	0
9A	USP	161	1	39	0.242236	69	0.428571	30		0		0			0		0		30	18.6335
bV_EcoS_AHP42	USP	134	0		0		0			0		0			0		0		0	0
bV_EcoS_AHS24	USP	134	0		0		0			0		0			0		0		0	0
bV_EcoS_AKS96	USP	134	0		0		0			0		0			0		0		0	0
CHOED	USP	124	0		0		0			0		0			0		0		0	0
CW02	USP	128	0		0		0			0		0			0		0		0	0
e4/1c	USP	134	0		0		0			0		0			0		0		0	0
F19	USP	134	0		0		0			0		0			0		0		0	0
F20	USP	141	0		0		0			0		0			0		0		0	0
F8	USP	133	0		0		0			0		0			0		0		0	0
FCL-2	USP	127	0		0		0			0		0			0		0		0	0
FSL SP-126	USP	134	0		0		0			0		0			0		0		0	0
ICP2_2013_A_Haiti	USP	126	0		0		0			0		0			0		0		0	0
J8-65	USP	163	0		0		0			0		0			0		0		0	0
JG024	USP	133	0		0		0			0		0			0		0		0	0
JK06	USP	134	0		0		0			0		0			0		0		0	0
KP34	USP	134	0		0		0			0		0			0		0		0	0
KP36	USP	141	0		0		0			0		0			0		0		0	0
KPP12	USP	132	0		0		0			0		0			0		0		0	0
LBL3	USP	132	0		0		0			0		0			0		0		0	0
LIMELIGHT	USP	136	0		0		0			0		0			0		0		0	0
limezero	USP	188	0		0		0			0		0			0		0		0	0
lma2	USP	132	0		0		0			0		0			0		0		0	0
NH4	USP	132	0		0		0			0		0			0		0		0	0
NTUH-K2044-K1-1	USP	134	0		0		0			0		0			0		0		0	0
P12053L	USP	115	0		0		0			0		0			0		0		0	0
PB1	USP	144	0		0		0			0		0			0		0		0	0
phi12:1	USP	143	1	85	0.594406	117	0.818182	32		0		0			0		0		32	22.3776
phi17:1	USP	143	0		0		0			0		0			0		0		0	0
phi18:1	USP	143	0		0		0			0		0			0		0		0	0
phiEB49	USP	134	0		0		0			0		0			0		0		0	0
phiJLA23	USP	134	0		0		0			0		0			0		0		0	0
phiKDA1	USP	137	0		0		0			0		0			0		0		0	0
pSf-1	USP	138	0		0		0			0		0			0		0		0	0
pSf-2	USP	133	0		0		0			0		0			0		0		0	0
RAP44	USP	192	1	113	0.588542	148	0.770833	35		0		0			0		0		35	18.2292
RTP	USP	129	0		0		0			0		0			0		0		0	0
Shfl1	USP	133	0		0		0			0		0			0		0		0	0
SIO1	USP	112	0		0		0			0		0			0		0		0	0
SN	USP	132	0		0		0			0		0			0		0		0	0
Stevie	USP	129	0		0		0			0		0			0		0		0	0
T1	USP	133	0		0		0			0		0			0		0		0	0
TLS	USP	129	0		0		0			0		0			0		0		0	0
vB_EcoS_ACG-M12	USP	129	0		0		0			0		0			0		0		0	0
vB_PaeM_PAO1Ab27	USP	132	0		0		0			0		0			0		0		0	0
VpV262	USP	132	0		0		0			0		0			0		0		0	0
