# Supplementary material for: Phage spanins: diversity, topological dynamics and gene convergence
Source: BMC Bioinformatics. 2018 Sep 15;19:326. doi: 10.1186/s12859-018-2342-8 (PMC6139136; doi:10.1186/s12859-018-2342-8)
Supplement: Supplementary file 5 — Table S4. A table showing different information about gene arrangement of o-spanin with respect to i-spanin for the embedded, overlapped and separated spanins. (XLSX 124 kb) [file 12859_2018_2342_MOESM5_ESM.xlsx]

## Sheet: Table 2-Lengths and overlaps
							Embedded		Overlapped	Separated
SeqID	Class	Strand	i-spanin Start	i-spanin End	o-spanin Start	o-spanin End	Start-Start Dist	End-End Dist	Length of Overlap	Separation	Frame		i-spanin length	Normalized start point for emb o-spanin	Normalized end point for emb o-spanin	Normalized overlap length for overlapped o-spain
21	emb	1	807	1269	1027	1210	220	59			1		462	0.47619	0.872294	NA
Gifsy-1	emb	-1	30405	30879	30443	30656	223	38			2		474	0.470464	0.919831	NA
Gifsy-2	emb	1	17472	17973	17695	17884	223	89			1		501	0.44511	0.822355	NA
phiJL001	ovl	1	371	854	687	1020			167		1		483	NA	NA	0.345756
PS34	emb	1	3763	4201	3962	4148	199	53			1		438	0.454338	0.878995	NA
119X	ovl	1	11655	12042	11872	12169			170		1		387	NA	NA	0.439276
121Q	sep	1	245337	245712	245708	246017				-4	2		375	NA	NA	NA
133	sep	-1	131892	132246	131618	131903				-11	2		354	NA	NA	NA
13a	emb	1	35394	35838	35560	35761	166	77			1		444	0.373874	0.826577	NA
201phi2-1	ovl	1	157983	158441	158266	158649			175		1		458	NA	NA	0.382096
1720a-02	emb	-1	23397	23910	23459	23645	265	62			2		513	0.516569	0.879142	NA
1M3-16	sep	-1	50895	51216	50650	50899				-4	1		321	NA	NA	NA
25	sep	-1	126509	126827	126273	126513				-4	1		318	NA	NA	NA
2851	emb	1	28157	28595	28356	28542	199	53			1		438	0.454338	0.878995	NA
285P	emb	1	35694	36138	35890	36064	196	74			1		444	0.441441	0.833333	NA
2_JES-2013	sep	-1	60505	60904	60221	60509				-4	1		399	NA	NA	NA
31	sep	-1	135210	135528	134965	135214				-4	1		318	NA	NA	NA
44RR2.8t	sep	-1	135445	135763	135200	135449				-4	1		318	NA	NA	NA
4MG	sep	-1	58238	58643	57951	58242				-4	1		405	NA	NA	NA
65	sep	1	126888	127266	127262	127559				-4	2		378	NA	NA	NA
73	ovl	1	1080	1386	1300	1582			86		1		306	NA	NA	0.281046
86	emb	1	6785	7250	7005	7191	220	59			1		465	0.473118	0.873118	NA
933W	emb	1	27576	28041	27796	27982	220	59			1		465	0.473118	0.873118	NA
9g	ovl	1	31131	31632	31318	31663			314		1		501	NA	NA	0.626747
9NA	ovl	1	35136	35535	35371	35620			164		1		399	NA	NA	0.411028
Aaphi23	ovl	1	19522	19855	19766	20048			89		1		333	NA	NA	0.267267
Ac42	sep	-1	139974	140337	139675	139978				-4	1		363	NA	NA	NA
Acj9	sep	-1	74433	74733	74146	74434				-1	1		300	NA	NA	NA
Aeh1	sep	-1	187473	187860	187192	187483				-10	1		387	NA	NA	NA
Aes012	sep	-1	126555	126873	126319	126559				-4	1		318	NA	NA	NA
Aes508	sep	-1	124571	124889	124335	124575				-4	1		318	NA	NA	NA
AF	ovl	1	23722	23971	23894	24098			77		1		249	NA	NA	0.309237
AH2	sep	-1	20276	20588	20033	20264				12	0		312	NA	NA	NA
Akfv33	ovl	-1	22881	23331	22597	22951			70		1		450	NA	NA	0.155556
APSE-1	ovl	1	7919	8309	8127	8457			182		1		390	NA	NA	0.466667
APSE-2	ovl	1	9982	10369	10187	10517			182		1		387	NA	NA	0.470284
AR1	sep	-1	134886	135240	134590	134890				-4	1		354	NA	NA	NA
Av-05	sep	-1	1782	2184	1492	1786				-4	1		402	NA	NA	NA
B3	emb	1	12907	13519	13217	13523	310	-4			1		612	0.506536	1.00654	NA
B40-8	sep	1	15800	16406	17379	17796				973	1		606	NA	NA	NA
BA14	Emb	1	36209	36653	36324	36579	115	74			1		444	0.259009	0.833333	NA
Bcep176	emb	-1	23100	23589	23129	23393	196	29			2		489	0.400818	0.940695	NA
Bcep1	ovl	1	19746	20076	19954	20275			122		1		330	NA	NA	0.369697
Bcep22	emb	1	63289	63820	63548	63770	259	50			1		531	0.487759	0.905838	NA
Bcep43	ovl	1	19490	19820	19698	20019			122		1		330	NA	NA	0.369697
Bcep781	ovl	1	19494	19824	19702	20023			122		1		330	NA	NA	0.369697
BcepB1A	emb	-1	220	742	273	477	265	53			2		522	0.507663	0.898467	NA
BcepC6B	emb	1	23169	23658	23368	23632	199	26			1		489	0.406953	0.94683	NA
BcepF1	sep	1	43046	43358	43368	43542				10	1		312	NA	NA	NA
BcepGomr	ovl	1	51874	52264	52124	52397			140		1		390	NA	NA	0.358974
BcepIL02	emb	1	62141	62657	62388	62604	247	53			1		516	0.478682	0.897287	NA
BcepMigl	emb	1	62368	62899	62630	62846	262	53			1		531	0.493409	0.900188	NA
BcepMu	emb	1	12512	13112	12819	13074	307	38			1		600	0.511667	0.936667	NA
BcepNazgul	ovl	-1	20092	20449	19911	20208			116		2		357	NA	NA	0.32493
BcepNY3	ovl	1	18026	18356	18234	18555			122		1		330	NA	NA	0.369697
Berlin	emb	1	34253	34703	34419	34623	166	80			1		450	0.368889	0.822222	NA
Bf7	ovl	1	626	935	843	1077			92		1		309	NA	NA	0.297735
Bk	ovl	1	23106	23316	23233	23455			83		1		210	NA	NA	0.395238
BP-4795	EMB	1	25854	26322	26074	26260	220	62			1		468	0.470085	0.867521	NA
Bp4	emb	1	16038	16545	16228	16492	190	53			1		507	0.374753	0.895464	NA
Bp7	sep	1	100967	101321	101317	101608				-4	2		354	NA	NA	NA
CC2	sep	-1	211223	211601	210927	211227				-4	1		378	NA	NA	NA
CC31	sep	-1	132941	133298	132642	132945				-4	1		357	NA	NA	NA
CcrColossus	ovl	1	105634	106141	106007	106388			134		1		507	NA	NA	0.2643
Cd1	ovl	1	41032	41365	41300	41561			65		1		333	NA	NA	0.195195
cdtI	emb	1	45902	46370	46122	46308	220	62			1		468	0.470085	0.867521	NA
Chi	ovl	1	3037	3292	3218	3422			74		1		255	NA	NA	0.290196
CP1	ovl	1	25098	25467	25315	25621			152		1		369	NA	NA	0.411924
CP21	sep	1	180740	181064	181073	181352				9	0		324	NA	NA	NA
CP220	sep	1	98699	99062	99071	99350				9	0		363	NA	NA	NA
CP30A	ovl	-1	3111	3456	2849	3149			38		2		345	NA	NA	0.110145
CP8	ovl	-1	89438	89783	89176	89476			38		2		345	NA	NA	0.110145
CPt10	sep	1	99029	99392	99401	99680				9	0		363	NA	NA	NA
CPX	ovl	-1	89203	89547	88940	89240			37		2		344	NA	NA	0.107558
Cr30	emb	-1	27170	27728	27241	27466	262	71			2		558	0.469534	0.87276	NA
CR3	sep	1	148482	148854	148853	149168				-1	2		372	NA	NA	NA
CR44b	emb	1	35314	35752	35414	35684	100	68			1		438	0.228311	0.844749	NA
CR5	sep	1	168815	169330	169340	169786				10	0		515	NA	NA	NA
CR8	emb	1	36145	36589	36257	36515	112	74			1		444	0.252252	0.833333	NA
CR9	sep	1	151134	151506	151505	151820				-1	2		372	NA	NA	NA
CUS-3	emb	-1	24065	24503	24118	24304	199	53			2		438	0.454338	0.878995	NA
D108	ovl	1	11027	11414	11277	11616			137		1		387	NA	NA	0.354005
D3112	ovl	1	12041	12443	12294	12549			149		1		402	NA	NA	0.370647
D3	sep	1	25982	26351	26347	26608				-4	2		369	NA	NA	NA
DC1	emb	1	61316	61847	61575	61797	259	50			1		531	0.487759	0.905838	NA
DE3	emb	1	17543	18005	17763	17946	220	59			1		462	0.47619	0.872294	NA
DFL12phi1	ovl	1	9020	9353	9237	9528			116		1		333	NA	NA	0.348348
DMS3	ovl	1	11554	11956	11807	12062			149		1		402	NA	NA	0.370647
DT57C	ovl	-1	20896	21340	20612	20966			70		1		444	NA	NA	0.157658
Ea35-70	ovl	-1	16494	16959	16184	16688			194		2		465	NA	NA	0.417204
EC1-UPM	emb	-1	58413	58920	58469	58694	226	56			2		507	0.445759	0.889546	NA
EC6	ovl	1	78960	79308	79202	79471			106		2		348	NA	NA	0.304598
ECBP1	emb	-1	59169	59676	59222	59510	166	53			2		507	0.327416	0.895464	NA
ECBP2	ovl	-1	34732	35080	34587	34848			116		2		348	NA	NA	0.333333
ECML-117	emb	-1	45375	45894	45461	45689	205	86			2		519	0.39499	0.834297	NA
ECML-134	sep	-1	133605	133959	133309	133609				-4	1		354	NA	NA	NA
EcoDS1	emb	1	36039	36486	36139	36415	100	71			1		447	0.223714	0.841163	NA
EcP1	emb	1	48615	49128	48859	49063	244	65			1		513	0.475634	0.873294	NA
EE36phi1	sep	-1	63268	63463	62960	63251				17	1		195	NA	NA	NA
eiAU-183	emb	1	30675	31161	30865	31129	190	32			1		486	0.390947	0.934156	NA
EK99P-1	ovl	1	4623	4953	4834	5065			119		1		330	NA	NA	0.360606
EL	ovl	-1	116169	116631	115946	116396			227		2		462	NA	NA	0.491342
Enc34	ovl	1	40757	41012	40938	41145			74		1		255	NA	NA	0.290196
Ent1	ovl	1	6004	6391	6236	6500			155		1		387	NA	NA	0.400517
ENT39118	emb	-1	21715	22183	21756	21960	223	41			2		468	0.476496	0.912393	NA
ENT47670	ovl	1	27142	27555	27422	27715			133		1		413	NA	NA	0.322034
ENT90	ovl	-1	5749	6196	5604	5925			176		2		447	NA	NA	0.393736
EP23	ovl	1	4624	4954	4835	5066			119		1		330	NA	NA	0.360606
Eps7	ovl	-1	24565	25015	24281	24635			70		1		450	NA	NA	0.155556
epsilon15	emb	1	26137	26620	26336	26612	199	8			1		483	0.412008	0.983437	NA
epsilon34	emb	1	40458	40896	40657	40843	199	53			1		438	0.454338	0.878995	NA
Era103	ovl	1	42012	42372	42256	42514			116		1		360	NA	NA	0.322222
ES18	emb	1	45106	45577	45326	45515	220	62			1		471	0.467091	0.868365	NA
ES2	emb	1	4203	4695	4426	4606	223	89			1		492	0.453252	0.819106	NA
ESSI-2	ovl	-1	10381	10714	10221	10521			140		2		333	NA	NA	0.42042
Eta	emb	1	26279	26741	26481	26655	202	86			1		462	0.437229	0.813853	NA
F108	sep	1	19276	19429	19528	19666				99	0		153	NA	NA	NA
F10	emb	1	37889	38360	38106	38301	217	59			1		471	0.460722	0.874735	NA
F116	emb	1	60064	60583	60305	60509	241	74			1		519	0.464355	0.857418	NA
F1	ovl	1	24053	24263	24180	24402			83		1		210	NA	NA	0.395238
FE44	emb	1	36252	36696	36418	36622	166	74			1		444	0.373874	0.833333	NA
Felix01	ovl	1	5330	5678	5571	5841			107		1		348	NA	NA	0.307471
Fels-1	emb	1	15190	15676	15425	15614	235	62			1		486	0.483539	0.872428	NA
Fels-2	ovl	-1	14739	15168	14606	14891			152		2		429	NA	NA	0.354312
F_HA0480	ovl	1	11953	12355	12206	12461			149		1		402	NA	NA	0.370647
fiAA91-ss	ovl	1	7923	8349	8203	8494			146		1		426	NA	NA	0.342723
FO1a	ovl	1	5405	5753	5646	5916			107		1		348	NA	NA	0.307471
FSL_SP-010	ovl	-1	2456	2804	2293	2563			107		2		348	NA	NA	0.307471
FSL_SP-012	ovl	1	39174	39522	39415	39685			107		1		348	NA	NA	0.307471
FSL_SP-016	emb	-1	37927	38395	37968	38175	220	41			2		468	0.470085	0.912393	NA
FSL_SP-030	ovl	1	41334	41589	41515	41719			74		1		255	NA	NA	0.290196
FSL_SP-031	sep	1	25717	26074	26066	26306				-8	1		357	NA	NA	NA
FSL_SP-038	sep	1	3860	4217	4209	4449				-8	1		357	NA	NA	NA
FSL_SP-049	sep	1	1262	1619	1611	1851				-8	1		357	NA	NA	NA
FSL_SP-058	emb	1	56677	57223	56936	57152	259	71			1		546	0.474359	0.869963	NA
FSL_SP-062	ovl	1	15926	16325	16161	16410			164		1		399	NA	NA	0.411028
FSL_SP-069	ovl	1	36203	36602	36438	36687			164		1		399	NA	NA	0.411028
FSL_SP-076	emb	1	51105	51651	51364	51580	259	71			1		546	0.474359	0.869963	NA
FSL_SP-088	ovl	-1	17877	18132	17747	17951			74		2		255	NA	NA	0.290196
FSL_SP-101	ovl	1	4493	4880	4725	4989			155		1		387	NA	NA	0.400517
FSL_SP-107	ovl	1	38859	39207	39100	39370			107		1		348	NA	NA	0.307471
FSL_SP-124	ovl	-1	17634	17889	17504	17708			74		2		255	NA	NA	0.290196
Fz	ovl	1	25995	26205	26122	26344			83		1		210	NA	NA	0.395238
c341	emb	1	38417	38855	38616	38802	199	53			1		438	0.454338	0.878995	NA
gh-1	emb	1	34402	34852	34553	34808	151	44			1		450	0.335556	0.902222	NA
H-19B	emb	1	17689	18262	17909	18095	220	167			1		573	0.383944	0.708551	NA
HK022	emb	1	38046	38484	38245	38431	199	53			1		438	0.454338	0.878995	NA
HK106	emb	1	39105	39567	39328	39514	223	53			1		462	0.482684	0.885281	NA
HK140	emb	1	38853	39291	39052	39238	199	53			1		438	0.454338	0.878995	NA
HK225	emb	1	44486	45023	44772	44919	286	104			1		537	0.532588	0.806331	NA
HK446	emb	1	36274	36712	36473	36659	199	53			1		438	0.454338	0.878995	NA
HK542	emb	1	35329	35767	35528	35714	199	53			1		438	0.454338	0.878995	NA
HK544	emb	1	37704	38142	37903	38089	199	53			1		438	0.454338	0.878995	NA
HK578	ovl	1	4569	4899	4780	5011			119		1		330	NA	NA	0.360606
HK620	emb	1	17318	17786	17538	17745	220	41			1		468	0.470085	0.912393	NA
HK629	emb	1	44562	45024	44782	44965	220	59			1		462	0.47619	0.872294	NA
HK630	emb	1	44364	44826	44584	44767	220	59			1		462	0.47619	0.872294	NA
HK633	emb	1	38649	39111	38872	39058	223	53			1		462	0.482684	0.885281	NA
HK639	ovl	1	46510	46786	46700	46928			86		1		276	NA	NA	0.311594
HK75	emb	1	34897	35335	35096	35282	199	53			1		438	0.454338	0.878995	NA
HK97	emb	1	37024	37462	37223	37409	199	53			1		438	0.454338	0.878995	NA
HP1	ovl	1	20650	20998	20915	21182			83		1		348	NA	NA	0.238506
HP2	ovl	1	19778	20126	20043	20316			83		1		348	NA	NA	0.238506
HX01	sep	1	136960	137317	137313	137604				-4	2		357	NA	NA	NA
ICP3_2007_A	sep	1	36157	36301	36300	36498				-1	2		144	NA	NA	NA
ICP3_2008_A	sep	1	36418	36562	36561	36759				-1	2		144	NA	NA	NA
ICP3_2009_B	sep	1	36143	36287	36286	36484				-1	2		144	NA	NA	NA
ICP3	sep	1	36263	36407	36406	36604				-1	2		144	NA	NA	NA
iEPS5	ovl	-1	17502	17757	17372	17576			74		2		255	NA	NA	0.290196
II	emb	1	61666	62131	61886	62072	220	59			1		465	0.473118	0.873118	NA
IME08	sep	-1	139983	140337	139696	139987				-4	1		354	NA	NA	NA
ime09	sep	-1	133491	133845	133195	133495				-4	1		354	NA	NA	NA
IME15	emb	1	35504	35942	35718	35868	214	74			1		438	0.488584	0.83105	NA
I	emb	1	59328	59793	59548	59734	220	59			1		465	0.473118	0.873118	NA
JBD18	emb	1	13339	13951	13649	13958	310	-7			1		612	0.506536	1.01144	NA
JBD24	ovl	1	11891	12293	12144	12399			149		1		402	NA	NA	0.370647
JBD25	emb	1	14727	15351	15037	15313	310	38			1		624	0.496795	0.939103	NA
JBD26	ovl	1	12167	12569	12420	12675			149		1		402	NA	NA	0.370647
JBD30	ovl	1	11998	12400	12251	12506			149		1		402	NA	NA	0.370647
JBD5	ovl	1	11950	12352	12203	12458			149		1		402	NA	NA	0.370647
JBD67	emb	1	13082	13694	13392	13701	310	-7			1		612	0.506536	1.01144	NA
JBD88a	ovl	1	11032	11434	11285	11540			149		1		402	NA	NA	0.370647
JD001	sep	1	41979	42309	42305	42542				-4	2		330	NA	NA	NA
JD024	ovl	1	11028	11430	11281	11536			149		1		402	NA	NA	0.370647
jenny_12G5	ovl	-1	27002	27245	26929	27127			125		2		243	NA	NA	0.514403
Jersey	ovl	1	7500	7887	7732	7996			155		1		387	NA	NA	0.400517
JG004	ovl	1	50066	50504	50370	50652			134		1		438	NA	NA	0.305936
JH2	ovl	-1	6932	7280	6769	7039			107		2		348	NA	NA	0.307471
JL1	ovl	-1	6037	6367	5925	6156			119		2		330	NA	NA	0.360606
JS10	sep	-1	138067	138421	137780	138071				-4	1		354	NA	NA	NA
JS98	sep	-1	137000	137354	136713	137004				-4	1		354	NA	NA	NA
JSE	sep	-1	132794	133118	132345	132798				-4	1		324	NA	NA	NA
JWAlpha	emb	-1	62037	62553	62084	62315	238	47			2		516	0.46124	0.908915	NA
JWDelta	emb	-1	63311	63824	63358	63589	235	47			2		513	0.45809	0.908382	NA
K11	emb	1	38221	38668	38336	38591	115	77			1		447	0.257271	0.82774	NA
K139	ovl	1	22538	22889	22797	23376			92		1		351	NA	NA	0.262108
K1-5	sep	1	38798	38948	39025	39235				77	2		150	NA	NA	NA
K1H	ovl	1	4837	5224	5069	5333			155		1		387	NA	NA	0.400517
K1G	ovl	1	4662	5049	4894	5158			155		1		387	NA	NA	0.400517
K1E	sep	1	41250	41400	41477	41687				77	2		150	NA	NA	NA
K1F	emb	1	36550	37000	36698	36926	148	74			1		450	0.328889	0.835556	NA
K1-ind(1)	ovl	1	4660	5047	4892	5156			155		1		387	NA	NA	0.400517
K1-ind(2)	ovl	1	4661	5048	4893	5157			155		1		387	NA	NA	0.400517
K1-ind(3)	ovl	1	5357	5744	5589	5853			155		1		387	NA	NA	0.400517
K30	emb	1	37768	38215	37934	38138	166	77			1		447	0.371365	0.82774	NA
kappa	ovl	1	22027	22378	22286	22865			92		1		351	NA	NA	0.262108
karma	ovl	1	79213	79702	79565	79955			137		1		489	NA	NA	0.280164
KBNP1711	ovl	-1	34587	34938	34442	34703			116		2		351	NA	NA	0.330484
KL1	ovl	1	1090	1408	1328	1592			80		1		318	NA	NA	0.251572
KL3	ovl	-1	23056	23497	22935	23220			164		2		441	NA	NA	0.371882
KP15	sep	1	45738	46062	46058	46373				-4	2		324	NA	NA	NA
KP27	sep	1	45384	45696	45692	46007				-4	2		312	NA	NA	NA
KP32	emb	1	38340	38787	38503	38707	163	80			1		447	0.364653	0.821029	NA
KPP23	ovl	1	6612	7062	6895	7258			167		1		450	NA	NA	0.371111
KPP25	ovl	-1	12587	13025	12475	12751			164		2		438	NA	NA	0.374429
KS10	ovl	-1	6007	6469	5892	6186			179		2		462	NA	NA	0.387446
KS14	ovl	-1	19101	19554	18977	19256			155		2		453	NA	NA	0.342163
KS5	emb	-1	26124	26616	26171	26366	250	47			2		492	0.50813	0.904472	NA
KS9	emb	1	34696	35179	34895	35159	199	20			1		483	0.412008	0.958592	NA
Kvp1	emb	1	36428	36860	36543	36798	115	62			1		432	0.266204	0.856481	NA
KVP40	sep	1	53872	54256	54246	54575				-10	2		384	NA	NA	NA
L13	ovl	-1	20024	20414	19918	20182			158		2		390	NA	NA	0.405128
L-413C	ovl	1	7923	8349	8203	8494			146		1		426	NA	NA	0.342723
lambda	emb	1	45965	46427	46185	46368	220	59			1		462	0.47619	0.872294	NA
LIT1	emb	-1	28090	28603	28146	28383	220	56			2		513	0.42885	0.890838	NA
LKA1	ovl	1	40435	40726	40649	40847			77		1		291	NA	NA	0.264605
LKD16	ovl	1	41650	41980	41867	42068			113		1		330	NA	NA	0.342424
LPB1	ovl	1	11413	11815	11666	11921			149		1		402	NA	NA	0.370647
LUZ19	ovl	1	41691	42021	41908	42109			113		1		330	NA	NA	0.342424
LUZ7	emb	-1	27868	28369	27924	28161	208	56			2		501	0.41517	0.888224	NA
Lw1	sep	1	46291	46618	46614	46941				-4	2		327	NA	NA	NA
M6	emb	1	12320	12890	12552	12819	232	71			1		570	0.407018	0.875439	NA
magneto	ovl	1	77804	78293	78156	78546			137		1		489	NA	NA	0.280164
Marshall	sep	1	82195	82882	82881	83208				-1	2		687	NA	NA	NA
mEp043_c-1	emb	1	40744	41182	40943	41129	199	53			1		438	0.454338	0.878995	NA
mEp213	emb	1	42084	42522	42283	42469	199	53			1		438	0.454338	0.878995	NA
mEp234	emb	1	36822	37260	37021	37207	199	53			1		438	0.454338	0.878995	NA
mEp235	emb	1	34996	35455	35216	35402	220	53			1		459	0.479303	0.884532	NA
mEp237	emb	1	42309	42825	42574	42721	265	104			1		516	0.513566	0.79845	NA
mEp390	ovl	1	35758	36034	35948	36176			86		1		276	NA	NA	0.311594
mEp460	emb	1	43252	43720	43472	43679	220	41			1		468	0.470085	0.912393	NA
mEpX1	emb	1	38406	38844	38605	38791	199	53			1		438	0.454338	0.878995	NA
mEpX2	emb	1	36006	36444	36205	36391	199	53			1		438	0.454338	0.878995	NA
Miller	sep	1	45811	46138	46134	46461				-4	2		327	NA	NA	NA
Min27	emb	1	29255	29720	29475	29661	220	59			1		465	0.473118	0.873118	NA
MmP1	emb	1	35094	35541	35209	35488	115	53			1		447	0.257271	0.881432	NA
Moogle	ovl	-1	84600	84948	84437	84707			107		2		348	NA	NA	0.307471
Moon	sep	-1	137911	138268	137609	137915				-4	1		357	NA	NA	NA
MP1412	emb	1	44478	45048	44776	44977	298	71			1		570	0.522807	0.875439	NA
MP22	ovl	1	11043	11445	11296	11551			149		1		402	NA	NA	0.370647
MP29	ovl	1	11532	11934	11785	12040			149		1		402	NA	NA	0.370647
MP38	ovl	1	12174	12576	12427	12682			149		1		402	NA	NA	0.370647
MP42	ovl	1	11959	12361	12212	12467			149		1		402	NA	NA	0.370647
MP48	ovl	1	11532	11934	11785	12040			149		1		402	NA	NA	0.370647
MPK6	ovl	1	41829	42159	42046	42247			113		1		330	NA	NA	0.342424
MPK7	ovl	1	41746	42076	41963	42164			113		1		330	NA	NA	0.342424
MSW-3	ovl	-1	26697	27009	26543	26801			104		2		312	NA	NA	0.333333
Mu	ovl	1	10978	11365	11228	11567			137		1		387	NA	NA	0.354005
Mushroom	ovl	-1	84323	84671	84160	84430			107		2		348	NA	NA	0.307471
My1	ovl	-1	24014	24386	23694	24048			34		1		372	NA	NA	0.0913978
N15	emb	1	43447	43993	43676	43931	229	62			1		546	0.419414	0.886447	NA
N4	emb	-1	56975	57479	57022	57286	193	47			2		504	0.382937	0.906746	NA
N4 (Vibrio)	sep	1	35616	35760	35759	35957				-1	2		144	NA	NA	NA
NCTC12673	ovl	-1	134653	134992	134391	134691			38		2		339	NA	NA	0.112094
NJ01	ovl	-1	40581	40931	40436	40696			115		2		350	NA	NA	0.328571
nt-1	sep	1	104882	105266	105255	105624				-11	1		384	NA	NA	NA
OBP	ovl	-1	125720	126161	125428	125902			182		2		441	NA	NA	0.412698
OP1	ovl	1	23194	23530	23405	23705			125		1		336	NA	NA	0.372024
OP2	ovl	1	36256	36898	36752	37043			146		1		642	NA	NA	0.227414
P13374	emb	1	30033	30462	30223	30409	190	53			1		429	0.44289	0.876457	NA
P1	ovl	-1	63519	63942	63353	63686			167		2		423	NA	NA	0.394799
P22	emb	1	38987	39425	39186	39372	199	53			1		438	0.454338	0.878995	NA
P2	ovl	1	7921	8347	8201	8492			146		1		426	NA	NA	0.342723
P7	ovl	-1	66073	66496	65907	66240			167		2		423	NA	NA	0.394799
PA1phi	ovl	1	8919	9321	9172	9427			149		1		402	NA	NA	0.370647
PAJU2	sep	1	25301	25670	25666	25930				-4	2		369	NA	NA	NA
PAK_P1	ovl	1	23865	24308	24169	24450			139		1		443	NA	NA	0.31377
PAK_P5	ovl	1	23660	24076	23952	24245			124		1		416	NA	NA	0.298077
PaP2	ovl	1	11841	12216	12046	12343			170		1		375	NA	NA	0.453333
Paz	ovl	1	42051	42336	42244	42517			92		1		285	NA	NA	0.322807
PBC5	ovl	-1	2859	3306	2660	2942			83		2		447	NA	NA	0.185682
PBECO_4	sep	-1	40303	40678	39998	40307				-4	1		375	NA	NA	NA
PE3-1	emb	1	36287	36736	36444	36659	157	77			1		449	0.349666	0.828508	NA
PEi2	ovl	-1	26745	27057	26591	26849			104		2		312	NA	NA	0.333333
PEp14	emb	1	43239	43809	43456	43759	217	50			1		570	0.380702	0.912281	NA
Pf-WMP3	sep	1	13354	13825	13818	14055				-7	2		471	NA	NA	NA
PG7	sep	-1	140548	140905	140249	140552				-4	1		357	NA	NA	NA
phAPEC8	ovl	1	62013	62406	62296	62641			110		1		393	NA	NA	0.279898
phi1026b	emb	1	21490	22036	21749	21974	259	62			1		546	0.474359	0.886447	NA
phi15	emb	1	36528	36972	36679	36904	151	68			1		444	0.34009	0.846847	NA
Phi1	sep	-1	129062	129386	128613	129066				-4	1		324	NA	NA	NA
Phi1M2-2	ovl	1	23611	23845	23753	23963			92		1		234	NA	NA	0.393162
Phi20	emb	1	6665	7103	6864	7050	199	53			1		438	0.454338	0.878995	NA
phi297	sep	1	46414	46783	46779	47109				-4	2		369	NA	NA	NA
phi1402	ovl	1	20327	20548	20469	20852			79		1		221	NA	NA	0.357466
phi1422	ovl	1	42946	43173	43106	43435			67		1		227	NA	NA	0.295154
phi-2	ovl	1	40557	40851	40762	40978			89		1		294	NA	NA	0.302721
phi_3	sep	-1	31246	31597	30965	31250				-4	1		351	NA	NA	NA
phi52237	ovl	-1	34763	35204	34651	34927			164		2		441	NA	NA	0.371882
phi644-2	emb	1	22351	22894	22610	22835	259	59			1		543	0.47698	0.891344	NA
Phi75	emb	1	20192	20630	20391	20577	199	53			1		438	0.454338	0.878995	NA
phi80-18	ovl	1	40554	40935	40804	41098			131		1		381	NA	NA	0.343832
phi80	emb	1	43117	43576	43337	43523	220	53			1		459	0.479303	0.884532	NA
phi92	ovl	1	55669	56101	56006	56336			95		1		432	NA	NA	0.219907
phiA1122	emb	1	34546	34990	34661	34913	115	77			1		444	0.259009	0.826577	NA
phiAS4	sep	1	40995	41313	41309	41549				-4	2		318	NA	NA	NA
phiAS5	sep	-1	46333	46720	46025	46343				-10	1		387	NA	NA	NA
phiAS7	ovl	-1	13930	14350	13794	14082			152		2		420	NA	NA	0.361905
phiCbK	ovl	1	79083	79572	79435	79825			137		1		489	NA	NA	0.280164
phiCTX	ovl	1	9387	9849	9673	9943			176		1		462	NA	NA	0.380952
phiD1	sep	-1	134543	134897	134247	134547				-4	1		354	NA	NA	NA
phiE12-2	ovl	-1	33857	34298	33745	34021			164		2		441	NA	NA	0.371882
phiE125	emb	1	22229	22775	22488	22713	259	62			1		546	0.474359	0.886447	NA
phiE202	ovl	-1	32853	33294	32741	33017			164		2		441	NA	NA	0.371882
phiE255	emb	1	36182	36782	36519	36744	337	38			1		600	0.561667	0.936667	NA
phiEa100	ovl	1	42438	42759	42643	42901			116		1		321	NA	NA	0.361371
phiEa104	ovl	1	7979	8336	8199	8475			137		1		357	NA	NA	0.383754
phiEa1H	ovl	1	42367	42727	42611	42869			116		1		360	NA	NA	0.322222
phiEa21-4	ovl	1	7978	8335	8198	8474			137		1		357	NA	NA	0.383754
Phieco32	ovl	-1	35417	35768	35272	35533			116		2		351	NA	NA	0.330484
phiEcoM-GJ1	ovl	1	14724	14961	14884	15094			77		1		237	NA	NA	0.324895
phiES15	emb	1	15391	15838	15593	15797	202	41			1		447	0.451902	0.908277	NA
phiEt88	emb	1	5	452	213	414	208	38			1		447	0.465324	0.914989	NA
phiHSIC	ovl	-1	25791	26001	25688	25883			92		2		210	NA	NA	0.438095
phiIBB-PF7A	emb	1	35491	35929	35639	35867	148	62			1		438	0.3379	0.858447	NA
phikF77	ovl	1	41579	41909	41796	41997			113		1		330	NA	NA	0.342424
phiKMV	ovl	1	40984	41314	41201	41402			113		1		330	NA	NA	0.342424
phiKO2	sep	1	47583	48048	48044	48293				-4	2		465	NA	NA	NA
phiKZ	ovl	1	144486	144993	144877	145240			116		1		507	NA	NA	0.228797
phiL7	ovl	1	22438	22756	22640	22943			116		1		318	NA	NA	0.36478
phiMHaA1	ovl	1	7600	8056	7886	8180			170		1		456	NA	NA	0.372807
phiO18P	ovl	1	23202	23637	23464	23764			173		1		435	NA	NA	0.397701
PhiP27	sep	1	20348	20542	20706	20861				164	1		194	NA	NA	NA
phiPLPE	sep	1	5113	5425	4866	5055				-559	2		312	NA	NA	NA
phi-pp2	sep	1	54501	54885	54874	55204				-11	1		384	NA	NA	NA
phiPSA1	emb	1	13483	13999	13709	13949	226	50			1		516	0.437984	0.903101	NA
phiPSA2	emb	1	37515	37965	37738	37918	223	47			1		450	0.495556	0.895556	NA
phiPsa374	ovl	1	56945	57368	57333	57534			35		1		423	NA	NA	0.0827423
phiR1-37	sep	-1	167032	167455	166669	167032				0	0		423	NA	NA	NA
phiR1-RT	sep	-1	140026	140374	139736	140030				-4	1		348	NA	NA	NA
phiR201	sep	-1	24156	24588	23136	23490				666	0		432	NA	NA	NA
phiR8-01	ovl	1	14689	15070	14918	15197			152		1		381	NA	NA	0.39895
Phi-S1	emb	1	37424	37862	37641	37797	217	65			1		438	0.495434	0.851598	NA
phiSG1	emb	1	35683	36148	35906	36095	223	53			1		465	0.47957	0.886022	NA
phiSG-JL2	emb	1	35768	36221	35883	36138	115	83			1		453	0.253863	0.816777	NA
phiTE	sep	1	107563	107935	107934	108249				-1	2		372	NA	NA	NA
phiV10	emb	1	26126	26609	26325	26601	199	8			1		483	0.412008	0.983437	NA
phiW-14	emb	-1	11298	11850	11402	11600	250	104			2		552	0.452899	0.811594	NA
phiYeO3-12	emb	1	36525	36978	36640	36895	115	83			1		453	0.253863	0.816777	NA
pIS4-A	ovl	1	13025	13406	13263	13506			143		1		381	NA	NA	0.375328
PM1	ovl	1	14705	14978	14838	15114			140		1		273	NA	NA	0.512821
PMG1	sep	1	26027	26396	26392	26653				-4	2		369	NA	NA	NA
POCJ13	emb	1	27007	27445	27206	27392	199	53			1		438	0.454338	0.878995	NA
Pollock	emb	1	54199	54748	54455	54674	256	74			1		549	0.466302	0.865209	NA
PPpW-3	emb	1	42903	43437	43138	43381	235	56			1		534	0.440075	0.895131	NA
PPpW-4	emb	1	38260	38698	38408	38660	148	38			1		438	0.3379	0.913242	NA
PR3	ovl	1	13334	13700	13620	13896			80		1		366	NA	NA	0.218579
PR4	ovl	1	13357	13720	13643	13916			77		1		363	NA	NA	0.212121
PR5	ovl	1	13341	13704	13627	13900			77		1		363	NA	NA	0.212121
PR772	ovl	1	13342	13705	13628	13901			77		1		363	NA	NA	0.212121
Prado	ovl	1	42111	42429	42313	42604			116		1		318	NA	NA	0.36478
Pr	ovl	1	23106	23316	23233	23455			83		1		210	NA	NA	0.395238
PRD1	ovl	1	13329	13692	13615	13888			77		1		363	NA	NA	0.212121
Presley	ovl	-1	28452	28845	28328	28625			173		2		393	NA	NA	0.440204
PS2	sep	-1	134824	135172	134537	134828				-4	1		348	NA	NA	NA
pSb-1	emb	-1	11233	11740	11286	11550	190	53			2		507	0.374753	0.895464	NA
PsP3	ovl	1	8232	8646	8500	8791			146		1		414	NA	NA	0.352657
pSs-1	sep	-1	138802	139156	138506	138806				-4	1		354	NA	NA	NA
PST	sep	-1	133866	134220	133570	133870				-4	1		354	NA	NA	NA
PT2	ovl	1	41347	41677	41564	41762			113		1		330	NA	NA	0.342424
PT5	ovl	1	41421	41751	41638	41836			113		1		330	NA	NA	0.342424
pVp-1	sep	1	46911	47283	47279	47573				-4	2		372	NA	NA	NA
PVP-SE1	sep	-1	60881	61283	60594	60885				-4	1		402	NA	NA	NA
PX29	sep	-1	175907	176294	175623	175917				-10	1		387	NA	NA	NA
PY100	ovl	1	18051	18336	18235	18466			101		1		285	NA	NA	0.354386
PY54	emb	1	43478	44000	43716	43926	238	74			1		522	0.455939	0.858238	NA
pYD38-A	ovl	-1	11888	12269	11788	12031			143		2		381	NA	NA	0.375328
pYD38-B	ovl	-1	10313	10523	10207	10405			92		2		210	NA	NA	0.438095
RB14	sep	-1	133374	133728	133078	133378				-4	1		354	NA	NA	NA
RB16	sep	1	46541	46868	46864	47191				-4	2		327	NA	NA	NA
RB32	sep	-1	133777	134131	133481	133781				-4	1		354	NA	NA	NA
RB43	sep	1	46715	47042	47038	47365				-4	2		327	NA	NA	NA
RB49	sep	-1	129054	129378	128605	129058				-4	1		324	NA	NA	NA
RB51	sep	-1	135712	136066	135416	135716				-4	1		354	NA	NA	NA
RB69	sep	-1	137174	137531	136887	137178				-4	1		357	NA	NA	NA
RDJL_Phi_1	ovl	1	0	432	286	688			146		1		432	NA	NA	0.337963
RE-2010	ovl	1	18726	19155	18997	19285			158		1		429	NA	NA	0.368298
Redjac	ovl	1	13425	13680	13606	13807			74		1		255	NA	NA	0.290196
RG-2014	emb	-1	62060	62573	62128	62350	223	68			2		513	0.434698	0.867446	NA
rogue	ovl	1	79274	79763	79626	80013			137		1		489	NA	NA	0.280164
RSA1	emb	1	10871	11369	11109	11304	238	65			1		498	0.477912	0.869478	NA
RSB1	ovl	1	41472	41772	41689	41962			83		1		300	NA	NA	0.276667
RSB3	ovl	1	41539	41905	41789	42068			116		1		366	NA	NA	0.31694
RSJ2	ovl	1	43526	43853	43755	44013			98		1		327	NA	NA	0.299694
RSK1	emb	1	21589	22117	21824	22106	235	11			1		528	0.445076	0.979167	NA
RSY1	emb	1	15593	16094	15831	16029	238	65			1		501	0.47505	0.870259	NA
rv5	sep	-1	61155	61554	60871	61159				-4	1		399	NA	NA	NA
R	emb	1	34169	34613	34284	34536	115	77			1		444	0.259009	0.826577	NA
S1249	ovl	-1	23244	23577	23051	23339			95		2		333	NA	NA	0.285285
S16	sep	-1	127069	127417	126782	127073				-4	1		348	NA	NA	NA
S1	emb	1	10674	11166	10915	11119	241	47			1		492	0.489837	0.904472	NA
S708	ovl	1	23106	23316	23233	23455			83		1		210	NA	NA	0.395238
SE1	emb	1	22083	22551	22303	22510	220	41			1		468	0.470085	0.912393	NA
SE2	ovl	1	23299	23683	23531	23795			152		1		384	NA	NA	0.395833
SETP13	ovl	1	6247	6634	6461	6743			173		1		387	NA	NA	0.447028
SETP3	ovl	1	5968	6358	6200	6464			158		1		390	NA	NA	0.405128
SETP7	ovl	1	5938	6325	6152	6434			173		1		387	NA	NA	0.447028
Sf101	emb	1	36747	37185	36946	37132	199	53			1		438	0.454338	0.878995	NA
Sf6	emb	1	37242	37680	37441	37627	199	53			1		438	0.454338	0.878995	NA
SfI	emb	1	36720	37164	36919	37111	199	53			1		444	0.448198	0.880631	NA
SfIV	ovl	1	38506	38898	38759	39058			139		1		392	NA	NA	0.354592
SfV	ovl	1	36089	36482	36300	36639			182		1		393	NA	NA	0.463104
Shf125875	sep	-1	137362	137719	137075	137366				-4	1		357	NA	NA	NA
Shfl2	sep	-1	133002	133356	132706	133006				-4	1		354	NA	NA	NA
Shivani	sep	-1	25401	25827	24381	24735				666	0		426	NA	NA	NA
Smp131	emb	1	9414	9939	9676	9874	262	65			1		525	0.499048	0.87619	NA
SO-1	ovl	1	4622	4931	4833	5064			98		1		309	NA	NA	0.317152
SP18	sep	-1	137726	138080	137439	137730				-4	1		354	NA	NA	NA
SP6	sep	1	39443	39593	39670	39880				77	2		150	NA	NA	NA
SPC32H	emb	1	26216	26699	26415	26691	199	8			1		483	0.412008	0.983437	NA
SPC32N	emb	1	26216	26699	26415	26691	199	8			1		483	0.412008	0.983437	NA
Spc35	ovl	-1	22717	23161	22433	22787			70		1		444	NA	NA	0.157658
SPN1S	emb	1	26242	26725	26441	26717	199	8			1		483	0.412008	0.983437	NA
SPN3UB	emb	1	45697	46165	45917	46124	220	41			1		468	0.470085	0.912393	NA
SPN9CC	emb	1	21266	21734	21486	21693	220	41			1		468	0.470085	0.912393	NA
SPN9TCW	emb	1	26245	26728	26444	26720	199	8			1		483	0.412008	0.983437	NA
SS3e	ovl	-1	6056	6446	5950	6214			158		2		390	NA	NA	0.405128
SSL2009a	ovl	1	4624	4954	4836	5066			118		2		330	NA	NA	0.357576
SSU5	ovl	1	28585	28837	28769	29000			68		1		252	NA	NA	0.269841
ST104	emb	1	21935	22403	22155	22362	220	41			1		468	0.470085	0.912393	NA
ST160	emb	1	21888	22341	22102	22288	214	53			1		453	0.472406	0.883002	NA
ST64B	emb	1	37989	38475	38224	38413	235	62			1		486	0.483539	0.872428	NA
ST64T	emb	1	22074	22527	22288	22474	214	53			1		453	0.472406	0.883002	NA
ST79	ovl	1	17088	17529	17365	17659			164		1		441	NA	NA	0.371882
Stitch	ovl	-1	23366	23816	23082	23436			70		1		450	NA	NA	0.155556
STML-198	sep	-1	9213	9561	8926	9217				-4	1		348	NA	NA	NA
SuMu	ovl	1	11028	11382	11191	11422			191		1		354	NA	NA	0.539548
swift	ovl	1	78370	78859	78722	79112			137		1		489	NA	NA	0.280164
T3	emb	1	35137	35581	35252	35504	115	77			1		444	0.259009	0.826577	NA
T4	sep	-1	135427	135781	135131	135431				-4	1		354	NA	NA	NA
T4T	sep	-1	135443	135797	135147	135447				-4	1		354	NA	NA	NA
T5	ovl	-1	22801	23245	22517	22871			70		1		444	NA	NA	0.157658
T7	emb	1	36916	37348	37031	37283	115	65			1		432	0.266204	0.849537	NA
T7M	emb	1	35132	35576	35247	35499	115	77			1		444	0.259009	0.826577	NA
Tb	ovl	1	26001	26211	26128	26350			83		1		210	NA	NA	0.395238
TL-2011b	emb	1	40657	41140	40856	41132	199	8			1		483	0.412008	0.983437	NA
TL-2011c	emb	1	29855	30320	30075	30261	220	59			1		465	0.473118	0.873118	NA
UAB_Phi78	ovl	1	39883	40090	39980	40166			110		1		207	NA	NA	0.531401
UAB_Phi87	ovl	-1	24640	24988	24477	24747			107		2		348	NA	NA	0.307471
vB_AsaM-56	ovl	-1	149	496	1	249			100		2		347	NA	NA	0.288184
vB_CsaM_GAP161	sep	1	46078	46405	46401	46719				-4	2		327	NA	NA	NA
vB_CsaM_GAP31	sep	1	92267	92672	92668	92959				-4	2		405	NA	NA	NA
vB_CsaM_GAP32	sep	1	97302	97680	97666	97978				-14	1		378	NA	NA	NA
vB_CsaP_GAP52	ovl	-1	28438	28882	28362	28632			194		2		444	NA	NA	0.436937
vB_CskP_GAP227	ovl	1	40656	41022	40903	41188			119		1		366	NA	NA	0.325137
vB_EamM-M7	ovl	1	75497	75854	75717	75993			137		1		357	NA	NA	0.383754
vB_EamM-Y2	ovl	1	16227	16500	16417	16657			83		1		273	NA	NA	0.304029
vB_EamP-L1	emb	1	35568	36033	35683	35938	115	95			1		465	0.247312	0.795699	NA
vB_EamP-S6	emb	-1	59195	59711	59239	59500	211	44			2		516	0.408915	0.914729	NA
vB_EcoM_ACG-C40	sep	-1	133518	133872	133222	133522				-4	1		354	NA	NA	NA
vB_EcoM_ECO1230-10	Emb	-1	26409	26907	26429	26720	187	20			2		498	0.375502	0.959839	NA
vB_EcoM-FV3	sep	-1	60380	60779	60096	60384				-4	1		399	NA	NA	NA
vB_EcoM_JS09	sep	1	124934	125291	125287	125578				-4	2		357	NA	NA	NA
vB_EcoM_PhAPEC2	sep	-1	136877	137234	136590	136881				-4	1		357	NA	NA	NA
vB_EcoM_VR20	sep	-1	135560	135914	135273	135564				-4	1		354	NA	NA	NA
vB_EcoM_VR25	sep	-1	137892	138246	137602	137896				-4	1		354	NA	NA	NA
vB_EcoM_VR26	sep	-1	137636	137990	137349	137640				-4	1		354	NA	NA	NA
vB_EcoM-VR7	sep	-1	136151	136505	135861	136152				-1	1		354	NA	NA	NA
vB_EcoP_24B	emb	1	27701	28166	27921	28107	220	59			1		465	0.473118	0.873118	NA
vB_EcoP_G7C	emb	-1	59401	59896	59448	59820	76	47			2		495	0.153535	0.905051	NA
vB_EcoP_PhAPEC5	emb	-1	58860	59361	58907	59171	190	47			2		501	0.379242	0.906188	NA
vB_EcoP_PhAPEC7	emb	-1	58896	59397	58943	59207	190	47			2		501	0.379242	0.906188	NA
vB_EcoS_FFH1	ovl	-1	23168	23618	22884	23238			70		1		450	NA	NA	0.155556
vB_MhM_1152AP	ovl	1	7600	8056	7886	8180			170		1		456	NA	NA	0.372807
vB_Pae-Kakheti25	ovl	1	1080	1386	1300	1582			86		1		306	NA	NA	0.281046
vB_PaeM_C2-10_Ab1	ovl	1	48479	48922	48783	49064			139		1		443	NA	NA	0.31377
vB_PaeP_C2-10_Ab09	emb	-1	28053	28608	28109	28346	262	56			2		555	0.472072	0.899099	NA
vB_PaeP_Tr60_Ab31	emb	1	44935	45379	45140	45332	205	47			1		444	0.461712	0.894144	NA
vB_PaeS_SCH_Ab26	ovl	1	1114	1420	1334	1616			86		1		306	NA	NA	0.281046
vB_Pae-TbilisiM32	ovl	1	41422	41752	41639	41840			113		1		330	NA	NA	0.342424
vB_RglS_P106B	ovl	1	30724	30991	30905	31124			86		1		267	NA	NA	0.322097
vB_RleM_P10VF	sep	-1	96723	97068	96413	96731				-8	2		345	NA	NA	NA
vB_RleM_PPF1	ovl	1	25566	25926	25858	26137			68		1		360	NA	NA	0.188889
vB_RleS_L338C	ovl	1	39726	40026	39998	40277			28		2		300	NA	NA	0.0933333
vB_SemP_Emek	emb	1	37871	38309	38070	38256	199	53			1		438	0.454338	0.878995	NA
vB_SenS_AG11	ovl	1	5999	6386	6231	6495			155		1		387	NA	NA	0.400517
vB_SenS-Ent2	ovl	1	5982	6369	6214	6478			155		1		387	NA	NA	0.400517
vB_SenS-Ent3	ovl	1	5986	6373	6218	6482			155		1		387	NA	NA	0.400517
vB_SosS_Oslo	emb	1	46753	47221	46973	47180	220	41			1		468	0.470085	0.912393	NA
vB_VpaS_MAR10	ovl	1	37165	37660	37502	37760			158		1		495	NA	NA	0.319192
vB_XveM_DIBBI	ovl	1	48297	48729	48589	48901			140		1		432	NA	NA	0.324074
vB_YenM_TG1	sep	-1	132260	132608	131970	132264				-4	1		348	NA	NA	NA
vB_YenP_AP5	emb	1	35569	36022	35765	35939	196	83			1		453	0.432671	0.816777	NA
VH7D	sep	1	234474	234857	234847	235176				-10	1		383	NA	NA	NA
Vi06	emb	1	34090	34534	34205	34457	115	77			1		444	0.259009	0.826577	NA
Vi_II-E1	emb	1	6438	6930	6616	6883	178	47			1		492	0.361789	0.904472	NA
VP3	sep	1	36604	36748	36735	36945				-13	2		144	NA	NA	NA
VP4	sep	1	36627	36771	36770	36968				-1	2		144	NA	NA	NA
VPUSM_8	ovl	1	23592	23943	23851	24154			92		1		351	NA	NA	0.262108
VT2-Sakai	emb	1	27044	27512	27264	27450	220	62			1		468	0.470085	0.867521	NA
Wb	ovl	1	23106	23316	23233	23455			83		1		210	NA	NA	0.395238
wksl3	ovl	-1	40148	40538	40042	40306			158		2		390	NA	NA	0.405128
WPhi	ovl	1	7922	8348	8202	8493			146		1		426	NA	NA	0.342723
wV7	sep	-1	133614	133968	133318	133618				-4	1		354	NA	NA	NA
wV8	ovl	1	5332	5680	5573	5843			107		1		348	NA	NA	0.307471
Xfas53	Emb	1	20274	20820	20518	20740	244	80			1		546	0.446886	0.85348	NA
Xop411	ovl	1	22116	22452	22327	22627			125		1		336	NA	NA	0.372024
Xp10	ovl	1	23203	23539	23414	23714			125		1		336	NA	NA	0.372024
Xp15	ovl	1	25471	25918	25751	26129			167		1		447	NA	NA	0.373602
Yepe2	emb	1	34343	34793	34509	34713	166	80			1		450	0.368889	0.822222	NA
Yep-phi	Emb	1	34270	34720	34436	34640	166	80			1		450	0.368889	0.822222	NA
YpP-G	emb	1	34496	34946	34662	34866	166	80			1		450	0.368889	0.822222	NA
YpP-R	emb	1	35061	35505	35227	35428	166	77			1		444	0.373874	0.826577	NA
YpP-Y	emb	1	31255	31699	31421	31622	166	77			1		444	0.373874	0.826577	NA
YpsP-G	emb	1	34600	35044	34766	34967	166	77			1		444	0.373874	0.826577	NA
YuA	Emb	1	41970	42540	42268	42469	298	71			1		570	0.522807	0.875439	NA
Y	emb	1	34172	34616	34287	34539	115	77			1		444	0.259009	0.826577	NA
YYZ-2008	Emb	1	26054	26522	26274	26460	220	62			1		468	0.470085	0.867521	NA
ZF40	emb	1	20738	21263	20979	21165	241	98			1		525	0.459048	0.813333	NA
R-C	ovl	1	23106	23316	23233	23455			83		1		210	NA	NA	0.395238
e11-2	sep	-1	133754	134108	133458	133758				-4	1		354	NA	NA	NA
7-11	ovl	1	29887	30306	30143	30421			163		1
E1	emb	1	6439	6930	6617	6883	178	47			1
phage 7-7-1	sep	1	10149	10352	10340	10570				-12	2
Salvo	ovl	-1	17425	17868	17196	17561			136		2
Sano	sep	-1	18266	18640	17952	18269				-3	1

## Sheet: Datasheet for histograms
Normalized start point for emb o-spanin	Normalized end point for emb o-spanin	Normalized overlap length for overlapped o-spain
0.47619	0.872294
0.470464	0.919831								0
0.44511	0.822355								0.1
		0.345756							0.2
0.454338	0.878995								0.3
		0.439276							0.4
									0.5
									0.6
0.373874	0.826577								0.7
		0.382096							0.8
0.516569	0.879142								0.9
									1
0.454338	0.878995
0.441441	0.833333
		0.281046
0.473118	0.873118
0.473118	0.873118
		0.626747
		0.411028
		0.267267
		0.309237
		0.155556
		0.466667
		0.470284
0.506536	1.00654
0.259009	0.833333
0.400818	0.940695
		0.369697
0.487759	0.905838
		0.369697
		0.369697
0.507663	0.898467
0.406953	0.94683
		0.358974
0.478682	0.897287
0.493409	0.900188
0.511667	0.936667
		0.32493
		0.369697
0.368889	0.822222
		0.297735
		0.395238
0.470085	0.867521
0.374753	0.895464
		0.2643
		0.195195
0.470085	0.867521
		0.290196
		0.411924
		0.110145
		0.110145
		0.107558
0.469534	0.87276
0.228311	0.844749
0.252252	0.833333
0.454338	0.878995
		0.354005
		0.370647
0.487759	0.905838
0.47619	0.872294
		0.348348
		0.370647
		0.157658
		0.417204
0.445759	0.889546
		0.304598
0.327416	0.895464
		0.333333
0.39499	0.834297
0.223714	0.841163
0.475634	0.873294
0.390947	0.934156
		0.360606
		0.491342
		0.290196
		0.400517
0.476496	0.912393
		0.322034
		0.393736
		0.360606
		0.155556
0.412008	0.983437
0.454338	0.878995
		0.322222
0.467091	0.868365
0.453252	0.819106
		0.42042
0.437229	0.813853
0.460722	0.874735
0.464355	0.857418
		0.395238
0.373874	0.833333
		0.307471
0.483539	0.872428
		0.354312
		0.370647
		0.342723
		0.307471
		0.307471
		0.307471
0.470085	0.912393
		0.290196
0.474359	0.869963
		0.411028
		0.411028
0.474359	0.869963
		0.290196
		0.400517
		0.307471
		0.290196
		0.395238
0.454338	0.878995
0.335556	0.902222
0.383944	0.708551
0.454338	0.878995
0.482684	0.885281
0.454338	0.878995
0.532588	0.806331
0.454338	0.878995
0.454338	0.878995
0.454338	0.878995
		0.360606
0.470085	0.912393
0.47619	0.872294
0.47619	0.872294
0.482684	0.885281
		0.311594
0.454338	0.878995
0.454338	0.878995
		0.238506
		0.238506
		0.290196
0.473118	0.873118
0.488584	0.83105
0.473118	0.873118
0.506536	1.01144
		0.370647
0.496795	0.939103
		0.370647
		0.370647
		0.370647
0.506536	1.01144
		0.370647
		0.370647
		0.514403
		0.400517
		0.305936
		0.307471
		0.360606
0.46124	0.908915
0.45809	0.908382
0.257271	0.82774
		0.262108
		0.400517
		0.400517
0.328889	0.835556
		0.400517
		0.400517
		0.400517
0.371365	0.82774
		0.262108
		0.280164
		0.330484
		0.251572
		0.371882
0.364653	0.821029
		0.371111
		0.374429
		0.387446
		0.342163
0.50813	0.904472
0.412008	0.958592
0.266204	0.856481
		0.405128
		0.342723
0.47619	0.872294
0.42885	0.890838
		0.264605
		0.342424
		0.370647
		0.342424
0.41517	0.888224
0.407018	0.875439
		0.280164
0.454338	0.878995
0.454338	0.878995
0.454338	0.878995
0.479303	0.884532
0.513566	0.79845
		0.311594
0.470085	0.912393
0.454338	0.878995
0.454338	0.878995
0.473118	0.873118
0.257271	0.881432
		0.307471
0.522807	0.875439
		0.370647
		0.370647
		0.370647
		0.370647
		0.370647
		0.342424
		0.342424
		0.333333
		0.354005
		0.307471
		0.0913978
0.419414	0.886447
0.382937	0.906746
		0.112094
		0.328571
		0.412698
		0.372024
		0.227414
0.44289	0.876457
		0.394799
0.454338	0.878995
		0.342723
		0.394799
		0.370647
		0.31377
		0.298077
		0.453333
		0.322807
		0.185682
0.349666	0.828508
		0.333333
0.380702	0.912281
		0.279898
0.474359	0.886447
0.34009	0.846847
		0.393162
0.454338	0.878995
		0.357466
		0.295154
		0.302721
		0.371882
0.47698	0.891344
0.454338	0.878995
		0.343832
0.479303	0.884532
		0.219907
0.259009	0.826577
		0.361905
		0.280164
		0.380952
		0.371882
0.474359	0.886447
		0.371882
0.561667	0.936667
		0.361371
		0.383754
		0.322222
		0.383754
		0.330484
		0.324895
0.451902	0.908277
0.465324	0.914989
		0.438095
0.3379	0.858447
		0.342424
		0.342424
		0.228797
		0.36478
		0.372807
		0.397701
0.437984	0.903101
0.495556	0.895556
		0.0827423
		0.39895
0.495434	0.851598
0.47957	0.886022
0.253863	0.816777
0.412008	0.983437
0.452899	0.811594
0.253863	0.816777
		0.375328
		0.512821
0.454338	0.878995
0.466302	0.865209
0.440075	0.895131
0.3379	0.913242
		0.218579
		0.212121
		0.212121
		0.212121
		0.36478
		0.395238
		0.212121
		0.440204
0.374753	0.895464
		0.352657
		0.342424
		0.342424
		0.354386
0.455939	0.858238
		0.375328
		0.438095
		0.337963
		0.368298
		0.290196
0.434698	0.867446
		0.280164
0.477912	0.869478
		0.276667
		0.31694
		0.299694
0.445076	0.979167
0.47505	0.870259
0.259009	0.826577
		0.285285
0.489837	0.904472
		0.395238
0.470085	0.912393
		0.395833
		0.447028
		0.405128
		0.447028
0.454338	0.878995
0.454338	0.878995
0.448198	0.880631
		0.354592
		0.463104
0.499048	0.87619
		0.317152
0.412008	0.983437
0.412008	0.983437
		0.157658
0.412008	0.983437
0.470085	0.912393
0.470085	0.912393
0.412008	0.983437
		0.405128
		0.357576
		0.269841
0.470085	0.912393
0.472406	0.883002
0.483539	0.872428
0.472406	0.883002
		0.371882
		0.155556
		0.539548
		0.280164
0.259009	0.826577
		0.157658
0.266204	0.849537
0.259009	0.826577
		0.395238
0.412008	0.983437
0.473118	0.873118
		0.531401
		0.307471
		0.288184
		0.436937
		0.325137
		0.383754
		0.304029
0.247312	0.795699
0.408915	0.914729
0.375502	0.959839
0.473118	0.873118
0.153535	0.905051
0.379242	0.906188
0.379242	0.906188
		0.155556
		0.372807
		0.281046
		0.31377
0.472072	0.899099
0.461712	0.894144
		0.281046
		0.342424
		0.322097
		0.188889
		0.0933333
0.454338	0.878995
		0.400517
		0.400517
		0.400517
0.470085	0.912393
		0.319192
		0.324074
0.432671	0.816777
0.259009	0.826577
0.361789	0.904472
		0.262108
0.470085	0.867521
		0.395238
		0.405128
		0.342723
		0.307471
0.446886	0.85348
		0.372024
		0.372024
		0.373602
0.368889	0.822222
0.368889	0.822222
0.368889	0.822222
0.373874	0.826577
0.373874	0.826577
0.373874	0.826577
0.522807	0.875439
0.259009	0.826577
0.470085	0.867521
0.459048	0.813333
		0.395238

## Sheet: Start and end point of emb OSP
Length of the i-spanin	Start point for emb o-spanin	End point for emb o-spanin
0	0	0
0.1	0	0
0.2	1	0
0.3	17	0
0.4	29	0
0.5	119	0
0.6	12	0
0.7	0	0
0.8	0	3
0.9	0	127
1	0	45
More	0	3

## Sheet: Overlap length for ovl OSP
Bin	Frequency
0	0
0.1	3
0.2	14
0.3	41
0.4	129
0.5	34
0.6	4
0.7	1
0.8	0
0.9	0
1	0
More	0
