# Supplementary material for: Phage spanins: diversity, topological dynamics and gene convergence
Source: BMC Bioinformatics. 2018 Sep 15;19:326. doi: 10.1186/s12859-018-2342-8 (PMC6139136; doi:10.1186/s12859-018-2342-8)
Supplement: Supplementary file 6 — Table S5. A table showing (a) number of periplasmic cysteines in 2CS (b) position analysis of cysteines in periplasmic domain of the entire spanin complex (c) position analysis of cysteines in periplasmic domain of i-spanins (d) position analysis of cysteines in periplasmic domain of o-spanins (e) position analysis of cysteines in periplasmic domain of the entire spanin complex for 2CS with only one periplasmic cysteine in either i- or o-spanin. (XLSX 656 kb) [file 12859_2018_2342_MOESM6_ESM.xlsx]

## Sheet: (a) Cysteine statistics
Name	SAFE Name	Accession Version (GI)	Genome Status	Class	Class Notes	IS Label	OS Label	Host	Rz GI or CDS	gene name or locus as given in NCBI or EMBL	Predicted SD sequence	Rz Primary Structure Curated	Rz Primary Structure Curated (FASTA)	TMHMM Found Periplasm	Periplasmic Domain	Rz Periplasmic Structure (FASTA)	Rz length	Rz pp length	# of Periplasmic Cysteines in i-spanin	Rz annotation notes	Rz1 GI or CDS	given name in NCBI or EMBL	Predicted SD sequence	Rz1 Primary Structure	Rz1 Primary Structure (FASTA)	Rz1 Modified Primary Structure	Rz1 Modified Primary Structure (FASTA)	Rz1 Length	Rz1 Mod Len	Lipobox Start Distance	Residues at +1 and +2 position	Signal Sequence	Lipobox	Lipobox fasta	Family	# of Periplasmic Cysteines in o-spanin	Periplasmic Domain	Rz1 Annotation Notes	Total no. of periplasmic cysteines	Remarks about annotation	Source
21	21	M65239.1	Partial	emb		EIS	EOS	Enterobacteria	215469	Rz	tgaaatctgtttgtGGGGtcagca	MNRVTAIISALVICIIVCLSWAVNHYRDNAITYKAQRDKNARELTLANRVITDIQMRQRDVAALDAKYTKELADAKAENDALRDDVAAGRRRLHIKAVCQSVREATTASGVDNAASPRLADTAERDYFTLRERLITMQKQLEGTQKYINEQCR	>21_EIS_x000D_MNRVTAIISALVICIIVCLSWAVNHYRDNAITYKAQRDKNARELTLANRVITDIQMRQRDVAALDAKYTKELADAKAENDALRDDVAAGRRRLHIKAVCQSVREATTASGVDNAASPRLADTAERDYFTLRERLITMQKQLEGTQKYINEQCR	TRUE	RDNAITYKAQRDKNARELTLANRVITDIQMRQRDVAALDAKYTKELADAKAENDALRDDVAAGRRRLHIKAVCQSVREATTASGVDNAASPRLADTAERDYFTLRERLITMQKQLEGTQKYINEQCR	>21_EIS_x000D_RDNAITYKAQRDKNARELTLANRVITDIQMRQRDVAALDAKYTKELADAKAENDALRDDVAAGRRRLHIKAVCQSVREATTASGVDNAASPRLADTAERDYFTLRERLITMQKQLEGTQKYINEQCR	153	127	2	There are 2 cystein in the TMD	CDS 1028:1210	not annotated/ putative o-spanin	caaaatacacgaAGGAGttagctg	MRKLKMMLCVMMLPLVVVGCTSKQSVSQCVKPRLPPAWIMQPPPDWQTPLNGIISPSERG	>21_EOS_x000D_MRKLKMMLCVMMLPLVVVGCTSKQSVSQCVKPRLPPAWIMQPPPDWQTPLNGIISPSERG	CTSKQSVSQCVKPRLPPAWIMQPPPDWQTPLNGIISPSERG	>21_EOS_MOD_x000D_CTSKQSVSQCVKPRLPPAWIMQPPPDWQTPLNGIISPSERG	60	41	19	CTS	MRKLKMMLCVMMLPLVVVG	VVVG	>21_x000D_VVVG		1	>21_emb_Periplasmic CTSKQSVSQCVKPRLPPAWIMQPPPDWQTPLNGIISPSERGRCQENIYKQTGELQKQMTILRERLTFYDREATDALRPSAANDVGSATTAERVSQCVAKIHLRRRGAAVDDRLADNEAKADALEKTYKADLAAVDRQRMQIDTIVRNALTLERANKDRQAKYTIANDR	First cysteine was in 8th position.	3	OSPNI
25	25	NC_008208.1	Complete	sep		SIS	SOS	Aeromonas	109290177	ORF191c	ctcttgtcaaAGGAttctgcgaaa	MLLTLSSLLSWLKSNALYIIIMVLMAIMMKNQHDEISTLKTSLESMKSFQTKSYENAKPVTEALLKSPKATKQMEKIAEKKPQLLEKRMNMGFQKLADQLQESTK	>25_SIS_x000D_MLLTLSSLLSWLKSNALYIIIMVLMAIMMKNQHDEISTLKTSLESMKSFQTKSYENAKPVTEALLKSPKATKQMEKIAEKKPQLLEKRMNMGFQKLADQLQESTK	TRUE	KNQHDEISTLKTSLESMKSFQTKSYENAKPVTEALLKSPKATKQMEKIAEKKPQLLEKRMNMGFQKLADQLQESTK	>25_SIS_x000D_KNQHDEISTLKTSLESMKSFQTKSYENAKPVTEALLKSPKATKQMEKIAEKKPQLLEKRMNMGFQKLADQLQESTK	105	76	0		109290176	pseT.2	tgatcaacttcAGGAGagtacgaa	MRYIIILLGCLLITSCASKPMLPKPSPIHKLDITWKATENGALLSFEDYNKLGVWLTDVNRYVKDQKQIIQICEDTIND	>25_SOS_x000D_MRYIIILLGCLLITSCASKPMLPKPSPIHKLDITWKATENGALLSFEDYNKLGVWLTDVNRYVKDQKQIIQICEDTIND	CASKPMLPKPSPIHKLDITWKATENGALLSFEDYNKLGVWLTDVNRYVKDQKQIIQICEDTIND	>25_SOS_MOD_x000D_CASKPMLPKPSPIHKLDITWKATENGALLSFEDYNKLGVWLTDVNRYVKDQKQIIQICEDTIND	79	64	15	CAS	MRYIIILLGCLLITS	LITS	>25_x000D_LITS		1	>25_sep_Periplasmic CASKPMLPKPSPIHKLDITWKATENGALLSFEDYNKLGVWLTDVNRYVKDQKQIIQICEDTINDKTSEQLQDALKQFGMNMRKELLQPKKEAIKEMQKTAKPSKLLAETVPKANEYSKTQFSKMSELSTKLTSIEDHQNK	PROSITE cleaves at position 15. One more cysteine at position 9.	1
31	31	NC_007022.1	Complete	sep		SIS	SOS	Aeromonas	66392004	pseT.3	ccttagtcgaAGGAtttgcccgcc	MLPSLSSTISWLRNNVLYMIIIGLLGWMIKNQSEQIDNLETKIETIQKFQASSVENAKPVQEAMLKAPKATRQMEKIAEKKPQLLEKHMNTGFRQLTDKIQETTK	>31_SIS_x000D_MLPSLSSTISWLRNNVLYMIIIGLLGWMIKNQSEQIDNLETKIETIQKFQASSVENAKPVQEAMLKAPKATRQMEKIAEKKPQLLEKHMNTGFRQLTDKIQETTK	TRUE	KNQSEQIDNLETKIETIQKFQASSVENAKPVQEAMLKAPKATRQMEKIAEKKPQLLEKHMNTGFRQLTDKIQETTK	>31_SIS_x000D_KNQSEQIDNLETKIETIQKFQASSVENAKPVQEAMLKAPKATRQMEKIAEKKPQLLEKHMNTGFRQLTDKIQETTK	105	76	0	Host is same. Sequence is same. Yet the phage is different. We need to correct it. Looks like two person submitted the same data with different name.	66392003	pseT.2	cgacaaaatccAGGAGacaacgaa	MTSMKHIGIVLLSLLVMSCAAKPKELPTPQPVHKLEVTWKATAEGATLSFEDYNRLGVWLEDVNRYIKDQKAIIQICEGRIR	>31_SOS_x000D_MTSMKHIGIVLLSLLVMSCAAKPKELPTPQPVHKLEVTWKATAEGATLSFEDYNRLGVWLEDVNRYIKDQKAIIQICEGRIR	CAAKPKELPTPQPVHKLEVTWKATAEGATLSFEDYNRLGVWLEDVNRYIKDQKAIIQICEGRIR	>31_SOS_MOD_x000D_CAAKPKELPTPQPVHKLEVTWKATAEGATLSFEDYNRLGVWLEDVNRYIKDQKAIIQICEGRIR	82	64	18	CAA	MTSMKHIGIVLLSLLVMS	LVMS	>31_x000D_LVMS		1	>31_sep_Periplasmic CAAKPKELPTPQPVHKLEVTWKATAEGATLSFEDYNRLGVWLEDVNRYIKDQKAIIQICEGRIRKTTEQIKDTLQRFGTNMHKELLQPKKEAIKEMQRTAKPAKLMAEQVPKANEVSSAQFKQITEIKTELNDIQESQNK	It is same as row 107. Look down.	1
65	65	NC_015251.1	Complete	sep		SIS	SOS	Aeromonas	326536563	65p157	ctttttcgttatGGGAGaatataa	MIKLKIFAVLALIVAIGGSAWYMTNKIESQGIVIGELTQTLETTTTRLNALETSISDFKLQSGEYSKIEQESNRELSKRINTLEVNARRGQVAIDKKPKLVEKLIQKDYTEFSKRMDCITMGECK	>65_SIS_x000D_MIKLKIFAVLALIVAIGGSAWYMTNKIESQGIVIGELTQTLETTTTRLNALETSISDFKLQSGEYSKIEQESNRELSKRINTLEVNARRGQVAIDKKPKLVEKLIQKDYTEFSKRMDCITMGECK	TRUE	NKIESQGIVIGELTQTLETTTTRLNALETSISDFKLQSGEYSKIEQESNRELSKRINTLEVNARRGQVAIDKKPKLVEKLIQKDYTEFSKRMDCITMGECK	>65_SIS_x000D_NKIESQGIVIGELTQTLETTTTRLNALETSISDFKLQSGEYSKIEQESNRELSKRINTLEVNARRGQVAIDKKPKLVEKLIQKDYTEFSKRMDCITMGECK	125	101	2		326536564	65p158	ttgtattaccatGGGGGaatgtaa	MRIFLICLMVCVLVACSSKPIPETKLTFHPNRPVAVKTYVPKWTVVKEGDTTFVGMTYEESLRYRAWLEKIGVYIDSQNRMLCSYRKELKEPQCIKAP	>65_SOS_x000D_MRIFLICLMVCVLVACSSKPIPETKLTFHPNRPVAVKTYVPKWTVVKEGDTTFVGMTYEESLRYRAWLEKIGVYIDSQNRMLCSYRKELKEPQCIKAP	CSSKPIPETKLTFHPNRPVAVKTYVPKWTVVKEGDTTFVGMTYEESLRYRAWLEKIGVYIDSQNRMLCSYRKELKEPQCIKAP	>65_SOS_MOD_x000D_CSSKPIPETKLTFHPNRPVAVKTYVPKWTVVKEGDTTFVGMTYEESLRYRAWLEKIGVYIDSQNRMLCSYRKELKEPQCIKAP	98	83	15	CSS	MRIFLICLMVCVLVA	VLVA	>65_x000D_VLVA		2	>65_sep_Periplasmic CSSKPIPETKLTFHPNRPVAVKTYVPKWTVVKEGDTTFVGMTYEESLRYRAWLEKIGVYIDSQNRMLCSYRKELKEPQCIKAPKCEGMTICDMRKSFETYDKQILKEVLKPKKDIAVQGRRANVELTNIRKSLERNSEQEIKSYEGSQLKFDSISTELANLRTTTTELTQTLEGIVIGQSEIKN		4
73	73	NC_007806.1	Complete	ovl		OIS	OOS	Pseudomonas	148912832	PaP73_gp004	tgaagcgtaaaGGGGcatcgcATG	MFSVIWAKFGKWLAAIGAGLVMLASIFYAGRKSGATKAEANAANERANDREAIAVRQVNEAREASEQQVKAVQNAKEVASDNSTFDDDEVTKRLRDEWSRD	>73_OIS_x000D_MFSVIWAKFGKWLAAIGAGLVMLASIFYAGRKSGATKAEANAANERANDREAIAVRQVNEAREASEQQVKAVQNAKEVASDNSTFDDDEVTKRLRDEWSRD	TRUE	GRKSGATKAEANAANERANDREAIAVRQVNEAREASEQQVKAVQNAKEVASDNSTFDDDEVTKRLRDEWSRD	>73_OIS_x000D_GRKSGATKAEANAANERANDREAIAVRQVNEAREASEQQVKAVQNAKEVASDNSTFDDDEVTKRLRDEWSRD	101	72	0		CDS 1301..1582	not annotated/ putative o-spanin	caacaggtaaAGGcggttcaaaATG	MRKKLLPIILLLTTTKLLSGCATNGRATEPQSIADAVQTKPVVIDTACKWVAPIWISKADGLTAGTARQILNHNEAVERNCGPQSPPKSADKP	>73_OOS_x000D_MRKKLLPIILLLTTTKLLSGCATNGRATEPQSIADAVQTKPVVIDTACKWVAPIWISKADGLTAGTARQILNHNEAVERNCGPQSPPKSADKP	CATNGRATEPQSIADAVQTKPVVIDTACKWVAPIWISKADGLTAGTARQILNHNEAVERNCGPQSPPKSADKP	>73_OOS_MOD_x000D_CATNGRATEPQSIADAVQTKPVVIDTACKWVAPIWISKADGLTAGTARQILNHNEAVERNCGPQSPPKSADKP	93	73	20	CAT	MRKKLLPIILLLTTTKLLSG	LLSG	>73_x000D_LLSG		2	>73_ovl_Periplasmic CATNGRATEPQSIADAVQTKPVVIDTACKWVAPIWISKADGLTAGTARQILNHNEAVERNCGPQSPPKSADKPDRSWEDRLRKTVEDDDFTSNDSAVEKANQVAKVQQESAERAENVQRVAIAERDNARENAANAEAKTAGSKRG		2	OSPNI
133	133	NC_015250.1	Complete	sep		SIS	SOS	Acinetobacter	326536365	Acj133p225/ pseT.2	atctgtttatcccGGAGGAgtatc	MIQLKPSAIIAIIVAVAFLILGGMWKIQDYRNDILETKLKEMNVNVQVANENVVKIQSQLADIQRVQVEMQSNRIEHTNNTVQIKEVVKVVEKTNNKEAELILNQAFNNIASKINES	>133_SIS_x000D_MIQLKPSAIIAIIVAVAFLILGGMWKIQDYRNDILETKLKEMNVNVQVANENVVKIQSQLADIQRVQVEMQSNRIEHTNNTVQIKEVVKVVEKTNNKEAELILNQAFNNIASKINES	TRUE	KIQDYRNDILETKLKEMNVNVQVANENVVKIQSQLADIQRVQVEMQSNRIEHTNNTVQIKEVVKVVEKTNNKEAELILNQAFNNIASKINES	>133_SIS_x000D_KIQDYRNDILETKLKEMNVNVQVANENVVKIQSQLADIQRVQVEMQSNRIEHTNNTVQIKEVVKVVEKTNNKEAELILNQAFNNIASKINES	117	92	0	They have the pseT.3 also annotated as pseT.2	326536364	pseT.2/Acjp224	tcaataacatagcGAGtaagatca	MKASILLLALVLTGCTTSPVKVEPVKVSWPDPIVPYEANWRVSGDVNKQVQMPLTEFQDFVIWQSDVLRYIKDLKTMVCFHQPDEIKCKSSVQP	>133_SOS_x000D_MKASILLLALVLTGCTTSPVKVEPVKVSWPDPIVPYEANWRVSGDVNKQVQMPLTEFQDFVIWQSDVLRYIKDLKTMVCFHQPDEIKCKSSVQP	CTTSPVKVEPVKVSWPDPIVPYEANWRVSGDVNKQVQMPLTEFQDFVIWQSDVLRYIKDLKTMVCFHQPDEIKCKSSVQP	>133_SOS_MOD_x000D_CTTSPVKVEPVKVSWPDPIVPYEANWRVSGDVNKQVQMPLTEFQDFVIWQSDVLRYIKDLKTMVCFHQPDEIKCKSSVQP	94	80	14	CTT	MKASILLLALVLTG	VLTG	>133_x000D_VLTG	T4 like	2	>133_sep_Periplasmic CTTSPVKVEPVKVSWPDPIVPYEANWRVSGDVNKQVQMPLTEFQDFVIWQSDVLRYIKDLKTMVCFHQPDEIKCKSSVQPSENIKSAINNFAQNLILEAEKNNTKEVVKVVEKIQVTNNTHEIRNSQMEVQVRQIDALQSQIKVVNENAVQVNVNMEKLKTELIDNRYDQIK	they already identified it as pseT.2	2		NCBI
2851	2851	FM180578.1	Complete	emb		EIS	EOS	Enterobacteria	209407417	EP2851_46	tgaagtctgtttgtGGGGGcaaca	MSRVTVIISALVICIIACLSWAVNHYRDNAIAYKEQRDKATSIIADMQKRQRDVAELDARYTKELADANATIESLRADVSAGRKRLQVSATCAKSTTGASSMGDGESPGLTADAELNYYRLRGGIDKITAQVNYLQEYIRTQCLK	>2851_EIS_x000D_MSRVTVIISALVICIIACLSWAVNHYRDNAIAYKEQRDKATSIIADMQKRQRDVAELDARYTKELADANATIESLRADVSAGRKRLQVSATCAKSTTGASSMGDGESPGLTADAELNYYRLRGGIDKITAQVNYLQEYIRTQCLK	TRUE	NHYRDNAIAYKEQRDKATSIIADMQKRQRDVAELDARYTKELADANATIESLRADVSAGRKRLQVSATCAKSTTGASSMGDGESPGLTADAELNYYRLRGGIDKITAQVNYLQEYIRTQCLK	>2851_EIS_x000D_NHYRDNAIAYKEQRDKATSIIADMQKRQRDVAELDARYTKELADANATIESLRADVSAGRKRLQVSATCAKSTTGASSMGDGESPGLTADAELNYYRLRGGIDKITAQVNYLQEYIRTQCLK	145	122	2	putative endopeptidase claimed ...wrong annotation, need to refer to paper, this gene is next to lysozyme	CDS 28357: 28539	not annotated/ putative o-spanin	gatacacaaAGGAGCttgctgatgcta	MLMRLSKVSVLMFLLGVSACKSPPPVQSQRPEPAAWAMEKAQDLQQMLNSIITVSEVESTR	>2851_EOS_x000D_MLMRLSKVSVLMFLLGVSACKSPPPVQSQRPEPAAWAMEKAQDLQQMLNSIITVSEVESTR	CKSPPPVQSQRPEPAAWAMEKAQDLQQMLNSIITVSEVESTR	>2851_EOS_MOD_x000D_CKSPPPVQSQRPEPAAWAMEKAQDLQQMLNSIITVSEVESTR	61	42	19	CKS	MLMRLSKVSVLMFLLGVSA	GVSA	>2851_x000D_GVSA		0	>2851_emb_Periplasmic CKSPPPVQSQRPEPAAWAMEKAQDLQQMLNSIITVSEVESTRKLCQTRIYEQLYNVQATIKDIGGRLRYYNLEADATLGPSEGDGMSSAGTTSKACTASVQLRKRGASVDARLSEITANADALEKTYRADLEAVDRQRKQMDAIISTAKDRQEKYAIANDRYHN	8.33% proline, good SD sequence. the stop codon is ochre however there is another amber codon after 15 aa downstream which brings one C with it. recognized by Lipo P	2	ISPMA, OSPNI
119X	119X	NC_007807.1	Complete	ovl		OIS	OOS	Pseudomonas	147917337	119X_gp18	tggaacacgaAGGAGtgcaataaa	MKALVYKIAIGLALGLALFSLWSYYSLQLTKQELATTKEALADKSKEVEFLNTSLQLRDKVALQTAEREGAINAQLQRIYATVSKYKSQTNSASDQCLGLVPSPEFLEWVRRAEADSKDKSGAASSNK	>119X_OIS_x000D_MKALVYKIAIGLALGLALFSLWSYYSLQLTKQELATTKEALADKSKEVEFLNTSLQLRDKVALQTAEREGAINAQLQRIYATVSKYKSQTNSASDQCLGLVPSPEFLEWVRRAEADSKDKSGAASSNK	TRUE	QLTKQELATTKEALADKSKEVEFLNTSLQLRDKVALQTAEREGAINAQLQRIYATVSKYKSQTNSASDQCLGLVPSPEFLEWVRRAEADSKDKSGAASSNK	>119X_OIS_x000D_QLTKQELATTKEALADKSKEVEFLNTSLQLRDKVALQTAEREGAINAQLQRIYATVSKYKSQTNSASDQCLGLVPSPEFLEWVRRAEADSKDKSGAASSNK	128	101	1		147917338	119X_gp19	ctgccgaacgagaAGGAGctatta	MLNFSVSMRLCLSISRKLILHPISALGLFLVLSSLSGCAEQKPIPRISPALLVPINKLPEPVTFQDYVIYHRAASKLLDMCNGRLESIGVENGNFSSK	>119X_OOS_x000D_MLNFSVSMRLCLSISRKLILHPISALGLFLVLSSLSGCAEQKPIPRISPALLVPINKLPEPVTFQDYVIYHRAASKLLDMCNGRLESIGVENGNFSSK	CAEQKPIPRISPALLVPINKLPEPVTFQDYVIYHRAASKLLDMCNGRLESIGVENGNFSSK	>119X_OOS_MOD_x000D_CAEQKPIPRISPALLVPINKLPEPVTFQDYVIYHRAASKLLDMCNGRLESIGVENGNFSSK	98	61	37	CAE	MLNFSVSMRLCLSISRKLILHPISALGLFLVLSSLSG	SLSG	>119X_x000D_SLSG		1	>119X_ovl_Periplasmic CAEQKPIPRISPALLVPINKLPEPVTFQDYVIYHRAASKLLDMCNGRLESIGVENGNFSSKKNSSAAGSKDKSDAEARRVWELFEPSPVLGLCQDSASNTQSKYKSVTAYIRQLQANIAGEREATQLAVKDRLQLSTNLFEVEKSKDALAEKTTALEQKTLQ	11 and 39th position ?? Check	2
121Q	121Q	NC_025447.1	Complete	sep		SIS	SOS	Escherichia	712914709	PBI_121Q_511	tcatcaactatAGGAGatattatt	MSMLEIIVSKILIPFWKPISFVLLIGGSAYAGWEANTYYSGYQQSIEQQIAKKVDTALDKMQQENAKNYLETKKIMEDNAKVIETKVPFIVEREVYKNVCLDEDGVKVLNELKQNSQAARNKFK	>121Q_SIS_x000D_MSMLEIIVSKILIPFWKPISFVLLIGGSAYAGWEANTYYSGYQQSIEQQIAKKVDTALDKMQQENAKNYLETKKIMEDNAKVIETKVPFIVEREVYKNVCLDEDGVKVLNELKQNSQAARNKFK	FALSE	EANTYYSGYQQSIEQQIAKKVDTALDKMQQENAKNYLETKKIMEDNAKVIETKVPFIVEREVYKNVCLDEDGVKVLNELKQNSQAARNKFK	>121Q_SIS_x000D_EANTYYSGYQQSIEQQIAKKVDTALDKMQQENAKNYLETKKIMEDNAKVIETKVPFIVEREVYKNVCLDEDGVKVLNELKQNSQAARNKFK	124	91	1	blasts to pBECO and presley	712914710	PBI_121Q_512	tcaagcagcGAGGAataaattcaa	MKKLLVPMISFLIISGCAEQVKLQSPAPIKQEILLERCDDDTPLPQKIMIDKNGFKGYDGAEILKVLTRWDAVYNECALKHDALIKTIRDLQGKDIKINIKE	>121Q_SOS_x000D_MKKLLVPMISFLIISGCAEQVKLQSPAPIKQEILLERCDDDTPLPQKIMIDKNGFKGYDGAEILKVLTRWDAVYNECALKHDALIKTIRDLQGKDIKINIKE	CAEQVKLQSPAPIKQEILLERCDDDTPLPQKIMIDKNGFKGYDGAEILKVLTRWDAVYNECALKHDALIKTIRDLQGKDIKINIKE	>121Q_SOS_MOD_x000D_CAEQVKLQSPAPIKQEILLERCDDDTPLPQKIMIDKNGFKGYDGAEILKVLTRWDAVYNECALKHDALIKTIRDLQGKDIKINIKE	102	86	16	CAE	MKKLLVPMISFLIISG	IISG	>121Q_x000D_IISG		2	>121Q_sep_Periplasmic CAEQVKLQSPAPIKQEILLERCDDDTPLPQKIMIDKNGFKGYDGAEILKVLTRWDAVYNECALKHDALIKTIRDLQGKDIKINIKEKFKNRAAQSNQKLENLVKVGDEDLCVNKYVEREVIFPVKTEIVKANDEMIKKTELYNKANEQQMKDLATDVKKAIQQEISQQYGSYYTNAE		3
13a	13a	NC_011045.1	Complete	emb		EIS	EOS	Enterobacteria	193201454	18.5	atctgaaatttaatGGGAGGcatt	MLQFLRKLVPWVLAGMLFGWGWHLGSDSMDTKWKQEVQNEYVKRVEATASTQRAINEISAKYQEDLAALEGSTDRIISDLRSDNKRLRVRVKTTGTSDGQCGFEPDGRAELDDRDAKRILAVTQKGDAWIRALQDTIRELQRKQEIK	>13a_EIS_x000D_MLQFLRKLVPWVLAGMLFGWGWHLGSDSMDTKWKQEVQNEYVKRVEATASTQRAINEISAKYQEDLAALEGSTDRIISDLRSDNKRLRVRVKTTGTSDGQCGFEPDGRAELDDRDAKRILAVTQKGDAWIRALQDTIRELQRKQEIK	FALSE	SDSMDTKWKQEVQNEYVKRVEATASTQRAINEISAKYQEDLAALEGSTDRIISDLRSDNKRLRVRVKTTGTSDGQCGFEPDGRAELDDRDAKRILAVTQKGDAWIRALQDTIRELQRKQEIK	>13a_EIS_x000D_SDSMDTKWKQEVQNEYVKRVEATASTQRAINEISAKYQEDLAALEGSTDRIISDLRSDNKRLRVRVKTTGTSDGQCGFEPDGRAELDDRDAKRILAVTQKGDAWIRALQDTIRELQRKQEIK	147	122	1		93201455	18.7	ccaaatggaaacAGGAGGtacaga	MKYRLSIKKTLPRWKGALIGLFLICVATISGCVSESKLPEPPMVSVDSSLMVEPNLTTEMLSVFSQ	>13a_EOS_x000D_MKYRLSIKKTLPRWKGALIGLFLICVATISGCVSESKLPEPPMVSVDSSLMVEPNLTTEMLSVFSQ	CVSESKLPEPPMVSVDSSLMVEPNLTTEMLSVFSQ	>13a_EOS_MOD_x000D_CVSESKLPEPPMVSVDSSLMVEPNLTTEMLSVFSQ	66	35	31	CVS	MKYRLSIKKTLPRWKGALIGLFLICVATISG	TISG	>13a_x000D_TISG	T7	0	>13a_emb_Periplasmic CVSESKLPEPPMVSVDSSLMVEPNLTTEMLSVFSQKIEQKRQLERITDQLARIWADGKQTVALIRKADRDDLEARGDPEFGCQGDSTGTTKVRVRLRKNDSRLDSIIRDTSGELAALDEQYKASIENIARQTSATAEVRKVYENQVEQKWKTDMSDS	First cysteine is in the 42nd position. Is it also cleaved by SpaseII? Also run in TM pred to see if its N-terminal is not lipolated. changed the start site downstream so that it had a better lipoP score	1	OSPWS
201phi2-1	201phi2-1	NC_010821.1	Complete	ovl		OIS	OOS	Pseudomonas	189490381	ORF226	gttctactttgattgAGAGGtacc	MYTFIKGLGTKSIVTAVCVIILVLAGSVRFLYNANNSKLTENATLKADNVVMQQNEVFTEKSAVITDQTVTKMVDDSVKAKTATEKLRKESQHEYAKKVVPAASEGVSANSDPNGDERAGIVAGGLLKNYCRIRPEDPDCRALGSAVGLPDR	>201phi2-1_OIS_x000D_MYTFIKGLGTKSIVTAVCVIILVLAGSVRFLYNANNSKLTENATLKADNVVMQQNEVFTEKSAVITDQTVTKMVDDSVKAKTATEKLRKESQHEYAKKVVPAASEGVSANSDPNGDERAGIVAGGLLKNYCRIRPEDPDCRALGSAVGLPDR		RFLYNANNSKLTENATLKADNVVMQQNEVFTEKSAVITDQTVTKMVDDSVKAKTATEKLRKESQHEYAKKVVPAASEGVSANSDPNGDERAGIVAGGLLKNYCRIRPEDPDCRALGSAVGLPDR	>201phi2-1_OIS_x000D_RFLYNANNSKLTENATLKADNVVMQQNEVFTEKSAVITDQTVTKMVDDSVKAKTATEKLRKESQHEYAKKVVPAASEGVSANSDPNGDERAGIVAGGLLKNYCRIRPEDPDCRALGSAVGLPDR	152	124	2	annotated as virion structure protein, but clearly an i-spanin, in fact the overlapping o-spanin also blasts to other known o-spanins	CDS 158266..158649	not annotated/ putative o-spanin	tacgtaaAGAGAGtcagcatgaat	MPRKSYLRLQKAFRQIVTLMGMSVLALSLAACSKTIAVSAQKTPTAVPSVLLLDCLIDKPPATFDAVVMRQLYPDVKDVWEARFLLMSDAYLSQTSNLEQCDLSKKAIRSWNAQHLELNHDTRRTTQ	>201phi2-1_OOS_x000D_MPRKSYLRLQKAFRQIVTLMGMSVLALSLAACSKTIAVSAQKTPTAVPSVLLLDCLIDKPPATFDAVVMRQLYPDVKDVWEARFLLMSDAYLSQTSNLEQCDLSKKAIRSWNAQHLELNHDTRRTTQ	CSKTIAVSAQKTPTAVPSVLLLDCLIDKPPATFDAVVMRQLYPDVKDVWEARFLLMSDAYLSQTSNLEQCDLSKKAIRSWNAQHLELNHDTRRTTQ	>201phi2-1_OOS_MOD_x000D_CSKTIAVSAQKTPTAVPSVLLLDCLIDKPPATFDAVVMRQLYPDVKDVWEARFLLMSDAYLSQTSNLEQCDLSKKAIRSWNAQHLELNHDTRRTTQ	127	96	31	CSK	MPRKSYLRLQKAFRQIVTLMGMSVLALSLAA	SLAA	>201phi2-1_x000D_SLAA		2	>201phi2-1_ovl_Periplasmic CSKTIAVSAQKTPTAVPSVLLLDCLIDKPPATFDAVVMRQLYPDVKDVWEARFLLMSDAYLSQTSNLEQCDLSKKAIRSWNAQHLELNHDTRRTTQRDPLGVASGLARCDPDEPRIRCYNKLLGGAVIGAREDGNPDSNASVGESAAPVVKKAYEHQSEKRLKETATKAKVSDDVMKTVTQDTIVASKETFVENQQMVVNDAKLTANETLKSNNANYLFR		4	OSPNI
1720a-02	1720a-02	KF030445.1	Complete	emb		EIS	EOS	Escherichia	525336708	putative endopeptidase	gcccggtAGTGAtcttatttcatt	MVKVGTSYVPINVSFSPKVGPGLPGINRDTRIYLFCEVIFRHRYLFEGSAQRDKKARELEQANATITDMQVRQRDVAALDAKYSRELADARAENETLRADVAAGRKRLRINATCHGTVREATGTSGVDNATGPRLADTAERDYFILRERLMTMQKQLEGAQEYIRTQCLN	>1720a-02_EIS_x000D_MVKVGTSYVPINVSFSPKVGPGLPGINRDTRIYLFCEVIFRHRYLFEGSAQRDKKARELEQANATITDMQVRQRDVAALDAKYSRELADARAENETLRADVAAGRKRLRINATCHGTVREATGTSGVDNATGPRLADTAERDYFILRERLMTMQKQLEGAQEYIRTQCLN	FALSE	PGLPGINRDTRIYLFCEVIFRHRYLFEGSAQRDKKARELEQANATITDMQVRQRDVAALDAKYSRELADARAENETLRADVAAGRKRLRINATCHGTVREATGTSGVDNATGPRLADTAERDYFILRERLMTMQKQLEGAQEYIRTQCLN	>1720a-02_EIS_x000D_PGLPGINRDTRIYLFCEVIFRHRYLFEGSAQRDKKARELEQANATITDMQVRQRDVAALDAKYSRELADARAENETLRADVAAGRKRLRINATCHGTVREATGTSGVDNATGPRLADTAERDYFILRERLMTMQKQLEGAQEYIRTQCLN	170	150	3	not a strong TMD	CDS 23460..23645	not annotated/ putative o-spanin	caaaatactcGAGGGAattagccg	MRELKMKLFALTLPLVVSACGSTPPATVPCVKPPAPPAWIMQPAPDWQTPLNGIISSSENG	>1720a-02_EOS_x000D_MRELKMKLFALTLPLVVSACGSTPPATVPCVKPPAPPAWIMQPAPDWQTPLNGIISSSENG	CGSTPPATVPCVKPPAPPAWIMQPAPDWQTPLNGIISSSENG	>1720a-02_EOS_MOD_x000D_CGSTPPATVPCVKPPAPPAWIMQPAPDWQTPLNGIISSSENG	61	42	19	CGS	MRELKMKLFALTLPLVVSA	VVSA	>1720a-02_x000D_VVSA		1	>1720a-02_emb_Periplasmic CGSTPPATVPCVKPPAPPAWIMQPAPDWQTPLNGIISSSENGNLCQTRIYEQAGELQKQMTMLRERLIFYDREATDALRPGTANDVGSTGTAERVTGHCTANIRLRKRGAAVDARLTENEARADALERSYKADLAAVDRQRVQMDTITANAQELERAKKDRQASGEFLYRHRFIVECFLYIRTDRNIGPLGP		4	ISPMA, OSPNI
1M3-16	1M3-16	NC_024217.1	Complete	sep		SIS	SOS	Nitrincola	643655217	GJ22_gp047	attatcaacaatctGGAGAtaacc	MFKKFMPYIYVSALIAAFIGGFTVSQWKLGNDERIRLETQIEAQRRIDNALYDISMQTQEAISNIRIENRNIYNETRTEILEKPIYNECIIPIEGINLINRARVGG	>1M3-16_SIS_x000D_MFKKFMPYIYVSALIAAFIGGFTVSQWKLGNDERIRLETQIEAQRRIDNALYDISMQTQEAISNIRIENRNIYNETRTEILEKPIYNECIIPIEGINLINRARVGG	TRUE	KLGNDERIRLETQIEAQRRIDNALYDISMQTQEAISNIRIENRNIYNETRTEILEKPIYNECIIPIEGINLINRARVGG	>1M3-16_SIS_x000D_KLGNDERIRLETQIEAQRRIDNALYDISMQTQEAISNIRIENRNIYNETRTEILEKPIYNECIIPIEGINLINRARVGG	106	79	1		643655216	GJ22_gp048	aatcaatagagcGAGGGttggagg	MKIVLILFVAILLTACSTTQQTRVLNIDASLMQPCPPLTLINGEISLGDYILQGIEDYGLYNECRVSKQGLINAINEYKKGG	>1M3-16_SOS_x000D_MKIVLILFVAILLTACSTTQQTRVLNIDASLMQPCPPLTLINGEISLGDYILQGIEDYGLYNECRVSKQGLINAINEYKKGG	CSTTQQTRVLNIDASLMQPCPPLTLINGEISLGDYILQGIEDYGLYNECRVSKQGLINAINEYKKGG	>1M3-16_SOS_MOD_x000D_CSTTQQTRVLNIDASLMQPCPPLTLINGEISLGDYILQGIEDYGLYNECRVSKQGLINAINEYKKGG	82	67	15	CST	MKIVLILFVAILLTA	LLTA	>1M3-16_x000D_LLTA		2	>1M3-16_sep_Periplasmic CSTTQQTRVLNIDASLMQPCPPLTLINGEISLGDYILQGIEDYGLYNECRVSKQGLINAINEYKKGGGGVRARNILNIGEIPIICENYIPKELIETRTENYINRNEIRINSIAEQTQMSIDYLANDIRRQAEIQTELRIREDNGLK		3
2 JES-2013	2_JES-2013	NC_022323.1	Complete	sep		SIS	SOS	Escherichia	543170244	Ec2_0067	ttttttcgtttctGGAGccttaaa	MISVLTWLSRYKGIIKGLVFAAAIGTAYLGAVYWFNSKLNDAYQEGVSATELKWERILDQQQKQADKIKMGHAEEVKNLEKSLSDLQDKLNIAERAGREKQIIYLQSPEGKKSTLPDQLIDIYNESINQEDR	>2_JES-2013_SIS_x000D_MISVLTWLSRYKGIIKGLVFAAAIGTAYLGAVYWFNSKLNDAYQEGVSATELKWERILDQQQKQADKIKMGHAEEVKNLEKSLSDLQDKLNIAERAGREKQIIYLQSPEGKKSTLPDQLIDIYNESINQEDR	FALSE	NSKLNDAYQEGVSATELKWERILDQQQKQADKIKMGHAEEVKNLEKSLSDLQDKLNIAERAGREKQIIYLQSPEGKKSTLPDQLIDIYNESINQEDR	>2_JES-2013_SIS_x000D_NSKLNDAYQEGVSATELKWERILDQQQKQADKIKMGHAEEVKNLEKSLSDLQDKLNIAERAGREKQIIYLQSPEGKKSTLPDQLIDIYNESINQEDR	132	97	0		543170243	Ec2_0066	tgagagtatcaatcAGGAGGatcg	MRVAALFIVCFLLCGCATSVEREYKIDPPDVGRLIVKPPEGAMKPPAKAMPLKKGAPDAVNSGIMRDNNLSCSNDRAKLIILQDYIRTLFPKERG	>2_JES-2013_SOS_x000D_MRVAALFIVCFLLCGCATSVEREYKIDPPDVGRLIVKPPEGAMKPPAKAMPLKKGAPDAVNSGIMRDNNLSCSNDRAKLIILQDYIRTLFPKERG	CATSVEREYKIDPPDVGRLIVKPPEGAMKPPAKAMPLKKGAPDAVNSGIMRDNNLSCSNDRAKLIILQDYIRTLFPKERG	>2_JES-2013_SOS_MOD_x000D_CATSVEREYKIDPPDVGRLIVKPPEGAMKPPAKAMPLKKGAPDAVNSGIMRDNNLSCSNDRAKLIILQDYIRTLFPKERG	95	80	15	CAT	MRVAALFIVCFLLCG	LLCG	>2 JES-2013_x000D_LLCG		1	>2_JES-2013_sep_Periplasmic CATSVEREYKIDPPDVGRLIVKPPEGAMKPPAKAMPLKKGAPDAVNSGIMRDNNLSCSNDRAKLIILQDYIRTLFPKERGRDEQNISENYIDILQDPLTSKKGEPSQLYIIQKERGAREAINLKDQLDSLSKELNKVEEAHGMKIKDAQKQQQDLIREWKLETASVGEQYADNLKSN		1
285P	285P	NC_015249.1	Complete	emb		EIS	EOS	Enterobacteria	326536144	gp18.5	atctgaaaatacAGGAGGgtagtt	MLKNLKSYAIAAAFVLGMTLAYNHGYDKANTKWEQEVHNEYVKQTEATANKQAAINEISRQYQEDLAALEGSTDRVINDLRNDGKRLRVKLSATSRELQANGGCLADGRAELDEEFSKRLIGVTQRGDAWIKALQNTITEMQSKKEK	>285P_EIS_x000D_MLKNLKSYAIAAAFVLGMTLAYNHGYDKANTKWEQEVHNEYVKQTEATANKQAAINEISRQYQEDLAALEGSTDRVINDLRNDGKRLRVKLSATSRELQANGGCLADGRAELDEEFSKRLIGVTQRGDAWIKALQNTITEMQSKKEK	FALSE	DKANTKWEQEVHNEYVKQTEATANKQAAINEISRQYQEDLAALEGSTDRVINDLRNDGKRLRVKLSATSRELQANGGCLADGRAELDEEFSKRLIGVTQRGDAWIKALQNTITEMQSKKEK	>285P_EIS_x000D_DKANTKWEQEVHNEYVKQTEATANKQAAINEISRQYQEDLAALEGSTDRVINDLRNDGKRLRVKLSATSRELQANGGCLADGRAELDEEFSKRLIGVTQRGDAWIKALQNTITEMQSKKEK	147	121	1	already annotated as gp18.5	CDS 35891: 36061	not annotated/ putative o-spanin	tctcacgacaataccaAGAagacc	MRRWKAALIGSLMICVTMVSACASNYQPPHENSKLTVDASLMVEPNLTKSLVSVLSE	>285P_EOS_x000D_MRRWKAALIGSLMICVTMVSACASNYQPPHENSKLTVDASLMVEPNLTKSLVSVLSE	CASNYQPPHENSKLTVDASLMVEPNLTKSLVSVLSE	>285P_EOS_MOD_x000D_CASNYQPPHENSKLTVDASLMVEPNLTKSLVSVLSE	57	36	21	CAS	MRRWKAALIGSLMICVTMVSA	MVSA	>285P_x000D_MVSA		0	>285P_emb_Periplasmic CASNYQPPHENSKLTVDASLMVEPNLTKSLVSVLSEKEKKSQMETITNQLAKIWADGRQTVGILRKSFEEDLEARGDALCGGNAQLERSTASLKVRLRKGDNRLDNIVRDTSGELAALDEQYQRSIENIAAQKNATAETQKVYENHVEQEWKTNAKD	found an embedded o-spanin, doesn't have a decent SD though, gives a good lipoP hit. also a SPI hit just after the SPII site, there is a great SD upsteam	1	OSPNI
44RR2.8t	44RR2.8t	NC_005135.1	Complete	sep		SIS	SOS	Aeromonas	37651683	pseT.3	ccttagtcgaAGGAtttgcccgcc	MLPSLSSTISWLRNNVLYMIIIGLLGWTIKNQSEQIDNLETKIETIQKFQVSSVENAKPVQEAMLKAPKATRQMEKIAEKKPQLLEKHMNTGFRQLTDKIQETTK	>44RR2.8t_SIS_x000D_MLPSLSSTISWLRNNVLYMIIIGLLGWTIKNQSEQIDNLETKIETIQKFQVSSVENAKPVQEAMLKAPKATRQMEKIAEKKPQLLEKHMNTGFRQLTDKIQETTK	TRUE	KNQSEQIDNLETKIETIQKFQVSSVENAKPVQEAMLKAPKATRQMEKIAEKKPQLLEKHMNTGFRQLTDKIQETTK	>44RR2.8t_SIS_x000D_KNQSEQIDNLETKIETIQKFQVSSVENAKPVQEAMLKAPKATRQMEKIAEKKPQLLEKHMNTGFRQLTDKIQETTK	105	76	0		37651682	pseT.2	cgacaaaatccAGGAGacaacgaa	MTSMKHIGIVLLSLLVMSCAAKPKELPTPQPVHKLEVTWKATTEGATLSFEDYNRLGVWLEDVNRYIKDQKAIIQICEGRIR	>44RR2.8t_SOS_x000D_MTSMKHIGIVLLSLLVMSCAAKPKELPTPQPVHKLEVTWKATTEGATLSFEDYNRLGVWLEDVNRYIKDQKAIIQICEGRIR	CAAKPKELPTPQPVHKLEVTWKATTEGATLSFEDYNRLGVWLEDVNRYIKDQKAIIQICEGRIR	>44RR2.8t_SOS_MOD_x000D_CAAKPKELPTPQPVHKLEVTWKATTEGATLSFEDYNRLGVWLEDVNRYIKDQKAIIQICEGRIR	82	64	18	CAA	MTSMKHIGIVLLSLLVMS	LVMS	>44RR2.8t_x000D_LVMS		1	>44RR2.8t_sep_Periplasmic CAAKPKELPTPQPVHKLEVTWKATTEGATLSFEDYNRLGVWLEDVNRYIKDQKAIIQICEGRIRKTTEQIKDTLQRFGTNMHKELLQPKKEAIKEMQRTAKPAKLMAEQVPKANEVSSVQFKQITEIKTELNDIQESQNK	Is this sequenced right?? I have found X in NCBI, in case of T4. What does that mean??	1
4MG	4MG	NC_022968.1	Complete	sep		SIS	SOS	Enterobacteria	563397528	X824_gp196/ putative membrane protein	tattgaatcaaatGGGGatatctc	MIDVVRMVVAFIRNNTKLVIAAILAIALFSGAVYTKHWYNDQITASYNRGVKDTDDKWTAKQQENKNANHDYKDNQQKSSDELSKQLEEEKAKNAKLQSELDKKQDAYRNSDNGKKKGLDNDFVDIYNESLGLK	>4MG_SIS_x000D_MIDVVRMVVAFIRNNTKLVIAAILAIALFSGAVYTKHWYNDQITASYNRGVKDTDDKWTAKQQENKNANHDYKDNQQKSSDELSKQLEEEKAKNAKLQSELDKKQDAYRNSDNGKKKGLDNDFVDIYNESLGLK	TRUE	DQITASYNRGVKDTDDKWTAKQQENKNANHDYKDNQQKSSDELSKQLEEEKAKNAKLQSELDKKQDAYRNSDNGKKKGLDNDFVDIYNESLGLK	>4MG_SIS_x000D_DQITASYNRGVKDTDDKWTAKQQENKNANHDYKDNQQKSSDELSKQLEEEKAKNAKLQSELDKKQDAYRNSDNGKKKGLDNDFVDIYNESLGLK	134	94	0		563397527	hyphothetical protein	ttataacgagagcctGGGGttgaa	MRKTIIAVLVATALISGCRNAPEVVPVVQKFDPAEVLAKPPAAAMVDPVEPTPLPYGADNSVNSAIMKKNNLDGANDRSKLRILQQYIRNIFDPKK	>4MG_SOS_x000D_MRKTIIAVLVATALISGCRNAPEVVPVVQKFDPAEVLAKPPAAAMVDPVEPTPLPYGADNSVNSAIMKKNNLDGANDRSKLRILQQYIRNIFDPKK	CRNAPEVVPVVQKFDPAEVLAKPPAAAMVDPVEPTPLPYGADNSVNSAIMKKNNLDGANDRSKLRILQQYIRNIFDPKK	>4MG_SOS_MOD_x000D_CRNAPEVVPVVQKFDPAEVLAKPPAAAMVDPVEPTPLPYGADNSVNSAIMKKNNLDGANDRSKLRILQQYIRNIFDPKK	96	79	17	CRN	MRKTIIAVLVATALISG	LISG	>4MG_x000D_LISG		0	>4MG_sep_Periplasmic CRNAPEVVPVVQKFDPAEVLAKPPAAAMVDPVEPTPLPYGADNSVNSAIMKKNNLDGANDRSKLRILQQYIRNIFDPKKKLGLSENYIDVFDNDLGKKKGNDSNRYADQKKDLESQLKANKAKEEELQKSLEDSSKQQNDKYDHNANKNEQQKATWKDDTDKVGRNYSATIQD	another cysteine less pair?	0
7-11	7-11	NC_015938	Complete	ovl		OIS	OOS	Salmonella	345461137	SaPh711_gp030	aaccaactttagAGAGGatgtgct	MIFTIKAWVKQVILGAGIVAILCLFPLGYKYGVDAEKAEQQQKYTKGLENLIESYGSTQNLLNAIAQNQQVTLSLIRTKQGEVKEGVQEYNRTNESNVHGLDDKWVQLYNQSINTVGSESGVKVDGKGGAKKDAAKGSK	>7-11_OIS_x000D_MIFTIKAWVKQVILGAGIVAILCLFPLGYKYGVDAEKAEQQQKYTKGLENLIESYGSTQNLLNAIAQNQQVTLSLIRTKQGEVKEGVQEYNRTNESNVHGLDDKWVQLYNQSINTVGSESGVKVDGKGGAKKDAAKGSK	TRUE	KYGVDAEKAEQQQKYTKGLENLIESYGSTQNLLNAIAQNQQVTLSLIRTKQGEVKEGVQEYNRTNESNVHGLDDKWVQLYNQSINTVGSESGVKVDGKGGAKKDAAKGSK	>7-11_OIS_x000D_KYGVDAEKAEQQQKYTKGLENLIESYGSTQNLLNAIAQNQQVTLSLIRTKQGEVKEGVQEYNRTNESNVHGLDDKWVQLYNQSINTVGSESGVKVDGKGGAKKDAAKGSK	139	110	0		CDS 30143..30421	not annotated/ putative o-spanin	ctaaacagggtGAGGtaaaagaag	MFKNTIGLMSLMFMVLMISGCNSTTNLSTQLGLNPESRLMERAEPRRTLQKGQSNGVQLSIITDNNMICEREINKLTDLQDWVSMLKHVPKD	>7-11_OOS_x000D_MFKNTIGLMSLMFMVLMISGCNSTTNLSTQLGLNPESRLMERAEPRRTLQKGQSNGVQLSIITDNNMICEREINKLTDLQDWVSMLKHVPKD	CNSTTNLSTQLGLNPESRLMERAEPRRTLQKGQSNGVQLSIITDNNMICEREINKLTDLQDWVSMLKHVPKD	>7-11_OOS_MOD_x000D_CNSTTNLSTQLGLNPESRLMERAEPRRTLQKGQSNGVQLSIITDNNMICEREINKLTDLQDWVSMLKHVPKD	92	72	20	CNS	MFKNTIGLMSLMFMVLMISG	MISG	>7-11_x000D_MISG		1	>7-11_ovl_Periplasmic CNSTTNLSTQLGLNPESRLMERAEPRRTLQKGQSNGVQLSIITDNNMICEREINKLTDLQDWVSMLKHVPKDKSGKAADKKAGGKGDVKVGSESGVTNISQNYLQVWKDDLGHVNSENTRNYEQVGEKVEGQKTRILSLTVQQNQAIANLLNQTSGYSEILNELGKTYKQQQEAKEADVGYK	got a match for i-spanin and the o-spanin gives blast hit to rv5 o-spanin	1	OSPNI
933W	933W	NC_000924	Complete	emb		EIS	EOS	Enterobacteria	9632513	Rz	cgggactggtGGGGtgaaagagag	MNRVLCVVIIVLAVGYGALWLATNHYRDNALTYKAQRDKKARELEQANATITDMQVRQRDVAALDAKYSRELADARAENETLRADVAAGRKRLRINATCSGTVREATGTSGVDNATGPRLADTAERDYFILRERLITMQKQLEGTQKYINEQCR	>933W_EIS_x000D_MNRVLCVVIIVLAVGYGALWLATNHYRDNALTYKAQRDKKARELEQANATITDMQVRQRDVAALDAKYSRELADARAENETLRADVAAGRKRLRINATCSGTVREATGTSGVDNATGPRLADTAERDYFILRERLITMQKQLEGTQKYINEQCR	TRUE	RDNALTYKAQRDKKARELEQANATITDMQVRQRDVAALDAKYSRELADARAENETLRADVAAGRKRLRINATCSGTVREATGTSGVDNATGPRLADTAERDYFILRERLITMQKQLEGTQKYINEQCR	>933W_EIS_x000D_RDNALTYKAQRDKKARELEQANATITDMQVRQRDVAALDAKYSRELADARAENETLRADVAAGRKRLRINATCSGTVREATGTSGVDNATGPRLADTAERDYFILRERLITMQKQLEGTQKYINEQCR	154	128	2	One cysteine in TMD	9632514	Rz1	caaaatactcgAGGGAGttagccg	MRELKMKLCVLMLPLVVSACGSTPPAPVPCVKPPAPPAWIMQPAPDWQTPLNGIISSSERG	>933W_EOS_x000D_MRELKMKLCVLMLPLVVSACGSTPPAPVPCVKPPAPPAWIMQPAPDWQTPLNGIISSSERG	CGSTPPAPVPCVKPPAPPAWIMQPAPDWQTPLNGIISSSERG	>933W_EOS_MOD_x000D_CGSTPPAPVPCVKPPAPPAWIMQPAPDWQTPLNGIISSSERG	61	42	19	CGS	MRELKMKLCVLMLPLVVSA	VVSA	>933W_x000D_VVSA		1	>933W_emb_Periplasmic CGSTPPAPVPCVKPPAPPAWIMQPAPDWQTPLNGIISSSERGRCQENIYKQTGELQKQMTILRERLIFYDREATDALRPGTANDVGSTGTAERVTGSCTANIRLRKRGAAVDARLTENEARADALERSYKADLAAVDRQRVQMDTITANAQELERAKKDRQAKYTLANDR	First cysteine was in 9th position	3
9g	9g	NC_024146.1	Complete	ovl		OIS	OOS	Enterobacteria	640885118	lysis protein	gtctatGGAGGttggtgacaaagt	MFLRRIIGIIAPWILLVIIVILAYWAYDNAIQSARKEGFDAGVSYQKETQKAVDFEEEKRRAHEKDTIERQYRSRIESLLADLNNYRATNDRLHNEIATVRKYLGDATGPQPDSKTTAQIARVLTELYSESVTEYGQVAEEAEKYRLAGEQCELQYDAMRNPHKER	>9g_OIS_x000D_MFLRRIIGIIAPWILLVIIVILAYWAYDNAIQSARKEGFDAGVSYQKETQKAVDFEEEKRRAHEKDTIERQYRSRIESLLADLNNYRATNDRLHNEIATVRKYLGDATGPQPDSKTTAQIARVLTELYSESVTEYGQVAEEAEKYRLAGEQCELQYDAMRNPHKER	TRUE	DNAIQSARKEGFDAGVSYQKETQKAVDFEEEKRRAHEKDTIERQYRSRIESLLADLNNYRATNDRLHNEIATVRKYLGDATGPQPDSKTTAQIARVLTELYSESVTEYGQVAEEAEKYRLAGEQCELQYDAMRNPHKER	>9g_OIS_x000D_DNAIQSARKEGFDAGVSYQKETQKAVDFEEEKRRAHEKDTIERQYRSRIESLLADLNNYRATNDRLHNEIATVRKYLGDATGPQPDSKTTAQIARVLTELYSESVTEYGQVAEEAEKYRLAGEQCELQYDAMRNPHKER	166	139	1		CDS 31319..31663	not annotated/ putative o-spanin	tcgaggaggagaaacGAAGAGcac	MRKTLSNVSTDLVLNLCLPILIIIALLMTGCTTKSQPSVSTSVTLPALSPTARQPPRSPVCSPNCIQKASQNTDKWQKRLKSIVLPASSANYSTMQCEIRIKNDDKLQSPCRIA	>9g_OOS_x000D_MRKTLSNVSTDLVLNLCLPILIIIALLMTGCTTKSQPSVSTSVTLPALSPTARQPPRSPVCSPNCIQKASQNTDKWQKRLKSIVLPASSANYSTMQCEIRIKNDDKLQSPCRIA	CTTKSQPSVSTSVTLPALSPTARQPPRSPVCSPNCIQKASQNTDKWQKRLKSIVLPASSANYSTMQCEIRIKNDDKLQSPCRIA	>9g_OOS_MOD_x000D_CTTKSQPSVSTSVTLPALSPTARQPPRSPVCSPNCIQKASQNTDKWQKRLKSIVLPASSANYSTMQCEIRIKNDDKLQSPCRIA	114	84	30	CTT	MRKTLSNVSTDLVLNLCLPILIIIALLMTG	LMTG	>9g_x000D_LMTG		4	>9g_ovl_Periplasmic CTTKSQPSVSTSVTLPALSPTARQPPRSPVCSPNCIQKASQNTDKWQKRLKSIVLPASSANYSTMQCEIRIKNDDKLQSPCRIAREKHPNRMADYQLECQEGALRYKEAEEAVQGYETVSESYLETLVRAIQATTKSDPQPGTADGLYKRVTAIENHLRDNTARYNNLDALLSEIRSRYQREITDKEHARRKEEEFDVAKQTEKQYSVGADFGEKRASQIAND		5	OSPNI
9NA	9NA	NC_025443.1	Complete	ovl		OIS	OOS	Salmonella	712914015	9NA_059	tagacaaacagcGGAGtacaccga	MIIRSVLITVVATVLVLGAGAYTCYQAGYKARVNEERQEHLNDAEREQQRLKAQQELADDVLRGIADWSQNTKIVEIRHEKTNTIFRNECLTPEYQRLYNERVTEAESRLSGRAGSEVSDRKLTTVKRSDGN	>9NA_OIS_x000D_MIIRSVLITVVATVLVLGAGAYTCYQAGYKARVNEERQEHLNDAEREQQRLKAQQELADDVLRGIADWSQNTKIVEIRHEKTNTIFRNECLTPEYQRLYNERVTEAESRLSGRAGSEVSDRKLTTVKRSDGN	TRUE	KARVNEERQEHLNDAEREQQRLKAQQELADDVLRGIADWSQNTKIVEIRHEKTNTIFRNECLTPEYQRLYNERVTEAESRLSGRAGSEVSDRKLTTVKRSDGN	>9NA_OIS_x000D_KARVNEERQEHLNDAEREQQRLKAQQELADDVLRGIADWSQNTKIVEIRHEKTNTIFRNECLTPEYQRLYNERVTEAESRLSGRAGSEVSDRKLTTVKRSDGN	132	103	1	can have two periplasmic cysteines depending on the position of the TMD	CDS 35372..35620	not annotated/ putative o-spanin	atactaaaattgtGGAAAtacgac	MKKLILFFVMSVLLLSISACTTNELPKQKVVYQAALVQKCQTENLPRLNGLTGTDSTDVNDRWLDIYFKCARIHNGLVDSLQ	>9NA_OOS_x000D_MKKLILFFVMSVLLLSISACTTNELPKQKVVYQAALVQKCQTENLPRLNGLTGTDSTDVNDRWLDIYFKCARIHNGLVDSLQ	CTTNELPKQKVVYQAALVQKCQTENLPRLNGLTGTDSTDVNDRWLDIYFKCARIHNGLVDSLQ	>9NA_OOS_MOD_x000D_CTTNELPKQKVVYQAALVQKCQTENLPRLNGLTGTDSTDVNDRWLDIYFKCARIHNGLVDSLQ	82	63	19	CTT	MKKLILFFVMSVLLLSISA	SISA	>9NA_x000D_SISA		2	>9NA_ovl_Periplasmic CTTNELPKQKVVYQAALVQKCQTENLPRLNGLTGTDSTDVNDRWLDIYFKCARIHNGLVDSLQNGDSRKVTTLKRDSVESGARGSLRSEAETVRENYLRQYEPTLCENRFITNTKEHRIEVIKTNQSWDAIGRLVDDALEQQAKLRQQEREADNLHEQREENVRAK	wasn't annotated, found an overlapping one, has a decent SD and a great lipoP hit	3	OSPNI
Aaphi23a	Aaphi23a	NC_004827.1	Complete	ovl		OIS	OOS	Actinobacillus	31408070	putative lytic protein Rz	atacgtaaacttattGGGGtgatt	MLFISRYITASLGFIILGLGAWSWSQSNTITNLRAENKTQAQTIKNQEEANKALNIALQQERQAVIEQQQKNQEIERAASENAETVKTIIKTQPCYRTKLPQSALERLYK	>Aaphi23a_OIS_x000D_MLFISRYITASLGFIILGLGAWSWSQSNTITNLRAENKTQAQTIKNQEEANKALNIALQQERQAVIEQQQKNQEIERAASENAETVKTIIKTQPCYRTKLPQSALERLYK	TRUE	SQSNTITNLRAENKTQAQTIKNQEEANKALNIALQQERQAVIEQQQKNQEIERAASENAETVKTIIKTQPCYRTKLPQSALERLYK	>Aaphi23a_OIS_x000D_SQSNTITNLRAENKTQAQTIKNQEEANKALNIALQQERQAVIEQQQKNQEIERAASENAETVKTIIKTQPCYRTKLPQSALERLYK	110	86	1		40252141	putative lytic protein Rz1	aagaaatcgaaAGGGcggcaagtgaaa	MRKPLKQSLKLNLVIVLSSLSLLLSGCTSKVTTKAEYIYPPQAYTAPCAKTPFTGETYGDAVLQLVKVTAERDKCAAQVDNINKWIVESKKKE	>Aaphi23a_OOS_x000D_MRKPLKQSLKLNLVIVLSSLSLLLSGCTSKVTTKAEYIYPPQAYTAPCAKTPFTGETYGDAVLQLVKVTAERDKCAAQVDNINKWIVESKKKE	CTSKVTTKAEYIYPPQAYTAPCAKTPFTGETYGDAVLQLVKVTAERDKCAAQVDNINKWIVESKKKE	>Aaphi23a_OOS_MOD_x000D_CTSKVTTKAEYIYPPQAYTAPCAKTPFTGETYGDAVLQLVKVTAERDKCAAQVDNINKWIVESKKKE	93	67	26	CTS	MRKPLKQSLKLNLVIVLSSLSLLLSG	LLSG	>Aaphi23a_x000D_LLSG		2	>Aaphi23a_ovl_Periplasmic CTSKVTTKAEYIYPPQAYTAPCAKTPFTGETYGDAVLQLVKVTAERDKCAAQVDNINKWIVESKKKEKYLRELASQPLKTRYCPQTKIITKVTEANESAAREIEQNKQQQEIVAQREQQLAINLAKNAEEQNKITQAQTKNEARLNTITNSQS		3
Ac42	Ac42	NC_014660.1	Complete	sep		SIS	SOS	Acinetobacter	311992716	Ac42p224	cagaatacgataAGGTagtagaat	MTISPRMVILLGVLGVILTLGIMYKVADTRADYLEQKLQTVDSEVKKANANYTLLKDEMDRLTLVQVDQSNNRAKKETEIIKIKEETRVIEALKDNPAGAELIINKSFNEFTSELSEVTK	>Ac42_SIS_x000D_MTISPRMVILLGVLGVILTLGIMYKVADTRADYLEQKLQTVDSEVKKANANYTLLKDEMDRLTLVQVDQSNNRAKKETEIIKIKEETRVIEALKDNPAGAELIINKSFNEFTSELSEVTK	TRUE	KVADTRADYLEQKLQTVDSEVKKANANYTLLKDEMDRLTLVQVDQSNNRAKKETEIIKIKEETRVIEALKDNPAGAELIINKSFNEFTSELSEVTK	>Ac42_SIS_x000D_KVADTRADYLEQKLQTVDSEVKKANANYTLLKDEMDRLTLVQVDQSNNRAKKETEIIKIKEETRVIEALKDNPAGAELIINKSFNEFTSELSEVTK	120	96	0		311992715	PseT.2	gtcagaattaagcGAGGTgacaaa	MKLLLILPLLLSGCVTTAAIEHKQAHPNWPDPIMNYDAKWQVKTQGDKTYVGMEARDFETYRIWNSDVLRYVRDMKTMACYYRPDDVKCEINLKIDVQSK	>Ac42_SOS_x000D_MKLLLILPLLLSGCVTTAAIEHKQAHPNWPDPIMNYDAKWQVKTQGDKTYVGMEARDFETYRIWNSDVLRYVRDMKTMACYYRPDDVKCEINLKIDVQSK	CVTTAAIEHKQAHPNWPDPIMNYDAKWQVKTQGDKTYVGMEARDFETYRIWNSDLRYVRDMKTMACYYRPDDVKCEINLKIDVQSK	>Ac42_SOS_MOD_x000D_CVTTAAIEHKQAHPNWPDPIMNYDAKWQVKTQGDKTYVGMEARDFETYRIWNSDLRYVRDMKTMACYYRPDDVKCEINLKIDVQSK	100	86	14	CVT	MKLLLILPLLLSGCVTTAAIEHKQAHPNWPDPIMNYDAKWQVKTQGDKTYVGMEARDFETYRIWNSDVLRYVRDMKTMACYYRPDDVKCEINLKIDVQSK	LLSG	>Ac42_x000D_LLSG		2	>Ac42_sep_Periplasmic CVTTAAIEHKQAHPNWPDPIMNYDAKWQVKTQGDKTYVGMEARDFETYRIWNSDLRYVRDMKTMACYYRPDDVKCEINLKIDVQSKKTVESLESTFENFSKNIILEAGAPNDKLAEIVRTEEKIKIIETEKKARNNSQDVQVLTLRDMEDKLLTYNANAKKVESDVTQLKQELYDARTDAVK		2
Acj9	Acj9	NC_014663.1	Complete	sep		SIS	SOS	Acinetobacter	311993407	Acj9p135	ataacaatGAGAccttcaccAGGTtg	MKTMTLVMSTLIISSGILIYNLPALKTKAYEREVDALAFSYRVHKSQICPNRAILKSLRTDYSSTIQVNNLNKLLWVNNNFDDRFMQTCLASGPHRGVY	>Acj9_SIS_x000D_MKTMTLVMSTLIISSGILIYNLPALKTKAYEREVDALAFSYRVHKSQICPNRAILKSLRTDYSSTIQVNNLNKLLWVNNNFDDRFMQTCLASGPHRGVY	TRUE	PALKTKAYEREVDALAFSYRVHKSQICPNRAILKSLRTDYSSTIQVNNLNKLLWVNNNFDDRFMQTCLASGPHRGVY	>Acj9_SIS_x000D_PALKTKAYEREVDALAFSYRVHKSQICPNRAILKSLRTDYSSTIQVNNLNKLLWVNNNFDDRFMQTCLASGPHRGVY	99	77	2		311993406	rI	gttatgtGAGGAGAcacccccggac	MKSILFFVMLSISCGIAANPVTKEFNSYVEGALEVYSQFKRPSKAESERFYTFVQEKWNETSCSKSCSAEGYSVAKQYAKEKKVEIKPNPSLQSK	>Acj9_SOS_x000D_MKSILFFVMLSISCGIAANPVTKEFNSYVEGALEVYSQFKRPSKAESERFYTFVQEKWNETSCSKSCSAEGYSVAKQYAKEKKVEIKPNPSLQSK	CGIAANPVTKEFNSYVEGALEVYSQFKRPSKAESERFYTFVQEKWNETSCSKSCSAEGYSVAKQYAKEKKVEIKPNPSLQSK	>Acj9_SOS_MOD_x000D_CGIAANPVTKEFNSYVEGALEVYSQFKRPSKAESERFYTFVQEKWNETSCSKSCSAEGYSVAKQYAKEKKVEIKPNPSLQSK	95	82	13	CGI	MKSILFFVMLSIS	LSIS	>Acj9_x000D_LSIS		2	>Acj9_sep_Periplasmic CGIAANPVTKEFNSYVEGALEVYSQFKRPSKAESERFYTFVQEKWNETSCSKSCSAEGYSVAKQYAKEKKVEIKPNPSLQSKYVGRHPGSALCTQMFRDDFNNNVWLLKNLNNVQITSSYDTRLSKLIARNPCIQSKHVRYSFALADVEREYAKTKLAP	conceptual translation indicates as rI lysis inhibitor regulator membrane protein however it has a strong signal sequence for lipid modification	4	OSPMA
Aeh1	Aeh1	NC_005260.1	Complete	sep		SIS	SOS	Aeromonas	38640209	pseT.3	aaatcatgagacatAGGGAgaaat	MLGLLANKWTAGLLGIALLCGAFWYMSDTIEDQKKEISSLSTQIEGQERLAKELRENITELSTQSQTLGKRIGELNTKLDVKVSSLEKMIGRGDVVAKKPKLVEKKINTSYQGFSDNADCIMGAKKCK	>Aeh1_SIS_x000D_MLGLLANKWTAGLLGIALLCGAFWYMSDTIEDQKKEISSLSTQIEGQERLAKELRENITELSTQSQTLGKRIGELNTKLDVKVSSLEKMIGRGDVVAKKPKLVEKKINTSYQGFSDNADCIMGAKKCK	TRUE	DTIEDQKKEISSLSTQIEGQERLAKELRENITELSTQSQTLGKRIGELNTKLDVKVSSLEKMIGRGDVVAKKPKLVEKKINTSYQGFSDNADCIMGAKKCK	>Aeh1_SIS_x000D_DTIEDQKKEISSLSTQIEGQERLAKELRENITELSTQSQTLGKRIGELNTKLDVKVSSLEKMIGRGDVVAKKPKLVEKKINTSYQGFSDNADCIMGAKKCK	128	101	2		38640208	pseT.2	ggattgcatcatGGGAGctaagaa	MQMKYALIGLTLMLGGCAQHQQEINPVVYHPPRPEVVETYRPEWRVILDDGKPYVAMSYDDSVRYRIWLEKVFNYVQKQNEILCHYRKDLKEEECR	>Aeh1_SOS_x000D_MQMKYALIGLTLMLGGCAQHQQEINPVVYHPPRPEVVETYRPEWRVILDDGKPYVAMSYDDSVRYRIWLEKVFNYVQKQNEILCHYRKDLKEEECR	CAQHQQEINPVVYHPPRPEVVETYRPEWRVILDDGKPYVAMSYDDSVRYRIWLEKVFNYVQKQNEILCHYRKDLKEEECR	>Aeh1_SOS_MOD_x000D_CAQHQQEINPVVYHPPRPEVVETYRPEWRVILDDGKPYVAMSYDDSVRYRIWLEKVFNYVQKQNEILCHYRKDLKEEECR	96	80	16	CAQ	MQMKYALIGLTLMLGG	MLGG	>Aeh1_x000D_MLGG		2	>Aeh1_sep_Periplasmic CAQHQQEINPVVYHPPRPEVVETYRPEWRVILDDGKPYVAMSYDDSVRYRIWLEKVFNYVQKQNEILCHYRKDLKEEECRKCKKAGMICDANDSFGQYSTNIKKEVLKPKKAVVDGRGIMKELSSVKVDLKTNLEGIRKGLTQSQTSLETINERLEKALREQGEIQTSLSSIEKKQDEITD		4
Aes012	Aes012	NC_020879.1	Complete	sep		SIS	SOS	Aeromonas	472438133	Aes012_196/ PseT.3	ttgtcaaAGGAttctgcgaaa	MLLTLSSLLSWLKSNALCIIIMVLMAIMMKNQHDEISTLKTSLESMKSFQTKSYENAKPVTEALLKSPKATKQMEKIAEKKPQLLEKRMNMGFQKLADQLQESTK	>Aes012_SIS_x000D_MLLTLSSLLSWLKSNALCIIIMVLMAIMMKNQHDEISTLKTSLESMKSFQTKSYENAKPVTEALLKSPKATKQMEKIAEKKPQLLEKRMNMGFQKLADQLQESTK	TRUE	KNQHDEISTLKTSLESMKSFQTKSYENAKPVTEALLKSPKATKQMEKIAEKKPQLLEKRMNMGFQKLADQLQESTK	>Aes012_SIS_x000D_KNQHDEISTLKTSLESMKSFQTKSYENAKPVTEALLKSPKATKQMEKIAEKKPQLLEKRMNMGFQKLADQLQESTK	105	76	0	they got the wrong start, had to move it so that it had the TMD	472438132	Aes012_195/PseT.2	tcaacttcAGGAGagtacgaa	MRYIIILLGCLLITSCASKPMLPKPSPIHKLDITWKATENGALLSFEDYNKLGVWLTDVNRYVKDQKQIIQICEDTIND	>Aes012_SOS_x000D_MRYIIILLGCLLITSCASKPMLPKPSPIHKLDITWKATENGALLSFEDYNKLGVWLTDVNRYVKDQKQIIQICEDTIND	CASKPMLPKPSPIHKLDITWKATENGALLSFEDYNKLGVWLTDVNRYVKDQKQIIQICEDTIND	>Aes012_SOS_MOD_x000D_CASKPMLPKPSPIHKLDITWKATENGALLSFEDYNKLGVWLTDVNRYVKDQKQIIQICEDTIND	79	64	15	CAS	MRYIIILLGCLLITS	LITS	>Aes012_x000D_LITS		1	>Aes012_sep_Periplasmic CASKPMLPKPSPIHKLDITWKATENGALLSFEDYNKLGVWLTDVNRYVKDQKQIIQICEDTINDKTSEQLQDALKQFGMNMRKELLQPKKEAIKEMQKTAKPSKLLAETVPKANEYSKTQFSKMSELSTKLTSIEDHQNK	already annotated as PseTs	1	ISPWS
Aes508	Aes508	NC_019543.1	Complete	sep		SIS	SOS	Aeromonas	423262275	Aes508_185/pseT.3	ttgtcaaAGGAttctgcgaaa	MLLTLSSLLSWLKSNALYIIIMVLMAIMMKNQHDEISTLKNSLESMKSFQTKSYENAKPVTEALLKSPKATKQMEKIAEKKPQLLEKRMNMGFQKLADQLQESTK	>Aes508_SIS_x000D_MLLTLSSLLSWLKSNALYIIIMVLMAIMMKNQHDEISTLKNSLESMKSFQTKSYENAKPVTEALLKSPKATKQMEKIAEKKPQLLEKRMNMGFQKLADQLQESTK	TRUE	KNQHDEISTLKNSLESMKSFQTKSYENAKPVTEALLKSPKATKQMEKIAEKKPQLLEKRMNMGFQKLADQLQESTK	>Aes508_SIS_x000D_KNQHDEISTLKNSLESMKSFQTKSYENAKPVTEALLKSPKATKQMEKIAEKKPQLLEKRMNMGFQKLADQLQESTK	105	76	0	they got the wrong start, had to move it so that it had the TMD	423262274	Aes508_184/ pseT.2	tcaacttcAGGAGagtacgaa	MRYIIILLGCLLITSCASKPMLPKPSPIHKLDITWKATENGALLSFEDYNKLGVWLTDVNRYVKDQKQIIQICEDTIND	>Aes508_SOS_x000D_MRYIIILLGCLLITSCASKPMLPKPSPIHKLDITWKATENGALLSFEDYNKLGVWLTDVNRYVKDQKQIIQICEDTIND	CASKPMLPKPSPIHKLDITWKATENGALLSFEDYNKLGVWLTDVNRYVKDQKQIIQICEDTIND	>Aes508_SOS_MOD_x000D_CASKPMLPKPSPIHKLDITWKATENGALLSFEDYNKLGVWLTDVNRYVKDQKQIIQICEDTIND	79	64	15	CAS	MRYIIILLGCLLITS	LITS	>Aes508_x000D_LITS		1	>Aes508_sep_Periplasmic CASKPMLPKPSPIHKLDITWKATENGALLSFEDYNKLGVWLTDVNRYVKDQKQIIQICEDTINDKTSEQLQDALKQFGMNMRKELLQPKKEAIKEMQKTAKPSKLLAETVPKANEYSKTQFSKMSELSNKLTSIEDHQNK	already annotated as PseTs	1	ISPWS
AF	AF	NC_019923.1	Complete	ovl		OIS	OOS	Pseudomonas	431810313	putative Rz-like protein	gctaacctgatcGAGGActgaaca	MIEWILGIVALVAAALGFFGGNAIGKSSGKREGAQQAKTEQASVQNEKAAQAATERTHVEVEVAADSDDELERRLQRHSRSD	>AF_OIS_x000D_MIEWILGIVALVAAALGFFGGNAIGKSSGKREGAQQAKTEQASVQNEKAAQAATERTHVEVEVAADSDDELERRLQRHSRSD	TRUE	NAIGKSSGKREGAQQAKTEQASVQNEKAAQAATERTHVEVEVAADSDDELERRLQRHSRSD	>AF_OIS_x000D_NAIGKSSGKREGAQQAKTEQASVQNEKAAQAATERTHVEVEVAADSDDELERRLQRHSRSD	82	61	0	already annotated as Rz	431810314	putative Rz1-like protein	cgcaggccgcaacGGAGcgtaccc	MSKLRWLLILTMSLSAGCSVTPVVIDTSCTWVKPITTTAAERKVMTRQTKEEIAAHNDMWDLKCGKR	>AF_OOS_x000D_MSKLRWLLILTMSLSAGCSVTPVVIDTSCTWVKPITTTAAERKVMTRQTKEEIAAHNDMWDLKCGKR	CSVTPVVIDTSCTWVKPITTTAAERKVMTRQTKEEIAAHNDMWDLKCGKR	>AF_OOS_MOD_x000D_CSVTPVVIDTSCTWVKPITTTAAERKVMTRQTKEEIAAHNDMWDLKCGKR	67	50	17	CSV	MSKLRWLLILTMSLSAG	LSAG	>AF_x000D_LSAG		2	>AF_ovl_Periplasmic CSVTPVVIDTSCTWVKPITTTAAERKVMTRQTKEEIAAHNDMWDLKCGKRDSRSHRQLRRELEDDSDAAVEVEVHTRETAAQAAKENQVSAQETKAQQAGERKGSSKGIAN	already annotated as Rz1	2
AH2	AH2	NC_018283	Complete	sep		SIS	SOS	Burkholderia	399529118	B613_gp40/Rz	gcctgccgtcgcgcaGGGGGccgt	MNLILSKIGSWCAAALAALAVVAGVFAYGRKKGADAERKNTDLVKAQAEAERQQNAAADAKADAAANQAVADAAQQRREIDNETAAMQPGEAQKDLQDNWSRD	>AH2_SIS_x000D_MNLILSKIGSWCAAALAALAVVAGVFAYGRKKGADAERKNTDLVKAQAEAERQQNAAADAKADAAANQAVADAAQQRREIDNETAAMQPGEAQKDLQDNWSRD	TRUE	RKKGADAERKNTDLVKAQAEAERQQNAAADAKADAAANQAVADAAQQRREIDNETAAMQPGEAQKDLQDNWSRD	>AH2_SIS_x000D_RKKGADAERKNTDLVKAQAEAERQQNAAADAKADAAANQAVADAAQQRREIDNETAAMQPGEAQKDLQDNWSRD	103	74	0	already annotated as Rz and Rz1, however Rz and Rz1 are in the same frame and are seperated by 12bp	399529079	B613_gp41/Rz1	tctcgcgactgaacGGAGGAcgcc	MRTLIAVPFLLTLAACSTTPEPVIIEKTRVVDTGCDWTKAIYISRADVLTDGTAEQIRSHNVAGEKRCGWKPVSKK	>AH2_SOS_x000D_MRTLIAVPFLLTLAACSTTPEPVIIEKTRVVDTGCDWTKAIYISRADVLTDGTAEQIRSHNVAGEKRCGWKPVSKK	CSTTPEPVIIEKTRVVDTGCDWTKAIYISRADVLTDGTAEQIRSHNVAGEKRCGWKPVSKK	>AH2_SOS_MOD_x000D_CSTTPEPVIIEKTRVVDTGCDWTKAIYISRADVLTDGTAEQIRSHNVAGEKRCGWKPVSKK	76	61	15	CST	MRTLIAVPFLLTLAA	TLAA	>AH2_x000D_TLAA		2	>AH2_sep_Periplasmic CSTTPEPVIIEKTRVVDTGCDWTKAIYISRADVLTDGTAEQIRSHNVAGEKRCGWKPVSKKDRSWNDQLDKQAEGPQMAATENDIERRQQAADAVAQNAAADAKADAAANQQREAEAQAKVLDTNKREADAGKKR		2		NCBI
APSE-1	APSE-1	NC_000935.1	Complete	ovl		OIS	OOS	γ-Proteobacteria	9633561	APSE-1_14	agcaaatagtgtagcgtatccttt	MINWKLFLAAGLLLTITALSIVVRFQYVENSRLKLANQSLSAERDAARAQFTHYEQAVDIFNTIAGATQDAHQQAIQASQPQTIKIQEAITPERCAHLPVPTAAVNRLRAHADKISPRAASAHSSNVTR	>APSE-1_OIS_x000D_MINWKLFLAAGLLLTITALSIVVRFQYVENSRLKLANQSLSAERDAARAQFTHYEQAVDIFNTIAGATQDAHQQAIQASQPQTIKIQEAITPERCAHLPVPTAAVNRLRAHADKISPRAASAHSSNVTR	TRUE	ENSRLKLANQSLSAERDAARAQFTHYEQAVDIFNTIAGATQDAHQQAIQASQPQTIKIQEAITPERCAHLPVPTAAVNRLRAHADKISPRAASAHSSNVTR	>APSE-1_OIS_x000D_ENSRLKLANQSLSAERDAARAQFTHYEQAVDIFNTIAGATQDAHQQAIQASQPQTIKIQEAITPERCAHLPVPTAAVNRLRAHADKISPRAASAHSSNVTR	129	101	1		9633563	APSE-1_16	acaccatagcGGGAGccacgcagg	MHTNRPYRHPSLKRLRYRKRLPPNAALICLCLLPLLTGCVRTPIKYLPVPPAPIPATLLDDCAPPVISEHMTWGDSLVLNEQLLLALEMCNQDKAAIRRIEEQKNDSQK	>APSE-1_OOS_x000D_MHTNRPYRHPSLKRLRYRKRLPPNAALICLCLLPLLTGCVRTPIKYLPVPPAPIPATLLDDCAPPVISEHMTWGDSLVLNEQLLLALEMCNQDKAAIRRIEEQKNDSQK	CVRTPIKYLPVPPAPIPATLLDDCAPPVISEHMTWGDSLVLNEQLLLALEMCNQDKAAIRRIEEQKNDSQK	>APSE-1_OOS_MOD_x000D_CVRTPIKYLPVPPAPIPATLLDDCAPPVISEHMTWGDSLVLNEQLLLALEMCNQDKAAIRRIEEQKNDSQK	109	71	38	CVR	MHTNRPYRHPSLKRLRYRKRLPPNAALICLCLLPLLTG	LLTG	>APSE-1_x000D_LLTG		2	>APSE-1_ovl_Periplasmic CVRTPIKYLPVPPAPIPATLLDDCAPPVISEHMTWGDSLVLNEQLLLALEMCNQDKAAIRRIEEQKNDSQKRTVNSSHASAARPSIKDAHARLRNVAATPVPLHACREPTIAEQIKITQPQSAQIAQQHADQTAGAITNFIDVAQEYHTFQARAADREASLSQNALKLRSNE	First cysteine at 29th position. LipoP Server potential cleavage site PLLTG|CVRTP Pos+2=V Prosite with no hits.	3
APSE-2	APSE-2	NC_011551.1	Complete	ovl		OIS	OOS	γ-Proteobacteria	211731687	P14	agctttgtctaccGGATtaacgtc	MHWKLLFTAVLLITIAVLSIVIRFQYVENSRLKLANQSLSAERDAARAQFTHYEQAVDIFNTIAGATQDAHQQAIQASQPQTIKIQEAITPERCAHLPVPTAAVNRLRAHADKISPRAASAHSIHAPG	>APSE-2_OIS_x000D_MHWKLLFTAVLLITIAVLSIVIRFQYVENSRLKLANQSLSAERDAARAQFTHYEQAVDIFNTIAGATQDAHQQAIQASQPQTIKIQEAITPERCAHLPVPTAAVNRLRAHADKISPRAASAHSIHAPG	TRUE	ENSRLKLANQSLSAERDAARAQFTHYEQAVDIFNTIAGATQDAHQQAIQASQPQTIKIQEAITPERCAHLPVPTAAVNRLRAHADKISPRAASAHSIHAPG	>APSE-2_OIS_x000D_ENSRLKLANQSLSAERDAARAQFTHYEQAVDIFNTIAGATQDAHQQAIQASQPQTIKIQEAITPERCAHLPVPTAAVNRLRAHADKISPRAASAHSIHAPG	128	101	1		211731688	P16	acaccatagcGGGAGccacccagg	MHTNRPFRHPSLKRLRYRKRLPLNAALICLCLLPLLTGCVRTPIKYLPVPPAPIPSTLLDDCSLPVISEHMTWGDSLVLNEQLLLALEMCNQDKAAIRRIEEQKNDSQK	>APSE-2_OOS_x000D_MHTNRPFRHPSLKRLRYRKRLPLNAALICLCLLPLLTGCVRTPIKYLPVPPAPIPSTLLDDCSLPVISEHMTWGDSLVLNEQLLLALEMCNQDKAAIRRIEEQKNDSQK	CVRTPIKYLPVPPAPIPSTLLDDCSLPVISEHMTWGDSLVLNEQLLLALEMCNQDKAAIRRIEEQKNDSQK	>APSE-2_OOS_MOD_x000D_CVRTPIKYLPVPPAPIPSTLLDDCSLPVISEHMTWGDSLVLNEQLLLALEMCNQDKAAIRRIEEQKNDSQK	109	71	38	CVR	MHTNRPFRHPSLKRLRYRKRLPLNAALICLCLLPLLTG	LLTG	>APSE-2_x000D_LLTG		2	>APSE-2_ovl_Periplasmic CVRTPIKYLPVPPAPIPSTLLDDCSLPVISEHMTWGDSLVLNEQLLLALEMCNQDKAAIRRIEEQKNDSQKGPAHISHASAARPSIKDAHARLRNVAATPVPLHACREPTIAEQIKITQPQSAQIAQQHADQTAGAITNFIDVAQEYHTFQARAADREASLSQNALKLRSNE	same as above.	3
AR1	AR1	AP011113	Complete	sep		SIS	SOS	Enterobacteria	BAI83241.1	pseT.3 (AR1_233)	tttcaaaattattGGAGAtattata	MHVSNFTAGLLLLVIAFGGTSIILKNKVERLETSVVEITKTANENALALNNLRIQYNYIDAMNNKNREAIAAIERENEKLRKDAKKADVVARKPGLVEKQINNSFNKFAEDIQDLSK	>AR1_SIS_x000D_MHVSNFTAGLLLLVIAFGGTSIILKNKVERLETSVVEITKTANENALALNNLRIQYNYIDAMNNKNREAIAAIERENEKLRKDAKKADVVARKPGLVEKQINNSFNKFAEDIQDLSK	TRUE	KNKVERLETSVVEITKTANENALALNNLRIQYNYIDAMNNKNREAIAAIERENEKLRKDAKKADVVARKPGLVEKQINNSFNKFAEDIQDLSK	>AR1_SIS_x000D_KNKVERLETSVVEITKTANENALALNNLRIQYNYIDAMNNKNREAIAAIERENEKLRKDAKKADVVARKPGLVEKQINNSFNKFAEDIQDLSK	117	93	0	source EMBL	BAI83240.1	pseT.2 (AR1_232)	aatctttccAGGACctacagaagacg	MIKLSAVILSIGLLVGCSTKPLEVKKETVHPNWPVQIKSYDEAKLSWQVKVIDGKAWVGMPFEDSQEFRIWLNDVKRYVHDQKTMICYYRQELKEDKCK	>AR1_SOS_x000D_MIKLSAVILSIGLLVGCSTKPLEVKKETVHPNWPVQIKSYDEAKLSWQVKVIDGKAWVGMPFEDSQEFRIWLNDVKRYVHDQKTMICYYRQELKEDKCK	CSTKPLEVKKETVHPNWPVQIKSYDEAKLSWQVKVIDGKAWVGMPFEDSQEFRIWLNDVKRYVHDQKTMICYYRQELKEDKCK	>AR1_SOS_MOD_x000D_CSTKPLEVKKETVHPNWPVQIKSYDEAKLSWQVKVIDGKAWVGMPFEDSQEFRIWLNDVKRYVHDQKTMICYYRQELKEDKCK	99	83	16	CST	MIKLSAVILSIGLLVG	LLVG	>AR1_x000D_LLVG		2	>AR1_sep_Periplasmic CSTKPLEVKKETVHPNWPVQIKSYDEAKLSWQVKVIDGKAWVGMPFEDSQEFRIWLNDVKRYVHDQKTMICYYRQELKEDKCKKSLDQIDEAFKNFSNNIQKEVLGPKRAVVDAKKADKRLKENEREIAAIAERNKNNMADIYNYQIRLNNLALANENATKTIEVVSTELREVKNK		2		EMBL
Av-05	Av-05	NC_025830.1	Complete	sep		SIS	SOS	Escherichia	730984992	Av05_003	tattgagtgtgatGGGGatatatc	MIWFKTLLTFFSKNIKQIGVVLCGVVLVCGILGIKHWYNDQLTSSYNAGVSDTDLKWERINQQVRDHNNAFKKQQQDKIDELSTMLVQEREINNQLKENLDKKIKSYSKTQAGKQVCLDNQFVDIYNDSLGSK	>Av-05_SIS_x000D_MIWFKTLLTFFSKNIKQIGVVLCGVVLVCGILGIKHWYNDQLTSSYNAGVSDTDLKWERINQQVRDHNNAFKKQQQDKIDELSTMLVQEREINNQLKENLDKKIKSYSKTQAGKQVCLDNQFVDIYNDSLGSK	TRUE	KHWYNDQLTSSYNAGVSDTDLKWERINQQVRDHNNAFKKQQQDKIDELSTMLVQEREINNQLKENLDKKIKSYSKTQAGKQVCLDNQFVDIYNDSLGSK	>Av-05_SIS_x000D_KHWYNDQLTSSYNAGVSDTDLKWERINQQVRDHNNAFKKQQQDKIDELSTMLVQEREINNQLKENLDKKIKSYSKTQAGKQVCLDNQFVDIYNDSLGSK	133	99	1		730984991	Av05_002	ctataacgacagtttGGGGtctaa	MKKYVIMVPFLLFMLTGCTSPPERVVPVAKEVVISDLLARPPAEAMIPPKEPEKLPRGLSNADAIEVIKKNNINAAEDRMKLRTLQQYVKTIFSSDK	>Av-05_SOS_x000D_MKKYVIMVPFLLFMLTGCTSPPERVVPVAKEVVISDLLARPPAEAMIPPKEPEKLPRGLSNADAIEVIKKNNINAAEDRMKLRTLQQYVKTIFSSDK	CTSPPERVVPVAKEVVISDLLARPPAEAMIPPKEPEKLPRGLSNADAIEVIKKNNINAAEDRMKLRTLQQYVKTIFSSDK	>Av-05_SOS_MOD_x000D_CTSPPERVVPVAKEVVISDLLARPPAEAMIPPKEPEKLPRGLSNADAIEVIKKNNINAAEDRMKLRTLQQYVKTIFSSDK	97	80	17	CTS	MKKYVIMVPFLLFMLTG	MLTG	>Av-05_x000D_MLTG		0	>Av-05_sep_Periplasmic CTSPPERVVPVAKEVVISDLLARPPAEAMIPPKEPEKLPRGLSNADAIEVIKKNNINAAEDRMKLRTLQQYVKTIFSSDKKSGLSDNYIDVFQNDLCVQKGAQTKSYSKIKKDLNEKLQNNIEREQVLMTSLEDIKDQQQKKFANNHDRVQQNIREWKLDTDSVGANYSSTLQDNYWHK		1
B3	B3	NC_006548.1	Complete	emb		EIS	EOS	Pseudomonas	56692595	Rz	cacgcaagtacaagcGGAGGaacc	MVVLSLLRTSTFWLALSAVLCGAAVVIHGSASYDRGYATGRAEGDAALLNLQLQHTNERAQALQDALVQYKQQVARANQAEEQLLQVQQQLTDTRHQLQERIAHVSTAYRAAPGAAPTAIPRCVFTRGWVRDFNTALGAGLPAAGARADSAGAQTATWPAAGSDAELLESGVTPADILAFAQDYGAWSLRNLAQLNALLEQGE	>B3_EIS_x000D_MVVLSLLRTSTFWLALSAVLCGAAVVIHGSASYDRGYATGRAEGDAALLNLQLQHTNERAQALQDALVQYKQQVARANQAEEQLLQVQQQLTDTRHQLQERIAHVSTAYRAAPGAAPTAIPRCVFTRGWVRDFNTALGAGLPAAGARADSAGAQTATWPAAGSDAELLESGVTPADILAFAQDYGAWSLRNLAQLNALLEQGE	TRUE	YDRGYATGRAEGDAALLNLQLQHTNERAQALQDALVQYKQQVARANQAEEQLLQVQQQLTDTRHQLQERIAHVSTAYRAAPGAAPTAIPRCVFTRGWVRDFNTALGAGLPAAGARADSAGAQTATWPAAGSDAELLESGVTPADILAFAQDYGAWSLRNLAQLNALLEQGE	>B3_EIS_x000D_YDRGYATGRAEGDAALLNLQLQHTNERAQALQDALVQYKQQVARANQAEEQLLQVQQQLTDTRHQLQERIAHVSTAYRAAPGAAPTAIPRCVFTRGWVRDFNTALGAGLPAAGARADSAGAQTATWPAAGSDAELLESGVTPADILAFAQDYGAWSLRNLAQLNALLEQGE	203	171	1	First cysteine in TMD	CDS 13218:13526	not annotated/ putative o-spanin	accaactccAGGAGcgaatcgccc	MYRPPTERHLVLRLLLSLAVSSLAAGCATSTPPSAPVCPPQERAPIPPALKQRPGPPPVLTPSYWKAASLRRTSWPLPRTTGPGLFAISLSSTHYWNKGNRE*	>B3_EOS_x000D_MYRPPTERHLVLRLLLSLAVSSLAAGCATSTPPSAPVCPPQERAPIPPALKQRPGPPPVLTPSYWKAASLRRTSWPLPRTTGPGLFAISLSSTHYWNKGNRE*	CATSTPPSAPVCPPQERAPIPPALKQRPGPPPVLTPSYWKAASLRRTSWPLPRTTGPGLFAISLSSTHYWNKGNRE*	>B3_EOS_MOD_x000D_CATSTPPSAPVCPPQERAPIPPALKQRPGPPPVLTPSYWKAASLRRTSWPLPRTTGPGLFAISLSSTHYWNKGNRE*	103	77	26	CAT	MYRPPTERHLVLRLLLSLAVSSLAAG	LAAG	>B3_x000D_LAAG		1	>B3_emb_Periplasmic CATSTPPSAPVCPPQERAPIPPALKQRPGPPPVLTPSYWKAASLRRTSWPLPRTTGPGLFAISLSSTHYWNKGNRE*EGQELLANLQALNRLSWAGYDQAFALIDAPTVGSELLEADSGAAPWTATQAGASDARAGAAPLGAGLATNFDRVWGRTFVCRPIATPAAGPAARYATSVHAIREQLQHRTDTLQQQVQLLQEEAQNARAVQQKYQVLADQLAQARENTHQLQLNLLAADGEARGTAYGRDY	First cysteine at 27th position ??	2	OSPNI
B40-8	B40-8	NC_011222.1	Complete	sep		SIS	SOS	Bacteroides	200003967	hypothetical protein B40-8011	gtcacttcatttaaaataaaacagtATG	MKAKITAIVAFSFLFLLIVCLIRYNAKLREENGILNRNVSVLTTQNVAYRTESGKSAMKTDELNLTLRQYRNTLQGKDSTIKDLKQSIKDLKSHTSIQTSTESVFSGSLRDSIIIRDSLVIDTMKCVNIRSKWLDLSGCIDSNGTFAGTTVTRDSLEILNIEHRKRFLWFRLKKVKYREFIVTSKNPYTEITGFNVTTIIK	>B40-8_SIS_x000D_MKAKITAIVAFSFLFLLIVCLIRYNAKLREENGILNRNVSVLTTQNVAYRTESGKSAMKTDELNLTLRQYRNTLQGKDSTIKDLKQSIKDLKSHTSIQTSTESVFSGSLRDSIIIRDSLVIDTMKCVNIRSKWLDLSGCIDSNGTFAGTTVTRDSLEILNIEHRKRFLWFRLKKVKYREFIVTSKNPYTEITGFNVTTIIK	TRUE	KLREENGILNRNVSVLTTQNVAYRTESGKSAMKTDELNLTLRQYRNTLQGKDSTIKDLKQSIKDLKSHTSIQTSTESVFSGSLRDSIIIRDSLVIDTMKCVNIRSKWLDLSGCIDSNGTFAGTTVTRDSLEILNIEHRKRFLWFRLKKVKYREFIVTSKNPYTEITGFNVTTIIK	>B40-8_SIS_x000D_KLREENGILNRNVSVLTTQNVAYRTESGKSAMKTDELNLTLRQYRNTLQGKDSTIKDLKQSIKDLKSHTSIQTSTESVFSGSLRDSIIIRDSLVIDTMKCVNIRSKWLDLSGCIDSNGTFAGTTVTRDSLEILNIEHRKRFLWFRLKKVKYREFIVTSKNPYTEITGFNVTTIIK	201	175	2	doesn't have a good SD, same case with Rz1. They are separated by ~ 1kb of nt. I say they are not Rz/Rz1 candidates unless they group with one or more Rz/Rz1 candidates which fit all criteria. The secondary structure predictions for 8011 are not consistent with other Rz's either. That being said I was not able to find a suitable replacement for these Rz-Rz1 predictions (JDB).	200003969	hypothetical protein B40-8013	ttttttaatttaaaatttaatcaaaATG	MKEEVKLFRVLIIVFVLLVFTFVLTSCGDDSDNVYQTEYSIDVPEWQTVYVNGEVTTSISPYVWEHVDLSDKCVRVFSAGHVSYHKVTMVSRDDLGFTVYSIEGSNNERFAYNKNKGILQYWCTRNGIETVVVYRELK	>B40-8_SOS_x000D_MKEEVKLFRVLIIVFVLLVFTFVLTSCGDDSDNVYQTEYSIDVPEWQTVYVNGEVTTSISPYVWEHVDLSDKCVRVFSAGHVSYHKVTMVSRDDLGFTVYSIEGSNNERFAYNKNKGILQYWCTRNGIETVVVYRELK	CGDDSDNVYQTEYSIDVPEWQTVYVNGEVTTSISPYVWEHVDLSDKCVRVFSAGHVSYHKVTMVSRDDLGFTVYSIEGSNNERFAYNKNKGILQYWCTRNGIETVVVYRELK	>B40-8_SOS_MOD_x000D_CGDDSDNVYQTEYSIDVPEWQTVYVNGEVTTSISPYVWEHVDLSDKCVRVFSAGHVSYHKVTMVSRDDLGFTVYSIEGSNNERFAYNKNKGILQYWCTRNGIETVVVYRELK	138	112	26	CGD	MKEEVKLFRVLIIVFVLLVFTFVLTS	VLTS	>B40-8_x000D_VLTS		2	>B40-8_sep_Periplasmic CGDDSDNVYQTEYSIDVPEWQTVYVNGEVTTSISPYVWEHVDLSDKCVRVFSAGHVSYHKVTMVSRDDLGFTVYSIEGSNNERFAYNKNKGILQYWCTRNGIETVVVYRELKKIITTVNFGTIETYPNKSTVIFERYKVKKLRFWLFRKRHEINLIELSDRTVTTGAFTGNSDICGSLDLWKSRINVCKMTDIVLSDRIIISDRLSGSFVSETSTQISTHSKLDKISQKLDKITSDKGQLTNRYQRLTLNLEDTKMASKGSETRYAVNQTTLVSVNRNLIGNEERLK	only one hit from lipoP so was very easy to find Rz1. If they are in fact spanin genes they would set a record for distance of separation at ~ 1kb. We should hold off on the final call until we know if either groups with other spanin genes based on AA similarity.	4		NCBI
BA14	BA14	NC_011040	Complete	Emb		EIS	EOS	Enterobacteria	194100297	gp18.5	aaatggGGAGGgtagttATG	MLKNLKSYAIAVAFALGMTLAYNHGYDKANTKWEQEVHNEYVKKVEATADKQAALNEVSRQYQEDLAALEGSTDRVINDLRNDGKRLRVKLSATSRELQANGGCLVDGRAELDEEFSKRLIGVTQRGDAWIKALQNTITEMQSKKEK	>BA14_EIS_x000D_MLKNLKSYAIAVAFALGMTLAYNHGYDKANTKWEQEVHNEYVKKVEATADKQAALNEVSRQYQEDLAALEGSTDRVINDLRNDGKRLRVKLSATSRELQANGGCLVDGRAELDEEFSKRLIGVTQRGDAWIKALQNTITEMQSKKEK	FALSE	DKANTKWEQEVHNEYVKKVEATADKQAALNEVSRQYQEDLAALEGSTDRVINDLRNDGKRLRVKLSATSRELQANGGCLVDGRAELDEEFSKRLIGVTQRGDAWIKALQNTITEMQSKKEK	>BA14_EIS_x000D_DKANTKWEQEVHNEYVKKVEATADKQAALNEVSRQYQEDLAALEGSTDRVINDLRNDGKRLRVKLSATSRELQANGGCLVDGRAELDEEFSKRLIGVTQRGDAWIKALQNTITEMQSKKEK	147	121	1		194100298	gp18.7	taaatgggaacAGGAGGtgcacaATG	MSTLRKLRRLRINRLLSMKSHDNTKKTLRRWKAALIGSLMICVTMVSGCVSNYQPPHENSKLTVDASLMVEPNLTKSLVSVLSE	>BA14_EOS_x000D_MSTLRKLRRLRINRLLSMKSHDNTKKTLRRWKAALIGSLMICVTMVSGCVSNYQPPHENSKLTVDASLMVEPNLTKSLVSVLSE	CVSNYQPPHENSKLTVDASLMVEPNLTKSLVSVLSE	>BA14_EOS_MOD_x000D_CVSNYQPPHENSKLTVDASLMVEPNLTKSLVSVLSE	84	36	48	CVS	MSTLRKLRRLRINRLLSMKSHDNTKKTLRRWKAALIGSLMICVTMVSG	MVSG	>BA14_x000D_MVSG		0	>BA14_Emb_Periplasmic CVSNYQPPHENSKLTVDASLMVEPNLTKSLVSVLSEKEKKSQMETITNQLAKIWADGRQTVGILRKSFEEDLEARGDVLCGGNAQLERSTASLKVRLRKGDNRLDNIVRDTSGELAALDEQYQRSVENLAAQKDATAEVKKVYENHVEQEWKTNAKD	unusually long signal sequence, had to change the start site downstream to get a good lipoP hit	1
Bcep1	Bcep1	NC_005263.2	Complete	ovl		OIS	OOS	Burkholderia	38638632	gp25	gccggcgcctccGGGGGtatccgc	MIQFYAIGAGALAALVAVWAIVRKLMGAGRTAGTAQGESRAIDDANKVTASAASAADAGHQQLATEIQDNAQASDDYAARVLGAGSVQDGATAVNDAIGRANTRDRAAR	>Bcep1_OIS_x000D_MIQFYAIGAGALAALVAVWAIVRKLMGAGRTAGTAQGESRAIDDANKVTASAASAADAGHQQLATEIQDNAQASDDYAARVLGAGSVQDGATAVNDAIGRANTRDRAAR	TRUE	RKLMGAGRTAGTAQGESRAIDDANKVTASAASAADAGHQQLATEIQDNAQASDDYAARVLGAGSVQDGATAVNDAIGRANTRDRAAR	>Bcep1_OIS_x000D_RKLMGAGRTAGTAQGESRAIDDANKVTASAASAADAGHQQLATEIQDNAQASDDYAARVLGAGSVQDGATAVNDAIGRANTRDRAAR	109	87	0		117949420	gp26	agctcgccacGGAGAtacaggaca	MRKLPTIMLLACSALAACKTAPLPSTTRSAAPTHGIVPRVECDALLTDAGNIPAYPVPAEGADAQAYARAQQLWAIRAVRLIDDERAGRRAAVECFARLRAAGLIH	>Bcep1_OOS_x000D_MRKLPTIMLLACSALAACKTAPLPSTTRSAAPTHGIVPRVECDALLTDAGNIPAYPVPAEGADAQAYARAQQLWAIRAVRLIDDERAGRRAAVECFARLRAAGLIH	CKTAPLPSTTRSAAPTHGIVPRVECDALLTDAGNIPAYPVPAEGADAQAYARAQQLWAIRAVRLIDDERAGRRAAVECFARLRAAGLIH	>Bcep1_OOS_MOD_x000D_CKTAPLPSTTRSAAPTHGIVPRVECDALLTDAGNIPAYPVPAEGADAQAYARAQQLWAIRAVRLIDDERAGRRAAVECFARLRAAGLIH	106	89	17	CKT	MRKLPTIMLLACSALAA	ALAA	>Bcep1_x000D_ALAA		2	>Bcep1_ovl_Periplasmic CKTAPLPSTTRSAAPTHGIVPRVECDALLTDAGNIPAYPVPAEGADAQAYARAQQLWAIRAVRLIDDERAGRRAAVECFARLRAAGLIHRAARDRTNARGIADNVATAGDQVSGAGLVRAAYDDSAQANDQIETALQQHGADAASAASATVKNADDIARSEGQATGATRGAGMLKR	one was in 12th position	2
Bcep176	Bcep176	NC_007497.1	Complete	emb		EIS	EOS	Burkholderia	76885867	gp56	cgcactgtgcgagcGGGGGctgtg	MLKAVLPYLLVALLGAAAGAGVVHLISAREIADMKAAAAQAQAKAVDAARAEEQRRTAAQSEIAKDANQQRTAALADAFAARAAAGSLQQRVDQLVAAARHPATSAGSPAAGDALDLLADVLGRVDERAGELAEYADRARIAGQQCERDYDALTIGSSTSRN	>Bcep176_EIS_x000D_MLKAVLPYLLVALLGAAAGAGVVHLISAREIADMKAAAAQAQAKAVDAARAEEQRRTAAQSEIAKDANQQRTAALADAFAARAAAGSLQQRVDQLVAAARHPATSAGSPAAGDALDLLADVLGRVDERAGELAEYADRARIAGQQCERDYDALTIGSSTSRN	TRUE	SAREIADMKAAAAQAQAKAVDAARAEEQRRTAAQSEIAKDANQQRTAALADAFAARAAAGSLQQRVDQLVAAARHPATSAGSPAAGDALDLLADVLGRVDERAGELAEYADRARIAGQQCERDYDALTIGSSTSRN	>Bcep176_EIS_x000D_SAREIADMKAAAAQAQAKAVDAARAEEQRRTAAQSEIAKDANQQRTAALADAFAARAAAGSLQQRVDQLVAAARHPATSAGSPAAGDALDLLADVLGRVDERAGELAEYADRARIAGQQCERDYDALTIGSSTSRN	162	136	1		117949422	gp57	ccgcggcccaatcGGAGAttgcgaaag	MQTNNEQPRSRMLLLLVLPLAACSSVSTSSSQPPAIPPLPPEARQPATPSICLPTCSAALTSARESWRNTLTVPASPASSASATTTR	>Bcep176_EOS_x000D_MQTNNEQPRSRMLLLLVLPLAACSSVSTSSSQPPAIPPLPPEARQPATPSICLPTCSAALTSARESWRNTLTVPASPASSASATTTR	CSSVSTSSSQPPAIPPLPPEARQPATPSICLPTCSAALTSARESWRNTLTVPASPASSASATTTR	>Bcep176_EOS_MOD_x000D_CSSVSTSSSQPPAIPPLPPEARQPATPSICLPTCSAALTSARESWRNTLTVPASPASSASATTTR	87	65	22	CSS	MQTNNEQPRSRMLLLLVLPLAA	PLAA	>Bcep176_x000D_PLAA		2	>Bcep176_emb_Periplasmic CSSVSTSSSQPPAIPPLPPEARQPATPSICLPTCSAALTSARESWRNTLTVPASPASSASATTTRNRSTSSGITLADYDRECQQGAIRARDAYEALEGAREDVRGLVDALLDLADGAAPSGASTAPHRAAAVLQDVRQQLSGAAARAAFADALAATRQQNADKAIESQAATRRQEEARAADVAKAQAQAAAAKMDAIERAS	First cysteine was in 23rd position	3
Bcep22	Bcep22	NC_005262	Complete	emb		EIS	EOS	Burkholderia	38640385	gp80	ctatgacacctgcatGGGGGcgca	MNPLNPWAILGAIVAAAACLTAGCWLGVDVEHARRVAEVNALKADHALEAKRLSDAATEASEKARKAEATMREKVAQIDQLQTDLDHANSKNADLRGRLSSGTQRVYVRAKCPAAAGGSVSGSAAPAGVDHEAVRAELDPAVAGELAGIAGDGDDAIRRLTALQSYVRDVCLEPRQ	>Bcep22_EIS_x000D_MNPLNPWAILGAIVAAAACLTAGCWLGVDVEHARRVAEVNALKADHALEAKRLSDAATEASEKARKAEATMREKVAQIDQLQTDLDHANSKNADLRGRLSSGTQRVYVRAKCPAAAGGSVSGSAAPAGVDHEAVRAELDPAVAGELAGIAGDGDDAIRRLTALQSYVRDVCLEPRQ	TRUE	DVEHARRVAEVNALKADHALEAKRLSDAATEASEKARKAEATMREKVAQIDQLQTDLDHANSKNADLRGRLSSGTQRVYVRAKCPAAAGGSVSGSAAPAGVDHEAVRAELDPAVAGELAGIAGDGDDAIRRLTALQSYVRDVCLEPRQ	>Bcep22_EIS_x000D_DVEHARRVAEVNALKADHALEAKRLSDAATEASEKARKAEATMREKVAQIDQLQTDLDHANSKNADLRGRLSSGTQRVYVRAKCPAAAGGSVSGSAAPAGVDHEAVRAELDPAVAGELAGIAGDGDDAIRRLTALQSYVRDVCLEPRQ	176	148	2	2 in TMD	158997737	Bcep22gp81	atcaacttcaaaccgacctGGAcc	MRTLKTLIFVAVSAAALSACTSARNVPPPPAVACLAPPPPPAWTMKPSEPNLTQRLRANWLELPATATTQSVD	>Bcep22_EOS_x000D_MRTLKTLIFVAVSAAALSACTSARNVPPPPAVACLAPPPPPAWTMKPSEPNLTQRLRANWLELPATATTQSVD	CTSARNVPPPPAVACLAPPPPPAWTMKPSEPNLTQRLRANWLELPATATTQSVD	>Bcep22_EOS_MOD_x000D_CTSARNVPPPPAVACLAPPPPPAWTMKPSEPNLTQRLRANWLELPATATTQSVD	73	54	19	CTS	MRTLKTLIFVAVSAAALSA	ALSA	>Bcep22_x000D_ALSA		1	>Bcep22_emb_Periplasmic CTSARNVPPPPAVACLAPPPPPAWTMKPSEPNLTQRLRANWLELPATATTQSVDQRPELCVDRVYSQLATLRRIADDGDGAIGALEGAVAPDLEARVAEHDVGAPAASGSVSGGAAAPCKARVYVRQTGSSLRGRLDANKSNAHDLDTQLQDIQAVKERMTAEAKRAKESAETAADSLRKAELAHDAKLANVEAVRRAHEVD	not a great SD	3
Bcep43	Bcep43	NC_005342.2	Complete	ovl		OIS	OOS	Burkholderia	41057675	gp24	gccagcgcctccGGGGGtatccgc	MIQFYAIGAGALAALVAVWAIVRKLMGAGRTVGAAQGESRAINDANKVTASAASAADAGRQQLATEIQDNAQASDDYAARVLGAGGVQDGAAAVNDAIGRSNARDRAAR	>Bcep43_OIS_x000D_MIQFYAIGAGALAALVAVWAIVRKLMGAGRTVGAAQGESRAINDANKVTASAASAADAGRQQLATEIQDNAQASDDYAARVLGAGGVQDGAAAVNDAIGRSNARDRAAR	TRUE	RKLMGAGRTVGAAQGESRAINDANKVTASAASAADAGRQQLATEIQDNAQASDDYAARVLGAGGVQDGAAAVNDAIGRSNARDRAAR	>Bcep43_OIS_x000D_RKLMGAGRTVGAAQGESRAINDANKVTASAASAADAGRQQLATEIQDNAQASDDYAARVLGAGGVQDGAAAVNDAIGRSNARDRAAR	109	87	0	compare with the # 56	117949421	gp25	agctcgccacGGAGAtacaggaca	MRKLLTIMLLACSALVACKTAPLPSTTRSAAPTHGIVPRVECDALLTDAGPIPAYPVLASGASATDYARAQQLWAIRAVRIIDDERAGRRAAVECFARLRAVGLIH	>Bcep43_OOS_x000D_MRKLLTIMLLACSALVACKTAPLPSTTRSAAPTHGIVPRVECDALLTDAGPIPAYPVLASGASATDYARAQQLWAIRAVRIIDDERAGRRAAVECFARLRAVGLIH	CKTAPLPSTTRSAAPTHGIVPRVECDALLTDAGPIPAYPVLASGASATDYARAQQLWAIRAVRIIDDERAGRRAAVECFARLRAVGLIH	>Bcep43_OOS_MOD_x000D_CKTAPLPSTTRSAAPTHGIVPRVECDALLTDAGPIPAYPVLASGASATDYARAQQLWAIRAVRIIDDERAGRRAAVECFARLRAVGLIH	106	89	17	CKT	MRKLLTIMLLACSALVA	ALVA	>Bcep43_x000D_ALVA		2	>Bcep43_ovl_Periplasmic CKTAPLPSTTRSAAPTHGIVPRVECDALLTDAGPIPAYPVLASGASATDYARAQQLWAIRAVRIIDDERAGRRAAVECFARLRAVGLIHRAARDRANSRGIADNVAAAGDQVGGAGLVRAAYDDSAQANDQIETALQQRGADAASAASATVKNADNIARSEGQAAGVTRGAGMLKR	one was in 12th position. Same as above	2
Bcep781	Bcep781	NC_004333.2	Complete	ovl		OIS	OOS	Burkholderia	23752335	gp24	gccagcgcctccGGGGGtatccgc	MIQFYAIGAGALAALVAVWAIVRKLMGAGRTVGAAQGESRAINDANKVTASAASAADAGRQQLATEIQDNAQASDDYAARVLGAGGVQDGAAAVNDAIGRSNARDRAAR	>Bcep781_OIS_x000D_MIQFYAIGAGALAALVAVWAIVRKLMGAGRTVGAAQGESRAINDANKVTASAASAADAGRQQLATEIQDNAQASDDYAARVLGAGGVQDGAAAVNDAIGRSNARDRAAR	TRUE	RKLMGAGRTVGAAQGESRAINDANKVTASAASAADAGRQQLATEIQDNAQASDDYAARVLGAGGVQDGAAAVNDAIGRSNARDRAAR	>Bcep781_OIS_x000D_RKLMGAGRTVGAAQGESRAINDANKVTASAASAADAGRQQLATEIQDNAQASDDYAARVLGAGGVQDGAAAVNDAIGRSNARDRAAR	109	87	0	same as above	117949417	gp25	agctcgccacGGAGAtacaggaca	MRKLLTIMLLACSALVACKTAPLPSTTRSAAPTHGIVPRVECDALLTDAGPIPAYPVLASGASATDYARAQQLWAIRAVRIIDDERAGRRAAVECFARLRAVGLIH	>Bcep781_OOS_x000D_MRKLLTIMLLACSALVACKTAPLPSTTRSAAPTHGIVPRVECDALLTDAGPIPAYPVLASGASATDYARAQQLWAIRAVRIIDDERAGRRAAVECFARLRAVGLIH	CKTAPLPSTTRSAAPTHGIVPRVECDALLTDAGPIPAYPVLASGASATDYARAQQLWAIRAVRIIDDERAGRRAAVECFARLRAVGLIH	>Bcep781_OOS_MOD_x000D_CKTAPLPSTTRSAAPTHGIVPRVECDALLTDAGPIPAYPVLASGASATDYARAQQLWAIRAVRIIDDERAGRRAAVECFARLRAVGLIH	106	89	17	CKT	MRKLLTIMLLACSALVA	ALVA	>Bcep781_x000D_ALVA		2	>Bcep781_ovl_Periplasmic CKTAPLPSTTRSAAPTHGIVPRVECDALLTDAGPIPAYPVLASGASATDYARAQQLWAIRAVRIIDDERAGRRAAVECFARLRAVGLIHRAARDRANSRGIADNVAAAGDQVGGAGLVRAAYDDSAQANDQIETALQQRGADAASAASATVKNADNIARSEGQAAGVTRGAGMLKR	same as above	2
BcepB1A	BcepB1A	NC_005886	Complete	emb		EIS	EOS	Burkholderia	48697549	Rz	ccgacgcgatcAGGAatatcaact	MPDGLKTGIELGVLALVAAGLVAIGAYVTHSIDAKKLAQVQATYATQESDRNKQLLSDYATAVQQRDKLQRDADAAADVAAKNLKDAQNETNRLQACVNSGSGCGLRVRVVTVATGSNASGATVPATVAVDSSGFARLDSTAGSAYFALRRGIDEVTAQLQACKGYAATMVKK	>BcepB1A_EIS_x000D_MPDGLKTGIELGVLALVAAGLVAIGAYVTHSIDAKKLAQVQATYATQESDRNKQLLSDYATAVQQRDKLQRDADAAADVAAKNLKDAQNETNRLQACVNSGSGCGLRVRVVTVATGSNASGATVPATVAVDSSGFARLDSTAGSAYFALRRGIDEVTAQLQACKGYAATMVKK	TRUE	HSIDAKKLAQVQATYATQESDRNKQLLSDYATAVQQRDKLQRDADAAADVAAKNLKDAQNETNRLQACVNSGSGCGLRVRVVTVATGSNASGATVPATVAVDSSGFARLDSTAGSAYFALRRGIDEVTAQLQACKGYAATMVKK	>BcepB1A_EIS_x000D_HSIDAKKLAQVQATYATQESDRNKQLLSDYATAVQQRDKLQRDADAAADVAAKNLKDAQNETNRLQACVNSGSGCGLRVRVVTVATGSNASGATVPATVAVDSSGFARLDSTAGSAYFALRRGIDEVTAQLQACKGYAATMVKK	173	144	3		48697550	Rz1	ctaaaaacctcaAGGAtgctcaga	MKQIVSKLASTAVVVAVSACGSLPSQPDRTLQVQQCPQPSPSILQDSPDLIQLLDQLISPFDAASTK	>BcepB1A_EOS_x000D_MKQIVSKLASTAVVVAVSACGSLPSQPDRTLQVQQCPQPSPSILQDSPDLIQLLDQLISPFDAASTK	CGSLPSQPDRTLQVQQCPQPSPSILQDSPDLIQLLDQLISPFDAASTK	>BcepB1A_EOS_MOD_x000D_CGSLPSQPDRTLQVQQCPQPSPSILQDSPDLIQLLDQLISPFDAASTK	67	48	19	CGS	MKQIVSKLASTAVVVAVSA	AVSA	>BcepB1A_x000D_AVSA		1	>BcepB1A_emb_Periplasmic CGSLPSQPDRTLQVQQCPQPSPSILQDSPDLIQLLDQLISPFDAASTKKKVMTAAYGKCAQLQATVEDIGRRLAFYASGATSDLRAFGSSDVAVTAPVTAGSANSGTAVTVVRVRLGCGSGSNVCAQLRNTENQADKLNKAAVDAAADADRQLKDRQQVATAYDSLLQKNRDSEQTAYTAQVQALKKADISH		4
BcepC6B	BcepC6B	NC_005887	Complete	emb		EIS	EOS	Burkholderia	48697213	gp23	gttggctggcggtGAGGtgacggc	MTILDPRVWLAFLVALAITAGGGYFKGHADGTRAAAVGAQKAQLVAVAAARAEEQRRTAAQSENAKDANKQRTAALADAFAARAAAGSLQQRVDQLVAAARHPAASTGSPAAGDALDLLADVFGRADERAGELAAYADAARIAGRQCERDYDALTVSDEKKE	>BcepC6B_EIS_x000D_MTILDPRVWLAFLVALAITAGGGYFKGHADGTRAAAVGAQKAQLVAVAAARAEEQRRTAAQSENAKDANKQRTAALADAFAARAAAGSLQQRVDQLVAAARHPAASTGSPAAGDALDLLADVFGRADERAGELAAYADAARIAGRQCERDYDALTVSDEKKE	TRUE	KGHADGTRAAAVGAQKAQLVAVAAARAEEQRRTAAQSENAKDANKQRTAALADAFAARAAAGSLQQRVDQLVAAARHPAASTGSPAAGDALDLLADVFGRADERAGELAAYADAARIAGRQCERDYDALTVSDEKKE	>BcepC6B_EIS_x000D_KGHADGTRAAAVGAQKAQLVAVAAARAEEQRRTAAQSENAKDANKQRTAALADAFAARAAAGSLQQRVDQLVAAARHPAASTGSPAAGDALDLLADVFGRADERAGELAAYADAARIAGRQCERDYDALTVSDEKKE	162	137	1		48697214	gp24	cggcccaatcGGAGAacgcaaaag	MRTNNAPRRSQMLLLLALPLAACSSASISSSQPPAIPPLPPEARQPATPLICLPTCSAALTNARVSWQRTLTPPASPAGSANATTTR	>BcepC6B_EOS_x000D_MRTNNAPRRSQMLLLLALPLAACSSASISSSQPPAIPPLPPEARQPATPLICLPTCSAALTNARVSWQRTLTPPASPAGSANATTTR	CSSASISSSQPPAIPPLPPEARQPATPLICLPTCSAALTNARVSWQRTLTPPASPAGSANATTTR	>BcepC6B_EOS_MOD_x000D_CSSASISSSQPPAIPPLPPEARQPATPLICLPTCSAALTNARVSWQRTLTPPASPAGSANATTTR	87	65	22	CSS	MRTNNAPRRSQMLLLLALPLAA	PLAA	>BcepC6B_x000D_PLAA		2	>BcepC6B_emb_Periplasmic CSSASISSSQPPAIPPLPPEARQPATPLICLPTCSAALTNARVSWQRTLTPPASPAGSANATTTREKKEDSVTLADYDRECQRGAIRAADAYAALEGAREDARGFVDALLDLADGAAPSGTSAAPHRAAAVLQDVRQQLSGAAARAAFADALAATRQKNADKANESQAATRRQEEARAAAVAVLQAKQAGVAAARTGDAHGK		3
BcepF1	BcepF1	NC_009015.1	Complete	sep		SIS	SOS	Burkholderia	126011025	spanin	cttttatttggaAGGAattgtgaa	MKKIIIAAAILAASTGAFAKRLPGGATWPDCTSLGAQGAVISQAIHQGIPFEEMEAQILENTNLRRTEKAALLGLLMVLEEPQYQMLSPLQFGEFTKRWCNSK	>BcepF1_SIS_x000D_MKKIIIAAAILAASTGAFAKRLPGGATWPDCTSLGAQGAVISQAIHQGIPFEEMEAQILENTNLRRTEKAALLGLLMVLEEPQYQMLSPLQFGEFTKRWCNSK	FALSE	RLPGGATWPDCTSLGAQGAVISQAIHQGIPFEEMEAQILENTNLRRTEKAALLGLLMVLEEPQYQMLSPLQFGEFTKRWCNSK	>BcepF1_SIS_x000D_RLPGGATWPDCTSLGAQGAVISQAIHQGIPFEEMEAQILENTNLRRTEKAALLGLLMVLEEPQYQMLSPLQFGEFTKRWCNSK	103	83	2		126011026	spanin	gcaattcgaagtgacGAGGAaaca	MKRIVSILILTILSGCATIADRASDAPIRHPCGNVWDVCPGDSAFLDRINAVLQGHM	>BcepF1_SOS_x000D_MKRIVSILILTILSGCATIADRASDAPIRHPCGNVWDVCPGDSAFLDRINAVLQGHM	CATIADRASDAPIRHPCGNVWDVCPGDSAFLDRINAVLQGHM	>BcepF1_SOS_MOD_x000D_CATIADRASDAPIRHPCGNVWDVCPGDSAFLDRINAVLQGHM	57	42	15	CAT	MKRIVSILILTILSG	ILSG	>BcepF1_x000D_ILSG		2	>BcepF1_sep_Periplasmic CATIADRASDAPIRHPCGNVWDVCPGDSAFLDRINAVLQGHMKSNCWRKTFEGFQLPSLMQYQPEELVMLLGLLAAKETRRLNTNELIQAEMEEFPIGQHIAQSIVAGQAGLSTCDPWTAGGPLR	o-spanin and i-spanin are separated by 10nt	4
BcepGomr	BcepGomr	NC_009447.1	Complete	ovl		OIS	OOS	Burkholderia	145321162	BcepGomrgp74	agttctactttaaAGGTgccaaag	MTEVLKMLWKPVALILAVLTAILAFVSARANSRAAISKAEAGAAKAQAQTEATKAEMATRDTADAQAEAAAQKYRVDASKEKQNAENQVDSLDADAQRRELFGNTWSAPAARSGLSRTTGEGSDENQDR	>BcepGomr_OIS_x000D_MTEVLKMLWKPVALILAVLTAILAFVSARANSRAAISKAEAGAAKAQAQTEATKAEMATRDTADAQAEAAAQKYRVDASKEKQNAENQVDSLDADAQRRELFGNTWSAPAARSGLSRTTGEGSDENQDR	TRUE	SARANSRAAISKAEAGAAKAQAQTEATKAEMATRDTADAQAEAAAQKYRVDASKEKQNAENQVDSLDADAQRRELFGNTWSAPAARSGLSRTTGEGSDENQDR	>BcepGomr_OIS_x000D_SARANSRAAISKAEAGAAKAQAQTEATKAEMATRDTADAQAEAAAQKYRVDASKEKQNAENQVDSLDADAQRRELFGNTWSAPAARSGLSRTTGEGSDENQDR	129	103	0		145321163	BcepGomrgp75	tggacgcttccaAGGAGaaacaaa	MLKTKLTVLMLTLSVASCSATRGAPPPPDPVCPEQPVKVVTKTKIVDSFCDTISPINVAPTDILADATVNQIMKINQIGVNKCGWKKVAK	>BcepGomr_OOS_x000D_MLKTKLTVLMLTLSVASCSATRGAPPPPDPVCPEQPVKVVTKTKIVDSFCDTISPINVAPTDILADATVNQIMKINQIGVNKCGWKKVAK	CSATRGAPPPPDPVCPEQPVKVVTKTKIVDSFCDTISPINVAPTDILADATVNQIMKINQIGVNKCGWKKVAK	>BcepGomr_OOS_MOD_x000D_CSATRGAPPPPDPVCPEQPVKVVTKTKIVDSFCDTISPINVAPTDILADATVNQIMKINQIGVNKCGWKKVAK	90	73	17	CSA	MLKTKLTVLMLTLSVAS	SVAS	>BcepGomr_x000D_SVAS		3	>BcepGomr_ovl_Periplasmic CSATRGAPPPPDPVCPEQPVKVVTKTKIVDSFCDTISPINVAPTDILADATVNQIMKINQIGVNKCGWKKVAKRDQNEDSGEGTTRSLGSRAAPASWTNGFLERRQADADLSDVQNEANQKEKSADVRYKQAAAEAQADATDRTAMEAKTAETQAQAKAAGAEAKSIAARSNARAS		3
BcepIL02	BcepIL02	NC_012743	Complete	emb		EIS	EOS	Burkholderia	237688066	gp75	ctacaacacctgcatGGGGGcgca	MIPTQAKAIAALAVAALLFGAGWMVRGWRADAEVSALKADHALEAKRLSDAATEASEKARQIESDWQQSVAELDRQHTKEMQDAKQENERLRAAVDAGAVQLRVRAKCPAAPARDVRGAAAAPGVDDDGTVELDAGARQHYFALRDGIKHDREVILGLQGYVRDVCLAPRQ	>BcepIL02_EIS_x000D_MIPTQAKAIAALAVAALLFGAGWMVRGWRADAEVSALKADHALEAKRLSDAATEASEKARQIESDWQQSVAELDRQHTKEMQDAKQENERLRAAVDAGAVQLRVRAKCPAAPARDVRGAAAAPGVDDDGTVELDAGARQHYFALRDGIKHDREVILGLQGYVRDVCLAPRQ	TRUE	RADAEVSALKADHALEAKRLSDAATEASEKARQIESDWQQSVAELDRQHTKEMQDAKQENERLRAAVDAGAVQLRVRAKCPAAPARDVRGAAAAPGVDDDGTVELDAGARQHYFALRDGIKHDREVILGLQGYVRDVCLAPRQ	>BcepIL02_EIS_x000D_RADAEVSALKADHALEAKRLSDAATEASEKARQIESDWQQSVAELDRQHTKEMQDAKQENERLRAAVDAGAVQLRVRAKCPAAPARDVRGAAAAPGVDDDGTVELDAGARQHYFALRDGIKHDREVILGLQGYVRDVCLAPRQ	171	143	2		237688067	gp76	ggcaacacaccaAGGAGatgcagg	MRSRKMSAFALLSMLGLCSCASAPSAPPPPPVTCAAPPPPPAWMMTAPSNSMQELDNIISPSGTASNTTGK	>BcepIL02_EOS_x000D_MRSRKMSAFALLSMLGLCSCASAPSAPPPPPVTCAAPPPPPAWMMTAPSNSMQELDNIISPSGTASNTTGK	CASAPSAPPPPPVTCAAPPPPPAWMMTAPSNSMQELDNIISPSGTASNTTGK	>BcepIL02_EOS_MOD_x000D_CASAPSAPPPPPVTCAAPPPPPAWMMTAPSNSMQELDNIISPSGTASNTTGK	71	52	19	CAS	MRSRKMSAFALLSMLGLCS	GLCS	>BcepIL02_x000D_GLCS		1	>BcepIL02_emb_Periplasmic CASAPSAPPPPPVTCAAPPPPPAWMMTAPSNSMQELDNIISPSGTASNTTGKQRPALCVDRVYGQLGLIVERDHKIGDRLAFYHQRAGADLEVTGDDDVGPAAAAGRVDRAPAAPCKARVRLQVAGADVAARLRENEQKADQMEKTHQRDLEAVSQQWDSEIQRAKESAETAADSLRKAELAHDAKLASVEADAR	one was in 18th position	3
BcepMigl	BcepMigl	NC_019917	Complete	emb		EIS	EOS	Burkholderia	431809931	BcepMigl_gp74/ Rz-like lysis protein	ctatgacacctgcatGGGGGcgca	MNPLNPWAIIGAIVAAAACLAAGCWLGVDVEHARRVAEVNALKADHAREKQELSDAATKASEKARQIEADWQQSVAELDRQHTKEMQDAKRENERLRAAVDAGAVQLRVRAKCPAAPAGNVRSAAAAAGVDDDGTVELDAGARQHYFALRDGIKHDREVILGLQGYVRDVCLAPRQ	>BcepMigl_EIS_x000D_MNPLNPWAIIGAIVAAAACLAAGCWLGVDVEHARRVAEVNALKADHAREKQELSDAATKASEKARQIEADWQQSVAELDRQHTKEMQDAKRENERLRAAVDAGAVQLRVRAKCPAAPAGNVRSAAAAAGVDDDGTVELDAGARQHYFALRDGIKHDREVILGLQGYVRDVCLAPRQ	TRUE	DVEHARRVAEVNALKADHAREKQELSDAATKASEKARQIEADWQQSVAELDRQHTKEMQDAKRENERLRAAVDAGAVQLRVRAKCPAAPAGNVRSAAAAAGVDDDGTVELDAGARQHYFALRDGIKHDREVILGLQGYVRDVCLAPRQ	>BcepMigl_EIS_x000D_DVEHARRVAEVNALKADHAREKQELSDAATKASEKARQIEADWQQSVAELDRQHTKEMQDAKRENERLRAAVDAGAVQLRVRAKCPAAPAGNVRSAAAAAGVDDDGTVELDAGARQHYFALRDGIKHDREVILGLQGYVRDVCLAPRQ	176	148	2	David Miguel's phage annotation, didn't need to check anything	431809932	BcepMigl_gp75/ Rz1-like lysis protein	ggcaacacaccaAGGAGatgcagg	MRSGKTSAFALLSMLALCSCASAPSAPPPPPVTCAAPPPPPAWMMTAPSNSMQELDNIISPSGTASSTTGK	>BcepMigl_EOS_x000D_MRSGKTSAFALLSMLALCSCASAPSAPPPPPVTCAAPPPPPAWMMTAPSNSMQELDNIISPSGTASSTTGK	CASAPSAPPPPPVTCAAPPPPPAWMMTAPSNSMQELDNIISPSGTASSTTGK	>BcepMigl_EOS_MOD_x000D_CASAPSAPPPPPVTCAAPPPPPAWMMTAPSNSMQELDNIISPSGTASSTTGK	71	52	19	CAS	MRSGKTSAFALLSMLALCS	ALCS	>BcepMigl_x000D_ALCS		1	>BcepMigl_emb_Periplasmic CASAPSAPPPPPVTCAAPPPPPAWMMTAPSNSMQELDNIISPSGTASSTTGKQRPALCVDRVYGQLGLIVERDHKIGDRLAFYHQRAGADLEVTGDDDVGAAAAASRVNGAPAAPCKARVRLQVAGADVAARLRENERKADQMEKTHQRDLEAVSQQWDAEIQRAKESAKTAADSLEQKERAHDAKLANVEAVRRAHEVD		3		NCBI
BcepMu	BcepMu	NC_005882.1	Complete	emb		EIS	EOS	Burkholderia	48696933	gp23	cgggttcgggccGGGAGcgtgctc	MNFPALLSRGQCVAAAAGAAAIGALAAGAVAFFGGYHAGALAGDAKVAKLERQYADGARDAVEQARIKERAETQRAAALAGDLFAEKARHALESDELKRRIASVTSQYRPAPDAPLQDLPRCVFTAGFVRVWNAAAGADGVPATSAAAGAVAPARADDALDSGVRQDDILAHHVDASRRSRDIESQLNKLIDYIEGEKQ	>BcepMu_EIS_x000D_MNFPALLSRGQCVAAAAGAAAIGALAAGAVAFFGGYHAGALAGDAKVAKLERQYADGARDAVEQARIKERAETQRAAALAGDLFAEKARHALESDELKRRIASVTSQYRPAPDAPLQDLPRCVFTAGFVRVWNAAAGADGVPATSAAAGAVAPARADDALDSGVRQDDILAHHVDASRRSRDIESQLNKLIDYIEGEKQ	TRUE	YHAGALAGDAKVAKLERQYADGARDAVEQARIKERAETQRAAALAGDLFAEKARHALESDELKRRIASVTSQYRPAPDAPLQDLPRCVFTAGFVRVWNAAAGADGVPATSAAAGAVAPARADDALDSGVRQDDILAHHVDASRRSRDIESQLNKLIDYIEGEKQ	>BcepMu_EIS_x000D_YHAGALAGDAKVAKLERQYADGARDAVEQARIKERAETQRAAALAGDLFAEKARHALESDELKRRIASVTSQYRPAPDAPLQDLPRCVFTAGFVRVWNAAAGADGVPATSAAAGAVAPARADDALDSGVRQDDILAHHVDASRRSRDIESQLNKLIDYIEGEKQ	199	164	1	one in TMD	48696934	gp24	acgaactgaaacGGAGAattgcca	MSRANTARRRMRLFRICLAACSLPALSACGTPPPAPMVCPRPVLPPELLRRPAPMTPLIPGYARTTSSPTTSTPAAAAATSNRN	>BcepMu_EOS_x000D_MSRANTARRRMRLFRICLAACSLPALSACGTPPPAPMVCPRPVLPPELLRRPAPMTPLIPGYARTTSSPTTSTPAAAAATSNRN	CGTPPPAPMVCPRPVLPPELLRRPAPMTPLIPGYARTTSSPTTSTPAAAAATSNRN	>BcepMu_EOS_MOD_x000D_CGTPPPAPMVCPRPVLPPELLRRPAPMTPLIPGYARTTSSPTTSTPAAAAATSNRN	84	56	28	CGT	MSRANTARRRMRLFRICLAACSLPALSA	ALSA	>BcepMu_x000D_ALSA		1	>BcepMu_emb_Periplasmic CGTPPPAPMVCPRPVLPPELLRRPAPMTPLIPGYARTTSSPTTSTPAAAAATSNRNQKEGEIYDILKNLQSEIDRSRRSADVHHALIDDQRVGSDLADDARAPAVAGAAASTAPVGDAGAAANWVRVFGATFVCRPLDQLPADPAPRYQSTVSAIRRKLEDSELAHRAKEAFLDGALAAARQTEAREKIRAQEVADRAGDAYQRELKAVKADGALAGAHY	one was in 17th position	2
BcepNazgul	BcepNazgul	NC_005091.2	Complete	ovl		OIS	OOS	Burkholderia	34304520	Nazgul137	catccttaacGGAGGtacttgcca	MNTIIAAIGAAIVAILGAFGYSRIVKAKASADVAAAKQGQAEAQRDAADARTQTAEVRDAHAQSNAAAAQQGVEAAKERSDVEQQVSGADGATFDGLVQKWASPESGSPDAAGTKDRS	>BcepNazgul_OIS_x000D_MNTIIAAIGAAIVAILGAFGYSRIVKAKASADVAAAKQGQAEAQRDAADARTQTAEVRDAHAQSNAAAAQQGVEAAKERSDVEQQVSGADGATFDGLVQKWASPESGSPDAAGTKDRS	TRUE	SRIVKAKASADVAAAKQGQAEAQRDAADARTQTAEVRDAHAQSNAAAAQQGVEAAKERSDVEQQVSGADGATFDGLVQKWASPESGSPDAAGTKDRS	>BcepNazgul_OIS_x000D_SRIVKAKASADVAAAKQGQAEAQRDAADARTQTAEVRDAHAQSNAAAAQQGVEAAKERSDVEQQVSGADGATFDGLVQKWASPESGSPDAAGTKDRS	118	97	0		88604915	Nazgul136	ttgaagccgcgaAGGAGcgaagcg	MLNNKYLALTALLLMVSCKSGPPPKAEVPMPQEPKIVVETKFIDTGCNWTKPFTYTLDQAKAIPTPVLKQMVEHNEMGAKKCGWKPPGKATPAKPASE	>BcepNazgul_OOS_x000D_MLNNKYLALTALLLMVSCKSGPPPKAEVPMPQEPKIVVETKFIDTGCNWTKPFTYTLDQAKAIPTPVLKQMVEHNEMGAKKCGWKPPGKATPAKPASE	CKSGPPPKAEVPMPQEPKIVVETKFIDTGCNWTKPFTYTLDQAKAIPTPVLKQMVEHNEMGAKKCGWKPPGKATPAKPASE	>BcepNazgul_OOS_MOD_x000D_CKSGPPPKAEVPMPQEPKIVVETKFIDTGCNWTKPFTYTLDQAKAIPTPVLKQMVEHNEMGAKKCGWKPPGKATPAKPASE	98	81	17	CKS	MLNNKYLALTALLLMVS	LMVS	>BcepNazgul_x000D_LMVS		2	>BcepNazgul_ovl_Periplasmic CKSGPPPKAEVPMPQEPKIVVETKFIDTGCNWTKPFTYTLDQAKAIPTPVLKQMVEHNEMGAKKCGWKPPGKATPAKPASESRDKTGAADPSGSEPSAWKQVLGDFTAGDAGSVQQEVDSREKAAEVGQQAAAANSQAHADRVEATQTRADAADRQAEAQGQKAAAVDASAKAKVIRS		2
BcepNY3	BcepNY3	NC_009604.1	Complete	ovl		OIS	OOS	Burkholderia	148763575	gene23	accggcgcccccGGGAGtatccgc	MIQFYAIGAGALAALVAVWAIVRKLTGAGRAAGTAQGESRAIDDANKVTASAASAADAGRQQLATEIQDNAQASDDYAARVLGAGSVQDGATAVNDAIGRANTRDRAAR	>BcepNY3_OIS_x000D_MIQFYAIGAGALAALVAVWAIVRKLTGAGRAAGTAQGESRAIDDANKVTASAASAADAGRQQLATEIQDNAQASDDYAARVLGAGSVQDGATAVNDAIGRANTRDRAAR	TRUE	RKLTGAGRAAGTAQGESRAIDDANKVTASAASAADAGRQQLATEIQDNAQASDDYAARVLGAGSVQDGATAVNDAIGRANTRDRAAR	>BcepNY3_OIS_x000D_RKLTGAGRAAGTAQGESRAIDDANKVTASAASAADAGRQQLATEIQDNAQASDDYAARVLGAGSVQDGATAVNDAIGRANTRDRAAR	109	87	0		148763576	gene24	agctcgccacGGAGAtacaggaca	MRKLLTIMLLACSALAACKTAPLPSTTRSAAPTHGIVPRVECDALLTDAGNIPAYPVPAEGADAQAYARAQQLWAIRAIRIIDDERAGRRAAVECFARLRAAGLIH	>BcepNY3_OOS_x000D_MRKLLTIMLLACSALAACKTAPLPSTTRSAAPTHGIVPRVECDALLTDAGNIPAYPVPAEGADAQAYARAQQLWAIRAIRIIDDERAGRRAAVECFARLRAAGLIH	CKTAPLPSTTRSAAPTHGIVPRVECDALLTDAGNIPAYPVPAEGADAQAYARAQQLWAIRAIRIIDDERAGRRAAVECFARLRAAGLIH	>BcepNY3_OOS_MOD_x000D_CKTAPLPSTTRSAAPTHGIVPRVECDALLTDAGNIPAYPVPAEGADAQAYARAQQLWAIRAIRIIDDERAGRRAAVECFARLRAAGLIH	106	89	17	CKT	MRKLLTIMLLACSALAA	ALAA	>BcepNY3_x000D_ALAA		2	>BcepNY3_ovl_Periplasmic CKTAPLPSTTRSAAPTHGIVPRVECDALLTDAGNIPAYPVPAEGADAQAYARAQQLWAIRAIRIIDDERAGRRAAVECFARLRAAGLIHRAARDRTNARGIADNVATAGDQVSGAGLVRAAYDDSAQANDQIETALQQRGADAASAASATVKNADDIARSEGQATGAARGAGTLKR	one was at 12th position. Hit with Prosite at the same site of SALAA|CKTAP	2
Berlin	Berlin	NC_008694.1	Complete	emb		EIS	EOS	Yersinia	119637786	gp39	atctgaaaatacGGGAGGgtagtt	MLKNLKSYAIIAAFALGITLAYNHGYDKANTKWEQEVHNEYVKKAEATADKQAAINEVSQQYQEDLAALEGSTDRVINDLRNDGKRLRVKLSATSRELQANGGCLVDGRAELDKEFSRRLIGVTQRGDAWIKALQNTIKEMQHKEKHNG	>Berlin_EIS_x000D_MLKNLKSYAIIAAFALGITLAYNHGYDKANTKWEQEVHNEYVKKAEATADKQAAINEVSQQYQEDLAALEGSTDRVINDLRNDGKRLRVKLSATSRELQANGGCLVDGRAELDKEFSRRLIGVTQRGDAWIKALQNTIKEMQHKEKHNG	TRUE	DKANTKWEQEVHNEYVKKAEATADKQAAINEVSQQYQEDLAALEGSTDRVINDLRNDGKRLRVKLSATSRELQANGGCLVDGRAELDKEFSRRLIGVTQRGDAWIKALQNTIKEMQHKEKHNG	>Berlin_EIS_x000D_DKANTKWEQEVHNEYVKKAEATADKQAAINEVSQQYQEDLAALEGSTDRVINDLRNDGKRLRVKLSATSRELQANGGCLVDGRAELDKEFSRRLIGVTQRGDAWIKALQNTIKEMQHKEKHNG	149	123	1		CDS 34420: 34623	not annotated/ putative o-spanin	ctgcggataaacAGGctgctatca	MKSHSNTKKTLRRWRAALIGSLMICVTMVSGCVSNYQPPHENSKLTVDASLMVEPNLTKSLVDVLSE	>Berlin_EOS_x000D_MKSHSNTKKTLRRWRAALIGSLMICVTMVSGCVSNYQPPHENSKLTVDASLMVEPNLTKSLVDVLSE	CVSNYQPPHENSKLTVDASLMVEPNLTKSLVDVLSE*	>Berlin_EOS_MOD_x000D_CVSNYQPPHENSKLTVDASLMVEPNLTKSLVDVLSE*	67	37	30	CVS	MKSHSNTKKTLRRWRAALIGSLMICVTMVSGCVSNYQPPHENSKLTVDASLMVEPNLTKSLVDVLSE	VLSE	>Berlin_x000D_VLSE		2	>Berlin_emb_Periplasmic CVSNYQPPHENSKLTVDASLMVEPNLTKSLVDVLSE*GNHKEKHQMEKITNQLAKIWADGRQTVGILRRSFEKDLEARGDVLCGGNAQLERSTASLKVRLRKGDNRLDNIVRDTSGELAALDEQYQQSVENIAAQKDATAEAKKVYENHVEQEWKTNAKD	look for TMD. First is in 42nd position., could have an upstream start	3	OSPNI
Bf7	Bf7	NC_016764.1	Complete	ovl		OIS	OOS	Pseudomonas	374531600	BF7_00015	ccgccgtcacaacGAGtacgcact	MARTILIRVLLALALLGLAVGLYATHTSLTEARTKLDEQTLAIRDLRASQARIQAAVTAVQRLSSQTKALVSDALDKEPVYRDTPVPAGVADSLCKRLRCKD	>Bf7_OIS_x000D_MARTILIRVLLALALLGLAVGLYATHTSLTEARTKLDEQTLAIRDLRASQARIQAAVTAVQRLSSQTKALVSDALDKEPVYRDTPVPAGVADSLCKRLRCKD	TRUE	SLTEARTKLDEQTLAIRDLRASQARIQAAVTAVQRLSSQTKALVSDALDKEPVYRDTPVPAGVADSLCKRLRCKD	>Bf7_OIS_x000D_SLTEARTKLDEQTLAIRDLRASQARIQAAVTAVQRLSSQTKALVSDALDKEPVYRDTPVPAGVADSLCKRLRCKD	102	75	2	had found the Rz before, but confirmed it from the blast results excel sheet. Was doubtful about the Rz1 before, but now found an ovl one, don't know how I missed that one!	CDS 844..1074	not annotated/ putative o-spanin	cgcagactaaagcgctcgtcagcg	MRSTRNLFTGILLCLLALLTACASDSAARIDPDVPCPHPIVSTATTGGLVKGLVDYADALDYCNALRGFGPEAQTQK	>Bf7_OOS_x000D_MRSTRNLFTGILLCLLALLTACASDSAARIDPDVPCPHPIVSTATTGGLVKGLVDYADALDYCNALRGFGPEAQTQK	CASDSAARIDPDVPCPHPIVSTATTGGLVKGLVDYADALDYCNALRGFGPEAQTQK	>Bf7_OOS_MOD_x000D_CASDSAARIDPDVPCPHPIVSTATTGGLVKGLVDYADALDYCNALRGFGPEAQTQK	77	56	21	CAS	MRSTRNLFTGILLCLLALLTA	LLTA	>Bf7_x000D_LLTA		2	>Bf7_ovl_Periplasmic CASDSAARIDPDVPCPHPIVSTATTGGLVKGLVDYADALDYCNALRGFGPEAQTQKDKCRLRKCLSDAVGAPVPTDRYVPEKDLADSVLAKTQSSLRQVATVAAQIRAQSARLDRIALTQEDLKTRAETLS	found it ovl the Rz gene, gives blast hits to known Rz1s, but has literally no SD, could have an alternative start site	4	OSPNI	has 1 more lipoprotein
Bk	Bk	KC556893.1	Complete	ovl		OIS	OOS	Brucella	564272423	Bk_30	aagacattcgtcAGGAGttgaacg	MLKPYLYGAMALALVGTHYFMYNAGKQSVLQRLSNDRVEVIKDGQKVDAAVYAADDDGLVCLLIDCQAN	>Bk_OIS_x000D_MLKPYLYGAMALALVGTHYFMYNAGKQSVLQRLSNDRVEVIKDGQKVDAAVYAADDDGLVCLLIDCQAN	TRUE	NAGKQSVLQRLSNDRVEVIKDGQKVDAAVYAADDDGLVCLLIDCQAN	>Bk_OIS_x000D_NAGKQSVLQRLSNDRVEVIKDGQKVDAAVYAADDDGLVCLLIDCQAN	69	47	2	comparitively quite small in length!	CDS 23234..23455	not annotated/ putative o-spanin	acgatagagtAGAGGtaattaaag	MVKKLTLPFMLLMTMVLFACSSTAKLTSPCDVLVLMSPSEQTARYIVENDRPFAQQVAQHRGRYGAYKCQRMK	>Bk_OOS_x000D_MVKKLTLPFMLLMTMVLFACSSTAKLTSPCDVLVLMSPSEQTARYIVENDRPFAQQVAQHRGRYGAYKCQRMK	CSSTAKLTSPCDVLVLMSPSEQTARYIVENDRPFAQQVAQHRGRYGAYKCQRMK	>Bk_OOS_MOD_x000D_CSSTAKLTSPCDVLVLMSPSEQTARYIVENDRPFAQQVAQHRGRYGAYKCQRMK	73	54	19	CSS	MVKKLTLPFMLLMTMVLFA	VLFA	>Bk_x000D_VLFA		2	>Bk_ovl_Periplasmic CSSTAKLTSPCDVLVLMSPSEQTARYIVENDRPFAQQVAQHRGRYGAYKCQRMKNAQCDILLCVLGDDDAAYVAADVKQGDKIVEVRDNSLRQLVSQKGAN	not sure if the spanin complex length will be long enough!	4	OSPNI
Bp4	Bp4	NC_024142.1	Complete	emb		EIS	EOS	Enterobacteria	640884671	putative Rz/RzI spanin protein	gcaatgtgccactGGAGGcatgta	MKMLISKGWPYLLVVVLGATIYFWGNSNGQSTVQKKWDDQKVEDQKAMQKLQDKYNALQRNHSYEVGLLTSRLQTAESNYASELARVSSDYDSRMQQSERRASVYKRQAEAGTFECRSLASHAARLDNSLEEGRRLVEELRATVRLRDSQLIELGKQIQADRKLFEQE	>Bp4_EIS_x000D_MKMLISKGWPYLLVVVLGATIYFWGNSNGQSTVQKKWDDQKVEDQKAMQKLQDKYNALQRNHSYEVGLLTSRLQTAESNYASELARVSSDYDSRMQQSERRASVYKRQAEAGTFECRSLASHAARLDNSLEEGRRLVEELRATVRLRDSQLIELGKQIQADRKLFEQE	TRUE	NGQSTVQKKWDDQKVEDQKAMQKLQDKYNALQRNHSYEVGLLTSRLQTAESNYASELARVSSDYDSRMQQSERRASVYKRQAEAGTFECRSLASHAARLDNSLEEGRRLVEELRATVRLRDSQLIELGKQIQADRKLFEQE	>Bp4_EIS_x000D_NGQSTVQKKWDDQKVEDQKAMQKLQDKYNALQRNHSYEVGLLTSRLQTAESNYASELARVSSDYDSRMQQSERRASVYKRQAEAGTFECRSLASHAARLDNSLEEGRRLVEELRATVRLRDSQLIELGKQIQADRKLFEQE	168	141	1	they got the wrong start, had to move it upstream by many bases to get a TMD, also has an embedded o-spanin	CDS 16229..16492	not annotated/ putative o-spanin	atgctctccaaAGAAAccatagtt	MKSGYSLPGCRRLRVITQASLLALAVIMTAGCNSLKDEHRYINVKPKPEPLSAEVLQAMQPDSTTVLKKADVWLKNSGQLLDSVTAN	>Bp4_EOS_x000D_MKSGYSLPGCRRLRVITQASLLALAVIMTAGCNSLKDEHRYINVKPKPEPLSAEVLQAMQPDSTTVLKKADVWLKNSGQLLDSVTAN	CNSLKDEHRYINVKPKPEPLSAEVLQAMQPDSTTVLKKADVWLKNSGQLLDSVTAN	>Bp4_EOS_MOD_x000D_CNSLKDEHRYINVKPKPEPLSAEVLQAMQPDSTTVLKKADVWLKNSGQLLDSVTAN	87	56	31	CNS	MKSGYSLPGCRRLRVITQASLLALAVIMTAG	MTAG	>Bp4_x000D_MTAG		0	>Bp4_emb_Periplasmic CNSLKDEHRYINVKPKPEPLSAEVLQAMQPDSTTVLKKADVWLKNSGQLLDSVTANEQEFLKRDAQIQKGLEILQSDRLRVTARLEEVLRRGEELSNDLRAAHSALSRCEFTGAEAQRKYVSARRESQQMRSDYDSSVRALESAYNSEATQLRSTLLGVEYSHNRQLANYKDQLKQMAKQDEVKQDDWKKQVTSQGN		1	ISPWS,OSPNI
BP-4795	BP-4795	NC_004813.1	Complete	EMB		EIS	EOS	Enterobacteria	157166036	PBV4795_ORF51	ctggtggggtGAaagagagATG	MNRVLCVVIIVLAVGCGALWLATNHYRDNALTYKAQRDKKARELEQANATITDMQVRQRDVAALDAKYSRELADARAENETLRADVAAGRKRLRINATCSGTVREATGTSGVDNATGPRLADTAERDYFILRERLMTMQKQLEGAQDYIRTQCLN	>BP-4795_EIS_x000D_MNRVLCVVIIVLAVGCGALWLATNHYRDNALTYKAQRDKKARELEQANATITDMQVRQRDVAALDAKYSRELADARAENETLRADVAAGRKRLRINATCSGTVREATGTSGVDNATGPRLADTAERDYFILRERLMTMQKQLEGAQDYIRTQCLN	TRUE	RDNALTYKAQRDKKARELEQANATITDMQVRQRDVAALDAKYSRELADARAENETLRADVAAGRKRLRINATCSGTVREATGTSGVDNATGPRLADTAERDYFILRERLMTMQKQLEGAQDYIRTQCLN	>BP-4795_EIS_x000D_RDNALTYKAQRDKKARELEQANATITDMQVRQRDVAALDAKYSRELADARAENETLRADVAAGRKRLRINATCSGTVREATGTSGVDNATGPRLADTAERDYFILRERLMTMQKQLEGAQDYIRTQCLN	155	129	2		CDS 26075..26257	not annotated/ putative o-spanin	actcgagGGAGttagccgATG	MRELKMKLCVLMLPLVVSACASTPPAPVPCVKPPAPPAWIMQPAPDWQTPLNGIISSSENG	>BP-4795_EOS_x000D_MRELKMKLCVLMLPLVVSACASTPPAPVPCVKPPAPPAWIMQPAPDWQTPLNGIISSSENG	CASTPPAPVPCVKPPAPPAWIMQPAPDWQTPLNGIISSSENG	>BP-4795_EOS_MOD_x000D_CASTPPAPVPCVKPPAPPAWIMQPAPDWQTPLNGIISSSENG	61	42	19	CAS	MRELKMKLCVLMLPLVVSA	VVSA	>BP-4795_x000D_VVSA		1	>BP-4795_EMB_Periplasmic CASTPPAPVPCVKPPAPPAWIMQPAPDWQTPLNGIISSSENGNLCQTRIYDQAGELQKQMTMLRERLIFYDREATDALRPGTANDVGSTGTAERVTGSCTANIRLRKRGAAVDARLTENEARADALERSYKADLAAVDRQRVQMDTITANAQELERAKKDRQAKYTLANDR		3	OSPNI
Bp7	Bp7	NC_019500	Complete	sep		SIS	SOS	Enterobacteria	422934187	EpBp7_0182/F392_gp057	tgacatcatcGAGAttattaccaa	MSKLSIYLLAGAIAVGAYGFISYQSSRIDTLTEELKTTQQTAKQNAEAVEDLRGQYSDIEFRTTEMNARMDKIKVENEKLRKDSKKAHVVASKPGLVEKQINKSFDSFTEDFRSITE	>Bp7_SIS_x000D_MSKLSIYLLAGAIAVGAYGFISYQSSRIDTLTEELKTTQQTAKQNAEAVEDLRGQYSDIEFRTTEMNARMDKIKVENEKLRKDSKKAHVVASKPGLVEKQINKSFDSFTEDFRSITE	TRUE	QSSRIDTLTEELKTTQQTAKQNAEAVEDLRGQYSDIEFRTTEMNARMDKIKVENEKLRKDSKKAHVVASKPGLVEKQINKSFDSFTEDFRSITE	>Bp7_SIS_x000D_QSSRIDTLTEELKTTQQTAKQNAEAVEDLRGQYSDIEFRTTEMNARMDKIKVENEKLRKDSKKAHVVASKPGLVEKQINKSFDSFTEDFRSITE	117	94	0	wrongly annotated both of them as similar to pset.3 when they actually meant one to be pset.2	422934188	EpBp7_0183/F392_gp056	agaagacttcAGGAGcattacaga	MIKLSVVVLSIGLLVGCAQDIPVVPKQQLHPSWPQPIAEHNVKWQVKVIDGKAWVGMPFEDSQEHRIWLNDVKRYVQDQKSMLCYYRSGLKEEKCK	>Bp7_SOS_x000D_MIKLSVVVLSIGLLVGCAQDIPVVPKQQLHPSWPQPIAEHNVKWQVKVIDGKAWVGMPFEDSQEHRIWLNDVKRYVQDQKSMLCYYRSGLKEEKCK	CAQDIPVVPKQQLHPSWPQPIAEHNVKWQVKVIDGKAWVGMPFEDSQEHRIWLNDVKRYVQDQKSMLCYYRSGLKEEKCK	>Bp7_SOS_MOD_x000D_CAQDIPVVPKQQLHPSWPQPIAEHNVKWQVKVIDGKAWVGMPFEDSQEHRIWLNDVKRYVQDQKSMLCYYRSGLKEEKCK	96	80	16	CAQ	MIKLSVVVLSIGLLVG	LLVG	>Bp7_x000D_LLVG	T4	2	>Bp7_sep_Periplasmic CAQDIPVVPKQQLHPSWPQPIAEHNVKWQVKVIDGKAWVGMPFEDSQEHRIWLNDVKRYVQDQKSMLCYYRSGLKEEKCKETISRFDETFSDFSKNIQKEVLGPKSAVVHAKKSDKRLKENEVKIKDMRANMETTRFEIDSYQGRLDEVAEANQKATQQTTKLEETLTDIRSSQ		2	OSPMA
bV_EcoS_AKFV33	bV_EcoS_AKFV33	NC_017969	Complete	ovl		OIS	OOS	Escherichia	388570406	orf046	cagataaagatAGGttagcagcgc	MDLIQKLLSGIWHGKWYILGAGLAIGIGLGAYHLVDKVETLAGDLAVATKKISSLETSLNKVKAESELRETRMNQYFTMNNISQADLDKKIKQLDKALSRQDVIAAKPGLVTLIAKKQNKEFEERLACLTGNLEYCSQPQSQSQAVHKK	>bV_EcoS_AKFV33_OIS_x000D_MDLIQKLLSGIWHGKWYILGAGLAIGIGLGAYHLVDKVETLAGDLAVATKKISSLETSLNKVKAESELRETRMNQYFTMNNISQADLDKKIKQLDKALSRQDVIAAKPGLVTLIAKKQNKEFEERLACLTGNLEYCSQPQSQSQAVHKK	TRUE	DKVETLAGDLAVATKKISSLETSLNKVKAESELRETRMNQYFTMNNISQADLDKKIKQLDKALSRQDVIAAKPGLVTLIAKKQNKEFEERLACLTGNLEYCSQPQSQSQAVHKK	>bV_EcoS_AKFV33_OIS_x000D_DKVETLAGDLAVATKKISSLETSLNKVKAESELRETRMNQYFTMNNISQADLDKKIKQLDKALSRQDVIAAKPGLVTLIAKKQNKEFEERLACLTGNLEYCSQPQSQSQAVHKK	149	114	2	found in a blast with T5 spanins	388570405	orf045	taaagagttcgAGGAaagattagc	MFNWKLGVLLAAAITITGCAQEIESEPTHELPTAHVDWPKGLQPCSFDFKFEKKLATNGEDGVVVVVPYKDWNMLAKCREAEYSYISRLTSMVCFYRQDLQEKRCLVYYPPITNRKD	>bV_EcoS_AKFV33_OOS_x000D_MFNWKLGVLLAAAITITGCAQEIESEPTHELPTAHVDWPKGLQPCSFDFKFEKKLATNGEDGVVVVVPYKDWNMLAKCREAEYSYISRLTSMVCFYRQDLQEKRCLVYYPPITNRKD	CAQEIESEPTHELPTAHVDWPKGLQPCSFDFKFEKKLATNGEDGVVVVVPYKDWNMLAKCREAEYSYISRLTSMVCFYRQDLQEKRCLVYYPPITNRKD	>bV_EcoS_AKFV33_OOS_MOD_x000D_CAQEIESEPTHELPTAHVDWPKGLQPCSFDFKFEKKLATNGEDGVVVVVPYKDWNMLAKCREAEYSYISRLTSMVCFYRQDLQEKRCLVYYPPITNRKD	117	99	18	CAQ	MFNWKLGVLLAAAITITG	TITG	>bV_EcoS_AKFV33_x000D_TITG	T5	4	>bV_EcoS_AKFV33_ovl_Periplasmic CAQEIESEPTHELPTAHVDWPKGLQPCSFDFKFEKKLATNGEDGVVVVVPYKDWNMLAKCREAEYSYISRLTSMVCFYRQDLQEKRCLVYYPPITNRKDKKHVAQSQSQPQSCYELNGTLCALREEFEKNQKKAILTVLGPKAAIVDQRSLAKDLQKIKKDLDAQSINNMTFYQNMRTERLESEAKVKNLSTELSSIKKTAVALDGALTEVKD		6
c341	c341	NC_013059	Complete	eMB		EIS	EOS	Salmonella	255252743	c341_gp61	cggtcagaGAGattgaggtATG	MSRVTAIISALVICIIVCLSWAVNHYRDNATAYKEQRDKATSIIADMQKRQRDVAELDARYTKELADANATIESLRADVSAGRKRLQVAATCAKSTTEASGMGNGESPRLTADAELNYYRLRSGIDRITAQVNYLQEYIRTQCLR	>c341_EIS_x000D_MSRVTAIISALVICIIVCLSWAVNHYRDNATAYKEQRDKATSIIADMQKRQRDVAELDARYTKELADANATIESLRADVSAGRKRLQVAATCAKSTTEASGMGNGESPRLTADAELNYYRLRSGIDRITAQVNYLQEYIRTQCLR	TRUE	NHYRDNATAYKEQRDKATSIIADMQKRQRDVAELDARYTKELADANATIESLRADVSAGRKRLQVAATCAKSTTEASGMGNGESPRLTADAELNYYRLRSGIDRITAQVNYLQEYIRTQCLR	>c341_EIS_x000D_NHYRDNATAYKEQRDKATSIIADMQKRQRDVAELDARYTKELADANATIESLRADVSAGRKRLQVAATCAKSTTEASGMGNGESPRLTADAELNYYRLRSGIDRITAQVNYLQEYIRTQCLR	145	122	2		255252744	c341_gp62	tacacaaAGGAGcttgctgATG	MLTRLSKVSVLMFLLVVSACKSPPPVQSQRPKPAAWAMEKAQDLQQMLNSIITVYEVESTG	>c341_EOS_x000D_MLTRLSKVSVLMFLLVVSACKSPPPVQSQRPKPAAWAMEKAQDLQQMLNSIITVYEVESTG	CKSPPPVQSQRPKPAAWAMEKAQDLQQMLNSIITVYEVESTG	>c341_EOS_MOD_x000D_CKSPPPVQSQRPKPAAWAMEKAQDLQQMLNSIITVYEVESTG	61	42	19	CKS	MLTRLSKVSVLMFLLVVSA	VVSA	>c341_x000D_VVSA		0	>c341_eMB_Periplasmic CKSPPPVQSQRPKPAAWAMEKAQDLQQMLNSIITVYEVESTGRLCQTRIYEQLYNVQATIRDIGSRLRYYNLEADATLRPSEGNGMGSAETTSKACTAAVQLRKRGASVDARLSEITANADALEKTYRADLEAVDRQRKQMDAIISTAKDRQEKYATANDRYHN		2
CC2	CC2	NC_019538	Complete	sep		SIS	SOS	Aeromonas	423261711	CC2_374	cctttttatttGGAGAGattaaca	MVRYKAIIFGVLLILVGGSAWYMFNKIESQAITIGEMTQQLEITTSRLSAIELSISDFKQQSSEYSQTEEKSNRELSKRIGTLESNASRGKDAINKKPKLVEKIIQKDYEEFGNRMDCLTLGECK	>CC2_SIS_x000D_MVRYKAIIFGVLLILVGGSAWYMFNKIESQAITIGEMTQQLEITTSRLSAIELSISDFKQQSSEYSQTEEKSNRELSKRIGTLESNASRGKDAINKKPKLVEKIIQKDYEEFGNRMDCLTLGECK	TRUE	NKIESQAITIGEMTQQLEITTSRLSAIELSISDFKQQSSEYSQTEEKSNRELSKRIGTLESNASRGKDAINKKPKLVEKIIQKDYEEFGNRMDCLTLGECK	>CC2_SIS_x000D_NKIESQAITIGEMTQQLEITTSRLSAIELSISDFKQQSSEYSQTEEKSNRELSKRIGTLESNASRGKDAINKKPKLVEKIIQKDYEEFGNRMDCLTLGECK	125	101	2	annotated as pset.3	423261710	CC2_373	ttgccttactctaGGGGaatgtaa	MKKILIMMCIVVLAACSTPPKPDPVLVFHPNRPTPVKTYIPKWTVIKEGETTYVGMSYEDSLRYRAWLEKIGVYIDSQNRMLCSYRKDLKEPQCQKVPK	>CC2_SOS_x000D_MKKILIMMCIVVLAACSTPPKPDPVLVFHPNRPTPVKTYIPKWTVIKEGETTYVGMSYEDSLRYRAWLEKIGVYIDSQNRMLCSYRKDLKEPQCQKVPK	CSTPPKPDPVLVFHPNRPTPVKTYIPKWTVIKEGETTYVGMSYEDSLRYRAWLEKIGVYIDSQNRMLCSYRKDLKEPQCQKVPK	>CC2_SOS_MOD_x000D_CSTPPKPDPVLVFHPNRPTPVKTYIPKWTVIKEGETTYVGMSYEDSLRYRAWLEKIGVYIDSQNRMLCSYRKDLKEPQCQKVPK	99	84	15	CST	MKKILIMMCIVVLAA	VLAA	>CC2_x000D_VLAA		2	>CC2_sep_Periplasmic CSTPPKPDPVLVFHPNRPTPVKTYIPKWTVIKEGETTYVGMSYEDSLRYRAWLEKIGVYIDSQNRMLCSYRKDLKEPQCQKVPKKCEGLTLCDMRNGFEEYDKQIIKEVLKPKKNIADKGRSANSELTGIRKSLERNSKEETQSYESSQQKFDSISLEIASLRSTTIELQQTMEGITIAQSEIKN	they got the wrong start for the o-spanin, had to move it upstream so that there was a good long SS and had a good lipoP hit	4	OSPWS
CC31	CC31	NC_014662.1	Complete	sep		SIS	SOS	Enterobacteria	311993221	pseT.3 (p229)	ttaaactactaacGGACatgttata	MFKITNIHVILVALGLTAYGFIQYQSSRIDGLKEDLKQMQQIAEANGKAIEKLKTDFVNLNKYDETRKENRAEADKSDAKMAKDAKREHVVKAKPKLVEKQLNESFNKLTLEFQEATK	>CC31_SIS_x000D_MFKITNIHVILVALGLTAYGFIQYQSSRIDGLKEDLKQMQQIAEANGKAIEKLKTDFVNLNKYDETRKENRAEADKSDAKMAKDAKREHVVKAKPKLVEKQLNESFNKLTLEFQEATK	TRUE	QSSRIDGLKEDLKQMQQIAEANGKAIEKLKTDFVNLNKYDETRKENRAEADKSDAKMAKDAKREHVVKAKPKLVEKQLNESFNKLTLEFQEATK	>CC31_SIS_x000D_QSSRIDGLKEDLKQMQQIAEANGKAIEKLKTDFVNLNKYDETRKENRAEADKSDAKMAKDAKREHVVKAKPKLVEKQLNESFNKLTLEFQEATK	118	94	0		311993220	pseT.2	aaccaccGGAGGActttgagatctc	VKLLVATVLSIGLLAGCSQKTPELPQPTVVHPSWPDQIKPWNGHWTIVEVDGRPFVGMPYSDSQEFRIWLNDVLRYTKDANGMICYYRYELKEPKCVNSR	>CC31_SOS_x000D_VKLLVATVLSIGLLAGCSQKTPELPQPTVVHPSWPDQIKPWNGHWTIVEVDGRPFVGMPYSDSQEFRIWLNDVLRYTKDANGMICYYRYELKEPKCVNSR	CSQKTPELPQPTVVHPSWPDQIKPWNGHWTIVEVDGRPFVGMPYSDSQEFRIWLNDVLRYTKDANGMICYYRYELKEPKCVNSR	>CC31_SOS_MOD_x000D_CSQKTPELPQPTVVHPSWPDQIKPWNGHWTIVEVDGRPFVGMPYSDSQEFRIWLNDVLRYTKDANGMICYYRYELKEPKCVNSR	100	84	16	CSQ	VKLLVATVLSIGLLAG	LLAG	>CC31_x000D_LLAG		2	>CC31_sep_Periplasmic CSQKTPELPQPTVVHPSWPDQIKPWNGHWTIVEVDGRPFVGMPYSDSQEFRIWLNDVLRYTKDANGMICYYRYELKEPKCVNSRKTAEQFELTLKNFSENLQKEVLKPKAKVVHERKADKAMKADSKDAEARNEKRTEDYKNLNVFDTKLKEIAKGNAEAIQQMQKLDEKLGDIRSSQ	NCBI has missed residues on the N-terminal end.	2	OSPWS
CCrColossus	CCrColossus	NC_019406	Complete	ovl		OIS	OOS	Caulobacter	414088192	D866_gp314/ putative inner membrane spanin component	agcaaattcAGGtgaccgactaga	MFSILLHMLISPATLWGVGGVALIAVALYFTAGPVFLWKLASDIRTWFAIAAVLAVLAFAHSEKQNSDLKAQIAQAAEQKTADKDAQKTSDLRVKQKTARASQTQRYQAVITNATPGTEVDTLLDAIAADQAHAPVVRASPPVQGPVSDPAPGGGHGLLKRPDVTVVP	>CCrColossus_OIS_x000D_MFSILLHMLISPATLWGVGGVALIAVALYFTAGPVFLWKLASDIRTWFAIAAVLAVLAFAHSEKQNSDLKAQIAQAAEQKTADKDAQKTSDLRVKQKTARASQTQRYQAVITNATPGTEVDTLLDAIAADQAHAPVVRASPPVQGPVSDPAPGGGHGLLKRPDVTVVP	TRUE	SEKQNSDLKAQIAQAAEQKTADKDAQKTSDLRVKQKTARASQTQRYQAVITNATPGTEVDTLLDAIAADQAHAPVVRASPPVQGPVSDPAPGGGHGLLKRPDVTVVP	>CCrColossus_OIS_x000D_SEKQNSDLKAQIAQAAEQKTADKDAQKTSDLRVKQKTARASQTQRYQAVITNATPGTEVDTLLDAIAADQAHAPVVRASPPVQGPVSDPAPGGGHGLLKRPDVTVVP	168	107	0	Young lab annotation, however not a great SD?	414088193	D866_gp313 / putative outer membrane spanin component	gaactgaagtGGAcacccttctcg	MQSPLIKPTPLSSALRRLSKALFLIPLLVVVTGCSSVPTSLLSPDSLYPDSITSCAPEPEVPARPAPNVARPESVKATYLNGVRWAGADCRDTVAATAQRKIDYKKQYDAATAPAWKKLFKFGKKE	>CCrColossus_OOS_x000D_MQSPLIKPTPLSSALRRLSKALFLIPLLVVVTGCSSVPTSLLSPDSLYPDSITSCAPEPEVPARPAPNVARPESVKATYLNGVRWAGADCRDTVAATAQRKIDYKKQYDAATAPAWKKLFKFGKKE	CSSVPTSLLSPDSLYPDSITSCAPEPEVPARPAPNVARPESVKATYLNGVRWAGADCRDTVAATAQRKIDYKKQYDAATAPAWKKLFKFGKKE	>CCrColossus_OOS_MOD_x000D_CSSVPTSLLSPDSLYPDSITSCAPEPEVPARPAPNVARPESVKATYLNGVRWAGADCRDTVAATAQRKIDYKKQYDAATAPAWKKLFKFGKKE	126	93	33	CSS	MQSPLIKPTPLSSALRRLSKALFLIPLLVVVTG	VVTG	>CCrColossus_x000D_VVTG		2	>CCrColossus_ovl_Periplasmic CSSVPTSLLSPDSLYPDSITSCAPEPEVPARPAPNVARPESVKATYLNGVRWAGADCRDTVAATAQRKIDYKKQYDAATAPAWKKLFKFGKKEPVVTVDPRKLLGHGGGPAPDSVPGQVPPSARVVPAHAQDAAIADLLTDVETGPTANTIVAQYRQTQSARATKQKVRLDSTKQADKDATKQEAAQAIQAKLDSNQKES	that's quite a long SS	2		NCBI
CCrKarma	CCrKarma	NC_019410	Complete	ovl		OIS	OOS	Caulobacter	414089334	D867_gp248/ putative inner membrane spanin component	ccagggcttcaAGGGctgctgatc	MSLFGVIALAWKFFLNPAVMGVVFAAIAALTGLWLLGGPVLFWKVVRDARLWLVVACAAVLFGYAHLQTKLEKAEQRLEEIADQKQAHDDGQEVVKNNIKKQVKRAKQAAKYQEVIHDAPTGEKLDALLDEFARDQGGAAPVPGDAQPDPGGVSNRPGRVLP	>CCrKarma_OIS_x000D_MSLFGVIALAWKFFLNPAVMGVVFAAIAALTGLWLLGGPVLFWKVVRDARLWLVVACAAVLFGYAHLQTKLEKAEQRLEEIADQKQAHDDGQEVVKNNIKKQVKRAKQAAKYQEVIHDAPTGEKLDALLDEFARDQGGAAPVPGDAQPDPGGVSNRPGRVLP	TRUE	QTKLEKAEQRLEEIADQKQAHDDGQEVVKNNIKKQVKRAKQAAKYQEVIHDAPTGEKLDALLDEFARDQGGAAPVPGDAQPDPGGVSNRPGRVLP	>CCrKarma_OIS_x000D_QTKLEKAEQRLEEIADQKQAHDDGQEVVKNNIKKQVKRAKQAAKYQEVIHDAPTGEKLDALLDEFARDQGGAAPVPGDAQPDPGGVSNRPGRVLP	162	95	0	another Young lab annotation, but we might have got the start wrong, as TMHMM shows more than one TMD.	414089335	D867_gp247/ putative outer membrane spanin component	ccaagtaccaAGAGGttattcacg	MPRLAKSSTRSSTSSRVIKAVLLPSLVMLSLTLAACQTVPVGFSPDDLYPKELRTCAPAPQVPPRPAPGAPRPEDVQAGYVKDDHLAGADCRDKVESWNERAVKYEAQYKAMNAGPVGKFFSKLKGKTQ	>CCrKarma_OOS_x000D_MPRLAKSSTRSSTSSRVIKAVLLPSLVMLSLTLAACQTVPVGFSPDDLYPKELRTCAPAPQVPPRPAPGAPRPEDVQAGYVKDDHLAGADCRDKVESWNERAVKYEAQYKAMNAGPVGKFFSKLKGKTQ	CQTVPVGFSPDDLYPKELRTCAPAPQVPPRPAPGAPRPEDVQAGYVKDDHLAGADCRDKVESWNERAVKYEAQYKAMNAGPVGKFFSKLKGKTQ	>CCrKarma_OOS_MOD_x000D_CQTVPVGFSPDDLYPKELRTCAPAPQVPPRPAPGAPRPEDVQAGYVKDDHLAGADCRDKVESWNERAVKYEAQYKAMNAGPVGKFFSKLKGKTQ	129	94	35	CQT	MPRLAKSSTRSSTSSRVIKAVLLPSLVMLSLTLAA	TLAA	>CCrKarma_x000D_TLAA		2	>CCrKarma_ovl_Periplasmic CQTVPVGFSPDDLYPKELRTCAPAPQVPPRPAPGAPRPEDVQAGYVKDDHLAGADCRDKVESWNERAVKYEAQYKAMNAGPVGKFFSKLKGKTQPLVRGPRNSVGGPDPQADGPVPAAGGQDRAFEDLLADLKEGTPADHIVEQYKAAQKARKVQKKINNKVVEQGDDHAQKQDAIEELRQEAKELKTQ	same feeling with the ospanin, they might have got the start site wrong, lipoP gives a better hit if its starts at the VIKAV site	2		NCBI
CcrMagneto	CcrMagneto	NC_019407	Complete	ovl		OIS	OOS	Caulobacter	414088611	D868_gp246/ putative inner membrane spanin component	ccagggcttcaAGGGctgctgatc	MSLFGVIALAWKFFLNPAVMGVVFAAIAALTGLWLLGGPVLFWKVVRDARLWLVVACAAVIFGYAHLQTKLEKAEQRLEEIADQKQAHDDGQEVVKNNIKKQVKRAKQAAKYQEVIHDAPTGEKLDALLDEFARDQGGAAPVPGDAQPDPGGVSNRPGRVLP	>CcrMagneto_OIS_x000D_MSLFGVIALAWKFFLNPAVMGVVFAAIAALTGLWLLGGPVLFWKVVRDARLWLVVACAAVIFGYAHLQTKLEKAEQRLEEIADQKQAHDDGQEVVKNNIKKQVKRAKQAAKYQEVIHDAPTGEKLDALLDEFARDQGGAAPVPGDAQPDPGGVSNRPGRVLP	TRUE	QTKLEKAEQRLEEIADQKQAHDDGQEVVKNNIKKQVKRAKQAAKYQEVIHDAPTGEKLDALLDEFARDQGGAAPVPGDAQPDPGGVSNRPGRVLP	>CcrMagneto_OIS_x000D_QTKLEKAEQRLEEIADQKQAHDDGQEVVKNNIKKQVKRAKQAAKYQEVIHDAPTGEKLDALLDEFARDQGGAAPVPGDAQPDPGGVSNRPGRVLP	162	95	0	same case as Karma, wrong start so it should be 0 cysteines	414088612	D868_gp245/ putative outer membrane spanin component	ccaagtaccaAGAGGttattcacg	MPRLAKSSTRSSTSSRVIKAVLLPSLVMLSLTLAACQTVPVGFSPDDLYPKELRTCAPAPQVPPRPAPGAPRPEDVQAGYVKDDHLAGADCRDKVESWNERAVKYEAQYKAMNAGPVGKFFGKLKGKTQ	>CcrMagneto_OOS_x000D_MPRLAKSSTRSSTSSRVIKAVLLPSLVMLSLTLAACQTVPVGFSPDDLYPKELRTCAPAPQVPPRPAPGAPRPEDVQAGYVKDDHLAGADCRDKVESWNERAVKYEAQYKAMNAGPVGKFFGKLKGKTQ	CQTVPVGFSPDDLYPKELRTCAPAPQVPPRPAPGAPRPEDVQAGYVKDDHLAGADCRDKVESWNERAVKYEAQYKAMNAGPVGKFFGKLKGKTQ	>CcrMagneto_OOS_MOD_x000D_CQTVPVGFSPDDLYPKELRTCAPAPQVPPRPAPGAPRPEDVQAGYVKDDHLAGADCRDKVESWNERAVKYEAQYKAMNAGPVGKFFGKLKGKTQ	129	94	35	CQT	MPRLAKSSTRSSTSSRVIKAVLLPSLVMLSLTLAA	TLAA	>CcrMagneto_x000D_TLAA		2	>CcrMagneto_ovl_Periplasmic CQTVPVGFSPDDLYPKELRTCAPAPQVPPRPAPGAPRPEDVQAGYVKDDHLAGADCRDKVESWNERAVKYEAQYKAMNAGPVGKFFGKLKGKTQPLVRGPRNSVGGPDPQADGPVPAAGGQDRAFEDLLADLKEGTPADHIVEQYKAAQKARKVQKKINNKVVEQGDDHAQKQDAIEELRQEAKELKTQ	same feeling with the ospanin, they might have got the start site wrong, lipoP gives a better hit if its starts at the VIKAV site	2		NCBI
CcrRogue	CcrRogue	NC_019408	Complete	ovl		OIS	OOS	Caulobacter	414088963	D869_gp249/ putative inner membrane spanin component	cccaagccttcaAGGGctgctgac	MGLFAIIALAVKFLMNPAVMGVLFITIAALTGLWFLGGPALFWKVLRDARLWLLVAVAAVVFGYAHLQAKLDKTEQRLEQVEQQKQAHDDGQEVVKNNIKKQVKRAQQGAKYQEVIHNAPTGEKLDALLDEFARDQGVPDPRPSAAQPVPDGVSKSPGRILP	>CcrRogue_OIS_x000D_MGLFAIIALAVKFLMNPAVMGVLFITIAALTGLWFLGGPALFWKVLRDARLWLLVAVAAVVFGYAHLQAKLDKTEQRLEQVEQQKQAHDDGQEVVKNNIKKQVKRAQQGAKYQEVIHNAPTGEKLDALLDEFARDQGVPDPRPSAAQPVPDGVSKSPGRILP	TRUE	QAKLDKTEQRLEQVEQQKQAHDDGQEVVKNNIKKQVKRAQQGAKYQEVIHNAPTGEKLDALLDEFARDQGVPDPRPSAAQPVPDGVSKSPGRILP	>CcrRogue_OIS_x000D_QAKLDKTEQRLEQVEQQKQAHDDGQEVVKNNIKKQVKRAQQGAKYQEVIHNAPTGEKLDALLDEFARDQGVPDPRPSAAQPVPDGVSKSPGRILP	162	95	0	another Young lab annotation, but we might have got the start wrong, as TMHMM shows more than one TMD.	414088964	D869_gp248/ putative outer membrane spanin component	ccaagtaccaAGAGGttatccaca	MPRLAKSSTPSSTSSRAIKAFLIPALLLLSLSLTACQSLPVGFSPDDLYPKELRTCAPSPAVPPRPAPGAPRSEDAQAGYVKDDHLAGADCRDKVESWNERAVKYEAQYKAMNAGPAGKLLAKFKGKK	>CcrRogue_OOS_x000D_MPRLAKSSTPSSTSSRAIKAFLIPALLLLSLSLTACQSLPVGFSPDDLYPKELRTCAPSPAVPPRPAPGAPRSEDAQAGYVKDDHLAGADCRDKVESWNERAVKYEAQYKAMNAGPAGKLLAKFKGKK	CQSLPVGFSPDDLYPKELRTCAPSPAVPPRPAPGAPRSEDAQAGYVKDDHLAGADCRDKVESWNERAVKYEAQYKAMNAGPAGKLLAKFKGKK	>CcrRogue_OOS_MOD_x000D_CQSLPVGFSPDDLYPKELRTCAPSPAVPPRPAPGAPRSEDAQAGYVKDDHLAGADCRDKVESWNERAVKYEAQYKAMNAGPAGKLLAKFKGKK	128	93	35	CQS	MPRLAKSSTPSSTSSRAIKAFLIPALLLLSLSLTA	SLTA	>CcrRogue_x000D_SLTA		2	>CcrRogue_ovl_Periplasmic CQSLPVGFSPDDLYPKELRTCAPSPAVPPRPAPGAPRSEDAQAGYVKDDHLAGADCRDKVESWNERAVKYEAQYKAMNAGPAGKLLAKFKGKKPLIRGPSKSVGDPVPQAASPRPDPVGQDRAFEDLLADLKEGTPANHIVEQYKAGQQARKVQKKINNKVVEQGDDHAQKQQEVQELRQETKDLKAQ	so this is same as the other caulobacter annotations from our lab and has a very long SS with low lipoP score, it doesn't have the VIKAV site where it could probably have the alternate start	2		NCBI
CcrSwift	CcrSwift	NC_019411	Complete	ovl		OIS	OOS	Caulobacter	414089687	D870_gp243/ putative inner membrane spanin component	ccagggcttcaAGGGctgctgatc	MSLFGVIALAWKFFLNPAVMGVVFAAIAALTGLWLLGGPVLFWKVVRDARLWLVVACAAVIFGYAHLQTKLEKAEQRLEEIADQKQAHDDGQEVVKNNIKKQVKRAKQAAKYQEVIHDAPTGEKLDALLDEFARDQGGAAPVPGDAQPDPDGVSNRPGRVLP	>CcrSwift_OIS_x000D_MSLFGVIALAWKFFLNPAVMGVVFAAIAALTGLWLLGGPVLFWKVVRDARLWLVVACAAVIFGYAHLQTKLEKAEQRLEEIADQKQAHDDGQEVVKNNIKKQVKRAKQAAKYQEVIHDAPTGEKLDALLDEFARDQGGAAPVPGDAQPDPDGVSNRPGRVLP	TRUE	QTKLEKAEQRLEEIADQKQAHDDGQEVVKNNIKKQVKRAKQAAKYQEVIHDAPTGEKLDALLDEFARDQGGAAPVPGDAQPDPDGVSNRPGRVLP	>CcrSwift_OIS_x000D_QTKLEKAEQRLEEIADQKQAHDDGQEVVKNNIKKQVKRAKQAAKYQEVIHDAPTGEKLDALLDEFARDQGGAAPVPGDAQPDPDGVSNRPGRVLP	162	95	0	another Young lab annotation, but we might have got the start wrong, as TMHMM shows more than one TMD.	414089688	D870_gp242/ putative outer membrane spanin component	ccaagtaccaAGAGGttattcacg	MPRLAKSSTRSSTSSRVIKAVLLPSLVMLSLTLTACQTVPVGFSPDDLYPKELRTCAPAPQVPPRPAPGAPRPEDVQAGYVKDDHLAGADCRDKVESWNERAVKYEAQYKAMNAGPVGKFFGKLKGKTQ	>CcrSwift_OOS_x000D_MPRLAKSSTRSSTSSRVIKAVLLPSLVMLSLTLTACQTVPVGFSPDDLYPKELRTCAPAPQVPPRPAPGAPRPEDVQAGYVKDDHLAGADCRDKVESWNERAVKYEAQYKAMNAGPVGKFFGKLKGKTQ	CQTVPVGFSPDDLYPKELRTCAPAPQVPPRPAPGAPRPEDVQAGYVKDDHLAGADCRDKVESWNERAVKYEAQYKAMNAGPVGKFFGKLKGKTQ	>CcrSwift_OOS_MOD_x000D_CQTVPVGFSPDDLYPKELRTCAPAPQVPPRPAPGAPRPEDVQAGYVKDDHLAGADCRDKVESWNERAVKYEAQYKAMNAGPVGKFFGKLKGKTQ	129	94	35	CQT	MPRLAKSSTRSSTSSRVIKAVLLPSLVMLSLTLTA	TLTA	>CcrSwift_x000D_TLTA		2	>CcrSwift_ovl_Periplasmic CQTVPVGFSPDDLYPKELRTCAPAPQVPPRPAPGAPRPEDVQAGYVKDDHLAGADCRDKVESWNERAVKYEAQYKAMNAGPVGKFFGKLKGKTQPLVRGPRNSVGDPDPQADGPVPAAGGQDRAFEDLLADLKEGTPADHIVEQYKAAQKARKVQKKINNKVVEQGDDHAQKQDAIEELRQEAKELKTQ	same feeling with the ospanin, they might have got the start site wrong, lipoP gives a better hit if its starts at the VIKAV site	2		NCBI
Cd1	Cd1	GU393987.1	Complete	ovl		OIS	OOS	Caulobacter	289976636	putative Rz protein	atcaactggaaAGGActacgccct	MGGLVKEYWGRIILVGIAAVVIGFVLYDWRAVSHEKELVVNELVAAQATIRVLEREKAAELEARAVRAEQLAKLSEEQVAALAEVKEILDENKDWANQPIPPALAERLRR	>Cd1_OIS_x000D_MGGLVKEYWGRIILVGIAAVVIGFVLYDWRAVSHEKELVVNELVAAQATIRVLEREKAAELEARAVRAEQLAKLSEEQVAALAEVKEILDENKDWANQPIPPALAERLRR	TRUE	DWRAVSHEKELVVNELVAAQATIRVLEREKAAELEARAVRAEQLAKLSEEQVAALAEVKEILDENKDWANQPIPPALAERLRR	>Cd1_OIS_x000D_DWRAVSHEKELVVNELVAAQATIRVLEREKAAELEARAVRAEQLAKLSEEQVAALAEVKEILDENKDWANQPIPPALAERLRR	110	83	0		289976637	Rz1 protein	tggcggaagtcaAGGAGatactcg	MKTRTGLISLSLLLSLSACAGKQVVYSVGIPPAELMADCVEPRPRLTTNEDLTNGYLDMRQALRVCNADKKALRAWAEEVTADNPK	>Cd1_OOS_x000D_MKTRTGLISLSLLLSLSACAGKQVVYSVGIPPAELMADCVEPRPRLTTNEDLTNGYLDMRQALRVCNADKKALRAWAEEVTADNPK	CAGKQVVYSVGIPPAELMADCVEPRPRLTTNEDLTNGYLDMRQALRVCNADKKALRAWAEEVTADNPK	>Cd1_OOS_MOD_x000D_CAGKQVVYSVGIPPAELMADCVEPRPRLTTNEDLTNGYLDMRQALRVCNADKKALRAWAEEVTADNPK	86	68	18	CAG	MKTRTGLISLSLLLSLSA	SLSA	>Cd1_x000D_SLSA		2	>Cd1_ovl_Periplasmic CAGKQVVYSVGIPPAELMADCVEPRPRLTTNEDLTNGYLDMRQALRVCNADKKALRAWAEEVTADNPKRRLREALAPPIPQNAWDKNEDLIEKVEALAAVQEESLKALQEARVARAELEAAKERELVRITAQAAVLENVVLEKEHSVARWD		2
cdtI	cdtI	NC_009514	Complete	emb		EIS	EOS	Enterobacteria	148609441	PcdtI_gp59	tgtttgtGGgggcaacaATG	MSRVTAIISALVICIIVCLSWAVNHYRDNAIAYKEQRDKKVSELKQATATIADMQQRQRDVAAIDAKYTKELADAKTENETLRADVAAGRKRLRVNASCSAAVREATGPTSMDNATSPRLADTAERDYFTLRERLMTMQKQLEGAQEYIRTQRIK	>cdtI_EIS_x000D_MSRVTAIISALVICIIVCLSWAVNHYRDNAIAYKEQRDKKVSELKQATATIADMQQRQRDVAAIDAKYTKELADAKTENETLRADVAAGRKRLRVNASCSAAVREATGPTSMDNATSPRLADTAERDYFTLRERLMTMQKQLEGAQEYIRTQRIK	TRUE	NHYRDNAIAYKEQRDKKVSELKQATATIADMQQRQRDVAAIDAKYTKELADAKTENETLRADVAAGRKRLRVNASCSAAVREATGPTSMDNATSPRLADTAERDYFTLRERLMTMQKQLEGAQEYIRTQRIK	>cdtI_EIS_x000D_NHYRDNAIAYKEQRDKKVSELKQATATIADMQQRQRDVAAIDAKYTKELADAKTENETLRADVAAGRKRLRVNASCSAAVREATGPTSMDNATSPRLADTAERDYFTLRERLMTMQKQLEGAQEYIRTQRIK	155	132	1		CDS 46123..46305	not annotated/ putative o-spanin	aatacacgaAGGAGttagccgATG	MRKLKMKLCALMLPLVVSACGSMPVAPQPCVKPPDPPAWIMQPAPDWQTPLNGIISPSENG	>cdtI_EOS_x000D_MRKLKMKLCALMLPLVVSACGSMPVAPQPCVKPPDPPAWIMQPAPDWQTPLNGIISPSENG	CGSMPVAPQPCVKPPDPPAWIMQPAPDWQTPLNGIISPSENG	>cdtI_EOS_MOD_x000D_CGSMPVAPQPCVKPPDPPAWIMQPAPDWQTPLNGIISPSENG	61	42	19	CGS	MRKLKMKLCALMLPLVVSA	VVSA	>cdtI_x000D_VVSA		1	>cdtI_emb_Periplasmic CGSMPVAPQPCVKPPDPPAWIMQPAPDWQTPLNGIISPSENGKIRQTRIYEQAGELQKQMTMLRERLTFYDREATDALRPSTANDMSTPGTAERVAASCSANVRLRKRGAAVDARLTENETKADALEKTYKADIAAVDRQRQQMDAITATAQKLESVKKDRQEKYAIANDRYHN		2	ISPMA, OSPNI
Chi	Chi	NC_021315.1	Complete	ovl		OIS	OOS	Enterobacteria	509139227	endolysin like protein/ Chi_004	gaagcatcgggccGGGGcggctgc	MTGLFARIKTGVLAALVFVVAIFSVWRAGRAKGKQDQINNQNYDTLREQANADKQVAEVHNEINKLPDGGANDLLRRKWMRRKD	>Chi_OIS_x000D_MTGLFARIKTGVLAALVFVVAIFSVWRAGRAKGKQDQINNQNYDTLREQANADKQVAEVHNEINKLPDGGANDLLRRKWMRRKD	TRUE	RAGRAKGKQDQINNQNYDTLREQANADKQVAEVHNEINKLPDGGANDLLRRKWMRRKD	>Chi_OIS_x000D_RAGRAKGKQDQINNQNYDTLREQANADKQVAEVHNEINKLPDGGANDLLRRKWMRRKD	84	58	0	wrongly annotated as endolysin like protein	509139228	putative Rz1 protein/ Chi_005	ataaacaagtggccGAGGtgcata	MKSINSLMVALTICFAVSGCVERINPAPSFCSVARAIYIGEEDVLTDETARQIATHDEIGERLCGWK	>Chi_OOS_x000D_MKSINSLMVALTICFAVSGCVERINPAPSFCSVARAIYIGEEDVLTDETARQIATHDEIGERLCGWK	CVERINPAPSFCSVARAIYIGEEDVLTDETARQIATHDEIGERLCGWK	>Chi_OOS_MOD_x000D_CVERINPAPSFCSVARAIYIGEEDVLTDETARQIATHDEIGERLCGWK	67	48	19	CVE	MKSINSLMVALTICFAVSG	AVSG	>Chi_x000D_AVSG		2	>Chi_ovl_Periplasmic CVERINPAPSFCSVARAIYIGEEDVLTDETARQIATHDEIGERLCGWKDKRRMWKRRLLDNAGGDPLKNIENHVEAVQKDANAQERLTDYNQNNIQDQKGKARGAR	already annotated as Rz1	2	ISPMA
CP1	CP1	NC_019933.2	Complete	ovl		OIS	OOS	xanthomonous	431811024	gp29	ctatgtgcctacaAGGAGGccact	MLLPVISFARKVELAIGGLLLITVVVLAVQVWMARHRADVTKEELHVASADLGAADVHAQEMRIYYRDREIKNVRVTKAIEANPDWASVELPDDVADQLRNSSGATREIPEPLQSDVPAEGR	>CP1_OIS_x000D_MLLPVISFARKVELAIGGLLLITVVVLAVQVWMARHRADVTKEELHVASADLGAADVHAQEMRIYYRDREIKNVRVTKAIEANPDWASVELPDDVADQLRNSSGATREIPEPLQSDVPAEGR	TRUE	RHRADVTKEELHVASADLGAADVHAQEMRIYYRDREIKNVRVTKAIEANPDWASVELPDDVADQLRNSSGATREIPEPLQSDVPAEGR	>CP1_OIS_x000D_RHRADVTKEELHVASADLGAADVHAQEMRIYYRDREIKNVRVTKAIEANPDWASVELPDDVADQLRNSSGATREIPEPLQSDVPAEGR	122	88	0		CDS 25316..25621	not annotated/ putative o-spanin	attacagagaccGGGAGattaaaa	MSELPKRLKQTLIGLALSCLTMWLTSCATVQAPPARFLSPCKVTYLPKGGKPTQADLVKLAVAREYDVRECNADKAAIRAWYDSYCKSKGMGCKVKYGSEK	>CP1_OOS_x000D_MSELPKRLKQTLIGLALSCLTMWLTSCATVQAPPARFLSPCKVTYLPKGGKPTQADLVKLAVAREYDVRECNADKAAIRAWYDSYCKSKGMGCKVKYGSEK	CATVQAPPARFLSPCKVTYLPKGGKPTQADLVKLAVAREYDVRECNADKAAIRAWYDSYCKSKGMGCKVKYGSEK	>CP1_OOS_MOD_x000D_CATVQAPPARFLSPCKVTYLPKGGKPTQADLVKLAVAREYDVRECNADKAAIRAWYDSYCKSKGMGCKVKYGSEK	101	75	26	CAT	MSELPKRLKQTLIGLALSCLTMWLTS	WLTS	>CP1_x000D_WLTS		4	>CP1_ovl_Periplasmic CATVQAPPARFLSPCKVTYLPKGGKPTQADLVKLAVAREYDVRECNADKAAIRAWYDSYCKSKGMGCKVKYGSEKRGEAPVDSQLPEPIERTAGSSNRLQDAVDDPLEVSAWDPNAEIAKTVRVNKIERDRYYIRMEQAHVDAAGLDASAVHLEEKTVDARHR	wasn't annotated, found an overlapping one, has a decent SD and a great lipoP hit	4	OSPNI
CP21	CP21	NC_019507	Complete	sep	sep (and in same frame)	SIS	SOS	Campylobacter	422935366	putative membrane protein	gccattgctttcatcattgttgct	MLGYIGWLKYDNAQLQTTISSLEAKNKGLETSLNIQVNLNKIQDQKNRELVNNIKELENKPIKTETKYVTVKDCKVQISKVDTNITSAKGIPLFLGNIGKTQISNQK	>CP21_SIS_x000D_MLGYIGWLKYDNAQLQTTISSLEAKNKGLETSLNIQVNLNKIQDQKNRELVNNIKELENKPIKTETKYVTVKDCKVQISKVDTNITSAKGIPLFLGNIGKTQISNQK	FALSE	EAKNKGLETSLNIQVNLNKIQDQKNRELVNNIKELENKPIKTETKYVTVKDCKVQISKVDTNITSAKGIPLFLGNIGKTQISNQK	>CP21_SIS_x000D_EAKNKGLETSLNIQVNLNKIQDQKNRELVNNIKELENKPIKTETKYVTVKDCKVQISKVDTNITSAKGIPLFLGNIGKTQISNQK	107	85	1	doesn't have even a decent SD, TMHMM gives no hit, but I would say there is a TMD at the N-terminus, and this is of the CPT10 and CP220 class where the spanins are separated and are in same frame	422935367	putative lipoprotein	tctaaccaaaaataAGGAatcttt	MKFKKFLLALIPFIFIGCTTVRTEFVYPKIPDIKEPPITQDYNLTVIKINNIEYYSLSAEDAKILSENWIKFKSWAETNYELLKIIKNKDLK	>CP21_SOS_x000D_MKFKKFLLALIPFIFIGCTTVRTEFVYPKIPDIKEPPITQDYNLTVIKINNIEYYSLSAEDAKILSENWIKFKSWAETNYELLKIIKNKDLK	CTTVRTEFVYPKIPDIKEPPITQDYNLTVIKINNIEYYSLSAEDAKILSENWIKFKSWAETNYELLKIIKNKDLK	>CP21_SOS_MOD_x000D_CTTVRTEFVYPKIPDIKEPPITQDYNLTVIKINNIEYYSLSAEDAKILSENWIKFKSWAETNYELLKIIKNKDLK	92	75	17	CTT	MKFKKFLLALIPFIFIG	IFIG	>CP21_x000D_IFIG		0	>CP21_sep_Periplasmic CTTVRTEFVYPKIPDIKEPPITQDYNLTVIKINNIEYYSLSAEDAKILSENWIKFKSWAETNYELLKIIKNKDLKKQNSIQTKGINGLFLPIGKASTINTDVKSIQVKCDKVTVYKTETKIPKNELEKINNVLERNKQDQIKNLNVQINLSTELGKNKAE	gives a decent hit for lipoP, has a good SD, and is of the Cpt10 class, look at JDB's annotation notes on that	1
CP220	CP220	FN667788.1	Complete	sep	Sep (AND in the same frame)	SIS	SOS	Campylobacter	294338081	CPT_0110	atcttaaaagAGGgactATG	MQKYVAIAFIIVVMLGYIGWLKYDNAQLQTTISSLEAKNKGLETSLNIQVNLNKIQDEKNRELVNNIKELENKPIRTETKYIAVKDCKVQISKVDTNITSAKGIPLFLGNIGKIQLSNQK	>CP220_SIS_x000D_MQKYVAIAFIIVVMLGYIGWLKYDNAQLQTTISSLEAKNKGLETSLNIQVNLNKIQDEKNRELVNNIKELENKPIRTETKYIAVKDCKVQISKVDTNITSAKGIPLFLGNIGKIQLSNQK	TRUE	KYDNAQLQTTISSLEAKNKGLETSLNIQVNLNKIQDEKNRELVNNIKELENKPIRTETKYIAVKDCKVQISKVDTNITSAKGIPLFLGNIGKIQLSNQK	>CP220_SIS_x000D_KYDNAQLQTTISSLEAKNKGLETSLNIQVNLNKIQDEKNRELVNNIKELENKPIRTETKYIAVKDCKVQISKVDTNITSAKGIPLFLGNIGKIQLSNQK	120	99	1		294338082	CPT_0111	tcaaaaataAGGAatcactATG	MKIKKFLLALIPFIFVGCTAVRTEFIYPKIPDVKEPPMTQDYNLTVIKINNVEYYSLSPEDAKILSENWIKFKSWAETNYELLKIIKNKDLK	>CP220_SOS_x000D_MKIKKFLLALIPFIFVGCTAVRTEFIYPKIPDVKEPPMTQDYNLTVIKINNVEYYSLSPEDAKILSENWIKFKSWAETNYELLKIIKNKDLK	CTAVRTEFIYPKIPDVKEPPMTQDYNLTVIKINNVEYYSLSPEDAKILSENWIKFKSWAETNYELLKIIKNKDLK	>CP220_SOS_MOD_x000D_CTAVRTEFIYPKIPDVKEPPMTQDYNLTVIKINNVEYYSLSPEDAKILSENWIKFKSWAETNYELLKIIKNKDLK	92	75	17	CTA	MKIKKFLLALIPFIFVG	IFVG	>CP220_x000D_IFVG		0	>CP220_sep_Periplasmic CTAVRTEFIYPKIPDVKEPPMTQDYNLTVIKINNVEYYSLSPEDAKILSENWIKFKSWAETNYELLKIIKNKDLKKQNSLQIKGINGLFLPIGKASTINTDVKSIQVKCDKVAIYKTETRIPKNELEKINNVLERNKEDQIKNLNVQINLSTELGKNKAELSSITTQLQANDYK		1
CP30A	CP30A	NC_018861.1	Complete	ovl		OIS	OOS	Campylobacter	410493001	D302_gp005	tttcgagtatcaaacatttAAAGG	MQMFNFLFSFIKSNIIYILLGSLLAFTAYRYISLEKSNAILIENEKQLTQNIKNSKKELEALKNYNNLTIEVFREKEVKYKEVLNNIKNIETKIQKLKLMRKDENETQYIIVNF	>CP30A_OIS_x000D_MQMFNFLFSFIKSNIIYILLGSLLAFTAYRYISLEKSNAILIENEKQLTQNIKNSKKELEALKNYNNLTIEVFREKEVKYKEVLNNIKNIETKIQKLKLMRKDENETQYIIVNF	TRUE	EKSNAILIENEKQLTQNIKNSKKELEALKNYNNLTIEVFREKEVKYKEVLNNIKNIETKIQKLKLMRKDENETQYIIVNF	>CP30A_OIS_x000D_EKSNAILIENEKQLTQNIKNSKKELEALKNYNNLTIEVFREKEVKYKEVLNNIKNIETKIQKLKLMRKDENETQYIIVNF	114	80	0	could start at the second M at pos 3, which would have a better SD than this!	410493000	D302_gp004	aaaaattgaaacttatGAGAaagg	MRMKHSILLLIFSAFIFVGCSTATKTITITEKEYLKYPLDEKYIPHKIGVKIMKQEINGKKYLLISPNDFILIHNQYKHLEFNYNNLYNSIEKFNSQVK	>CP30A_OOS_x000D_MRMKHSILLLIFSAFIFVGCSTATKTITITEKEYLKYPLDEKYIPHKIGVKIMKQEINGKKYLLISPNDFILIHNQYKHLEFNYNNLYNSIEKFNSQVK	CSTATKTITITEKEYLKYPLDEKYIPHKIGVKIMKQEINGKKYLLISPNDFILIHNQYKHLEFNYNNLYNSIEKFNSQVK	>CP30A_OOS_MOD_x000D_CSTATKTITITEKEYLKYPLDEKYIPHKIGVKIMKQEINGKKYLLISPNDFILIHNQYKHLEFNYNNLYNSIEKFNSQVK	99	80	19	CST	MRMKHSILLLIFSAFIFVG	IFVG	>CP30A_x000D_IFVG		0	>CP30A_ovl_Periplasmic CSTATKTITITEKEYLKYPLDEKYIPHKIGVKIMKQEINGKKYLLISPNDFILIHNQYKHLEFNYNNLYNSIEKFNSQVKFNVIIYQTENEDKRMLKLKQIKTEINKINNLVEKYKVEKERFVEITLNNYNKLAELEKKSNKINQTLQKENEILIANSKE	another cys less pair!!! something related to campylobacter?	0
CP8	CP8	KF148616.1	Complete	ovl		OIS	OOS	Campylobacter	529281849	hypothetical protein	tttcgagtatcAAAcatttaaagg	MQMFNFLFSFIKSNIIYILLGSLLAFTAYRYISLEKSNAILIENEKQLTQNIKNSKKELEALKNYNNLTIEVFREKEVKYKEVLNNIKNIETKIQKLKLMRKDENETQYIIVNF	>CP8_OIS_x000D_MQMFNFLFSFIKSNIIYILLGSLLAFTAYRYISLEKSNAILIENEKQLTQNIKNSKKELEALKNYNNLTIEVFREKEVKYKEVLNNIKNIETKIQKLKLMRKDENETQYIIVNF	TRUE	EKSNAILIENEKQLTQNIKNSKKELEALKNYNNLTIEVFREKEVKYKEVLNNIKNIETKIQKLKLMRKDENETQYIIVNF	>CP8_OIS_x000D_EKSNAILIENEKQLTQNIKNSKKELEALKNYNNLTIEVFREKEVKYKEVLNNIKNIETKIQKLKLMRKDENETQYIIVNF	114	80	0		529281848	hypothetical protein	aaaaattgaaacttatGAGAaagg	MRMKHSILLLIFSAFMFVGCSTATKTITITEKEYLKYPLDEKYIPHKIGVKIMKQEINGKEYLLISPNDFILIHNQYKHLEFNYNSLYNSIEKFNSQVK	>CP8_OOS_x000D_MRMKHSILLLIFSAFMFVGCSTATKTITITEKEYLKYPLDEKYIPHKIGVKIMKQEINGKEYLLISPNDFILIHNQYKHLEFNYNSLYNSIEKFNSQVK	CSTATKTITITEKEYLKYPLDEKYIPHKIGVKIMKQEINGKEYLLISPNDFILIHNQYKHLEFNYNSLYNSIEKFNSQVK	>CP8_OOS_MOD_x000D_CSTATKTITITEKEYLKYPLDEKYIPHKIGVKIMKQEINGKEYLLISPNDFILIHNQYKHLEFNYNSLYNSIEKFNSQVK	99	80	19	CST	MRMKHSILLLIFSAFMFVG	MFVG	>CP8_x000D_MFVG		0	>CP8_ovl_Periplasmic CSTATKTITITEKEYLKYPLDEKYIPHKIGVKIMKQEINGKEYLLISPNDFILIHNQYKHLEFNYNSLYNSIEKFNSQVKFNVIIYQTENEDKRMLKLKQIKTEINKINNLVEKYKVEKERFVEITLNNYNKLAELEKKSNKINQTLQKENEILIANSKE	another cys less pair!!! something related to campylobacter?	0
CPt10	CPt10	FN667789.1	Complete	sep	sep (These candidates are in the same frame)	SIS	SOS	Campylobacter	294338278	CPt10_1161	aatcttaaaagAGGgactATG	MQKYVAIAFIIVVMLGYIGWLKYDNAQLQTTISSLEAKNKGLETSLNIQVNLNKIQDEKNRELVNNIKELENKPIKTETKYIAVKDCKVQISKVDTNITSAKGIPLFLGNIGKTQISNQK	>CPt10_SIS_x000D_MQKYVAIAFIIVVMLGYIGWLKYDNAQLQTTISSLEAKNKGLETSLNIQVNLNKIQDEKNRELVNNIKELENKPIKTETKYIAVKDCKVQISKVDTNITSAKGIPLFLGNIGKTQISNQK	TRUE	KYDNAQLQTTISSLEAKNKGLETSLNIQVNLNKIQDEKNRELVNNIKELENKPIKTETKYIAVKDCKVQISKVDTNITSAKGIPLFLGNIGKTQISNQK	>CPt10_SIS_x000D_KYDNAQLQTTISSLEAKNKGLETSLNIQVNLNKIQDEKNRELVNNIKELENKPIKTETKYIAVKDCKVQISKVDTNITSAKGIPLFLGNIGKTQISNQK	120	99	1	This protein has potential coiled coil structure based on coils and CCHMM_prof. Good indication it is a spanin. (JDB)	294338279	CPt10_1171	atcaaaaataAGGAatcactATG	MKFKKFLLALIPFIFVGCSAVRTEFIYPKIPDVKEPPMTQDYNLTVIKINNVEYYSLSPEDAKILSENWIKFKSWAENYELLKIIKNKDLK	>CPt10_SOS_x000D_MKFKKFLLALIPFIFVGCSAVRTEFIYPKIPDVKEPPMTQDYNLTVIKINNVEYYSLSPEDAKILSENWIKFKSWAENYELLKIIKNKDLK	CSAVRTEFIYPKIPDVKEPPMTQDYNLTVIKINNVEYYSLSPEDAKILSENWIKFKSWAETNYELLKIIKNKDLK	>CPt10_SOS_MOD_x000D_CSAVRTEFIYPKIPDVKEPPMTQDYNLTVIKINNVEYYSLSPEDAKILSENWIKFKSWAETNYELLKIIKNKDLK	91	75	16	CSA	MKFKKFLLALIPFIFVGCSAVRTEFIYPKIPDVKEPPMTQDYNLTVIKINNVEYYSLSPEDAKILSENWIKFKSWAENYELLKIIKNKDLK	IFVG	>CPt10_x000D_IFVG		0	>CPt10_sep_Periplasmic CSAVRTEFIYPKIPDVKEPPMTQDYNLTVIKINNVEYYSLSPEDAKILSENWIKFKSWAETNYELLKIIKNKDLKKQNSIQTKGINGLFLPIGKASTINTDVKSIQVKCDKVAIYKTETKIPKNELEKINNVLERNKEDQIKNLNVQINLSTELGKNKAELSSITTQLQANDYK	No cysteine in Rz1 and one cysteine in Rz ...interesting candidate ...	1
CPX	CPX	NC_016562.1	Complete	ovl		OIS	OOS	Campylobacter	371671013	CaPhCPX_gp103	ttttcgagtatcaaacatttaaagg	MQMFNFLFSFIKSNIIYILLGSLLAFTAYRYISLEKSNAILIENEKQLTQNIKNSKKELEALKNYNNLTEVFREKEVKYKEVLNNIKNIETKIQKLKLMRKDENETQYIIVNF	>CPX_OIS_x000D_MQMFNFLFSFIKSNIIYILLGSLLAFTAYRYISLEKSNAILIENEKQLTQNIKNSKKELEALKNYNNLTEVFREKEVKYKEVLNNIKNIETKIQKLKLMRKDENETQYIIVNF	TRUE	EKSNAILIENEKQLTQNIKNSKKELEALKNYNNLTEVFREKEVKYKEVLNNIKNIETKIQKLKLMRKDENETQYIIVNF	>CPX_OIS_x000D_EKSNAILIENEKQLTQNIKNSKKELEALKNYNNLTEVFREKEVKYKEVLNNIKNIETKIQKLKLMRKDENETQYIIVNF	113	79	0	Could actually be starting at the second M, that way it would have a better SD	371671012	CaPhCPX_gp102	aaaaattgaaacttatGAGAaagg	MRMKHSILLLIFSAFMFVGCSTATKTITITEKEYLKYPLDEKYIPHKIGVKIMKQEINGKEYLLISPNDFILIHNQYKHLEFNYNSLYNSIEKFNSQVK	>CPX_OOS_x000D_MRMKHSILLLIFSAFMFVGCSTATKTITITEKEYLKYPLDEKYIPHKIGVKIMKQEINGKEYLLISPNDFILIHNQYKHLEFNYNSLYNSIEKFNSQVK	CSTATKTITITEKEYLKYPLDEKYIPHKIGVKIMKQEINGKEYLLISPNDFILIHNQYKHLEFNYNSLYNSIEKFNSQVK	>CPX_OOS_MOD_x000D_CSTATKTITITEKEYLKYPLDEKYIPHKIGVKIMKQEINGKEYLLISPNDFILIHNQYKHLEFNYNSLYNSIEKFNSQVK	99	80	19	CST	MRMKHSILLLIFSAFMFVG	MFVG	>CPX_x000D_MFVG		0	>CPX_ovl_Periplasmic CSTATKTITITEKEYLKYPLDEKYIPHKIGVKIMKQEINGKEYLLISPNDFILIHNQYKHLEFNYNSLYNSIEKFNSQVKFNVIIYQTENEDKRMLKLKQIKTEINKINNLVEKYKVEKERFVETLNNYNKLAELEKKSNKINQTLQKENEILIANSKE	has this MFVGC lipobox. doesn't have cysteines, No Cys in Rz or Rz1	0		has 2 more lipoproteins
CR3	CR3	NC_017974	Complete	sep		SIS	SOS	Cronobacter	389060126	CR3_gp264	gataaaatacccaaAGGAGGtatt	MTTFILKYKKYLIGIGIAALLLFSFNWYVGTKEDAAYDRGFQYANTQWEKKGKEYVDLIDKGKADNTALNEELARVSEEKRKLEEARRHNVNDKQVEYNKTEAARKKGLDDDFVDLYNESLGD	>CR3_SIS_x000D_MTTFILKYKKYLIGIGIAALLLFSFNWYVGTKEDAAYDRGFQYANTQWEKKGKEYVDLIDKGKADNTALNEELARVSEEKRKLEEARRHNVNDKQVEYNKTEAARKKGLDDDFVDLYNESLGD	TRUE	KEDAAYDRGFQYANTQWEKKGKEYVDLIDKGKADNTALNEELARVSEEKRKLEEARRHNVNDKQVEYNKTEAARKKGLDDDFVDLYNESLGD	>CR3_SIS_x000D_KEDAAYDRGFQYANTQWEKKGKEYVDLIDKGKADNTALNEELARVSEEKRKLEEARRHNVNDKQVEYNKTEAARKKGLDDDFVDLYNESLGD	123	92	0	seems to be the best candidates for Rz and Rz1, even though we have quie a few lipoprotein candidates for Rz1, this was the only one before a lipoprotein and could be the i-spanin	389060127	CR3_gp265	gtacaacgaatccttGGGGGactg	MRKFILGMFMVLALSACSNKDRIPEVAFKGTTVEDLVDKPDRELMRKAPPKQYLKKGTDNGEGAVVISNNNLRAATVERRLEDLQQYVCNLFQDPVGEVCGKGK	>CR3_SOS_x000D_MRKFILGMFMVLALSACSNKDRIPEVAFKGTTVEDLVDKPDRELMRKAPPKQYLKKGTDNGEGAVVISNNNLRAATVERRLEDLQQYVCNLFQDPVGEVCGKGK	CSNKDRIPEVAFKGTTVEDLVDKPDRELMRKAPPKQYLKKGTDNGEGAVVISNNNLRAATVERRLEDLQQYVCNLFQDPVGEVCGKGK	>CR3_SOS_MOD_x000D_CSNKDRIPEVAFKGTTVEDLVDKPDRELMRKAPPKQYLKKGTDNGEGAVVISNNNLRAATVERRLEDLQQYVCNLFQDPVGEVCGKGK	104	88	16	CSN	MRKFILGMFMVLALSA	ALSA	>CR3_x000D_ALSA		2	>CR3_sep_Periplasmic CSNKDRIPEVAFKGTTVEDLVDKPDRELMRKAPPKQYLKKGTDNGEGAVVISNNNLRAATVERRLEDLQQYVCNLFQDPVGEVCGKGKDGLSENYLDVFDDDLGKKRAAETKNYEVQKDNVNHRRAEELKRKEESVRALEENLATNDAKGKDILDVYEKGKKEWQTNAYQFGRDYAADEK	this phage atleast 3 more lipoproteins, but this one seems to fulfill most of the criteria if not all. it also gives a blast hit to rv5_p67 which is annotated as o-spanin candidate in our database, it has a good SS and also both genes have strong SDs	2
Cr30	Cr30	NC_025422.1	Complete	emb		EIS	EOS	Caulobacter	725949223	putative signal peptide protein	agtcaatcGAAAGcctcctcaaca	MLTIISEFLKGIPLPWKILGFLLFCTGLVAFGYAKGNQRADERIAEYEQSFKDKKAVIDAGQVKINDRIVTKYVDRVKVIRDQEIQTNEIIKEIPKQELFAGSIYSHNLSAGWSVREQTSYPGYFPESSRASDETPSGVETSEFLSVINGNYTNCKANYEQLVNLQDWIRETQKNVEEANKTKNK	>Cr30_EIS_x000D_MLTIISEFLKGIPLPWKILGFLLFCTGLVAFGYAKGNQRADERIAEYEQSFKDKKAVIDAGQVKINDRIVTKYVDRVKVIRDQEIQTNEIIKEIPKQELFAGSIYSHNLSAGWSVREQTSYPGYFPESSRASDETPSGVETSEFLSVINGNYTNCKANYEQLVNLQDWIRETQKNVEEANKTKNK	TRUE	KGNQRADERIAEYEQSFKDKKAVIDAGQVKINDRIVTKYVDRVKVIRDQEIQTNEIIKEIPKQELFAGSIYSHNLSAGWSVREQTSYPGYFPESSRASDETPSGVETSEFLSVINGNYTNCKANYEQLVNLQDWIRETQKNVEEANKTKNK	>Cr30_EIS_x000D_KGNQRADERIAEYEQSFKDKKAVIDAGQVKINDRIVTKYVDRVKVIRDQEIQTNEIIKEIPKQELFAGSIYSHNLSAGWSVREQTSYPGYFPESSRASDETPSGVETSEFLSVINGNYTNCKANYEQLVNLQDWIRETQKNVEEANKTKNK	185	151	1		CDS 27242..27466	not annotated/ putative o-spanin	ttcgtgatcAGGAaattcagacaa	MKLSKKSPNKNFLLVASIVTISLLVGACANKPVTLVTFPNPPEHLMKPPVALKPVSSYQSSTGTIQTVKPTTNN	>Cr30_EOS_x000D_MKLSKKSPNKNFLLVASIVTISLLVGACANKPVTLVTFPNPPEHLMKPPVALKPVSSYQSSTGTIQTVKPTTNN	CANKPVTLVTFPNPPEHLMKPPVALKPVSSYQSSTGTIQTVKPTTNN	>Cr30_EOS_MOD_x000D_CANKPVTLVTFPNPPEHLMKPPVALKPVSSYQSSTGTIQTVKPTTNN	74	47	27	CAN	MKLSKKSPNKNFLLVASIVTISLLVGA	LVGA	>Cr30_x000D_LVGA		0	>Cr30_emb_Periplasmic CANKPVTLVTFPNPPEHLMKPPVALKPVSSYQSSTGTIQTVKPTTNNKNKTKNAEEVNKQTERIWDQLNVLQEYNAKCNTYNGNIVSLFESTEVGSPTEDSARSSEPFYGPYSTQERVSWGASLNHSYISGAFLEQKPIEKIIENTQIEQDRIVKVRDVYKTVIRDNIKVQGADIVAKKDKFSQEYEAIREDARQNGK		1	OSPNI
CR44b	CR44b	NC_023576.1	Complete	emb		EIS	EOS	Citrobacter	589286993	CF82_gp53	atctgataaaccGGGAGGgcaact	MLEILKRAAPWLLAAVMFAGGYHTANNKWEAKVNAEYTSNLKASEDTRLAVQAEVNKVSKRFQDEMSSLEGSTDRIIADLNRDNKRLRVKVNTSGLTESDISRCFPNGRVELHPETSKSLIRIAQEADIKEKALQDTIRRLQGVK	>CR44b_EIS_x000D_MLEILKRAAPWLLAAVMFAGGYHTANNKWEAKVNAEYTSNLKASEDTRLAVQAEVNKVSKRFQDEMSSLEGSTDRIIADLNRDNKRLRVKVNTSGLTESDISRCFPNGRVELHPETSKSLIRIAQEADIKEKALQDTIRRLQGVK	FALSE	EAKVNAEYTSNLKASEDTRLAVQAEVNKVSKRFQDEMSSLEGSTDRIIADLNRDNKRLRVKVNTSGLTESDISRCFPNGRVELHPETSKSLIRIAQEADIKEKALQDTIRRLQGVK	>CR44b_EIS_x000D_EAKVNAEYTSNLKASEDTRLAVQAEVNKVSKRFQDEMSSLEGSTDRIIADLNRDNKRLRVKVNTSGLTESDISRCFPNGRVELHPETSKSLIRIAQEADIKEKALQDTIRRLQGVK	145	116	1		589286994	CF82_gp54	acaataagtGGGAGGctaaggtca	LLSKLKSTKCPSGFRTKCPRWKAALIGLLLTLTAITSGCASKSTPQVSPSQISVDASLMVESNYTQKLLKVLSE	>CR44b_EOS_x000D_LLSKLKSTKCPSGFRTKCPRWKAALIGLLLTLTAITSGCASKSTPQVSPSQISVDASLMVESNYTQKLLKVLSE	CASKSTPQVSPSQISVDASLMVESNYTQKLLKVLSE	>CR44b_EOS_MOD_x000D_CASKSTPQVSPSQISVDASLMVESNYTQKLLKVLSE	74	36	38	CAS	LLSKLKSTKCPSGFRTKCPRWKAALIGLLLTLTAITSG	ITSG	>CR44b_x000D_ITSG		0	>CR44b_emb_Periplasmic CASKSTPQVSPSQISVDASLMVESNYTQKLLKVLSEKVGQLRRITDQLAKEKIDAEQAIRILSKSTEPHLEVRGNPFCRSIDSETLGSTNVKVRLRKNDRNLDAIIRDTSGELSSMEDQFRKSVKNVEAQVALRTDESAKLNSTYEANVKAE	very long SS, same as many of those T7 like guys	1
CR5	CR5	NC_021531.1	Complete	sep		SIS	SOS	Cronobacter	514051495	CR5_183	acatataactactccGAGGtaaat	MVAGIIKLLPLLTFLLEVFKSDDGKFTAKAKAVFLAFLAILSFSAYVSYAYVQQFHALVELKAHQQYLIKSEGDANGRALRLENRVTELENKLDVCRNRPPYDGVSVRTPKPTQPDIISTPAAVIKTPTPPKHPVPYKPDVILPTTAIVSREDKEKGLADRMDKITRHINN	>CR5_SIS_x000D_MVAGIIKLLPLLTFLLEVFKSDDGKFTAKAKAVFLAFLAILSFSAYVSYAYVQQFHALVELKAHQQYLIKSEGDANGRALRLENRVTELENKLDVCRNRPPYDGVSVRTPKPTQPDIISTPAAVIKTPTPPKHPVPYKPDVILPTTAIVSREDKEKGLADRMDKITRHINN		FHALVELKAHQQYLIKSEGDANGRALRLENRVTELENKLDVCRNRPPYDGVSVRTPKPTQPDIISTPAAVIKTPTPPKHPVPYKPDVILPTTAIVSREDKEKGLADRMDKITRHINN	>CR5_SIS_x000D_FHALVELKAHQQYLIKSEGDANGRALRLENRVTELENKLDVCRNRPPYDGVSVRTPKPTQPDIISTPAAVIKTPTPPKHPVPYKPDVILPTTAIVSREDKEKGLADRMDKITRHINN	171	117	1		514051496	CR5_184	cacataaataattaAGAGGtcgtt	MPWVIWFLVIMLTGCSSFSGYRDGAVSQLKDGPDVTDYRNAESSDAVLRDYVTEVNLYAFYVFNYTKALNEYAMKHGWHPLPIPPVCEQYTMPGLMDIPDFVFRRGIKSDDEVDMALASYIRALRARMNENALRVNRAFAKHREACIY	>CR5_SOS_x000D_MPWVIWFLVIMLTGCSSFSGYRDGAVSQLKDGPDVTDYRNAESSDAVLRDYVTEVNLYAFYVFNYTKALNEYAMKHGWHPLPIPPVCEQYTMPGLMDIPDFVFRRGIKSDDEVDMALASYIRALRARMNENALRVNRAFAKHREACIY	CSSFSGYRDGAVSQLKDGPDVTDYRNAESSDAVLRDYVTEVNLYAFYVFNYTKALNEYAMKHGWHPLPIPPVCEQYTMPGLMDIPDFVFRRGIKSDDEVDMALASYIRALRARMNENALRVNRAFAKHREACIY	>CR5_SOS_MOD_x000D_CSSFSGYRDGAVSQLKDGPDVTDYRNAESSDAVLRDYVTEVNLYAFYVFNYTKALNEYAMKHGWHPLPIPPVCEQYTMPGLMDIPDFVFRRGIKSDDEVDMALASYIRALRARMNENALRVNRAFAKHREACIY	148	134	14	CSS	MPWVIWFLVIMLTG	MLTG	>CR5_x000D_MLTG		2	>CR5_sep_Periplasmic CSSFSGYRDGAVSQLKDGPDVTDYRNAESSDAVLRDYVTEVNLYAFYVFNYTKALNEYAMKHGWHPLPIPPVCEQYTMPGLMDIPDFVFRRGIKSDDEVDMALASYIRALRARMNENALRVNRAFAKHREACIYNNIHRTIKDMRDALGKEKDERSVIATTPLIVDPKYPVPHKPPTPTKIVAAPTSIIDPQTPKPTRVSVGDYPPRNRCVDLKNELETVRNELRLARGNADGESKILYQQHAKLEVLAHF	Endolysin is at 178, these are the best candidates even though very long individually	3
CR8	CR8	NC_023548.1	Complete	emb		EIS	EOS	Citrobacter	589286159	CR8_52	ttctgtagaactaGGAGGGcaact	MLKFLNRVIPWAIAGVLFTGGYHLGYEKADSKWKEVNHVEYVKKTEARADKQAALNKASQDYQDKLAELEGSTDRIITDLRKSNSGLYVKLKNTSGPTRPDGRCELNGKAELDESTAGDLIQITQKGDAWIEALQKTIRELQQNKEK	>CR8_EIS_x000D_MLKFLNRVIPWAIAGVLFTGGYHLGYEKADSKWKEVNHVEYVKKTEARADKQAALNKASQDYQDKLAELEGSTDRIITDLRKSNSGLYVKLKNTSGPTRPDGRCELNGKAELDESTAGDLIQITQKGDAWIEALQKTIRELQQNKEK	FALSE	EKADSKWKEVNHVEYVKKTEARADKQAALNKASQDYQDKLAELEGSTDRIITDLRKSNSGLYVKLKNTSGPTRPDGRCELNGKAELDESTAGDLIQITQKGDAWIEALQKTIRELQQNKEK	>CR8_EIS_x000D_EKADSKWKEVNHVEYVKKTEARADKQAALNKASQDYQDKLAELEGSTDRIITDLRKSNSGLYVKLKNTSGPTRPDGRCELNGKAELDESTAGDLIQITQKGDAWIEALQKTIRELQQNKEK	147	121	1		589286160	CR8_53	actcaaagtggaAGGAGGTgaacc	MLNTSRRLRHERINKLLSTKPHKTTKTSWLNWRGALTGLLLICVSLTAACTSNSRTPAAPQDLTVDASLMVKPNLTNQLLETLSK	>CR8_EOS_x000D_MLNTSRRLRHERINKLLSTKPHKTTKTSWLNWRGALTGLLLICVSLTAACTSNSRTPAAPQDLTVDASLMVKPNLTNQLLETLSK	CTSNSRTPAAPQDLTVDASLMVKPNLTNQLLETLSK	>CR8_EOS_MOD_x000D_CTSNSRTPAAPQDLTVDASLMVKPNLTNQLLETLSK	85	36	49	CTS	MLNTSRRLRHERINKLLSTKPHKTTKTSWLNWRGALTGLLLICVSLTAA	LTAA	>CR8_x000D_LTAA		0	>CR8_emb_Periplasmic CTSNSRTPAAPQDLTVDASLMVKPNLTNQLLETLSKKEKNQQLERITKQLAEIWADGKQTIQILDGATSEDLEAKGNLECRGDPRTPGSTNKLKVYLGSNSKRLDTIIRDTSGELEALKDQYDQSAKNLAAQKDARAETKKVYEVHNVEKWKSDAKE	long SS like 18.7	1
CR9	CR9	NC_023717.1	Complete	sep		SIS	SOS	Cronobacter	593777397	CR9_280	ataaactactcaGAGGAgggaagt	MNAFILKYKKYLIGIAVAIALIFSFNWYVGTKESAAYDRGFQAANVQWEKKGKEYVDLIDKGKAENVSLNEQLARVSEEKRKLEEKRTQDVTHKQIEYNKTEAARKKGLDDDFIDLYNESLGD	>CR9_SIS_x000D_MNAFILKYKKYLIGIAVAIALIFSFNWYVGTKESAAYDRGFQAANVQWEKKGKEYVDLIDKGKAENVSLNEQLARVSEEKRKLEEKRTQDVTHKQIEYNKTEAARKKGLDDDFIDLYNESLGD	TRUE	KESAAYDRGFQAANVQWEKKGKEYVDLIDKGKAENVSLNEQLARVSEEKRKLEEKRTQDVTHKQIEYNKTEAARKKGLDDDFIDLYNESLGD	>CR9_SIS_x000D_KESAAYDRGFQAANVQWEKKGKEYVDLIDKGKAENVSLNEQLARVSEEKRKLEEKRTQDVTHKQIEYNKTEAARKKGLDDDFIDLYNESLGD	123	92	0		593777398	CR9_281	gtacaatgaatccttGGGGGactg	MRKFILGMFMVLALSGCSNKDRIPEVAFKGTTIEDLAAKPDRELMRKSPPKQYLKRGADNGEAGVVVSNNNLRAGTIERRFEDLQQYVCNLFHDSVGEVCDKGK	>CR9_SOS_x000D_MRKFILGMFMVLALSGCSNKDRIPEVAFKGTTIEDLAAKPDRELMRKSPPKQYLKRGADNGEAGVVVSNNNLRAGTIERRFEDLQQYVCNLFHDSVGEVCDKGK	CSNKDRIPEVAFKGTTIEDLAAKPDRELMRKSPPKQYLKRGADNGEAGVVVSNNNLRAGTIERRFEDLQQYVCNLFHDSVGEVCDKGK	>CR9_SOS_MOD_x000D_CSNKDRIPEVAFKGTTIEDLAAKPDRELMRKSPPKQYLKRGADNGEAGVVVSNNNLRAGTIERRFEDLQQYVCNLFHDSVGEVCDKGK	104	88	16	CSN	MRKFILGMFMVLALSG	ALSG	>CR9_x000D_ALSG		2	>CR9_sep_Periplasmic CSNKDRIPEVAFKGTTIEDLAAKPDRELMRKSPPKQYLKRGADNGEAGVVVSNNNLRAGTIERRFEDLQQYVCNLFHDSVGEVCDKGKDGLSENYLDIFDDDLGKKRAAETKNYEIQKHTVDQTRKEELKRKEESVRALQENLSVNEAKGKDILDVYEKGKKEWQVNAAQFGRDYAASEK		2
CUS-3	CUS-3	CP000711	Complete	emb		EIS	EOS	Enterobacteria	148566131	lysis protein/Rz	cggaacggtcAGAGAGattgaggt	MSRVTAIISALIICIIVCLSWAVNHYRDNAIAYKEQRDKATSIIADMRKRQRDVAELDARYTKELADANATIESLRADVSAGRKRLQVAATCAKSTTGASSMGDGENPRLTADAELNYYRLRSGIDRITAQVNYLQEYIRTQCLR	>CUS-3_EIS_x000D_MSRVTAIISALIICIIVCLSWAVNHYRDNAIAYKEQRDKATSIIADMRKRQRDVAELDARYTKELADANATIESLRADVSAGRKRLQVAATCAKSTTGASSMGDGENPRLTADAELNYYRLRSGIDRITAQVNYLQEYIRTQCLR	TRUE	NHYRDNAIAYKEQRDKATSIIADMRKRQRDVAELDARYTKELADANATIESLRADVSAGRKRLQVAATCAKSTTGASSMGDGENPRLTADAELNYYRLRSGIDRITAQVNYLQEYIRTQCLR	>CUS-3_EIS_x000D_NHYRDNAIAYKEQRDKATSIIADMRKRQRDVAELDARYTKELADANATIESLRADVSAGRKRLQVAATCAKSTTGASSMGDGENPRLTADAELNYYRLRSGIDRITAQVNYLQEYIRTQCLR	145	122	2	already annotated as Rz	148566130	lipoprotein precursor Rz1	caagatacacaaAGGAGcttgctg	MLTRLSKVSVLMFLLGVSACKSPPPVQSQRPEPAAWAMEKTQDLQQMLNSIITVSEVESTG	>CUS-3_EOS_x000D_MLTRLSKVSVLMFLLGVSACKSPPPVQSQRPEPAAWAMEKTQDLQQMLNSIITVSEVESTG	CKSPPPVQSQRPEPAAWAMEKTQDLQQMLNSIITVSEVESTG	>CUS-3_EOS_MOD_x000D_CKSPPPVQSQRPEPAAWAMEKTQDLQQMLNSIITVSEVESTG	61	42	19	CKS	MLTRLSKVSVLMFLLGVSA	GVSA	>CUS-3_x000D_GVSA		0	>CUS-3_emb_Periplasmic CKSPPPVQSQRPEPAAWAMEKTQDLQQMLNSIITVSEVESTGRLCQTRIYEQLYNVQATIRDIGSRLRYYNLEADATLRPNEGDGMSSAGTTSKACTAAVQLRKRGASVDARLSEITANADALEKTYRADLEAVDRQRKRMDAIISTAKDRQEKYAIANDRYHN	already annotated as Rz1	2
D108	D108	NC_013594.1	Complete	ovl		OIS	OOS	Escherichia	281199666	gp23	caatctggaatatcaggggggcgg	MTFASKSLLLAAVFAAVLSGVLWHRLDSTRHDNQTLRRKLQTEQQARHTAEWLLHGQEQTMQVFSAIRAANRAARLADETEHHDAKEKITTAITGDNCSTRPVPAVAADRLRELEKRTRAIGGDPARN	>D108_OIS_x000D_MTFASKSLLLAAVFAAVLSGVLWHRLDSTRHDNQTLRRKLQTEQQARHTAEWLLHGQEQTMQVFSAIRAANRAARLADETEHHDAKEKITTAITGDNCSTRPVPAVAADRLRELEKRTRAIGGDPARN	TRUE	RLDSTRHDNQTLRRKLQTEQQARHTAEWLLHGQEQTMQVFSAIRAANRAARLADETEHHDAKEKITTAITGDNCSTRPVPAVAADRLRELEKRTRAIGGDPARN	>D108_OIS_x000D_RLDSTRHDNQTLRRKLQTEQQARHTAEWLLHGQEQTMQVFSAIRAANRAARLADETEHHDAKEKITTAITGDNCSTRPVPAVAADRLRELEKRTRAIGGDPARN	128	104	1		CDS 11278..11616	not annotated/ putative o-spanin	tggcagatGAGAcagaacatcatg	MQKKKLQPPLPVTIAALVLCLPLLLTGCGNSKNAPVPSVVILPETDTELTEATPVPPMPQPLTWGASLLWNADLLMALGQCNRDKASVREQETRRKEIYERRPEPGGGAAAR	>D108_OOS_x000D_MQKKKLQPPLPVTIAALVLCLPLLLTGCGNSKNAPVPSVVILPETDTELTEATPVPPMPQPLTWGASLLWNADLLMALGQCNRDKASVREQETRRKEIYERRPEPGGGAAAR	CGNSKNAPVPSVVILPETDTELTEATPVPPMPQPLTWGASLLWNADLLMALGQCNRDKASVREQETRRKEIYERRPEPGGGAAAR	>D108_OOS_MOD_x000D_CGNSKNAPVPSVVILPETDTELTEATPVPPMPQPLTWGASLLWNADLLMALGQCNRDKASVREQETRRKEIYERRPEPGGGAAAR	112	85	27	CGN	MQKKKLQPPLPVTIAALVLCLPLLLTG	LLTG	>D108_x000D_LLTG		1	>D108_ovl_Periplasmic CGNSKNAPVPSVVILPETDTELTEATPVPPMPQPLTWGASLLWNADLLMALGQCNRDKASVREQETRRKEIYERRPEPGGGAAARNRAPDGGIARTRKELERLRDAAVAPVPRTSCNDGTIATTIKEKADHHETEDALRAARNAARIASFVQMTQEQGHLLWEATHRAQQETQLKRRLTQNDHRTSDLR	cannot be recognized by the lipoP server probably due to the limitation of the how far is the Cys located from the N-terminal end. There is a lipobox with LCAG. It is a shorter Rz1 but still maintains 2 cysteines and these genes are proximal to the holin and endolysin like genes., we had the wrong o-spanin first, don't know who annotated it, but I found an overlapping o-spanin that has a better l…	2	OSPNI
D3	D3	NC_002484.1	Complete	sep		SIS	SOS	Pseudomonas	9635624	D3p32	tcttgcagcgggcGGGGtgctgtc	MISARALSVALASLVLVGFGTAGGVWLGARHYRPQLDAASADLAACRSARGSLEAAVVEQGGQIAALRQAGEHRARDVAQAVDRGRQQAAEQYAGAQRLLSQRTAGEQCAAAEAVIDQELGL	>D3_SIS_x000D_MISARALSVALASLVLVGFGTAGGVWLGARHYRPQLDAASADLAACRSARGSLEAAVVEQGGQIAALRQAGEHRARDVAQAVDRGRQQAAEQYAGAQRLLSQRTAGEQCAAAEAVIDQELGL	TRUE	RHYRPQLDAASADLAACRSARGSLEAAVVEQGGQIAALRQAGEHRARDVAQAVDRGRQQAAEQYAGAQRLLSQRTAGEQCAAAEAVIDQELGL	>D3_SIS_x000D_RHYRPQLDAASADLAACRSARGSLEAAVVEQGGQIAALRQAGEHRARDVAQAVDRGRQQAAEQYAGAQRLLSQRTAGEQCAAAEAVIDQELGL	122	93	2		9635625	D3p33	ggtcatcgatcAGGAGctgggtct	MRVVLMLMIVALVGCAGRQEAEPRTVRVEVPIAVPCRAPAVEVPAWPAAGLRKGDDLQTKVRALLAERRQRIGYEAQLLAANRACQ	>D3_SOS_x000D_MRVVLMLMIVALVGCAGRQEAEPRTVRVEVPIAVPCRAPAVEVPAWPAAGLRKGDDLQTKVRALLAERRQRIGYEAQLLAANRACQ	CAGRQEAEPRTVRVEVPIAVPCRAPAVEVPAWPAAGLRKGDDLQTKVRALLAERRQRIGYEAQLLAANRACQ	>D3_SOS_MOD_x000D_CAGRQEAEPRTVRVEVPIAVPCRAPAVEVPAWPAAGLRKGDDLQTKVRALLAERRQRIGYEAQLLAANRACQ	86	72	14	CAG	MRVVLMLMIVALVG	ALVG	>D3_x000D_ALVG		2	>D3_sep_Periplasmic CAGRQEAEPRTVRVEVPIAVPCRAPAVEVPAWPAAGLRKGDDLQTKVRALLAERRQRIGYEAQLLAANRACQLGLEQDIVAEAAACQEGATRQSLLRQAGAYQEAAQQRGRDVAQAVDRARHEGAQRLAAIQGGQEVVAAELSGRASRCAALDASAADLQPRYHR		4
D3112	D3112	NC_005178.1	Complete	ovl		OIS	OOS	Pseudomonas	38229134	D3112p22	cgggctgctgccGAGGtcttccga	MTWRLGLALALFLVMVATSAWWSGRVAGLADGRAACADAQTRAYRDVLEQSAAQLKTVQDTSAALFQRLAKRADSDQQTTRELRNALAETAGDRAACRFPAGVMQQLETARQRAAQATTGGLGSTVPDPGGGD	>D3112_OIS_x000D_MTWRLGLALALFLVMVATSAWWSGRVAGLADGRAACADAQTRAYRDVLEQSAAQLKTVQDTSAALFQRLAKRADSDQQTTRELRNALAETAGDRAACRFPAGVMQQLETARQRAAQATTGGLGSTVPDPGGGD	TRUE	RVAGLADGRAACADAQTRAYRDVLEQSAAQLKTVQDTSAALFQRLAKRADSDQQTTRELRNALAETAGDRAACRFPAGVMQQLETARQRAAQATTGGLGSTVPDPGGGD	>D3112_OIS_x000D_RVAGLADGRAACADAQTRAYRDVLEQSAAQLKTVQDTSAALFQRLAKRADSDQQTTRELRNALAETAGDRAACRFPAGVMQQLETARQRAAQATTGGLGSTVPDPGGGD	133	109	2		CDS 12295:12549	not annotated/ putative o-spanin	aacaaactactcGGGAGcttcgta	MPWPKPLVIALPAAFLLASCSSSKPPVNVPPRPLPAALAQPCPTPVAVTDDNPDAAAIALKQLYDQYGLCAGLHWDTVRHLQKD	>D3112_OOS_x000D_MPWPKPLVIALPAAFLLASCSSSKPPVNVPPRPLPAALAQPCPTPVAVTDDNPDAAAIALKQLYDQYGLCAGLHWDTVRHLQKD	CSSSKPPVNVPPRPLPAALAQPCPTPVAVTDDNPDAAAIALKQLYDQYGLCAGLHWDTVRHLQKD	>D3112_OOS_MOD_x000D_CSSSKPPVNVPPRPLPAALAQPCPTPVAVTDDNPDAAAIALKQLYDQYGLCAGLHWDTVRHLQKD	84	65	19	CSS	MPWPKPLVIALPAAFLLAS	LLAS	>D3112_x000D_LLAS		2	>D3112_ovl_Periplasmic CSSSKPPVNVPPRPLPAALAQPCPTPVAVTDDNPDAAAIALKQLYDQYGLCAGLHWDTVRHLQKDDGGGPDPVTSGLGGTTAQAARQRATELQQMVGAPFRCAARDGATEALANRLERTTQQDSDARKALRQFLAASTDQVTKLQAASQELVDRYARTQADACAARGDALGAVR		4	OSPNI
DC1	DC1	NC_018452	Complete	emb		EIS	EOS	Burkholderia	401723083	B862_gp72/ Rz	ctacaacacctgcatGGGGGcgca	MNPLNPWAILGAFVAAAACLAAGCWIGVDVEHARRVAEVNALKADHALEAKRLSDAATEASEKARKAEATMREKVAQIDQLETDLNHANSENADLRGRLSSGTQRVYVRAKCPAPAGGSVPGSAAPAGVDHEADRAELDPAFAGELAGIAGDGDDAIRRLSALQSYVRDVCLAPRE	>DC1_EIS_x000D_MNPLNPWAILGAFVAAAACLAAGCWIGVDVEHARRVAEVNALKADHALEAKRLSDAATEASEKARKAEATMREKVAQIDQLETDLNHANSENADLRGRLSSGTQRVYVRAKCPAPAGGSVPGSAAPAGVDHEADRAELDPAFAGELAGIAGDGDDAIRRLSALQSYVRDVCLAPRE	TRUE	DVEHARRVAEVNALKADHALEAKRLSDAATEASEKARKAEATMREKVAQIDQLETDLNHANSENADLRGRLSSGTQRVYVRAKCPAPAGGSVPGSAAPAGVDHEADRAELDPAFAGELAGIAGDGDDAIRRLSALQSYVRDVCLAPRE	>DC1_EIS_x000D_DVEHARRVAEVNALKADHALEAKRLSDAATEASEKARKAEATMREKVAQIDQLETDLNHANSENADLRGRLSSGTQRVYVRAKCPAPAGGSVPGSAAPAGVDHEADRAELDPAFAGELAGIAGDGDDAIRRLSALQSYVRDVCLAPRE	176	148	2		401723084	B862_gp73/Rz1	accaacttGAAaccgacctcaatc	MRTLKTLIFVAVSAAALSACTSAQNVPPPPAVACPVPPPPPAWTMKPTEPNLTQRLRASWLESPATATTQSGD	>DC1_EOS_x000D_MRTLKTLIFVAVSAAALSACTSAQNVPPPPAVACPVPPPPPAWTMKPTEPNLTQRLRASWLESPATATTQSGD	CTSAQNVPPPPAVACPVPPPPPAWTMKPTEPNLTQRLRASWLESPATATTQSGD	>DC1_EOS_MOD_x000D_CTSAQNVPPPPAVACPVPPPPPAWTMKPTEPNLTQRLRASWLESPATATTQSGD	73	54	19	CTS	MRTLKTLIFVAVSAAALSA	ALSA	>DC1_x000D_ALSA		1	>DC1_emb_Periplasmic CTSAQNVPPPPAVACPVPPPPPAWTMKPTEPNLTQRLRASWLESPATATTQSGDERPALCVDRVYSQLASLRRIADDGDGAIGALEGAFAPDLEARDAEHDVGAPAASGPVSGGAPAPCKARVYVRQTGSSLRGRLDANESNAHNLDTELQDIQAVKERMTAEAKRAKESAETAADSLRKAELAHDAKLANVEAVRRAHEVD	not a good SD for o-spanin, could have a different start codon	3		NCBI
DE3	DE3	EU078592	Complete	emb		EIS	EOS	Escherichia	ACF32379.1	Rz	cggaacggtcAGAGAGattgatgt	MSRVTAIISALVICIIVCLSWAVNHYRDNAITYKAQRDKNARELKLANAAITDMQMRQRDVAALDAKYTKELADAKAENDALRDDVAAGRRRLHIKAVCQSVREATTASGVDNAASPRLADTAERDYFTLRERLITMQKQLEGTQKYINEQCR	>DE3_EIS_x000D_MSRVTAIISALVICIIVCLSWAVNHYRDNAITYKAQRDKNARELKLANAAITDMQMRQRDVAALDAKYTKELADAKAENDALRDDVAAGRRRLHIKAVCQSVREATTASGVDNAASPRLADTAERDYFTLRERLITMQKQLEGTQKYINEQCR	TRUE	RDNAITYKAQRDKNARELKLANAAITDMQMRQRDVAALDAKYTKELADAKAENDALRDDVAAGRRRLHIKAVCQSVREATTASGVDNAASPRLADTAERDYFTLRERLITMQKQLEGTQKYINEQCR	>DE3_EIS_x000D_RDNAITYKAQRDKNARELKLANAAITDMQMRQRDVAALDAKYTKELADAKAENDALRDDVAAGRRRLHIKAVCQSVREATTASGVDNAASPRLADTAERDYFTLRERLITMQKQLEGTQKYINEQCR	153	127	2	lambda like phage	CDS 17764:17946	not annotated/ putative o-spanin	caaaatacacgaAGGAGttagctg	MLKLKMMLCVMMLPLVVVGCTSKQSVSQCVKPPPPPAWIMQPPPDWQTPLNGIISPSERG	>DE3_EOS_x000D_MLKLKMMLCVMMLPLVVVGCTSKQSVSQCVKPPPPPAWIMQPPPDWQTPLNGIISPSERG	CTSKQSVSQCVKPPPPPAWIMQPPPDWQTPLNGIISPSERG	>DE3_EOS_MOD_x000D_CTSKQSVSQCVKPPPPPAWIMQPPPDWQTPLNGIISPSERG	60	41	19	CTS	MLKLKMMLCVMMLPLVVVG	VVVG	>DE3_x000D_VVVG		1	>DE3_emb_Periplasmic CTSKQSVSQCVKPPPPPAWIMQPPPDWQTPLNGIISPSERGRCQENIYKQTGELQKQMTILRERLTFYDREATDALRPSAANDVGSATTAERVSQCVAKIHLRRRGAAVDDRLADNEAKADALEKTYKADLAAVDRQRMQMDTIAANALKLERANKDRQAKYTIANDR	Rz1 is not annotated in the database. 100% match with lambda	3	OSPNI
DFL12phi1	DFL12phi1	NC_024367.1	Complete	ovl		OIS	OOS	Dinoroseobacter	658311003	DFL12P1_0011	agaacgtcttctgaAGAGGtttct	MIGQRDLIALGISLAMIGGAFAYGVHKGTVWQVEKYQEEKVALQNEILDLNADLQLMNAEMLRLNRLREELVNELENQALQADGASNPGVAATGGLQRLERRWSESPTTP	>DFL12phi1_OIS_x000D_MIGQRDLIALGISLAMIGGAFAYGVHKGTVWQVEKYQEEKVALQNEILDLNADLQLMNAEMLRLNRLREELVNELENQALQADGASNPGVAATGGLQRLERRWSESPTTP	TRUE	KGTVWQVEKYQEEKVALQNEILDLNADLQLMNAEMLRLNRLREELVNELENQALQADGASNPGVAATGGLQRLERRWSESPTTP	>DFL12phi1_OIS_x000D_KGTVWQVEKYQEEKVALQNEILDLNADLQLMNAEMLRLNRLREELVNELENQALQADGASNPGVAATGGLQRLERRWSESPTTP	110	84	0		658311004	DFL12P1_0012	accgtttgcgaGAGGAattggtca	MNSKIKLSKRMVLLTPVLLLLVGCSGWNADGVKVQPLPENVTDPCPHPMDVIRTVKGTSVGSDEIRMGRLGDALIECGQEKEIAVQGYEQLSEILK	>DFL12phi1_OOS_x000D_MNSKIKLSKRMVLLTPVLLLLVGCSGWNADGVKVQPLPENVTDPCPHPMDVIRTVKGTSVGSDEIRMGRLGDALIECGQEKEIAVQGYEQLSEILK	CSGWNADGVKVQPLPENVTDPCPHPMDVIRTVKGTSVGSDEIRMGRLGDALIECGQEKEIAVQGYEQLSEILK	>DFL12phi1_OOS_MOD_x000D_CSGWNADGVKVQPLPENVTDPCPHPMDVIRTVKGTSVGSDEIRMGRLGDALIECGQEKEIAVQGYEQLSEILK	96	73	23	CSG	MNSKIKLSKRMVLLTPVLLLLVG	LLVG	>DFL12phi1_x000D_LLVG		2	>DFL12phi1_ovl_Periplasmic CSGWNADGVKVQPLPENVTDPCPHPMDVIRTVKGTSVGSDEIRMGRLGDALIECGQEKEIAVQGYEQLSEILKPTTPSESWRRELRQLGGTAAVGPNSAGDAQLAQNELENVLEERLRNLRLMEANMLQLDANLDLIENQLAVKEEQYKEVQWVTGK		2	OSPWS
DMS3	DMS3	NC_008717.1	Complete	ovl		OIS	OOS	Pseudomonas	110294465	DMS3-22	cgggctgctgccGAGGtcttccga	MTWRLGLALALFLVMVATSAWWSGRVAGLADGRAACADAQTRAYRDVLEQSAAQLKAVQDTSAALFQRLAQRADSDQQTTRELRHALAETAADRAACRFPAGVMQQLETARQRAAQATTGGLGSTVPDPGGGD	>DMS3_OIS_x000D_MTWRLGLALALFLVMVATSAWWSGRVAGLADGRAACADAQTRAYRDVLEQSAAQLKAVQDTSAALFQRLAQRADSDQQTTRELRHALAETAADRAACRFPAGVMQQLETARQRAAQATTGGLGSTVPDPGGGD	TRUE	RVAGLADGRAACADAQTRAYRDVLEQSAAQLKAVQDTSAALFQRLAQRADSDQQTTRELRHALAETAADRAACRFPAGVMQQLETARQRAAQATTGGLGSTVPDPGGGD	>DMS3_OIS_x000D_RVAGLADGRAACADAQTRAYRDVLEQSAAQLKAVQDTSAALFQRLAQRADSDQQTTRELRHALAETAADRAACRFPAGVMQQLETARQRAAQATTGGLGSTVPDPGGGD	133	109	2	same as above	CDS 11808..12062	not annotated/ putative o-spanin	aacaaactactcGGGAGcttcgcc	MPWPKPLLIALPAAFLLASCSSSKPPVNVPPRPLPAALAQPCPTPVAVTDDSPDATAIALKQLYDQYGLCAGLHWDTVRHLQKD	>DMS3_OOS_x000D_MPWPKPLLIALPAAFLLASCSSSKPPVNVPPRPLPAALAQPCPTPVAVTDDSPDATAIALKQLYDQYGLCAGLHWDTVRHLQKD	CSSSKPPVNVPPRPLPAALAQPCPTPVAVTDDSPDATAIALKQLYDQYGLCAGLHWDTVRHLQKD	>DMS3_OOS_MOD_x000D_CSSSKPPVNVPPRPLPAALAQPCPTPVAVTDDSPDATAIALKQLYDQYGLCAGLHWDTVRHLQKD	84	65	19	CSS	MPWPKPLLIALPAAFLLAS	LLAS	>DMS3_x000D_LLAS		2	>DMS3_ovl_Periplasmic CSSSKPPVNVPPRPLPAALAQPCPTPVAVTDDSPDATAIALKQLYDQYGLCAGLHWDTVRHLQKDDGGGPDPVTSGLGGTTAQAARQRATELQQMVGAPFRCAARDAATEALAHRLERTTQQDSDARQALRQFLAASTDQVAKLQAASQELVDRYARTQADACAARGDALGAVR	same as above	4	OSPNI
DT57C	DT57C	KM979354.1	Complete	ovl		OIS	OOS	Enterobacteria	735997819	putative membrane protein	tacttcttttAGGAatatgaaaag	MIKNFISSLWQGKWFILGAGLAIGIGFGAYHLLNKVETLSGDLAVATKKISTLETSLNNVRAESELRETRMNQYFTMNNVSQADLDKKISQLDKALSRQDIIAAKPGLVTLIAKKQSKEFEERLACLSGSVEYCSQPQSQSQAVQKR	>DT57C_OIS_x000D_MIKNFISSLWQGKWFILGAGLAIGIGFGAYHLLNKVETLSGDLAVATKKISTLETSLNNVRAESELRETRMNQYFTMNNVSQADLDKKISQLDKALSRQDIIAAKPGLVTLIAKKQSKEFEERLACLSGSVEYCSQPQSQSQAVQKR	TRUE	KVETLSGDLAVATKKISTLETSLNNVRAESELRETRMNQYFTMNNVSQADLDKKISQLDKALSRQDIIAAKPGLVTLIAKKQSKEFEERLACLSGSVEYCSQPQSQSQAVQKR	>DT57C_OIS_x000D_KVETLSGDLAVATKKISTLETSLNNVRAESELRETRMNQYFTMNNVSQADLDKKISQLDKALSRQDIIAAKPGLVTLIAKKQSKEFEERLACLSGSVEYCSQPQSQSQAVQKR	147	113	2		735997818	DT57C_000039	taaagaatttGAGGAgagattagc	MSFWKRGILLAAAITITGCAETVVPEPSHELPTAHVDWPKGLQPCSFDFKFEKKLATNGEDGVVVVVPYKDWNMLAKCREAEYSYISRLTSMVCFYRQDLQEKRCLVYYPPINNRKD	>DT57C_OOS_x000D_MSFWKRGILLAAAITITGCAETVVPEPSHELPTAHVDWPKGLQPCSFDFKFEKKLATNGEDGVVVVVPYKDWNMLAKCREAEYSYISRLTSMVCFYRQDLQEKRCLVYYPPINNRKD	CAETVVPEPSHELPTAHVDWPKGLQPCSFDFKFEKKLATNGEDGVVVVVPYKDWNMLAKCREAEYSYISRLTSMVCFYRQDLQEKRCLVYYPPINNRKD	>DT57C_OOS_MOD_x000D_CAETVVPEPSHELPTAHVDWPKGLQPCSFDFKFEKKLATNGEDGVVVVVPYKDWNMLAKCREAEYSYISRLTSMVCFYRQDLQEKRCLVYYPPINNRKD	117	99	18	CAE	MSFWKRGILLAAAITITG	TITG	>DT57C_x000D_TITG		4	>DT57C_ovl_Periplasmic CAETVVPEPSHELPTAHVDWPKGLQPCSFDFKFEKKLATNGEDGVVVVVPYKDWNMLAKCREAEYSYISRLTSMVCFYRQDLQEKRCLVYYPPINNRKDRKQVAQSQSQPQSCYEVSGSLCALREEFEKSQKKAILTVLGPKAAIIDQRSLAKDLQSIKKDLDAQSVNNMTFYQNMRTERLESEARVNNLSTELTSIKKTAVALDGSLTEVK		6
E1	E1	NC_010495	Complete	emb		EIS	EOS	Salmonella	170676285	tail protein (wrong annotation)	ggaaggaaaaccGGAGGctgcgcg	MMSILAKYWRPLAIIIIVVASVLWVRSEITSYGGQQYAAGYARAVAEQKAADEQEEQRRNAELQKIQADAQQRIDAARHDAVNAAAKSGRLQQQLANIRKQLVGYSTAESIGNPAAETGVLLGDVLSKSVERNRQLADYADRAREAGLACEAQYNSLRNKKAP	>E1_EIS_x000D_MMSILAKYWRPLAIIIIVVASVLWVRSEITSYGGQQYAAGYARAVAEQKAADEQEEQRRNAELQKIQADAQQRIDAARHDAVNAAAKSGRLQQQLANIRKQLVGYSTAESIGNPAAETGVLLGDVLSKSVERNRQLADYADRAREAGLACEAQYNSLRNKKAP	FALSE	QQYAAGYARAVAEQKAADEQEEQRRNAELQKIQADAQQRIDAARHDAVNAAAKSGRLQQQLANIRKQLVGYSTAESIGNPAAETGVLLGDVLSKSVERNRQLADYADRAREAGLACEAQYNSLRNKKAP	>E1_EIS_x000D_QQYAAGYARAVAEQKAADEQEEQRRNAELQKIQADAQQRIDAARHDAVNAAAKSGRLQQQLANIRKQLVGYSTAESIGNPAAETGVLLGDVLSKSVERNRQLADYADRAREAGLACEAQYNSLRNKKAP	163	129	1	wrong annotation..this sequence blast more with Rz than tail protein.	170676286	tail protein	acgaacaagAGGAGcaaagacgca	MQNCKRFRLTHSKGLMLRAMMLLMLLLSLAGCNSNSQTSASSSSDIPPLSPLAIQPQKPEFCLETCSANLSKEIDNWQITLTGQERRD	>E1_EOS_x000D_MQNCKRFRLTHSKGLMLRAMMLLMLLLSLAGCNSNSQTSASSSSDIPPLSPLAIQPQKPEFCLETCSANLSKEIDNWQITLTGQERRD	CNSNSQTSASSSSDIPPLSPLAIQPQKPEFCLETCSANLSKEIDNWQITLTGQERRD	>E1_EOS_MOD_x000D_CNSNSQTSASSSSDIPPLSPLAIQPQKPEFCLETCSANLSKEIDNWQITLTGQERRD	88	57	31	CNS	MQNCKRFRLTHSKGLMLRAMMLLMLLLSLAG	SLAG	>E1_x000D_SLAG		2	>E1_emb_Periplasmic CNSNSQTSASSSSDIPPLSPLAIQPQKPEFCLETCSANLSKEIDNWQITLTGQERRDPAKKNRLSNYQAECALGAERARDAYDALQRNREVSKSLVDGLLVGTEAAPNGISEATSYGVLQKRINALQQQLRGSKAAANVADHRAADIRQQADAQIKQLEANRRQEEQEDAAKQEAVARAYGAAYQQ	also wrong annotation and it is embedded within Rz....blast hit with Rz1 of Enterobacteria phage epsilon15	3	ISPMA, OSPMA
e11/2	e11-2	NC_024125.2	Complete	sep		SIS	SOS	Escherichia	639438874	e112_236	tattatAGAGGttattaaaacttt	MHVSNFTAGLLLLVIAFGGTSIILKNKVERLETSVTEITKTANENALALNNLRIQYNYIDAMNNKNREAIAAIERENETLRKAAKKADVVAHKPGLVEKQINNSFNKFAEDIQDLSK	>e11-2_SIS_x000D_MHVSNFTAGLLLLVIAFGGTSIILKNKVERLETSVTEITKTANENALALNNLRIQYNYIDAMNNKNREAIAAIERENETLRKAAKKADVVAHKPGLVEKQINNSFNKFAEDIQDLSK	TRUE	KNKVERLETSVTEITKTANENALALNNLRIQYNYIDAMNNKNREAIAAIERENETLRKAAKKADVVAHKPGLVEKQINNSFNKFAEDIQDLSK	>e11-2_SIS_x000D_KNKVERLETSVTEITKTANENALALNNLRIQYNYIDAMNNKNREAIAAIERENETLRKAAKKADVVAHKPGLVEKQINNSFNKFAEDIQDLSK	117	93	0		639438873	e112_235	agaagacatccAGGAcctttctaa	MIKLSAVILSIGLLVGCSTKPLEVKKETVHPNWPVQIKSYDEAKLSWQVKVIDGKAWVGMPFEDSQEFRIWLNDVKRYVHDQKTMICYYRQELKEDKCK	>e11-2_SOS_x000D_MIKLSAVILSIGLLVGCSTKPLEVKKETVHPNWPVQIKSYDEAKLSWQVKVIDGKAWVGMPFEDSQEFRIWLNDVKRYVHDQKTMICYYRQELKEDKCK	CSTKPLEVKKETVHPNWPVQIKSYDEAKLSWQVKVIDGKAWVGMPFEDSQEFRIWLNDVKRYVHDQKTMICYYRQELKEDKCK	>e11-2_SOS_MOD_x000D_CSTKPLEVKKETVHPNWPVQIKSYDEAKLSWQVKVIDGKAWVGMPFEDSQEFRIWLNDVKRYVHDQKTMICYYRQELKEDKCK	99	83	16	CST	MIKLSAVILSIGLLVG	LLVG	>e11/2_x000D_LLVG		2	>e11-2_sep_Periplasmic CSTKPLEVKKETVHPNWPVQIKSYDEAKLSWQVKVIDGKAWVGMPFEDSQEFRIWLNDVKRYVHDQKTMICYYRQELKEDKCKKSLDQIDEAFKNFSNNIQKEVLGPKHAVVDAKKAAKRLTENEREIAAIAERNKNNMADIYNYQIRLNNLALANENATKTIETVSTELREVKNK	Seriously who uses / in their phage names?	2
Ea35-70	Ea35-70	NC_023557.1	Complete	ovl		OIS	OOS	Erwinia	589889424	Ea357_015	atctctacctattAAGGtcgactt	MWILLKELFLKNFKVVLVIAVVGFVVYFLWSTATSVATLGEQQKQMSKQIESIGESVNQLKVLGEQTRDIQQQQMALTQRISSEYDKESQDAQATTGNLLGAVSDGSFRLRIKKPSAPVTIPYRNVAGANGIASPGAASSPDATRGSDGAKANH	>Ea35-70_OIS_x000D_MWILLKELFLKNFKVVLVIAVVGFVVYFLWSTATSVATLGEQQKQMSKQIESIGESVNQLKVLGEQTRDIQQQQMALTQRISSEYDKESQDAQATTGNLLGAVSDGSFRLRIKKPSAPVTIPYRNVAGANGIASPGAASSPDATRGSDGAKANH	TRUE	TLGEQQKQMSKQIESIGESVNQLKVLGEQTRDIQQQQMALTQRISSEYDKESQDAQATTGNLLGAVSDGSFRLRIKKPSAPVTIPYRNVAGANGIASPGAASSPDATRGSDGAKANH	>Ea35-70_OIS_x000D_TLGEQQKQMSKQIESIGESVNQLKVLGEQTRDIQQQQMALTQRISSEYDKESQDAQATTGNLLGAVSDGSFRLRIKKPSAPVTIPYRNVAGANGIASPGAASSPDATRGSDGAKANH	154	117	0		589889423	Ea357_014	ctgaatatgataAGGAGtcacagg	MRKLLLGTCLGLLVMVLSGCGSRNQAPPSPSLTGTLLEQTVLQVQEPPAPLMRPAAPTVQKRIIDRFGSTSDADVPATVGVPAGAPATSTAAIAPLPDVNYKVTSVLEDDEYLYFPPEDSQFLINIGAEADDTARRLTKLQEYTTGLLTAIKQLNNLKVNPPTGSTK	>Ea35-70_OOS_x000D_MRKLLLGTCLGLLVMVLSGCGSRNQAPPSPSLTGTLLEQTVLQVQEPPAPLMRPAAPTVQKRIIDRFGSTSDADVPATVGVPAGAPATSTAAIAPLPDVNYKVTSVLEDDEYLYFPPEDSQFLINIGAEADDTARRLTKLQEYTTGLLTAIKQLNNLKVNPPTGSTK	CGSRNQAPPSPSLTGTLLEQTVLQVQEPPAPLMRPAAPTVQKRIIDRFGSTSDADVPATVGVPAGAPATSTAAIAPLPDVNYKVTSVLEDDEYLYFPPEDSQFLINIGAEADDTARRLTKLQEYTTGLLTAIKQLNNLKVNPPTGSTK	>Ea35-70_OOS_MOD_x000D_CGSRNQAPPSPSLTGTLLEQTVLQVQEPPAPLMRPAAPTVQKRIIDRFGSTSDADVPATVGVPAGAPATSTAAIAPLPDVNYKVTSVLEDDEYLYFPPEDSQFLINIGAEADDTARRLTKLQEYTTGLLTAIKQLNNLKVNPPTGSTK	167	148	19	CGS	MRKLLLGTCLGLLVMVLSG	VLSG	>Ea35-70_x000D_VLSG		0	>Ea35-70_ovl_Periplasmic CGSRNQAPPSPSLTGTLLEQTVLQVQEPPAPLMRPAAPTVQKRIIDRFGSTSDADVPATVGVPAGAPATSTAAIAPLPDVNYKVTSVLEDDEYLYFPPEDSQFLINIGAEADDTARRLTKLQEYTTGLLTAIKQLNNLKVNPPTGSTKHNAKAGDSGRTADPSSAAGPSAIGNAGAVNRYPITVPASPKKIRLRFSGDSVAGLLNGTTAQADQSEKDYESSIRQTLAMQQQQIDRTQEGLVKLQNVSEGISEIQKSMQKQQEGLT	cysteine less pair?	0	OSPWS
EC1-UPM	EC1-UPM	KC206276.2	Complete	emb		EIS	EOS	Escherichia	441431491	putative Rz/RzI spanin protein	gcaatgtgccactGGAGGcatgta	MKMLISKGWPYLLVVVLGATIYFWGNSNGQSTVQKKWDAQKVEDQKATQKLQDKYNALQRNHSYEVGLLTSRLQTAESNYASELARVSSDYDSRMQQSERRASVYKRQAEAGTFECRSLASHASRLDNNLEEGRRLVEELRATVRLRDSQLIELGKQIQADRKLFEQE	>EC1-UPM_EIS_x000D_MKMLISKGWPYLLVVVLGATIYFWGNSNGQSTVQKKWDAQKVEDQKATQKLQDKYNALQRNHSYEVGLLTSRLQTAESNYASELARVSSDYDSRMQQSERRASVYKRQAEAGTFECRSLASHASRLDNNLEEGRRLVEELRATVRLRDSQLIELGKQIQADRKLFEQE	TRUE	NGQSTVQKKWDAQKVEDQKATQKLQDKYNALQRNHSYEVGLLTSRLQTAESNYASELARVSSDYDSRMQQSERRASVYKRQAEAGTFECRSLASHASRLDNNLEEGRRLVEELRATVRLRDSQLIELGKQIQADRKLFEQE	>EC1-UPM_EIS_x000D_NGQSTVQKKWDAQKVEDQKATQKLQDKYNALQRNHSYEVGLLTSRLQTAESNYASELARVSSDYDSRMQQSERRASVYKRQAEAGTFECRSLASHASRLDNNLEEGRRLVEELRATVRLRDSQLIELGKQIQADRKLFEQE	168	141	1		CDS 58467..58694	not annotated/ putative o-spanin	tactcacttcccGGTtgcagacgg	LRVITQASLLALAVITTAGCNSLKDEHRYINVKPKPEPLSAEVLQAMHPDSTTILKKADVWLKNSEQLLDSVTAN	>EC1-UPM_EOS_x000D_LRVITQASLLALAVITTAGCNSLKDEHRYINVKPKPEPLSAEVLQAMHPDSTTILKKADVWLKNSEQLLDSVTAN	CNSLKDEHRYINVKPKPEPLSAEVLQAMHPDSTTILKKADVWLKNSEQLLDSVTAN	>EC1-UPM_EOS_MOD_x000D_CNSLKDEHRYINVKPKPEPLSAEVLQAMHPDSTTILKKADVWLKNSEQLLDSVTAN	75	56	19	CNS	LRVITQASLLALAVITTAG	TTAG	>EC1-UPM_x000D_TTAG		0	>EC1-UPM_emb_Periplasmic CNSLKDEHRYINVKPKPEPLSAEVLQAMHPDSTTILKKADVWLKNSEQLLDSVTANEQEFLKRDAQIQKGLEILQSDRLRVTARLEEVLRRGEELNNDLRSAHSALSRCEFTGAEAQRKYVSARRESQQMRSDYDSSVRALESAYNSEATQLRSTLLGVEYSHNRQLANYKDQLKQTAKQDEVKQADWKKQVTSQGN		1	OSPNI
EC6	EC6	JX560968.1	Complete	ovl		OIS	OOS	Escherichia	408385018	hypothetical protein	tttttcatttcAGGAGattgttaa	MTFKEFCQDTFIIVFLVGAGVWGGYSYRDYQVAEAELNNEKLISVAKDAYQEGLATLSTNYKNDLKDVLAKNKHTKEVLTYEKTKPEFYNVCVTDNYVRVFNEQSEQYIQKLPSK	>EC6_OIS_x000D_MTFKEFCQDTFIIVFLVGAGVWGGYSYRDYQVAEAELNNEKLISVAKDAYQEGLATLSTNYKNDLKDVLAKNKHTKEVLTYEKTKPEFYNVCVTDNYVRVFNEQSEQYIQKLPSK	TRUE	RDYQVAEAELNNEKLISVAKDAYQEGLATLSTNYKNDLKDVLAKNKHTKEVLTYEKTKPEFYNVCVTDNYVRVFNEQSEQYIQKLPSK	>EC6_OIS_x000D_RDYQVAEAELNNEKLISVAKDAYQEGLATLSTNYKNDLKDVLAKNKHTKEVLTYEKTKPEFYNVCVTDNYVRVFNEQSEQYIQKLPSK	115	88	1		408385019	hypothetical protein	agcacacaaaAGAGGtactaacat	MKRLSQSFIMFVLLIIMSGCSTNKVNSTFKNSQVSESDKYTQEESRFTVKGNTGSDVAAALEFYRDGFYQCTIKANNLIDMILLGNKQQ	>EC6_OOS_x000D_MKRLSQSFIMFVLLIIMSGCSTNKVNSTFKNSQVSESDKYTQEESRFTVKGNTGSDVAAALEFYRDGFYQCTIKANNLIDMILLGNKQQ	CSTNKVNSTFKNSQVSESDKYTQEESRFTVKGNTGSDVAAALEFYRDGFYQCTIKANNLIDMILLGNKQQ	>EC6_OOS_MOD_x000D_CSTNKVNSTFKNSQVSESDKYTQEESRFTVKGNTGSDVAAALEFYRDGFYQCTIKANNLIDMILLGNKQQ	89	70	19	CST	MKRLSQSFIMFVLLIIMSG	IMSG	>EC6_x000D_IMSG		1	>EC6_ovl_Periplasmic CSTNKVNSTFKNSQVSESDKYTQEESRFTVKGNTGSDVAAALEFYRDGFYQCTIKANNLIDMILLGNKQQKSPLKQIYQESQENFVRVYNDTVCVNYFEPKTKEYTLVEKTHKNKALVDKLDNKYNTSLTALGEQYADKAVSILKENNLEAEAVQYDR	had to change the start site of o-spanin so that it had a lipoP SS	2	OSPWS
ECML-117	ECML-117	JX128258.1	Complete	emb		EIS	EOS	Escherichia	397133992	hypothetical protein	ggccttttatttatctGGTgcatc	MIERIVPLLKILALVGAFAAGSYVEDLQQTNASLAKDNQYLTSLNERKDKINALEEQIASLQVESASAYEKGRQEAQLVADDTIARYKSGNIKLREQLSCSRELLRSVPDSATTGRLSIPEGNCGLSEEDVRFLVQFAAETNRLKEKVNSLIDTYNQAKIKIDQFNASKENK	>ECML-117_EIS_x000D_MIERIVPLLKILALVGAFAAGSYVEDLQQTNASLAKDNQYLTSLNERKDKINALEEQIASLQVESASAYEKGRQEAQLVADDTIARYKSGNIKLREQLSCSRELLRSVPDSATTGRLSIPEGNCGLSEEDVRFLVQFAAETNRLKEKVNSLIDTYNQAKIKIDQFNASKENK	FALSE	EDLQQTNASLAKDNQYLTSLNERKDKINALEEQIASLQVESASAYEKGRQEAQLVADDTIARYKSGNIKLREQLSCSRELLRSVPDSATTGRLSIPEGNCGLSEEDVRFLVQFAAETNRLKEKVNSLIDTYNQAKIKIDQFNASKENK	>ECML-117_EIS_x000D_EDLQQTNASLAKDNQYLTSLNERKDKINALEEQIASLQVESASAYEKGRQEAQLVADDTIARYKSGNIKLREQLSCSRELLRSVPDSATTGRLSIPEGNCGLSEEDVRFLVQFAAETNRLKEKVNSLIDTYNQAKIKIDQFNASKENK	172	148	2	note says Testis-specific serine kinase substrate; pfam15358, but blast hits to known Rzs, best possible candidates	CDS 45462..45689	not annotated/ putative o-spanin	tacAGGTtgaatcggcatcggcat	MRRVARKRNWLLMTLLLVTSLGISSCASNSAAPVNYSGVCPTLRPLDASLSQKETVDYQKRMSDFLFSSPQKRTD	>ECML-117_EOS_x000D_MRRVARKRNWLLMTLLLVTSLGISSCASNSAAPVNYSGVCPTLRPLDASLSQKETVDYQKRMSDFLFSSPQKRTD	CASNSAAPVNYSGVCPTLRPLDASLSQKETVDYQKRMSDFLFSSPQKRTD	>ECML-117_EOS_MOD_x000D_CASNSAAPVNYSGVCPTLRPLDASLSQKETVDYQKRMSDFLFSSPQKRTD	75	50	25	CAS	MRRVARKRNWLLMTLLLVTSLGISS	GISS	>ECML-117_x000D_GISS		1	>ECML-117_emb_Periplasmic CASNSAAPVNYSGVCPTLRPLDASLSQKETVDYQKRMSDFLFSSPQKRTDKNEKSANFQDIKIKAQNYTDILSNVKEKLRNTEAAFQVLFRVDEESLGCNGEPISLRGTTASDPVSRLLERSCSLQERLKINGSKYRAITDDAVLQAEQRGKEYASASEVQLSAIQEELANIKDKRENLSTLYQNDKALSANTQQLDE		3	OSPNI
ECML-134	ECML-134	JX128259	Complete	sep		SIS	SOS	Escherichia	397134240	ECML134_221	tattatAGAGGttattaaaacttt	MQLSNTTAGLLLIVIALGGTSIILKNKVERLETSVTEITKTANENALALNNLRIQYNYIDAMNNKNREAIAAIERENEKLRKDAKKADVVAHKPGLVEKQINNSFNKFAEDIQDLSK	>ECML-134_SIS_x000D_MQLSNTTAGLLLIVIALGGTSIILKNKVERLETSVTEITKTANENALALNNLRIQYNYIDAMNNKNREAIAAIERENEKLRKDAKKADVVAHKPGLVEKQINNSFNKFAEDIQDLSK	TRUE	KNKVERLETSVTEITKTANENALALNNLRIQYNYIDAMNNKNREAIAAIERENEKLRKDAKKADVVAHKPGLVEKQINNSFNKFAEDIQDLSK	>ECML-134_SIS_x000D_KNKVERLETSVTEITKTANENALALNNLRIQYNYIDAMNNKNREAIAAIERENEKLRKDAKKADVVAHKPGLVEKQINNSFNKFAEDIQDLSK	117	93	0		397134239	ECML134_220	agaagacatccAGGAcctttctaa	MIKLSAVILSIGLLVGCSTKPLEVKKETVHPNWPVQIKSYDEAKLSWQVKVIDGKAWVGMPFEDSQEFRIWLNDVKRYVHDQKTMICYYRQELKEDKCK	>ECML-134_SOS_x000D_MIKLSAVILSIGLLVGCSTKPLEVKKETVHPNWPVQIKSYDEAKLSWQVKVIDGKAWVGMPFEDSQEFRIWLNDVKRYVHDQKTMICYYRQELKEDKCK	CSTKPLEVKKETVHPNWPVQIKSYDEAKLSWQVKVIDGKAWVGMPFEDSQEFRIWLNDVKRYVHDQKTMICYYRQELKEDKCK	>ECML-134_SOS_MOD_x000D_CSTKPLEVKKETVHPNWPVQIKSYDEAKLSWQVKVIDGKAWVGMPFEDSQEFRIWLNDVKRYVHDQKTMICYYRQELKEDKCK	99	83	16	CST	MIKLSAVILSIGLLVG	LLVG	>ECML-134_x000D_LLVG	T4	2	>ECML-134_sep_Periplasmic CSTKPLEVKKETVHPNWPVQIKSYDEAKLSWQVKVIDGKAWVGMPFEDSQEFRIWLNDVKRYVHDQKTMICYYRQELKEDKCKKSLDQIDEAFKNFSNNIQKEVLGPKHAVVDAKKADKRLKENEREIAAIAERNKNNMADIYNYQIRLNNLALANENATKTIETVSTELREVKNK	they annotated the o-spanin as OM assembly lipoprotein YfiO	2	OSPMA
EcoDS1	EcoDS1	NC_011042	Complete	emb		EIS	EOS	enterobacter	194100354	gp 18.5	aatctgataaaccgGGAGGGcaccc	MLEFLKRAAPWLLAAVMFAGGYHTANNKWEAKINAEYTSNLKASEDTRLAVQAEVNKVSKRFQDEMSSLEGSTDRIIADLQSDNKRLRIRVKTTSGTTQSDGRCVIDGYAELDERDAKRLIAIGVKGDKWIKALQDTVRALQQDKETP	>EcoDS1_EIS_x000D_MLEFLKRAAPWLLAAVMFAGGYHTANNKWEAKINAEYTSNLKASEDTRLAVQAEVNKVSKRFQDEMSSLEGSTDRIIADLQSDNKRLRIRVKTTSGTTQSDGRCVIDGYAELDERDAKRLIAIGVKGDKWIKALQDTVRALQQDKETP	FALSE	EAKINAEYTSNLKASEDTRLAVQAEVNKVSKRFQDEMSSLEGSTDRIIADLQSDNKRLRIRVKTTSGTTQSDGRCVIDGYAELDERDAKRLIAIGVKGDKWIKALQDTVRALQQDKETP	>EcoDS1_EIS_x000D_EAKINAEYTSNLKASEDTRLAVQAEVNKVSKRFQDEMSSLEGSTDRIIADLQSDNKRLRIRVKTTSGTTQSDGRCVIDGYAELDERDAKRLIAIGVKGDKWIKALQDTVRALQQDKETP	148	119	1	already annotated	194100355	gp18.7	aacaataagtGGGAGGctaagatca	LLSKLKSTKCPNGFRTKCHRWKVALIGLLLTFSLTISGCASESKLRVEPRKVTVDASLMVTPNLTNEMLNVLSPSE	>EcoDS1_EOS_x000D_LLSKLKSTKCPNGFRTKCHRWKVALIGLLLTFSLTISGCASESKLRVEPRKVTVDASLMVTPNLTNEMLNVLSPSE	CASESKLRVEPRKVTVDASLMVTPNLTNEMLNVLSPSE	>EcoDS1_EOS_MOD_x000D_CASESKLRVEPRKVTVDASLMVTPNLTNEMLNVLSPSE	76	38	38	CAS	LLSKLKSTKCPNGFRTKCHRWKVALIGLLLTFSLTISG	TISG	>EcoDS1_x000D_TISG		0	>EcoDS1_emb_Periplasmic CASESKLRVEPRKVTVDASLMVTPNLTNEMLNVLSPSEPTEKDQQLARVTDQLAKIWKDGKVGIAILRKADREDLEAYGDIVCRGDSQTTGSTTKVRIRLRKNDSQLDAIIRDTSGELSSMEDQFRKSVKNVEAQVALRTDESAKLNSTYEANIKAE	has an unsually long SS, doesnt giv any hit with lipoP with this sequence, but if we play with the start position, lipoP hit can be observed	1		NCBI
EcP1	EcP1	NC_019485.1	Complete	emb		EIS	EOS	Enterobacteria	418489365	bacteriophage lysis protein	catcattgattGGAGGcataagta	MKTLIAYAVAGIVVFGSGYAAGKFVADANHTEEMNQLLTKHNKALQAEADKADEERRNHNKVSQELDELNARYSKDMQEKDNEATKLKSDIIAGSKRVQFLSRELTNAERANQSASACTVGISEIEFPKSVQLDISDLHQSIEDDDRKINYWINYSRMLWLKLYNEKAPF	>EcP1_EIS_x000D_MKTLIAYAVAGIVVFGSGYAAGKFVADANHTEEMNQLLTKHNKALQAEADKADEERRNHNKVSQELDELNARYSKDMQEKDNEATKLKSDIIAGSKRVQFLSRELTNAERANQSASACTVGISEIEFPKSVQLDISDLHQSIEDDDRKINYWINYSRMLWLKLYNEKAPF	TRUE	DANHTEEMNQLLTKHNKALQAEADKADEERRNHNKVSQELDELNARYSKDMQEKDNEATKLKSDIIAGSKRVQFLSRELTNAERANQSASACTVGISEIEFPKSVQLDISDLHQSIEDDDRKINYWINYSRMLWLKLYNEKAPF	>EcP1_EIS_x000D_DANHTEEMNQLLTKHNKALQAEADKADEERRNHNKVSQELDELNARYSKDMQEKDNEATKLKSDIIAGSKRVQFLSRELTNAERANQSASACTVGISEIEFPKSVQLDISDLHQSIEDDDRKINYWINYSRMLWLKLYNEKAPF	170	144	1	already annotated as Rz	CDS 48860..49060	not annotated/ putative o-spanin	caaaagatatgcAGGAaaaagata	MKLLNLSLISLLVLSGCSSYQESLPTPREPIKVPQPAPWALVKSNSLNLFNSIFQISTSPLKTTTEK	>EcP1_EOS_x000D_MKLLNLSLISLLVLSGCSSYQESLPTPREPIKVPQPAPWALVKSNSLNLFNSIFQISTSPLKTTTEK	CSSYQESLPTPREPIKVPQPAPWALVKSNSLNLFNSIFQISTSPLKTTTEK	>EcP1_EOS_MOD_x000D_CSSYQESLPTPREPIKVPQPAPWALVKSNSLNLFNSIFQISTSPLKTTTEK	67	51	16	CSS	MKLLNLSLISLLVLSG	VLSG	>EcP1_x000D_VLSG		0	>EcP1_emb_Periplasmic CSSYQESLPTPREPIKVPQPAPWALVKSNSLNLFNSIFQISTSPLKTTTEKFPAKENYLKLWLMRSYNIWYNIKRDDDEISQHLDSIDLQVSKPFEIESIGVTCASASQNAREANTLERSLFQVRKSGAIIDSKLKTAENDKEQMDKSYRANLEDLEQSVKNHNRREEDAKDAEAQLAKNHKTLLQNMEETHNAD	has a decent SD, good lipoP hit and gives blast hits to known Rz1s	1	OSPNI
EE36P1	EE36P1	NC_012696.1	Complete	sep		SIS	SOS	Roseobacter	237651528	EE36P1_gp68	cttcgtaatcgaatggtGAAtcgac	MQRNLIILAATVALLGGAFAYGYHKGTVNQIEKYEEDRLELQNELLDLNESLSVRNAEILETES	>EE36P1_SIS_x000D_MQRNLIILAATVALLGGAFAYGYHKGTVNQIEKYEEDRLELQNELLDLNESLSVRNAEILETES	TRUE	KGTVNQIEKYEEDRLELQNELLDLNESLSVRNAEILETES	>EE36P1_SIS_x000D_KGTVNQIEKYEEDRLELQNELLDLNESLSVRNAEILETES	64	40	0	seems to be really short.. but Rz1 is longer, so might be possible that it compensates for small Rz	237651527	EE36P1_gp67	aatcgtgaaaaAGAGGGtttgatca	MNLRTKHLLPKVLLAPVLLLLVGCSGWSADGVRVQPLPENVSAPCPHPSDVIRGVNGTSVGSDEIRMGRLGDALIECGQEKDIAVQGYEQLSKILR	>EE36P1_SOS_x000D_MNLRTKHLLPKVLLAPVLLLLVGCSGWSADGVRVQPLPENVSAPCPHPSDVIRGVNGTSVGSDEIRMGRLGDALIECGQEKDIAVQGYEQLSKILR	CSGWSADGVRVQPLPENVSAPCPHPSDVIRGVNGTSVGSDEIRMGRLGDALIECGQEKDIAVQGYEQLSKILR	>EE36P1_SOS_MOD_x000D_CSGWSADGVRVQPLPENVSAPCPHPSDVIRGVNGTSVGSDEIRMGRLGDALIECGQEKDIAVQGYEQLSKILR	96	73	23	CSG	MNLRTKHLLPKVLLAPVLLLLVG	LLVG	>EE36P1_x000D_LLVG		2	>EE36P1_sep_Periplasmic CSGWSADGVRVQPLPENVSAPCPHPSDVIRGVNGTSVGSDEIRMGRLGDALIECGQEKDIAVQGYEQLSKILRSETELIEANRVSLSENLDLLENQLELRDEEYKEIQNVTGK	has a good lipoP score, but is it long enough to compensate for short Rz?	2		NCBI
eiAU-183	eiAU-183	NC_023555.1	Complete	emb		EIS	EOS	Edwardsiella	589889300	putative lysis accessory protein	gcagggccaAGGGcaaggtgcgca	MNKTIIALLSGLALAGGLTATGYWLYQRGDTNGYERYRAEQNQRDLQALAKRKAEDDRRHAAKAEDEARALAERNQAVADADAARRTADGLRAEIAAIRRTILQYSDSQPAGSSTGKTAVLLTDVLEKSVRRNEELAAFADRSWEAANLCELSYDKQQEMR	>eiAU-183_EIS_x000D_MNKTIIALLSGLALAGGLTATGYWLYQRGDTNGYERYRAEQNQRDLQALAKRKAEDDRRHAAKAEDEARALAERNQAVADADAARRTADGLRAEIAAIRRTILQYSDSQPAGSSTGKTAVLLTDVLEKSVRRNEELAAFADRSWEAANLCELSYDKQQEMR	TRUE	QRGDTNGYERYRAEQNQRDLQALAKRKAEDDRRHAAKAEDEARALAERNQAVADADAARRTADGLRAEIAAIRRTILQYSDSQPAGSSTGKTAVLLTDVLEKSVRRNEELAAFADRSWEAANLCELSYDKQQEMR	>eiAU-183_EIS_x000D_QRGDTNGYERYRAEQNQRDLQALAKRKAEDDRRHAAKAEDEARALAERNQAVADADAARRTADGLRAEIAAIRRTILQYSDSQPAGSSTGKTAVLLTDVLEKSVRRNEELAAFADRSWEAANLCELSYDKQQEMR	161	135	1		CDS 30866..31132	not annotated/ putative o-spanin	atgaccgacgccacgccgcaaAGG	LKTKRGPWQNAIRLLPMLTLPVVLLMGCAQKSPRYVAPSCSIPTLSPLARAPEKPPYCLPTCSKNLSDEMKSWRLSPIDPGKRPISAN	>eiAU-183_EOS_x000D_LKTKRGPWQNAIRLLPMLTLPVVLLMGCAQKSPRYVAPSCSIPTLSPLARAPEKPPYCLPTCSKNLSDEMKSWRLSPIDPGKRPISAN	CAQKSPRYVAPSCSIPTLSPLARAPEKPPYCLPTCSKNLSDEMKSWRLSPIDPGKRPISAN	>eiAU-183_EOS_MOD_x000D_CAQKSPRYVAPSCSIPTLSPLARAPEKPPYCLPTCSKNLSDEMKSWRLSPIDPGKRPISAN	88	61	27	CAQ	LKTKRGPWQNAIRLLPMLTLPVVLLMG	LLMG	>eiAU-183_x000D_LLMG		3	>eiAU-183_emb_Periplasmic CAQKSPRYVAPSCSIPTLSPLARAPEKPPYCLPTCSKNLSDEMKSWRLSPIDPGKRPISANRMEQQKDYSLECLNAAEWSRDAFAALEENRRVSKELVDTLLVATKGTSSGAPQSDSYQLITRRIAAIEARLGDATRRAADADAVAQNREALARAEDEAKAAHRRDDEAKRKALAQLDRQNQEARYREYGNTDGRQ		4	OSPNI
EK99P-1	EK99P-1	NC_024783.1	Complete	ovl		OIS	OOS	Enterobacteria	682122960	EK99P-1_0005	agcttaaaaaccGGGGGctatggc	MIKYAAIGLVIGLAVGFWLGDSYRAGVVAEAAQEAQAKAQRQQTKVVERSVQAEQARDVEYRTITKEVVKYVTRPNRPDCSFDAERVRIKQRAVDAANGVGTATAVQVR	>EK99P-1_OIS_x000D_MIKYAAIGLVIGLAVGFWLGDSYRAGVVAEAAQEAQAKAQRQQTKVVERSVQAEQARDVEYRTITKEVVKYVTRPNRPDCSFDAERVRIKQRAVDAANGVGTATAVQVR	FALSE	EAAQEAQAKAQRQQTKVVERSVQAEQARDVEYRTITKEVVKYVTRPNRPDCSFDAERVRIKQRAVDAANGVGTATAVQVR	>EK99P-1_OIS_x000D_EAAQEAQAKAQRQQTKVVERSVQAEQARDVEYRTITKEVVKYVTRPNRPDCSFDAERVRIKQRAVDAANGVGTATAVQVR	109	80	1		682122961	EK99P-1_0006	ctatcacgaaAGAGGttgtgaaat	MLRVLTVLIAVLMLSACGSSSVPLMPLTESALRPPCKFDNPSADPDEDLMIDVKNMECGAKLRAQVLELQQIIRGP	>EK99P-1_OOS_x000D_MLRVLTVLIAVLMLSACGSSSVPLMPLTESALRPPCKFDNPSADPDEDLMIDVKNMECGAKLRAQVLELQQIIRGP	CGSSSVPLMPLTESALRPPCKFDNPSADPDEDLMIDVKNMECGAKLRAQVLELQQIIRGP	>EK99P-1_OOS_MOD_x000D_CGSSSVPLMPLTESALRPPCKFDNPSADPDEDLMIDVKNMECGAKLRAQVLELQQIIRGP	76	60	16	CGS	MLRVLTVLIAVLMLSA	MLSA	>EK99P-1_x000D_MLSA		2	>EK99P-1_ovl_Periplasmic CGSSSVPLMPLTESALRPPCKFDNPSADPDEDLMIDVKNMECGAKLRAQVLELQQIIRGPRVQVATATGVGNAADVARQKIRVREADFSCDPRNPRTVYKVVEKTITRYEVDRAQEAQVSREVVKTQQRQAKAQAEQAAE	had to change the start site of o-spanin so that it had a lipoP SS	3	OSPWS
EL	EL	NC_007623.1	Complete	ovl		OIS	OOS	Pseudomonas	82701044	gp111	ccaataccgttAGGAGGatccatt	MTWIRDVVLILILAVVAWQAIVPRNPTISVEAVNGIQRVTNQLQRVADNMENNSNATAALTQTLARQLEQRTEEDNSGYAKLLEKYGVDVNLSSIPDPSGMQQQSQTVRDQLNPPGSSGASKDQHVPEASPGSSGKADPSAPSTQEPTRGDAS	>EL_OIS_x000D_MTWIRDVVLILILAVVAWQAIVPRNPTISVEAVNGIQRVTNQLQRVADNMENNSNATAALTQTLARQLEQRTEEDNSGYAKLLEKYGVDVNLSSIPDPSGMQQQSQTVRDQLNPPGSSGASKDQHVPEASPGSSGKADPSAPSTQEPTRGDAS	TRUE	PRNPTISVEAVNGIQRVTNQLQRVADNMENNSNATAALTQTLARQLEQRTEEDNSGYAKLLEKYGVDVNLSSIPDPSGMQQQSQTVRDQLNPPGSSGASKDQHVPEASPGSSGKADPSAPSTQEPTRGDAS	>EL_OIS_x000D_PRNPTISVEAVNGIQRVTNQLQRVADNMENNSNATAALTQTLARQLEQRTEEDNSGYAKLLEKYGVDVNLSSIPDPSGMQQQSQTVRDQLNPPGSSGASKDQHVPEASPGSSGKADPSAPSTQEPTRGDAS	153	131	0		82657948	gp110	gaactgaAGAGGAcaactcaggct	MQNYLKSMGWMLICLVSLILVGCSNNPKLSETNSILQVQAEQVRINTYRKQVLAAQERLTQVLPQLKNPPAEMPPSQLSSLTTFLLEYDCLEKPSREARELCYRVTRVLLINTTRALDDSNMKLYASQRTISQLIDNINVLIESLALPE	>EL_OOS_x000D_MQNYLKSMGWMLICLVSLILVGCSNNPKLSETNSILQVQAEQVRINTYRKQVLAAQERLTQVLPQLKNPPAEMPPSQLSSLTTFLLEYDCLEKPSREARELCYRVTRVLLINTTRALDDSNMKLYASQRTISQLIDNINVLIESLALPE	CSNNPKLSETNSILQVQAEQVRINTYRKQVLAAQERLTQVLPQLKNPPAEMPPSQLSSLTTFLLEYDCLEKPSREARELCYRVTRVLLINTTRALDDSNMKLYASQRTISQLIDNINVLIESLALPE	>EL_OOS_MOD_x000D_CSNNPKLSETNSILQVQAEQVRINTYRKQVLAAQERLTQVLPQLKNPPAEMPPSQLSSLTTFLLEYDCLEKPSREARELCYRVTRVLLINTTRALDDSNMKLYASQRTISQLIDNINVLIESLALPE	149	127	22	CSN	MQNYLKSMGWMLICLVSLILVG	ILVG	>EL_x000D_ILVG		2	>EL_ovl_Periplasmic CSNNPKLSETNSILQVQAEQVRINTYRKQVLAAQERLTQVLPQLKNPPAEMPPSQLSSLTTFLLEYDCLEKPSREARELCYRVTRVLLINTTRALDDSNMKLYASQRTISQLIDNINVLIESLALPESADGRTPEQTSPASPDAKGSSGPSAEPVHQDKSAGSSGPPNLQDRVTQSQQQMGSPDPISSLNVDVGYKELLKAYGSNDEETRQELQRALTQTLAATANSNNEMNDAVRQLQNTVRQIGNVAEVSITPNRP	First cysteine at 17th postion. Not recognized by LipoP Server. No hits on Prosite too. Changed the start site, so that we had a good lipoP SS, don't know how we previously had LEYDC as a lipobox? wierd!	2	OSPWS
Enc34	Enc34	NC_019524.1	Complete	ovl		OIS	OOS	Enterobacteria	422936769	putative Rz protein/ ORF40	ccagaaacacaaggccGGGGctgc	MMGILARIKAGVLAALVFVGVVVSVWWAGRSKGKSEQRSEQDHETVRNQAQADKVVNEVHNETNKLPAGGASDQLRRKWMRKKD	>Enc34_OIS_x000D_MMGILARIKAGVLAALVFVGVVVSVWWAGRSKGKSEQRSEQDHETVRNQAQADKVVNEVHNETNKLPAGGASDQLRRKWMRKKD	TRUE	RSKGKSEQRSEQDHETVRNQAQADKVVNEVHNETNKLPAGGASDQLRRKWMRKKD	>Enc34_OIS_x000D_RSKGKSEQRSEQDHETVRNQAQADKVVNEVHNETNKLPAGGASDQLRRKWMRKKD	84	55	0	Already annotated as Rz, I think it starts at the second M, as suggested by the SD	422936770	putative Rz1 protein/ ORF41	ataaagtggttaatGAGGtacata	MKRINSLLVALLISFAVSGCVKKIEVAPSFCAVATAIYIGEDDTLSDETARQILIHDEIGERLCGWGR	>Enc34_OOS_x000D_MKRINSLLVALLISFAVSGCVKKIEVAPSFCAVATAIYIGEDDTLSDETARQILIHDEIGERLCGWGR	CVKKIEVAPSFCAVATAIYIGEDDTLSDETARQILIHDEIGERLCGWGR	>Enc34_OOS_MOD_x000D_CVKKIEVAPSFCAVATAIYIGEDDTLSDETARQILIHDEIGERLCGWGR	68	49	19	CVK	MKRINSLLVALLISFAVSG	AVSG	>Enc34_x000D_AVSG		2	>Enc34_ovl_Periplasmic CVKKIEVAPSFCAVATAIYIGEDDTLSDETARQILIHDEIGERLCGWGRDKKRMWKRRLQDSAGGAPLKNTENHVENVVKDAQAQNRVTEHDQESRQESKGKSR	already annotated as Rz1	2
ENT39118	ENT39118	NC_019934	Complete	emb		EIS	EOS	Cronobacter	431811070	bacteriophage lysis protein	tgcggcagcgcgccGGGtgctctg	MAAVWEFVRAWWKPLLFLAAVGFALYYRASLTKAEASLTEVNHELNLAKDTITDMQTRQRDVAALDAKYTKELADANAENAALQRKLDNGGRVLVKGRCPVPAATETSAPGVGYDATVELSDVAGRNVLGVRSGIKQDQSALRALQEYINTQCLK	>ENT39118_EIS_x000D_MAAVWEFVRAWWKPLLFLAAVGFALYYRASLTKAEASLTEVNHELNLAKDTITDMQTRQRDVAALDAKYTKELADANAENAALQRKLDNGGRVLVKGRCPVPAATETSAPGVGYDATVELSDVAGRNVLGVRSGIKQDQSALRALQEYINTQCLK	TRUE	RASLTKAEASLTEVNHELNLAKDTITDMQTRQRDVAALDAKYTKELADANAENAALQRKLDNGGRVLVKGRCPVPAATETSAPGVGYDATVELSDVAGRNVLGVRSGIKQDQSALRALQEYINTQCLK	>ENT39118_EIS_x000D_RASLTKAEASLTEVNHELNLAKDTITDMQTRQRDVAALDAKYTKELADANAENAALQRKLDNGGRVLVKGRCPVPAATETSAPGVGYDATVELSDVAGRNVLGVRSGIKQDQSALRALQEYINTQCLK	155	128	2	found it in blast results	CDS 21760..21960	not annotated/ putative o-spanin	acacgaAGGAactcgctgatgcga	MRMLKMLLCSASLIMVAGCSSKAAVQCQPQPRPAPPAWAMMPPSNSLTLLDETFSVSDLESSKTNQP	>ENT39118_EOS_x000D_MRMLKMLLCSASLIMVAGCSSKAAVQCQPQPRPAPPAWAMMPPSNSLTLLDETFSVSDLESSKTNQP	CSSKAAVQCQPQPRPAPPAWAMMPPSNSLTLLDETFSVSDLESSKTNQP	>ENT39118_EOS_MOD_x000D_CSSKAAVQCQPQPRPAPPAWAMMPPSNSLTLLDETFSVSDLESSKTNQP	67	49	18	CSS	MRMLKMLLCSASLIMVAG	MVAG	>ENT39118_x000D_MVAG		1	>ENT39118_emb_Periplasmic CSSKAAVQCQPQPRPAPPAWAMMPPSNSLTLLDETFSVSDLESSKTNQPKLCQTNIYEQLARLASQDQKIGSRVGLVNRGAVDSLEVTADYGVGPASTETAAPVPCRGKVLVRGGNDLKRQLAANEANADALEKTYKADLAAVDRQRTQMDTITDKALNLEHNVETLSAEAKTLSAR	wasn't annotated, found an embedded one, has a decent SD and a great lipoP hit, might start from a M after!	3	OSPNI
ENT47670	ENT47670	NC_019927.1	Complete	ovl		OIS	OOS	Cronobacter	431810528	G187_gp12	gaagcgagcggaAGGAGttttgtt	MSFTTIKNLIQFVFALIIIGFIAKLGADNRQLRIENSSLVKDNRELNGKNADLANTLQNLADKVGEMNQLVDAESRRRAAAEMKSQRLQEEVKSALKDNKCSVELIPDSVIDKLRRQADSIRGVEGTDNTDTGKPSR	>ENT47670_OIS_x000D_MSFTTIKNLIQFVFALIIIGFIAKLGADNRQLRIENSSLVKDNRELNGKNADLANTLQNLADKVGEMNQLVDAESRRRAAAEMKSQRLQEEVKSALKDNKCSVELIPDSVIDKLRRQADSIRGVEGTDNTDTGKPSR		KLGADNRQLRIENSSLVKDNRELNGKNADLANTLQNLADKVGEMNQLVDAESRRRAAAEMKSQRLQEEVKSALKDNKCSVELIPDSVIDKLRRQADSIRGVEGTDNTDTGKPSR	>ENT47670_OIS_x000D_KLGADNRQLRIENSSLVKDNRELNGKNADLANTLQNLADKVGEMNQLVDAESRRRAAAEMKSQRLQEEVKSALKDNKCSVELIPDSVIDKLRRQADSIRGVEGTDNTDTGKPSR	137	114	1		CDS 27422..27715	not annotated/ putative o-spanin	aacggcttcAGGAGGAagtgaaga	MRSKTTSALSSLFLILLLTNCADKPTQYEVLKAPTIPIPANLLVDCVIPEIQSNMTFGDSVQLNILLLDSLDACNGQIRTIRKIESSRQDKSFSREK	>ENT47670_OOS_x000D_MRSKTTSALSSLFLILLLTNCADKPTQYEVLKAPTIPIPANLLVDCVIPEIQSNMTFGDSVQLNILLLDSLDACNGQIRTIRKIESSRQDKSFSREK	CADKPTQYEVLKAPTIPIPANLLVDCVIPEIQSNMTFGDSVQLNILLLDSLDACNGQIRTIRKIESSRQDKSFSREK	>ENT47670_OOS_MOD_x000D_CADKPTQYEVLKAPTIPIPANLLVDCVIPEIQSNMTFGDSVQLNILLLDSLDACNGQIRTIRKIESSRQDKSFSREK	97	77	20	CAD	MRSKTTSALSSLFLILLLTN	LLTN	>ENT47670_x000D_LLTN		2	>ENT47670_ovl_Periplasmic CADKPTQYEVLKAPTIPIPANLLVDCVIPEIQSNMTFGDSVQLNILLLDSLDACNGQIRTIRKIESSRQDKSFSREKRSPKGTDTNDTGEVGRISDAQRRLKDIVSDPILEVSCKNDKLASKVEEQLRQSKMEAAARRRSEADVLQNMEGVKDALNQLTNALDANKGNLERNDKVLSSNEIRLQRNDAGLK		3	OSPNI
ENT90	ENT90	NC_019932.1	Complete	ovl		OIS	OOS	Cronobacter	323146200	control of lysis protein	tggcctggtgcctGAAGGGggctgc	MMRLIAVGLAVALAALAFACWRLSLTENELTQAQRVIGTLSAGIESRDRAINRLNDEAREGAKREAALRLLQGRASTAALNRELQVQRETDANPTLRGWSAAALPDDVVRLHSRPAFSNARDYLDWLPARDQLPGAGQPAADAGRSGR	>ENT90_OIS_x000D_MMRLIAVGLAVALAALAFACWRLSLTENELTQAQRVIGTLSAGIESRDRAINRLNDEAREGAKREAALRLLQGRASTAALNRELQVQRETDANPTLRGWSAAALPDDVVRLHSRPAFSNARDYLDWLPARDQLPGAGQPAADAGRSGR	TRUE	ENELTQAQRVIGTLSAGIESRDRAINRLNDEAREGAKREAALRLLQGRASTAALNRELQVQRETDANPTLRGWSAAALPDDVVRLHSRPAFSNARDYLDWLPARDQLPGAGQPAADAGRSGR	>ENT90_OIS_x000D_ENELTQAQRVIGTLSAGIESRDRAINRLNDEAREGAKREAALRLLQGRASTAALNRELQVQRETDANPTLRGWSAAALPDDVVRLHSRPAFSNARDYLDWLPARDQLPGAGQPAADAGRSGR	148	122	0	why do they call it as control of lysis protein? and though they got Rz right, Rz1 was having a wrong start	323146203	putative host lysis-related protein	gaactgcaggtacAGAGGGaaaccg	MQTRHYAAGLLLLCLTMLSGCTAVPPSATPVIIWTGCPRVTSCPVPGNRLQTQGDLAADNRQLEAALVSCGLQVETIKECQEQHDAETETAARGADKQRPAAGAKP	>ENT90_OOS_x000D_MQTRHYAAGLLLLCLTMLSGCTAVPPSATPVIIWTGCPRVTSCPVPGNRLQTQGDLAADNRQLEAALVSCGLQVETIKECQEQHDAETETAARGADKQRPAAGAKP	CTAVPPSATPVIIWTGCPRVTSCPVPGNRLQTQGDLAADNRQLEAALVSCGLQVETIKECQEQHDAETETAARGADKQRPAAGAKP	>ENT90_OOS_MOD_x000D_CTAVPPSATPVIIWTGCPRVTSCPVPGNRLQTQGDLAADNRQLEAALVSCGLQVETIKECQEQHDAETETAARGADKQRPAAGAKP	106	86	20	CTA	MQTRHYAAGLLLLCLTMLSG	MLSG	>ENT90_x000D_MLSG		4	>ENT90_ovl_Periplasmic CTAVPPSATPVIIWTGCPRVTSCPVPGNRLQTQGDLAADNRQLEAALVSCGLQVETIKECQEQHDAETETAARGADKQRPAAGAKPRGSRGADAAPQGAGPLQDRAPLWDLYDRANSFAPRSHLRVVDDPLAAASWGRLTPNADTERQVQLERNLAATSARGQLLRLAAERKAGERAEDNLRNIARDRSEIGASLTGIVRQAQTLENE	their annotated protein has the wrong start, so wasn't giving any hits in lipoP, but when i observed a LSGC lipobox, I changed the start and it gave a great hit	4	OSPWS	NCBI
EP23	EP23	NC_016566	Complete	ovl		OIS	OOS	Shigella	371496273	EP23p05	agcttaaaaaccGGGGGttatggc	MIKYAAIGLGVGLAVGFWLGDSYRAGVVAEAAQEAQAQAQRQQTKVVERSVQAEQARDVEYRTITKEVVKYVTRPNRPDCSFDAERVRIKQRAVDAANGVGAATAVQVR	>EP23_OIS_x000D_MIKYAAIGLGVGLAVGFWLGDSYRAGVVAEAAQEAQAQAQRQQTKVVERSVQAEQARDVEYRTITKEVVKYVTRPNRPDCSFDAERVRIKQRAVDAANGVGAATAVQVR	FALSE	EAAQEAQAQAQRQQTKVVERSVQAEQARDVEYRTITKEVVKYVTRPNRPDCSFDAERVRIKQRAVDAANGVGAATAVQVR	>EP23_OIS_x000D_EAAQEAQAQAQRQQTKVVERSVQAEQARDVEYRTITKEVVKYVTRPNRPDCSFDAERVRIKQRAVDAANGVGAATAVQVR	109	80	1		371496274	EP23p06	ctatcacgaaAGAGGttgttaaat	MLRALTALIVVLMLSACGSSNVPLMPLTESALRPPCKFDSPSADPDEDLMIDVKNMECGAKLRAQVLELQQIIKGP	>EP23_OOS_x000D_MLRALTALIVVLMLSACGSSNVPLMPLTESALRPPCKFDSPSADPDEDLMIDVKNMECGAKLRAQVLELQQIIKGP	CGSSNVPLMPLTESALRPPCKFDSPSADPDEDLMIDVKNMECGAKLRAQVLELQQIIKGP	>EP23_OOS_MOD_x000D_CGSSNVPLMPLTESALRPPCKFDSPSADPDEDLMIDVKNMECGAKLRAQVLELQQIIKGP	76	60	16	CGS	MLRALTALIVVLMLSA	MLSA	>EP23_x000D_MLSA		2	>EP23_ovl_Periplasmic CGSSNVPLMPLTESALRPPCKFDSPSADPDEDLMIDVKNMECGAKLRAQVLELQQIIKGPRVQVATAAGVGNAADVARQKIRVREADFSCDPRNPRTVYKVVEKTITRYEVDRAQEAQVSREVVKTQQRQAQAQAEQAAE	the original gene has a wrong start... had to edit the start to get the SS and lipobox site	3	OSPWS
EPS7	EPS7	NC_010583.1	Complete	ovl		OIS	OOS	Enterobacteria	182682847	hypothetical protein AGC_0048	tcagataaagacAGGttagcagcac	MDLIQKLLSGIWQGKWYILGAGLAIGIGFGAYHLVNKVETLAGDLAVATKKISTLETSLNKVKTESELRETRMNQYFTMNNISQADLDKKIKQLDKALSRQDVIAAKPGLVTLIAKKQNKEFEERLACLTGNLEYCSQPQSQSQAVQKK	>EPS7_OIS_x000D_MDLIQKLLSGIWQGKWYILGAGLAIGIGFGAYHLVNKVETLAGDLAVATKKISTLETSLNKVKTESELRETRMNQYFTMNNISQADLDKKIKQLDKALSRQDVIAAKPGLVTLIAKKQNKEFEERLACLTGNLEYCSQPQSQSQAVQKK	TRUE	HLVNKVETLAGDLAVATKKISTLETSLNKVKTESELRETRMNQYFTMNNISQADLDKKIKQLDKALSRQDVIAAKPGLVTLIAKKQNKEFEERLACLTGNLEYCSQPQSQSQAVQKK	>EPS7_OIS_x000D_HLVNKVETLAGDLAVATKKISTLETSLNKVKTESELRETRMNQYFTMNNISQADLDKKIKQLDKALSRQDVIAAKPGLVTLIAKKQNKEFEERLACLTGNLEYCSQPQSQSQAVQKK	149	117	2	cud hav a diff start codon, since it doesn't hav a great SD	182682846	hypothetical protein AGC_0047	ataaagagttcGAGGAAagattagc	MFNWKLGVLLAAAITITGCAEEIKPEPSHELKQAHVDWPKGLQPCSFDFKFEKKLATNGEDGVVVVVPYKDWNAKAKCEEAVYSYISRLTGMVCFYRQDLQEKRCLVYYPPITNRKD	>EPS7_OOS_x000D_MFNWKLGVLLAAAITITGCAEEIKPEPSHELKQAHVDWPKGLQPCSFDFKFEKKLATNGEDGVVVVVPYKDWNAKAKCEEAVYSYISRLTGMVCFYRQDLQEKRCLVYYPPITNRKD	CAEEIKPEPSHELKQAHVDWPKGLQPCSFDFKFEKKLATNGEDGVVVVVPYKDWNAKAKCEEAVYSYISRLTGMVCFYRQDLQEKRCLVYYPPITNRKD	>EPS7_OOS_MOD_x000D_CAEEIKPEPSHELKQAHVDWPKGLQPCSFDFKFEKKLATNGEDGVVVVVPYKDWNAKAKCEEAVYSYISRLTGMVCFYRQDLQEKRCLVYYPPITNRKD	117	99	18	CAE	MFNWKLGVLLAAAITITG	TITG	>EPS7_x000D_TITG		4	>EPS7_ovl_Periplasmic CAEEIKPEPSHELKQAHVDWPKGLQPCSFDFKFEKKLATNGEDGVVVVVPYKDWNAKAKCEEAVYSYISRLTGMVCFYRQDLQEKRCLVYYPPITNRKDKKQVAQSQSQPQSCYELNGTLCALREEFEKNQKKAILTVLGPKAAIVDQRSLAKDLQKIKKDLDAQSINNMTFYQNMRTERLESETKVKNLSTELTSIKKTAVALDGALTEVKNVLH	4 Cys? what would be the need for so many?	6		NCBI
epsilon15	epsilon15	NC_004775.1	Complete	emb		EIS	EOS	Enterobacteria	30387405	putative Rz-like protein	aactgccagtaAGGTgctggcggt	MIWAFVKAYWKQLLIVLMLAALVIVGVVAWNVHGDRQYDAGYAQAKADRKAEDDKARQHDEKEKATNEREAQRALDRARNDALDAAARAGRLQQQLVAIREQLRQYNAIVGAGSSAADTGVLLADVLSKSLERNRQLAEYADRAAEAGRVCEKQYDSLTR	>epsilon15_EIS_x000D_MIWAFVKAYWKQLLIVLMLAALVIVGVVAWNVHGDRQYDAGYAQAKADRKAEDDKARQHDEKEKATNEREAQRALDRARNDALDAAARAGRLQQQLVAIREQLRQYNAIVGAGSSAADTGVLLADVLSKSLERNRQLAEYADRAAEAGRVCEKQYDSLTR	TRUE	HGDRQYDAGYAQAKADRKAEDDKARQHDEKEKATNEREAQRALDRARNDALDAAARAGRLQQQLVAIREQLRQYNAIVGAGSSAADTGVLLADVLSKSLERNRQLAEYADRAAEAGRVCEKQYDSLTR	>epsilon15_EIS_x000D_HGDRQYDAGYAQAKADRKAEDDKARQHDEKEKATNEREAQRALDRARNDALDAAARAGRLQQQLVAIREQLRQYNAIVGAGSSAADTGVLLADVLSKSLERNRQLAEYADRAAEAGRVCEKQYDSLTR	160	128	1		117371480	Rz1	acgacgaaaAGGAGaaagctacca	MNVKRSVHSTGRAMMLLMLPLVLAGCSNSSLPSVSSSGSITPLSALGRQPQTPEFCLPTCSANLSSETDNWQSTLIGQPKPEESVKSSTIR	>epsilon15_EOS_x000D_MNVKRSVHSTGRAMMLLMLPLVLAGCSNSSLPSVSSSGSITPLSALGRQPQTPEFCLPTCSANLSSETDNWQSTLIGQPKPEESVKSSTIR	CSNSSLPSVSSSGSITPLSALGRQPQTPEFCLPTCSANLSSETDNWQSTLIGQPKPEESVKSSTIR	>epsilon15_EOS_MOD_x000D_CSNSSLPSVSSSGSITPLSALGRQPQTPEFCLPTCSANLSSETDNWQSTLIGQPKPEESVKSSTIR	91	66	25	CSN	MNVKRSVHSTGRAMMLLMLPLVLAG	VLAG	>epsilon15_x000D_VLAG		2	>epsilon15_emb_Periplasmic CSNSSLPSVSSSGSITPLSALGRQPQTPEFCLPTCSANLSSETDNWQSTLIGQPKPEESVKSSTIRRTLSDYQKECVRGAEAARDAYEALQRNRELSKSLVDALLVGTDAASSGAGVIANYQRLQERIAVLQQQLRGARAAADLADNRARDLARQAERENTAKEKEDHQRAKDDEAKRDAKAQAYGADYQRDGH	Excludes First cysteine which is on 25th position. Check LipoServer and Expasy and check TMD	3
epsilon34	epsilon34	NC_011976.1	Complete	emb		EIS	EOS	Salmonella	221328684	Rz lysis protein	gcggaacggtcAGAGAGattgaggt	MSRVTAIISALVICIIVCLSWAVNHYRDNATAYKEQRDKATSIIADMQKRQRDVAELDARYTKELADANATIESLRADVSAGRKRLQVAATCAKSTTGASGMGNGESPRLTADAELNYYRLRSGIDRITAQVNYLQEYIRTQCLR	>epsilon34_EIS_x000D_MSRVTAIISALVICIIVCLSWAVNHYRDNATAYKEQRDKATSIIADMQKRQRDVAELDARYTKELADANATIESLRADVSAGRKRLQVAATCAKSTTGASGMGNGESPRLTADAELNYYRLRSGIDRITAQVNYLQEYIRTQCLR	TRUE	NHYRDNATAYKEQRDKATSIIADMQKRQRDVAELDARYTKELADANATIESLRADVSAGRKRLQVAATCAKSTTGASGMGNGESPRLTADAELNYYRLRSGIDRITAQVNYLQEYIRTQCLR	>epsilon34_EIS_x000D_NHYRDNATAYKEQRDKATSIIADMQKRQRDVAELDARYTKELADANATIESLRADVSAGRKRLQVAATCAKSTTGASGMGNGESPRLTADAELNYYRLRSGIDRITAQVNYLQEYIRTQCLR	145	122	2	already annotated	221328685	Rz1	gccagatacacaaAGGAGcttgctg	MLTRLSKVSVLMFLLVVSACKSPPPVQSQRPEPAAWAMEKAQDLQQMLNSIITVYEVESTG	>epsilon34_EOS_x000D_MLTRLSKVSVLMFLLVVSACKSPPPVQSQRPEPAAWAMEKAQDLQQMLNSIITVYEVESTG	CKSPPPVQSQRPEPAAWAMEKAQDLQQMLNSIITVYEVESTG	>epsilon34_EOS_MOD_x000D_CKSPPPVQSQRPEPAAWAMEKAQDLQQMLNSIITVYEVESTG	61	42	19	CKS	MLTRLSKVSVLMFLLVVSA	VVSA	>epsilon34_x000D_VVSA		0	>epsilon34_emb_Periplasmic CKSPPPVQSQRPEPAAWAMEKAQDLQQMLNSIITVYEVESTGRLCQTRIYEQLYNVQATIRDIGSRLRYYNLEADATLRPSEGNGMGSAGTTSKACTAAVQLRKRGASVDARLSEITANADALEKTYRADLEAVDRQRKQMDAIISTAKDRQEKYATANDRYHN	embedded Rz1	2		NCBI
Era103	Era103	NC_009014.1	Complete	ovl		OIS	OOS	Erwinia	121621866	Era103g50	tcgacgaattaAGGAcatggcact	MRKIYVVIITTIVVAGLIWAFIATQVNTGVTSKRQEDALAVSEANVGIGKEAKDQGEQATKRADVAKEQRTHQINQLKDKLHEKAESYDSIPLSPSDVDILCRAYRSTDPVCSPTVKSD	>Era103_OIS_x000D_MRKIYVVIITTIVVAGLIWAFIATQVNTGVTSKRQEDALAVSEANVGIGKEAKDQGEQATKRADVAKEQRTHQINQLKDKLHEKAESYDSIPLSPSDVDILCRAYRSTDPVCSPTVKSD	TRUE	TQVNTGVTSKRQEDALAVSEANVGIGKEAKDQGEQATKRADVAKEQRTHQINQLKDKLHEKAESYDSIPLSPSDVDILCRAYRSTDPVCSPTVKSD	>Era103_OIS_x000D_TQVNTGVTSKRQEDALAVSEANVGIGKEAKDQGEQATKRADVAKEQRTHQINQLKDKLHEKAESYDSIPLSPSDVDILCRAYRSTDPVCSPTVKSD	119	96	2		121621867	Era103g51	ttaaccagttgaAGGAcaagctgc	MRKLNRMILSLFLLQMLTSCAERIVVQTRYVHPPSNLTEETQGPSKVPVTIGELKQSALDLRLALDKCNVDKQEISKYGLAFKSI	>Era103_OOS_x000D_MRKLNRMILSLFLLQMLTSCAERIVVQTRYVHPPSNLTEETQGPSKVPVTIGELKQSALDLRLALDKCNVDKQEISKYGLAFKSI	CAERIVVQTRYVHPPSNLTEETQGPSKVPVTIGELKQSALDLRLALDKCNVDKQEISKYGLAFKSI	>Era103_OOS_MOD_x000D_CAERIVVQTRYVHPPSNLTEETQGPSKVPVTIGELKQSALDLRLALDKCNVDKQEISKYGLAFKSI	85	66	19	CAE	MRKLNRMILSLFLLQMLTS	MLTS	>Era103_x000D_MLTS		1	>Era103_ovl_Periplasmic CAERIVVQTRYVHPPSNLTEETQGPSKVPVTIGELKQSALDLRLALDKCNVDKQEISKYGLAFKSIDSKVTPSCVPDTSRYARCLIDVDSPSLPISDYSEAKEHLKDKLQNIQHTRQEKAVDARKTAQEGQDKAEKGIGVNAESVALADEQRKSTVGTNVQT	No hit by LipoP1.0 Server. However 1 hit by Prosite and it is N-palmitoyl cysteine (Potential) and S-diacylglycerol cysteine (Potential).	3
ES18	ES18	NC_006949.1	Complete	emb		EIS	EOS	Enterobacteria	62362290	gp77	gcgagaaAGAGcgctgttcttatc	MSRIKAIIASVIICIIVCLSWAVNHYRDNAIAYKEQRDTVTHKLTLANATITDMTKRQRDVADLDARYIKELADAKAENDALRDDVAAGRRRLLVNATCPAMPTGKSTSAASVDNASRPRLADSAQRDYFTLKERVTTMQKQLEGAQDYIRTQCQK	>ES18_EIS_x000D_MSRIKAIIASVIICIIVCLSWAVNHYRDNAIAYKEQRDTVTHKLTLANATITDMTKRQRDVADLDARYIKELADAKAENDALRDDVAAGRRRLLVNATCPAMPTGKSTSAASVDNASRPRLADSAQRDYFTLKERVTTMQKQLEGAQDYIRTQCQK	TRUE	HYRDNAIAYKEQRDTVTHKLTLANATITDMTKRQRDVADLDARYIKELADAKAENDALRDDVAAGRRRLLVNATCPAMPTGKSTSAASVDNASRPRLADSAQRDYFTLKERVTTMQKQLEGAQDYIRTQCQK	>ES18_EIS_x000D_HYRDNAIAYKEQRDTVTHKLTLANATITDMTKRQRDVADLDARYIKELADAKAENDALRDDVAAGRRRLLVNATCPAMPTGKSTSAASVDNASRPRLADSAQRDYFTLKERVTTMQKQLEGAQDYIRTQCQK	156	132	2	Two are in TMD	62362291	gp 78	caagatatataaAGGAattagccg	MRKLRMMLCAMMSPLVVVACSSTPPVPQCQQVNPPPPPAWIMHPAPDWQTPLNGIISPSKSE	>ES18_EOS_x000D_MRKLRMMLCAMMSPLVVVACSSTPPVPQCQQVNPPPPPAWIMHPAPDWQTPLNGIISPSKSE	CSSTPPVPQCQQVNPPPPPAWIMHPAPDWQTPLNGIISPSKSE	>ES18_EOS_MOD_x000D_CSSTPPVPQCQQVNPPPPPAWIMHPAPDWQTPLNGIISPSKSE	62	43	19	CSS	MRKLRMMLCAMMSPLVVVA	VVVA	>ES18_x000D_VVVA		1	>ES18_emb_Periplasmic CSSTPPVPQCQQVNPPPPPAWIMHPAPDWQTPLNGIISPSKSEKQCQTRIYDQAGELQKQMTTVREKLTFYDRQASDALRPRSANDVSAASTSKGTPMAPCTANVLLRRRGAAVDDRLADNEAKADALEKIYRADLDAVDRQRKTMDTITANALTLKHTVTDRQEKYAIANDRYH	one was in 9th position	3
ES2	ES2	JF314845.1	Complete	emb		EIS	EOS	Cronobacter	343411842	bacteriophage lysis protein	ccatgtgcctggcGGAaagcgaaa	MTFNWKIILFAIMSLLLAIAIVIASHYRSALKESQASLTKVNRELNLAKDTISDMQTRQRDVAALDAKYTQELANAQSTINQLERDVAAGNKRLRLAATCGKNGATGSPGVDDASTAELTPDARQNYFHLREQLVTAEKQILGLQEYIRTVVFDEKSQSNTRN	>ES2_EIS_x000D_MTFNWKIILFAIMSLLLAIAIVIASHYRSALKESQASLTKVNRELNLAKDTISDMQTRQRDVAALDAKYTQELANAQSTINQLERDVAAGNKRLRLAATCGKNGATGSPGVDDASTAELTPDARQNYFHLREQLVTAEKQILGLQEYIRTVVFDEKSQSNTRN	TRUE	SHYRSALKESQASLTKVNRELNLAKDTISDMQTRQRDVAALDAKYTQELANAQSTINQLERDVAAGNKRLRLAATCGKNGATGSPGVDDASTAELTPDARQNYFHLREQLVTAEKQILGLQEYIRTVVFDEKSQSNTRN	>ES2_EIS_x000D_SHYRSALKESQASLTKVNRELNLAKDTISDMQTRQRDVAALDAKYTQELANAQSTINQLERDVAAGNKRLRLAATCGKNGATGSPGVDDASTAELTPDARQNYFHLREQLVTAEKQILGLQEYIRTVVFDEKSQSNTRN	163	139	1	already annotated as Bacteriophage lysis protein, adjacent to lysozyme	CDS 4427..4603	not annotated/ putative o-spanin	caaaatacacacAGGAGcttgcaa	MLRALSISLSAMLPLVISGCALQQRAERTERPAPPAWMMLPPPNSLQTLDKIISISESN	>ES2_EOS_x000D_MLRALSISLSAMLPLVISGCALQQRAERTERPAPPAWMMLPPPNSLQTLDKIISISESN	CALQQRAERTERPAPPAWMMLPPPNSLQTLDKIISISESN	>ES2_EOS_MOD_x000D_CALQQRAERTERPAPPAWMMLPPPNSLQTLDKIISISESN	59	40	19	CAL	MLRALSISLSAMLPLVISG	VISG	>ES2_x000D_VISG		0	>ES2_emb_Periplasmic CALQQRAERTERPAPPAWMMLPPPNSLQTLDKIISISESNNRTNSQSKEDFVVTRIYEQLGLIQKEATVLQERLHFYNQRADPTLEATSADDVGPSGTAGNKGCTAALRLRKNGAAVDRELQNITSQANALEQTYKADLAAVDRQRTQMDSITDKALNLERNVKTLSAQSEKLASRYHS	found an embedded o-spanin	1	OSPNI
ESSI-2	ESSI-2	HQ110083.1	Complete	ovl		OIS	OOS	Cronobacter	323146160	Hypothetical protein	tcagccttgaacataacGGGGtgcgctg	MSRAALAVMVALVLAFAGGWKAAGWQRDSIDLAIQRTAAATGKQLQDAASNSGRVLEEKLEALRNAPPREIRTELVKPVFTSRCLSDEFVSMYNDATASAERALSGKPEN	>ESSI-2_OIS_x000D_MSRAALAVMVALVLAFAGGWKAAGWQRDSIDLAIQRTAAATGKQLQDAASNSGRVLEEKLEALRNAPPREIRTELVKPVFTSRCLSDEFVSMYNDATASAERALSGKPEN	FALSE	GWQRDSIDLAIQRTAAATGKQLQDAASNSGRVLEEKLEALRNAPPREIRTELVKPVFTSRCLSDEFVSMYNDATASAERALSGKPEN	>ESSI-2_OIS_x000D_GWQRDSIDLAIQRTAAATGKQLQDAASNSGRVLEEKLEALRNAPPREIRTELVKPVFTSRCLSDEFVSMYNDATASAERALSGKPEN	110	87	1	found from blast hits	323146168	Hypothetical protein	gaagaaaaactGGAGGctttacgca	MRHRVKSARSWLSRCLPAAVCLMSLSACTTTPPPVPNVRYQENLKTKCSAQLPRLTGTTGRDAAELLTLYLELYGQCAARHNQLVDEINQRETLLNGKN	>ESSI-2_OOS_x000D_MRHRVKSARSWLSRCLPAAVCLMSLSACTTTPPPVPNVRYQENLKTKCSAQLPRLTGTTGRDAAELLTLYLELYGQCAARHNQLVDEINQRETLLNGKN	CTTTPPPVPNVRYQENLKTKCSAQLPRLTGTTGRDAAELLTLYLELYGQCAARHNQLVDEINQRETLLNGKN	>ESSI-2_OOS_MOD_x000D_CTTTPPPVPNVRYQENLKTKCSAQLPRLTGTTGRDAAELLTLYLELYGQCAARHNQLVDEINQRETLLNGKN	99	72	27	CTT	MRHRVKSARSWLSRCLPAAVCLMSLSA	SLSA	>ESSI-2_x000D_SLSA		2	>ESSI-2_ovl_Periplasmic CTTTPPPVPNVRYQENLKTKCSAQLPRLTGTTGRDAAELLTLYLELYGQCAARHNQLVDEINQRETLLNGKNNEPKGSLAREASATADNYMSVFEDSLCRSTFVPKVLETRIERPPANRLAELKEELVRGSNSAADQLQKGTAAATRQIALDISDRQWG	a bit long SS but still gives a great score with lipoP	3		NCBI
Eta	Eta	NC_021563.1	Complete	emb		EIS	EOS	Serratia	514361093	Rz lysis protein/ Eta_0048	ggcagaacGGAAGctgtttctatc	MLMRYKLALVALVLLLVGSLAWTTMHYRDNAISYKKQRDDYGSTIETMQKQQVSVAALDAKYTQELRNAQDTIDKLRADVDAGTKRLSVRAKCVSKASGSGGVGDAGTAELDAAARQDYYRLREMISQQDKHVRYLQDYIRSIMNGEETKANR	>Eta_EIS_x000D_MLMRYKLALVALVLLLVGSLAWTTMHYRDNAISYKKQRDDYGSTIETMQKQQVSVAALDAKYTQELRNAQDTIDKLRADVDAGTKRLSVRAKCVSKASGSGGVGDAGTAELDAAARQDYYRLREMISQQDKHVRYLQDYIRSIMNGEETKANR	TRUE	YRDNAISYKKQRDDYGSTIETMQKQQVSVAALDAKYTQELRNAQDTIDKLRADVDAGTKRLSVRAKCVSKASGSGGVGDAGTAELDAAARQDYYRLREMISQQDKHVRYLQDYIRSIMNGEETKANR	>Eta_EIS_x000D_YRDNAISYKKQRDDYGSTIETMQKQQVSVAALDAKYTQELRNAQDTIDKLRADVDAGTKRLSVRAKCVSKASGSGGVGDAGTAELDAAARQDYYRLREMISQQDKHVRYLQDYIRSIMNGEETKANR	153	127	1	already annotated as Rz	CDS 26482..26652	not annotated/ putative o-spanin	ccaaatacacacAGGAattgcgca	MHKIPLISFVLMSMLALSACQSVPSACPKPPAPAAWAMQEPQNLTQQLDKIITVSEK	>Eta_EOS_x000D_MHKIPLISFVLMSMLALSACQSVPSACPKPPAPAAWAMQEPQNLTQQLDKIITVSEK	CQSVPSACPKPPAPAAWAMQEPQNLTQQLDKIITVSEK	>Eta_EOS_MOD_x000D_CQSVPSACPKPPAPAAWAMQEPQNLTQQLDKIITVSEK	57	38	19	CQS	MHKIPLISFVLMSMLALSA	ALSA	>Eta_x000D_ALSA		1	>Eta_emb_Periplasmic CQSVPSACPKPPAPAAWAMQEPQNLTQQLDKIITVSEKRNAKTEEGNMISRIYDQLYRVHKDQQSIMERLRYYDQRAAADLEATGADGVGGSGSAKSVCKARVSLRKTGADVDARLKDITDQANRLEQTYKADLAAVSVQQKQMTEITSGYDDRQKKYSIANDRY	Found an embedded o-spanin	2	OSPNI
F_HA0480sp/Pa1651	F_HA0480sp-Pa1651	JN808773.1	Complete	ovl		OIS	OOS	Pseudomonas	374112519	HMPREFV_HMPID9774gp0025	ccagctcagcgtcGAGAaatcgcc	MTWRVGLVVFVLLVMVWTAGWWGGREAGLADGRAACADAQTRAYRDVLEQSAAQLKTVQDTSAALFQRLAQRADSDQQTTRELRHALAETAADRAACRFPAGVMQQLETARQRAAQATTSGLGSTVPDPGGGD	>F_HA0480sp-Pa1651_OIS_x000D_MTWRVGLVVFVLLVMVWTAGWWGGREAGLADGRAACADAQTRAYRDVLEQSAAQLKTVQDTSAALFQRLAQRADSDQQTTRELRHALAETAADRAACRFPAGVMQQLETARQRAAQATTSGLGSTVPDPGGGD	TRUE	REAGLADGRAACADAQTRAYRDVLEQSAAQLKTVQDTSAALFQRLAQRADSDQQTTRELRHALAETAADRAACRFPAGVMQQLETARQRAAQATTSGLGSTVPDPGGGD	>F_HA0480sp-Pa1651_OIS_x000D_REAGLADGRAACADAQTRAYRDVLEQSAAQLKTVQDTSAALFQRLAQRADSDQQTTRELRHALAETAADRAACRFPAGVMQQLETARQRAAQATTSGLGSTVPDPGGGD	133	109	2		374112565	HMPREFV_HMPID9774gp0026	aacaaactactcgggagcttcgcc	MPWPKPLLIALPAAFLLASCSSSKPPVNVPPRPLPAALAQPCQTPVAVTDDSPDAAAIALKQLYDQYGACAGLHWDTVRHLQKD	>F_HA0480sp-Pa1651_OOS_x000D_MPWPKPLLIALPAAFLLASCSSSKPPVNVPPRPLPAALAQPCQTPVAVTDDSPDAAAIALKQLYDQYGACAGLHWDTVRHLQKD	CSSSKPPVNVPPRPLPAALAQPCQTPVAVTDDSPDAAAIALKQLYDQYGACAGLHWDTVRHLQKD	>F_HA0480sp-Pa1651_OOS_MOD_x000D_CSSSKPPVNVPPRPLPAALAQPCQTPVAVTDDSPDAAAIALKQLYDQYGACAGLHWDTVRHLQKD	84	65	19	CSS	MPWPKPLLIALPAAFLLAS	LLAS	>F_HA0480sp/Pa1651_x000D_LLAS		2	>F_HA0480sp-Pa1651_ovl_Periplasmic CSSSKPPVNVPPRPLPAALAQPCQTPVAVTDDSPDAAAIALKQLYDQYGACAGLHWDTVRHLQKDDGGGPDPVTSGLGSTTAQAARQRATELQQMVGAPFRCAARDAATEALAHRLERTTQQDSDARQALRQFLAASTDQVTKLQAASQELVDRYARTQADACAARGDALGAER		4	OSPWS
F1	F1	HG428758.1	Complete	ovl		OIS	OOS	Brucella	566553617	F1_ORF26	aagacattcgtcAGGAGttgaacg	MLKPYLYGAMALALVGTHYFMYNAGKQSVLQRLSNDRVEVIKDGQKVDAAVYAADDDGLVCLLIDCQAN	>F1_OIS_x000D_MLKPYLYGAMALALVGTHYFMYNAGKQSVLQRLSNDRVEVIKDGQKVDAAVYAADDDGLVCLLIDCQAN	TRUE	NAGKQSVLQRLSNDRVEVIKDGQKVDAAVYAADDDGLVCLLIDCQAN	>F1_OIS_x000D_NAGKQSVLQRLSNDRVEVIKDGQKVDAAVYAADDDGLVCLLIDCQAN	69	47	2		CDS 24181..24402	not annotated/ putative o-spanin	acgatagagtAGAGGtaattaaag	MVKKLTLPFMLLMTMVLFACSSTAKLTSPCDVLVLMSPSEQTARYIVENDRPFAQQVAQHRGRYGAYKCQRMK	>F1_OOS_x000D_MVKKLTLPFMLLMTMVLFACSSTAKLTSPCDVLVLMSPSEQTARYIVENDRPFAQQVAQHRGRYGAYKCQRMK	CSSTAKLTSPCDVLVLMSPSEQTARYIVENDRPFAQQVAQHRGRYGAYKCQRMK	>F1_OOS_MOD_x000D_CSSTAKLTSPCDVLVLMSPSEQTARYIVENDRPFAQQVAQHRGRYGAYKCQRMK	73	54	19	CSS	MVKKLTLPFMLLMTMVLFA	VLFA	>F1_x000D_VLFA		2	>F1_ovl_Periplasmic CSSTAKLTSPCDVLVLMSPSEQTARYIVENDRPFAQQVAQHRGRYGAYKCQRMKNAQCDILLCVLGDDDAAYVAADVKQGDKIVEVRDNSLRQLVSQKGAN		4	OSPNI
F10	F10	NC_007805.1	Complete	emb		EIS	EOS	Pseudomonas	148912827	Putative lysis protein Rz	gcgcgcagcgctggcGGGtgcgtg	MRWVPWLVVALVAALVFWRLDHVTAQRNDLQAAVEQSAETITAMAQQAQRDTQAQVQTDALARTYQAALQASHEENQLRRDAIGTGARVVYVKARCPAGGVHQAPGATGSADAGRAVLAAADGQVVSDLRAGVERRELMIAALRKHIAGLPRYCRR	>F10_EIS_x000D_MRWVPWLVVALVAALVFWRLDHVTAQRNDLQAAVEQSAETITAMAQQAQRDTQAQVQTDALARTYQAALQASHEENQLRRDAIGTGARVVYVKARCPAGGVHQAPGATGSADAGRAVLAAADGQVVSDLRAGVERRELMIAALRKHIAGLPRYCRR	FALSE	RNDLQAAVEQSAETITAMAQQAQRDTQAQVQTDALARTYQAALQASHEENQLRRDAIGTGARVVYVKARCPAGGVHQAPGATGSADAGRAVLAAADGQVVSDLRAGVERRELMIAALRKHIAGLPRYCRR	>F10_EIS_x000D_RNDLQAAVEQSAETITAMAQQAQRDTQAQVQTDALARTYQAALQASHEENQLRRDAIGTGARVVYVKARCPAGGVHQAPGATGSADAGRAVLAAADGQVVSDLRAGVERRELMIAALRKHIAGLPRYCRR	156	130	2	there wasn't anything annotated before. they did get the ISP, but I feel its a wrong start Rohit	CDS 38107:38304	not annotated/ putative o-spanin	accaagcagcactacAGGcctccc	MKKTNCAAMLSALVLASCTSKPAAPQAECTRLPEPPAALMQEEPSLLPLMDRLFLISEPESSGAN*	>F10_EOS_x000D_MKKTNCAAMLSALVLASCTSKPAAPQAECTRLPEPPAALMQEEPSLLPLMDRLFLISEPESSGAN*	CTSKPAAPQAECTRLPEPPAALMQEEPSLLPLMDRLFLISEPESSGAN*	>F10_EOS_MOD_x000D_CTSKPAAPQAECTRLPEPPAALMQEEPSLLPLMDRLFLISEPESSGAN*	66	49	17	CTS	MKKTNCAAMLSALVLAS	VLAS	>F10_x000D_VLAS		1	>F10_emb_Periplasmic CTSKPAAPQAECTRLPEPPAALMQEEPSLLPLMDRLFLISEPESSGAN*RRCYRPLGAIHKRLAAIMLERREVGARLDSVVQGDAAALVARGADASGTAGPAQHVGGAPCRAKVYVVRAGTGIADRRLQNEEHSAQLAAQYTRALADTQVQAQTDRQAQQAMATITEASQEVAAQLDNR	one was in 6th position	3	ISPWS, OSPNI
F108	F108	NC_008193.1	Complete	sep		SIS	SOS	Pasteurella	73918087	ORF30	agaagaaaAGGcactgtgtttaaa	MNLKDYLIFVLLFFCTVFFIGASYYKSEYKTTAETLKTQVEKNKEQEKKH	>F108_SIS_x000D_MNLKDYLIFVLLFFCTVFFIGASYYKSEYKTTAETLKTQVEKNKEQEKKH	TRUE	KSEYKTTAETLKTQVEKNKEQEKKH	>F108_SIS_x000D_KSEYKTTAETLKTQVEKNKEQEKKH	50	25	0	One cysteine in TMD. Too short.	CDS 19529: 19666	not annotated/ putative o-spanin	aagcattaaacGAGGtgttaacaa	MKTLKIGALAMCLMMCVACSTSDKATSVKVICPKTTECRAESVPD	>F108_SOS_x000D_MKTLKIGALAMCLMMCVACSTSDKATSVKVICPKTTECRAESVPD	CSTSDKATSVKVICPKTTECRAESVPD	>F108_SOS_MOD_x000D_CSTSDKATSVKVICPKTTECRAESVPD	45	27	18	CST	MKTLKIGALAMCLMMCVA	MCVA	>F108_x000D_MCVA		2	>F108_sep_Periplasmic CSTSDKATSVKVICPKTTECRAESVPDHKKEQEKNKEVQTKLTEATTKYESK	SpII reognize 2 site according to LipoP Server, MMCVA|CSTSD Pos+2=S and MCLMM|CVACS Pos+2=V. No hit by prosite. too short? and both of them are in same frame?	2
F116	F116	NC_006552.1	Complete	emb		EIS	EOS	Pseudomonas	56692972	F116p63	atgcatcgccgtgcAGGTgccgca	MTARELGAVLAAIALAGLVASTLTYRHLYQDATANLKSLSDQVERQNAKAEAKLAELTAQRDMKQAALNKAAADQERKDNDAQAEIARLAGELRDRPVRVRIAPAAGGGCSGGAAGDAAGTAEAGAGDAASAYGLLPEENSRRFNDSLSEVETLSAAYNSCRARLIPQEPTP	>F116_EIS_x000D_MTARELGAVLAAIALAGLVASTLTYRHLYQDATANLKSLSDQVERQNAKAEAKLAELTAQRDMKQAALNKAAADQERKDNDAQAEIARLAGELRDRPVRVRIAPAAGGGCSGGAAGDAAGTAEAGAGDAASAYGLLPEENSRRFNDSLSEVETLSAAYNSCRARLIPQEPTP	TRUE	QDATANLKSLSDQVERQNAKAEAKLAELTAQRDMKQAALNKAAADQERKDNDAQAEIARLAGELRDRPVRVRIAPAAGGGCSGGAAGDAAGTAEAGAGDAASAYGLLPEENSRRFNDSLSEVETLSAAYNSCRARLIPQEPTP	>F116_EIS_x000D_QDATANLKSLSDQVERQNAKAEAKLAELTAQRDMKQAALNKAAADQERKDNDAQAEIARLAGELRDRPVRVRIAPAAGGGCSGGAAGDAAGTAEAGAGDAASAYGLLPEENSRRFNDSLSEVETLSAAYNSCRARLIPQEPTP	172	143	2		CDS 60306:60509	not annotated/ putative o-spanin	ccgaccaagagaggaAGGAcaacg	MLRLKSLALLVSCATALCACASPPPQVGAVVVAPQVTQPAPPKLVQETPPRPTGYYRKKILDALTTP	>F116_EOS_x000D_MLRLKSLALLVSCATALCACASPPPQVGAVVVAPQVTQPAPPKLVQETPPRPTGYYRKKILDALTTP	CASPPPQVGAVVVAPQVTQPAPPKLVQETPPRPTGYYRKKILDALTTP	>F116_EOS_MOD_x000D_CASPPPQVGAVVVAPQVTQPAPPKLVQETPPRPTGYYRKKILDALTTP	67	48	19	CAS	MLRLKSLALLVSCATALCA	ALCA	>F116_x000D_ALCA		0	>F116_emb_Periplasmic CASPPPQVGAVVVAPQVTQPAPPKLVQETPPRPTGYYRKKILDALTTPPTPEQPILRARCSNYAASLTEVESLSDNFRRSNEEPLLGYASAADGAGAEATGAADGAAGGSCGGGAAPAIRVRVPRDRLEGALRAIEAQADNDKREQDAAAKNLAAQKMDRQATLEALKAEAKANQREVQDSLSKLNATADQ	one at 13th and one at 18th position. Check for TMD	2	OSPNI
FE44	FE44	NC_022744.1	Complete	emb		EIS	EOS	Erwinia	557307412	gp47	atctgaaaatacGGGAGGGtagtt	MLKNLKSYAVAVAFALGMTLAYNHGYDKANTKWEQEVHNEYVKKVEATADKQAALNEVSRQYQEDLAALEGSTDRVINDLRNDGKRLRVKLSATSRELQANGGCLVDGRAELDEEFSKRLIGVTQRGDAWIKALQNTITEMQSKKEK	>FE44_EIS_x000D_MLKNLKSYAVAVAFALGMTLAYNHGYDKANTKWEQEVHNEYVKKVEATADKQAALNEVSRQYQEDLAALEGSTDRVINDLRNDGKRLRVKLSATSRELQANGGCLVDGRAELDEEFSKRLIGVTQRGDAWIKALQNTITEMQSKKEK	FALSE	DKANTKWEQEVHNEYVKKVEATADKQAALNEVSRQYQEDLAALEGSTDRVINDLRNDGKRLRVKLSATSRELQANGGCLVDGRAELDEEFSKRLIGVTQRGDAWIKALQNTITEMQSKKEK	>FE44_EIS_x000D_DKANTKWEQEVHNEYVKKVEATADKQAALNEVSRQYQEDLAALEGSTDRVINDLRNDGKRLRVKLSATSRELQANGGCLVDGRAELDEEFSKRLIGVTQRGDAWIKALQNTITEMQSKKEK	147	121	1		36419..36622	not annotated/ putative o-spanin	ctgcggataaacAGGctgctctca	MKSHDNTKKTLRRWKAALIGSLMICVTMVSGCVSNYQPPHENSKLTVDASLMVEPNLTKSLVSVLSE	>FE44_EOS_x000D_MKSHDNTKKTLRRWKAALIGSLMICVTMVSGCVSNYQPPHENSKLTVDASLMVEPNLTKSLVSVLSE	CVSNYQPPHENSKLTVDASLMVEPNLTKSLVSVLSE	>FE44_EOS_MOD_x000D_CVSNYQPPHENSKLTVDASLMVEPNLTKSLVSVLSE	67	36	31	CVS	MKSHDNTKKTLRRWKAALIGSLMICVTMVSG	MVSG	>FE44_x000D_MVSG		0	>FE44_emb_Periplasmic CVSNYQPPHENSKLTVDASLMVEPNLTKSLVSVLSEKEKKSQMETITNQLAKIWADGRQTVGILRKSFEEDLEARGDVLCGGNAQLERSTASLKVRLRKGDNRLDNIVRDTSGELAALDEQYQRSVENLAAQKDATAEVKKVYENHVEQEWKTNAKD		1	OSPNI
Felix01	Felix01	NC_005282.1	Complete	ovl		OIS	OOS	Enterobacteria	33340399	p014	tttttcatttcAGGAGattgttaa	MTFKEFCQATFIIVFLVGAGVWGGYSYRDYQVAETELNNQKLISVAKDAYQEGLVTLSTNYKNDLKDVLAKNKHTKEVLTYEKTKPEFYNVCVTDNYVRVFNEQSEQYIQKLPSK	>Felix01_OIS_x000D_MTFKEFCQATFIIVFLVGAGVWGGYSYRDYQVAETELNNQKLISVAKDAYQEGLVTLSTNYKNDLKDVLAKNKHTKEVLTYEKTKPEFYNVCVTDNYVRVFNEQSEQYIQKLPSK	TRUE	RDYQVAETELNNQKLISVAKDAYQEGLVTLSTNYKNDLKDVLAKNKHTKEVLTYEKTKPEFYNVCVTDNYVRVFNEQSEQYIQKLPSK	>Felix01_OIS_x000D_RDYQVAETELNNQKLISVAKDAYQEGLVTLSTNYKNDLKDVLAKNKHTKEVLTYEKTKPEFYNVCVTDNYVRVFNEQSEQYIQKLPSK	115	88	1	One in TMD	33340253	p015	agcatacaaaAGAGGtactaacat	MKKLSQSFIMFVLLITMSGCSTNKVNSTFKNSQVSESDKYTQEESRYIIKGNTGSDVAAALEFYRDGFYQCTIKANNLIDMILLGNKQQ	>Felix01_OOS_x000D_MKKLSQSFIMFVLLITMSGCSTNKVNSTFKNSQVSESDKYTQEESRYIIKGNTGSDVAAALEFYRDGFYQCTIKANNLIDMILLGNKQQ	CSTNKVNSTFKNSQVSESDKYTQEESRYIIKGNTGSDVAAALEFYRDGFYQCTIKANNLIDMILLGNKQQ	>Felix01_OOS_MOD_x000D_CSTNKVNSTFKNSQVSESDKYTQEESRYIIKGNTGSDVAAALEFYRDGFYQCTIKANNLIDMILLGNKQQ	89	70	19	CST	MKKLSQSFIMFVLLITMSG	TMSG	>Felix01_x000D_TMSG		1	>Felix01_ovl_Periplasmic CSTNKVNSTFKNSQVSESDKYTQEESRYIIKGNTGSDVAAALEFYRDGFYQCTIKANNLIDMILLGNKQQKSPLKQIYQESQENFVRVYNDTVCVNYFEPKTKEYTLVEKTHKNKALVDKLDNKYNTSLTVLGEQYADKAVSILKQNNLETEAVQYDR		2
Fels-1	Fels-1	NC_010391.1	Complete	emb		EIS	EOS	Salmonella	169257183	Lambda Rz-like phage lysis protein	ttgagaaagcaaaatcggtgctggt	MNLLPVLLKKYWLQLSVTLLIAALAWTTEHYRDNAIQYKSQRDTASHRLTLANATITDMTKRQRDIAALDARYTKELADAKAENDALRDDVAAGRRRLLVNATCPAMPTGKSTSAARVDNAARPRLADSAQRDYFTLKERVTTMQKQLEGAQDYIRTQCLK	>Fels-1_EIS_x000D_MNLLPVLLKKYWLQLSVTLLIAALAWTTEHYRDNAIQYKSQRDTASHRLTLANATITDMTKRQRDIAALDARYTKELADAKAENDALRDDVAAGRRRLLVNATCPAMPTGKSTSAARVDNAARPRLADSAQRDYFTLKERVTTMQKQLEGAQDYIRTQCLK	FALSE	EHYRDNAIQYKSQRDTASHRLTLANATITDMTKRQRDIAALDARYTKELADAKAENDALRDDVAAGRRRLLVNATCPAMPTGKSTSAARVDNAARPRLADSAQRDYFTLKERVTTMQKQLEGAQDYIRTQCLK	>Fels-1_EIS_x000D_EHYRDNAIQYKSQRDTASHRLTLANATITDMTKRQRDIAALDARYTKELADAKAENDALRDDVAAGRRRLLVNATCPAMPTGKSTSAARVDNAARPRLADSAQRDYFTLKERVTTMQKQLEGAQDYIRTQCLK	161	133	2		CDS 15426..15611	not annotated/ putative o-spanin	gccagatatacaaAGGAactcgctg	MRKLRMMLCAMMSPLAVVACSSTPPVPQCRQVNPPPPPAWIMQPAPDWQTPLNGIISPSKSE	>Fels-1_EOS_x000D_MRKLRMMLCAMMSPLAVVACSSTPPVPQCRQVNPPPPPAWIMQPAPDWQTPLNGIISPSKSE	CSSTPPVPQCRQVNPPPPPAWIMQPAPDWQTPLNGIISPSKSE	>Fels-1_EOS_MOD_x000D_CSSTPPVPQCRQVNPPPPPAWIMQPAPDWQTPLNGIISPSKSE	62	43	19	CSS	MRKLRMMLCAMMSPLAVVA	AVVA	>Fels-1_x000D_AVVA		1	>Fels-1_emb_Periplasmic CSSTPPVPQCRQVNPPPPPAWIMQPAPDWQTPLNGIISPSKSEKLCQTRIYDQAGELQKQMTTVREKLTFYDRQASDALRPRAANDVRAASTSKGTPMAPCTANVLLRRRGAAVDDRLADNEAKADALEKTYRADLAAIDRQRKTMDTITANALTLRHSATDRQSKYQIANDRYHE	had to find it, embedded in Rz1 in +1 frame	3	OSPNI	NCBI
Fels-2	Fels-2	NC_010463.1	Complete	ovl		OIS	OOS	Enterobacteria	169936038	P2 LysB-like protein	aagatgagctaAAGGcactgcggga	MNRLLAVVLALVLAALGWQSWRLNNASHTIETQGAVLKSKTQELTKKNSQLIGLSILTETNSREQARLYAAAEQTTALLRSRQHRIEELKRENEDLRRWADTPLPADIIRLRERPALAGGAAYREWLSQSDAVPSGKVSAAQ	>Fels-2_OIS_x000D_MNRLLAVVLALVLAALGWQSWRLNNASHTIETQGAVLKSKTQELTKKNSQLIGLSILTETNSREQARLYAAAEQTTALLRSRQHRIEELKRENEDLRRWADTPLPADIIRLRERPALAGGAAYREWLSQSDAVPSGKVSAAQ	FALSE	RLNNASHTIETQGAVLKSKTQELTKKNSQLIGLSILTETNSREQARLYAAAEQTTALLRSRQHRIEELKRENEDLRRWADTPLPADIIRLRERPALAGGAAYREWLSQSDAVPSGKVSAAQ	>Fels-2_OIS_x000D_RLNNASHTIETQGAVLKSKTQELTKKNSQLIGLSILTETNSREQARLYAAAEQTTALLRSRQHRIEELKRENEDLRRWADTPLPADIIRLRERPALAGGAAYREWLSQSDAVPSGKVSAAQ	142	121	0		169936037	P2 LysC-like protein	cggatcGAGGAactgaaacgtgaaa	MRICAAGLILLCLLTLSGCGSVRPSPEVQLTVSGCPRVTQCRLERSAPRSNGDLNAVLDETEAAWAVCADKVDTIIACQERDSEQTAVLTQRPE	>Fels-2_OOS_x000D_MRICAAGLILLCLLTLSGCGSVRPSPEVQLTVSGCPRVTQCRLERSAPRSNGDLNAVLDETEAAWAVCADKVDTIIACQERDSEQTAVLTQRPE	CGSVRPSPEVQLTVSGCPRVTQCRLERSAPRSNGDLNAVLDETEAAWAVCADKVDTIIACQERDSEQTAVLTQRPE	>Fels-2_OOS_MOD_x000D_CGSVRPSPEVQLTVSGCPRVTQCRLERSAPRSNGDLNAVLDETEAAWAVCADKVDTIIACQERDSEQTAVLTQRPE	94	76	18	CGS	MRICAAGLILLCLLTLSG	TLSG	>Fels-2_x000D_TLSG		4	>Fels-2_ovl_Periplasmic CGSVRPSPEVQLTVSGCPRVTQCRLERSAPRSNGDLNAVLDETEAAWAVCADKVDTIIACQERDSEQTAVLTQRPEQAASVKGSPVADSQSLWERYAAGGALAPRERLRIIDAPLPTDAWRRLDENERKLEEIRHQRSRLLATTQEAAAYLRAQERSNTETLISLGILQSNKKTLEQTKSKLVAGQTEITHSANNLR		4		NCBI
fiAA91-ss	fiAA91-ss	NC_022750.1	Complete	ovl		OIS	OOS	Enterobacteria	557307623	LysB	tcagcgttttGAGGGGcgggaacc	MSKLMIVMVVLLSLAVAGLFLAKHENASLRASLDRVNNVASEQQTTITMLKNQLHVALTRADKNELAQVALRQELENAAKREAQREKTITRLLNENEDFRRWYGADLPDAVRRLHQRPACTDASDCPQRLPESEPLPDAGQ	>fiAA91-ss_OIS_x000D_MSKLMIVMVVLLSLAVAGLFLAKHENASLRASLDRVNNVASEQQTTITMLKNQLHVALTRADKNELAQVALRQELENAAKREAQREKTITRLLNENEDFRRWYGADLPDAVRRLHQRPACTDASDCPQRLPESEPLPDAGQ	TRUE	AKHENASLRASLDRVNNVASEQQTTITMLKNQLHVALTRADKNELAQVALRQELENAAKREAQREKTITRLLNENEDFRRWYGADLPDAVRRLHQRPACTDASDCPQRLPESEPLPDAGQ	>fiAA91-ss_OIS_x000D_AKHENASLRASLDRVNNVASEQQTTITMLKNQLHVALTRADKNELAQVALRQELENAAKREAQREKTITRLLNENEDFRRWYGADLPDAVRRLHQRPACTDASDCPQRLPESEPLPDAGQ	141	120	2		CDS 8204..8494	not annotated/ putative o-spanin	agaaaaccatcacGAGGttactta	MKTKIFAAGMVLTCLMLCAGCTSAPPALTPVIVHNACPKVSLCPMPGSDPQKNGDLSADIRQLENALARCASQVKMIKHCQDENDAQTRQPAQGAD	>fiAA91-ss_OOS_x000D_MKTKIFAAGMVLTCLMLCAGCTSAPPALTPVIVHNACPKVSLCPMPGSDPQKNGDLSADIRQLENALARCASQVKMIKHCQDENDAQTRQPAQGAD	CTSAPPALTPVIVHNACPKVSLCPMPGSDPQKNGDLSADIRQLENALARCASQVKMIKHCQDENDAQTRQPAQGAD	>fiAA91-ss_OOS_MOD_x000D_CTSAPPALTPVIVHNACPKVSLCPMPGSDPQKNGDLSADIRQLENALARCASQVKMIKHCQDENDAQTRQPAQGAD	96	76	20	CTS	MKTKIFAAGMVLTCLMLCAG	LCAG	>fiAA91-ss_x000D_LCAG		4	>fiAA91-ss_ovl_Periplasmic CTSAPPALTPVIVHNACPKVSLCPMPGSDPQKNGDLSADIRQLENALARCASQVKMIKHCQDENDAQTRQPAQGADQGADPLPESEPLRQPCDSADTCAPRQHLRRVADPLDAGYWRRFDENENLLRTITKERQAERKAANELEQRLAVQALENKDARTLAVHLQNKLMTITTQQESAVNNVRDLSARLSANEHKA		6	OSPNI
FO1a	FO1a	JF461087.1	Complete	ovl		OIS	OOS	Salmonella	347466889	gp6	tttttcatttcAGGAGattgttaa	MTFKEFCQATFIIVFLVGAGVWGGYSYRDYQVAETELNNQKLISVAKDAYQEGLVTLSTNYKNDLKDVLAKNKHTKEVLTYEKTKPEFYNVCVTDNYVRVFNEQSEQYIQKLPSK	>FO1a_OIS_x000D_MTFKEFCQATFIIVFLVGAGVWGGYSYRDYQVAETELNNQKLISVAKDAYQEGLVTLSTNYKNDLKDVLAKNKHTKEVLTYEKTKPEFYNVCVTDNYVRVFNEQSEQYIQKLPSK	TRUE	RDYQVAETELNNQKLISVAKDAYQEGLVTLSTNYKNDLKDVLAKNKHTKEVLTYEKTKPEFYNVCVTDNYVRVFNEQSEQYIQKLPSK	>FO1a_OIS_x000D_RDYQVAETELNNQKLISVAKDAYQEGLVTLSTNYKNDLKDVLAKNKHTKEVLTYEKTKPEFYNVCVTDNYVRVFNEQSEQYIQKLPSK	115	88	1		347466890	gp7	agcatacaaaAGAGGtactaacat	MKKLSQSFIMFVLLITMSGCSTNKVNSTFKNSQVSESDKYTQEESRYIIKGNTGSDVAAALEFYRDGFYQCTIKANNLIDMILLGNKQQ	>FO1a_OOS_x000D_MKKLSQSFIMFVLLITMSGCSTNKVNSTFKNSQVSESDKYTQEESRYIIKGNTGSDVAAALEFYRDGFYQCTIKANNLIDMILLGNKQQ	CSTNKVNSTFKNSQVSESDKYTQEESRYIIKGNTGSDVAAALEFYRDGFYQCTIKANNLIDMILLGNKQQ	>FO1a_OOS_MOD_x000D_CSTNKVNSTFKNSQVSESDKYTQEESRYIIKGNTGSDVAAALEFYRDGFYQCTIKANNLIDMILLGNKQQ	89	70	19	CST	MKKLSQSFIMFVLLITMSG	TMSG	>FO1a_x000D_TMSG		1	>FO1a_ovl_Periplasmic CSTNKVNSTFKNSQVSESDKYTQEESRYIIKGNTGSDVAAALEFYRDGFYQCTIKANNLIDMILLGNKQQKSPLKQIYQESQENFVRVYNDTVCVNYFEPKTKEYTLVEKTHKNKALVDKLDNKYNTSLTVLGEQYADKAVSILKQNNLETEAVQYDR		2
FSL SP-010	FSL_SP-010	KC139526.1	Complete	ovl		OIS	OOS	Salmonella	451938380	SP010_00040	tttttcatttcAGGAGattgttaa	MTFKEFCQATFIIIFLVGAGVWGGYSYRDYQVAETELNNEKLISVAKDAYQEGLATLSTNYKNDLKDVLAKNKHTKEVLTYEKTKPEFYNVCVTDNYVRVFNEQSEQYIQKLPSK	>FSL_SP-010_OIS_x000D_MTFKEFCQATFIIIFLVGAGVWGGYSYRDYQVAETELNNEKLISVAKDAYQEGLATLSTNYKNDLKDVLAKNKHTKEVLTYEKTKPEFYNVCVTDNYVRVFNEQSEQYIQKLPSK	FALSE	RDYQVAETELNNEKLISVAKDAYQEGLATLSTNYKNDLKDVLAKNKHTKEVLTYEKTKPEFYNVCVTDNYVRVFNEQSEQYIQKLPSK	>FSL_SP-010_OIS_x000D_RDYQVAETELNNEKLISVAKDAYQEGLATLSTNYKNDLKDVLAKNKHTKEVLTYEKTKPEFYNVCVTDNYVRVFNEQSEQYIQKLPSK	115	88	1		451938379	SP010_00035	agcacacaaaAGAGGtactaacat	MKRLSQSFIMFVLLIIMSGCSTNKVNSTFKNSQVSESDKYTQEESRYIIKGNTGSDVAAALEFYRDGFYQCTIKANNLIDMILLGNKQQ	>FSL_SP-010_OOS_x000D_MKRLSQSFIMFVLLIIMSGCSTNKVNSTFKNSQVSESDKYTQEESRYIIKGNTGSDVAAALEFYRDGFYQCTIKANNLIDMILLGNKQQ	CSTNKVNSTFKNSQVSESDKYTQEESRYIIKGNTGSDVAAALEFYRDGFYQCTIKANNLIDMILLGNKQQ	>FSL_SP-010_OOS_MOD_x000D_CSTNKVNSTFKNSQVSESDKYTQEESRYIIKGNTGSDVAAALEFYRDGFYQCTIKANNLIDMILLGNKQQ	89	70	19	CST	MKRLSQSFIMFVLLIIMSG	IMSG	>FSL SP-010_x000D_IMSG		1	>FSL_SP-010_ovl_Periplasmic CSTNKVNSTFKNSQVSESDKYTQEESRYIIKGNTGSDVAAALEFYRDGFYQCTIKANNLIDMILLGNKQQKSPLKQIYQESQENFVRVYNDTVCVNYFEPKTKEYTLVEKTHKNKALVDKLDNKYNTSLTALGEQYADKAVSILKENNLETEAVQYDR	they got the wrong start, had to move it to get an overlapping lipoprotein	2	OSPWS
FSL SP-012	FSL_SP-012	KC139544.1	Complete	ovl		OIS	OOS	Salmonella	451938629	SP012_00600	tttttcatttcAGGAGattgttaa	MTFKEFCQATFIIIFLVGAGVWGGYSYRDYQVAETELNNEKLISVAKDAYQEGLATLSTNYKNDLKDVLAKNKHTKEVLTYEKTKPEFYNVCVTDNYVRVFNEQSEQYIQKLPSK	>FSL_SP-012_OIS_x000D_MTFKEFCQATFIIIFLVGAGVWGGYSYRDYQVAETELNNEKLISVAKDAYQEGLATLSTNYKNDLKDVLAKNKHTKEVLTYEKTKPEFYNVCVTDNYVRVFNEQSEQYIQKLPSK	FALSE	RDYQVAETELNNEKLISVAKDAYQEGLATLSTNYKNDLKDVLAKNKHTKEVLTYEKTKPEFYNVCVTDNYVRVFNEQSEQYIQKLPSK	>FSL_SP-012_OIS_x000D_RDYQVAETELNNEKLISVAKDAYQEGLATLSTNYKNDLKDVLAKNKHTKEVLTYEKTKPEFYNVCVTDNYVRVFNEQSEQYIQKLPSK	115	88	1		451938630	SP012_00605	agcacacaaaAGAGGtactaacat	MKRLSQSFIMFVLLIIMSGCSTNKVNSTFKNSQVSESDKYTQEESRYIIKGNTGSDVAAALEFYRDGFYQCTIKANNLIDMILLGNKQQ	>FSL_SP-012_OOS_x000D_MKRLSQSFIMFVLLIIMSGCSTNKVNSTFKNSQVSESDKYTQEESRYIIKGNTGSDVAAALEFYRDGFYQCTIKANNLIDMILLGNKQQ	CSTNKVNSTFKNSQVSESDKYTQEESRYIIKGNTGSDVAAALEFYRDGFYQCTIKANNLIDMILLGNKQQ	>FSL_SP-012_OOS_MOD_x000D_CSTNKVNSTFKNSQVSESDKYTQEESRYIIKGNTGSDVAAALEFYRDGFYQCTIKANNLIDMILLGNKQQ	89	70	19	CST	MKRLSQSFIMFVLLIIMSG	IMSG	>FSL SP-012_x000D_IMSG		1	>FSL_SP-012_ovl_Periplasmic CSTNKVNSTFKNSQVSESDKYTQEESRYIIKGNTGSDVAAALEFYRDGFYQCTIKANNLIDMILLGNKQQKSPLKQIYQESQENFVRVYNDTVCVNYFEPKTKEYTLVEKTHKNKALVDKLDNKYNTSLTALGEQYADKAVSILKENNLETEAVQYDR	they got the wrong start, had to move it to get an overlapping lipoprotein	2	OSPWS
FSL SP-016	FSL_SP-016	KC139516.1	Complete	emb		EIS	EOS	Salmonella	451937805	SP016_00230	tagggcaaatccgttGGTggtaac	MNRITTGVIISLLIVAAVLAWTTDHYHGNAVKYKEQRDTVTHKLALANATITDMTKRQHDVAALDARYTKELADAKAENDALRRKLDNGGRVLVKGKCPVSSSAETSSASGMGNAATVELSPVAGRNVLGIRDGIISDQAALRTLQEYIRTQCQK	>FSL_SP-016_EIS_x000D_MNRITTGVIISLLIVAAVLAWTTDHYHGNAVKYKEQRDTVTHKLALANATITDMTKRQHDVAALDARYTKELADAKAENDALRRKLDNGGRVLVKGKCPVSSSAETSSASGMGNAATVELSPVAGRNVLGIRDGIISDQAALRTLQEYIRTQCQK	FALSE	DHYHGNAVKYKEQRDTVTHKLALANATITDMTKRQHDVAALDARYTKELADAKAENDALRRKLDNGGRVLVKGKCPVSSSAETSSASGMGNAATVELSPVAGRNVLGIRDGIISDQAALRTLQEYIRTQCQK	>FSL_SP-016_EIS_x000D_DHYHGNAVKYKEQRDTVTHKLALANATITDMTKRQHDVAALDARYTKELADAKAENDALRRKLDNGGRVLVKGKCPVSSSAETSSASGMGNAATVELSPVAGRNVLGIRDGIISDQAALRTLQEYIRTQCQK	155	132	2	not a great SD, but gives blast hits to known i-spanins and also has an embedded o-spanin	CDS 37972..38175	not annotated/ putative o-spanin	ccagatacacgaAGGAattagctg	MRKLKMMLFGASLIMVVGCSSKENALCHPQPKPPAPPAWAMLPPSNSLQLLDETFSVSGTESSATKQH	>FSL_SP-016_EOS_x000D_MRKLKMMLFGASLIMVVGCSSKENALCHPQPKPPAPPAWAMLPPSNSLQLLDETFSVSGTESSATKQH	CSSKENALCHPQPKPPAPPAWAMLPPSNSLQLLDETFSVSGTESSATKQH	>FSL_SP-016_EOS_MOD_x000D_CSSKENALCHPQPKPPAPPAWAMLPPSNSLQLLDETFSVSGTESSATKQH	68	50	18	CSS	MRKLKMMLFGASLIMVVG	MVVG	>FSL SP-016_x000D_MVVG		1	>FSL_SP-016_emb_Periplasmic CSSKENALCHPQPKPPAPPAWAMLPPSNSLQLLDETFSVSGTESSATKQHKQCQTRIYEQLTRLAAQDSIIGDRIGLVNRGAVPSLEVTAANGMGSASSTEASSSVPCKGKVLVRGGNDLKRRLADNEAKADALEKTYRADLAAVDHQRKTMDTITANALALKHTVTDRQEKYKVANGHYHD	Found an embedded o-spanin	3	OSPNI
FSL SP-030	FSL_SP-030	NC_021779.1	Complete	ovl		OIS	OOS	Salmonella	CDS 41335..41586	not annotated/ putative i-spanin	gaagcatcgggccGGGGcggctgc	MTGLFARIKTGVLAALVFVVAIFGVWRAGRAKGKQDQINNQNYDTLREQANADKQVAEVHNEINKLPDGGANDLLRRKWMRRKD	>FSL_SP-030_OIS_x000D_MTGLFARIKTGVLAALVFVVAIFGVWRAGRAKGKQDQINNQNYDTLREQANADKQVAEVHNEINKLPDGGANDLLRRKWMRRKD	FALSE	RAGRAKGKQDQINNQNYDTLREQANADKQVAEVHNEINKLPDGGANDLLRRKWMRRKD	>FSL_SP-030_OIS_x000D_RAGRAKGKQDQINNQNYDTLREQANADKQVAEVHNEINKLPDGGANDLLRRKWMRRKD	84	58	0	they missed the i-spanin	525972392	SP030_00195	ataaacaagtggccGAGGtgcata	MKSINSLMVALTICFAVSGCVERINPAPSFCSVARAIYIGEEDVLTDETARQIATHDEIGERLCGWK	>FSL_SP-030_OOS_x000D_MKSINSLMVALTICFAVSGCVERINPAPSFCSVARAIYIGEEDVLTDETARQIATHDEIGERLCGWK	CVERINPAPSFCSVARAIYIGEEDVLTDETARQIATHDEIGERLCGWK	>FSL_SP-030_OOS_MOD_x000D_CVERINPAPSFCSVARAIYIGEEDVLTDETARQIATHDEIGERLCGWK	67	48	19	CVE	MKSINSLMVALTICFAVSG	AVSG	>FSL SP-030_x000D_AVSG		2	>FSL_SP-030_ovl_Periplasmic CVERINPAPSFCSVARAIYIGEEDVLTDETARQIATHDEIGERLCGWKDKRRMWKRRLLDNAGGDPLKNIENHVEAVQKDANAQERLTDYNQNNIQDQKGKARGAR	they got the wrong start site	2	ISPNI, OSPWS
FSL SP-031	FSL_SP-031	NC_021775.1	Complete	sep		SIS	SOS	Salmonella	525972011	SP031_00185	tgttacgatgggttGGGAGacaac	MNLRIILAVVAVSLLAGWGYGKWQYSSGWKEGRAALVEEQQEKAKAKLAKQITRQQQNDTRSAAAEQQGVARTVTITQEVVKYVKTPGRNVCTFDEARVKLKQAAVGNANHIEGYDHE	>FSL_SP-031_SIS_x000D_MNLRIILAVVAVSLLAGWGYGKWQYSSGWKEGRAALVEEQQEKAKAKLAKQITRQQQNDTRSAAAEQQGVARTVTITQEVVKYVKTPGRNVCTFDEARVKLKQAAVGNANHIEGYDHE	FALSE	QYSSGWKEGRAALVEEQQEKAKAKLAKQITRQQQNDTRSAAAEQQGVARTVTITQEVVKYVKTPGRNVCTFDEARVKLKQAAVGNANHIEGYDHE	>FSL_SP-031_SIS_x000D_QYSSGWKEGRAALVEEQQEKAKAKLAKQITRQQQNDTRSAAAEQQGVARTVTITQEVVKYVKTPGRNVCTFDEARVKLKQAAVGNANHIEGYDHE	118	95	1		525972012	SP031_00190	ccaatcacatcGAAGGctacgacc	MNKLFLLAVIIGITGCAPEYTPNTLPQVDPQLMTAPCKLGDAKADADEDVSVDVQNAECVRQLRLKVYRLQDWIKNVTE	>FSL_SP-031_SOS_x000D_MNKLFLLAVIIGITGCAPEYTPNTLPQVDPQLMTAPCKLGDAKADADEDVSVDVQNAECVRQLRLKVYRLQDWIKNVTE	CAPEYTPNTLPQVDPQLMTAPCKLGDAKADADEDVSVDVQNAECVRQLRLKVYRLQDWIKNVTE	>FSL_SP-031_SOS_MOD_x000D_CAPEYTPNTLPQVDPQLMTAPCKLGDAKADADEDVSVDVQNAECVRQLRLKVYRLQDWIKNVTE	79	64	15	CAP	MNKLFLLAVIIGITG	GITG	>FSL SP-031_x000D_GITG		2	>FSL_SP-031_sep_Periplasmic CAPEYTPNTLPQVDPQLMTAPCKLGDAKADADEDVSVDVQNAECVRQLRLKVYRLQDWIKNVTEEHDYGEIHNANGVAAQKLKVRAEDFTCVNRGPTKVYKVVEQTITVTRAVGQQEAAASRTDNQQQRTIQKALKAKAKEQQEEVLAARGEKWGSSYQ		3
FSL SP-038	FSL_SP-038	KC139662.1	Complete	sep		SIS	SOS	Salmonella	451939480	SP038_00205	tgttacgatgggttGGGAGacaac	MNLRIILAVVAVSLLAGWGYGKWQYSSGWKEGRAALVEEQQEKAKAKLAKQITRQQQNDTRSAAAEQQGVARTVTITQEVVKYVKTPGRNVCTFDEARVKLKQAAVGNANHIEGYDHE	>FSL_SP-038_SIS_x000D_MNLRIILAVVAVSLLAGWGYGKWQYSSGWKEGRAALVEEQQEKAKAKLAKQITRQQQNDTRSAAAEQQGVARTVTITQEVVKYVKTPGRNVCTFDEARVKLKQAAVGNANHIEGYDHE	FALSE	QYSSGWKEGRAALVEEQQEKAKAKLAKQITRQQQNDTRSAAAEQQGVARTVTITQEVVKYVKTPGRNVCTFDEARVKLKQAAVGNANHIEGYDHE	>FSL_SP-038_SIS_x000D_QYSSGWKEGRAALVEEQQEKAKAKLAKQITRQQQNDTRSAAAEQQGVARTVTITQEVVKYVKTPGRNVCTFDEARVKLKQAAVGNANHIEGYDHE	118	95	1		451939481	SP038_00210	ccaatcacatcGAAGGctacgacc	MNKLFLLAVIIGITGCAPEYTPNTLPQVDPQLMTAPCKLGDAKADADEDVSVDVQNAECVRQLRLKVYRLQDWIKNVTE	>FSL_SP-038_SOS_x000D_MNKLFLLAVIIGITGCAPEYTPNTLPQVDPQLMTAPCKLGDAKADADEDVSVDVQNAECVRQLRLKVYRLQDWIKNVTE	CAPEYTPNTLPQVDPQLMTAPCKLGDAKADADEDVSVDVQNAECVRQLRLKVYRLQDWIKNVTE	>FSL_SP-038_SOS_MOD_x000D_CAPEYTPNTLPQVDPQLMTAPCKLGDAKADADEDVSVDVQNAECVRQLRLKVYRLQDWIKNVTE	79	64	15	CAP	MNKLFLLAVIIGITG	GITG	>FSL SP-038_x000D_GITG		2	>FSL_SP-038_sep_Periplasmic CAPEYTPNTLPQVDPQLMTAPCKLGDAKADADEDVSVDVQNAECVRQLRLKVYRLQDWIKNVTEEHDYGEIHNANGVAAQKLKVRAEDFTCVNRGPTKVYKVVEQTITVTRAVGQQEAAASRTDNQQQRTIQKALKAKAKEQQEEVLAARGEKWGSSYQ		3
FSL SP-058	FSL_SP-058	NC_021772.1	Complete	emb		EIS	EOS	Salmonella	526003516	lysis protein/ SP058_00360	aattgggagAGAGGtgaaatcact	MTDRTKLILLGLVAVALISMGAFFAWYITSNKYEKDLATLTSEYNTQLKKISDKASADMADEIKRHNATQAQLDALDAKHTKENLEHEKANAQLKLDIATGNRKLQFANAGLATCKLSKDTGDKASSLGNGTEVELSPTVQQDLLDIRNGIQSDQDKLDYLQNYIRVRGWDDGSTIQQTEK	>FSL_SP-058_EIS_x000D_MTDRTKLILLGLVAVALISMGAFFAWYITSNKYEKDLATLTSEYNTQLKKISDKASADMADEIKRHNATQAQLDALDAKHTKENLEHEKANAQLKLDIATGNRKLQFANAGLATCKLSKDTGDKASSLGNGTEVELSPTVQQDLLDIRNGIQSDQDKLDYLQNYIRVRGWDDGSTIQQTEK	FALSE	SNKYEKDLATLTSEYNTQLKKISDKASADMADEIKRHNATQAQLDALDAKHTKENLEHEKANAQLKLDIATGNRKLQFANAGLATCKLSKDTGDKASSLGNGTEVELSPTVQQDLLDIRNGIQSDQDKLDYLQNYIRVRGWDDGSTIQQTEK	>FSL_SP-058_EIS_x000D_SNKYEKDLATLTSEYNTQLKKISDKASADMADEIKRHNATQAQLDALDAKHTKENLEHEKANAQLKLDIATGNRKLQFANAGLATCKLSKDTGDKASSLGNGTEVELSPTVQQDLLDIRNGIQSDQDKLDYLQNYIRVRGWDDGSTIQQTEK	181	152	1	already annotated as a lysis protein	CDS 56937..57149	not annotated/ putative o-spanin	aacatactaaAGAGAatcttgaac	MKKLMLSLNLILLLAIVSCNSPTQVLQPVSSPKIQETKPAAWAMEPKSNSLQLFNKTFSISEMESNQTKIN	>FSL_SP-058_EOS_x000D_MKKLMLSLNLILLLAIVSCNSPTQVLQPVSSPKIQETKPAAWAMEPKSNSLQLFNKTFSISEMESNQTKIN	CNSPTQVLQPVSSPKIQETKPAAWAMEPKSNSLQLFNKTFSISEMESNQTKIN	>FSL_SP-058_EOS_MOD_x000D_CNSPTQVLQPVSSPKIQETKPAAWAMEPKSNSLQLFNKTFSISEMESNQTKIN	71	53	18	CNS	MKKLMLSLNLILLLAIVS	AIVS	>FSL SP-058_x000D_AIVS		0	>FSL_SP-058_emb_Periplasmic CNSPTQVLQPVSSPKIQETKPAAWAMEPKSNSLQLFNKTFSISEMESNQTKINKETQQITSGDDWGRVRIYNQLYDLKDQDSQIGNRIDLLDQQVTPSLEVETGNGLSSAKDGTDKSLKCTALGANAFQLKRNGTAIDLKLQANAKEHELNEKTHKADLADLQAQTANHRKIEDAMDASAKDSIKKLQTNYESTLTALDKEYKNS	Found an embedded o-spanin	1	OSPNI
FSL SP-062	FSL_SP-062	KC139634.1	Complete	ovl		OIS	OOS	Salmonella	451939161	SP062_00295	tagacaaacagcGGAGtacaccga	MIIRSVLITVVATVLVLGAGAYTCYQAGYKARVNEERQEHLNDAEREQQRLKAQQELADDVLRGIADWSQNTKIVEIRHEKTNTIFRNECLTPEYQRLYNERVTEAESRLSGRVSSEMSDRKPTTVKRSDGN	>FSL_SP-062_OIS_x000D_MIIRSVLITVVATVLVLGAGAYTCYQAGYKARVNEERQEHLNDAEREQQRLKAQQELADDVLRGIADWSQNTKIVEIRHEKTNTIFRNECLTPEYQRLYNERVTEAESRLSGRVSSEMSDRKPTTVKRSDGN	FALSE	KARVNEERQEHLNDAEREQQRLKAQQELADDVLRGIADWSQNTKIVEIRHEKTNTIFRNECLTPEYQRLYNERVTEAESRLSGRVSSEMSDRKPTTVKRSDGN	>FSL_SP-062_OIS_x000D_KARVNEERQEHLNDAEREQQRLKAQQELADDVLRGIADWSQNTKIVEIRHEKTNTIFRNECLTPEYQRLYNERVTEAESRLSGRVSSEMSDRKPTTVKRSDGN	132	103	1		CDS 16162..16410	not annotated/ putative o-spanin	atactaaaattgtGGAAatacgac	MKKLILFFVMSVLLLSISACTTNALPKQKAVYQAALVQKCQTENLPRLNGLTGTDSTDVNDQWLDIYFKCARIHNGLVDTLQ	>FSL_SP-062_OOS_x000D_MKKLILFFVMSVLLLSISACTTNALPKQKAVYQAALVQKCQTENLPRLNGLTGTDSTDVNDQWLDIYFKCARIHNGLVDTLQ	CTTNALPKQKAVYQAALVQKCQTENLPRLNGLTGTDSTDVNDQWLDIYFKCARIHNGLVDTLQ	>FSL_SP-062_OOS_MOD_x000D_CTTNALPKQKAVYQAALVQKCQTENLPRLNGLTGTDSTDVNDQWLDIYFKCARIHNGLVDTLQ	82	63	19	CTT	MKKLILFFVMSVLLLSISA	SISA	>FSL SP-062_x000D_SISA		2	>FSL_SP-062_ovl_Periplasmic CTTNALPKQKAVYQAALVQKCQTENLPRLNGLTGTDSTDVNDQWLDIYFKCARIHNGLVDTLQNGDSRKVTTPKRDSMESSVRGSLRSEAETVRENYLRQYEPTLCENRFITNTKEHRIEVIKTNQSWDAIGRLVDDALEQQAKLRQQEREADNLHEQREENVRAK	missed the o-spanin	3	OSPNI
FSL SP-069	FSL_SP-069	KC139649.1	Complete	ovl		OIS	OOS	Salmonella	451939395	SP069_00295	tagacaaacagcGGAGtacaccga	MIIRSVLITVVATVLVLGAGAYTCYQAGYKARVNEERQEHLNDAEREQQRLKAQQELADDVLRGIADWSQNTKIVEIRHEKTNTIFRNECLTPEYQRLYNERVTEAESRLSGRVSSEMSDRKPTTVKRSDGN	>FSL_SP-069_OIS_x000D_MIIRSVLITVVATVLVLGAGAYTCYQAGYKARVNEERQEHLNDAEREQQRLKAQQELADDVLRGIADWSQNTKIVEIRHEKTNTIFRNECLTPEYQRLYNERVTEAESRLSGRVSSEMSDRKPTTVKRSDGN	FALSE	KARVNEERQEHLNDAEREQQRLKAQQELADDVLRGIADWSQNTKIVEIRHEKTNTIFRNECLTPEYQRLYNERVTEAESRLSGRVSSEMSDRKPTTVKRSDGN	>FSL_SP-069_OIS_x000D_KARVNEERQEHLNDAEREQQRLKAQQELADDVLRGIADWSQNTKIVEIRHEKTNTIFRNECLTPEYQRLYNERVTEAESRLSGRVSSEMSDRKPTTVKRSDGN	132	103	1		CDS 36439..36687	not annotated/ putative o-spanin	atactaaaattgtGGAAatacgac	MKKLILFFVMSVLLLSISACTTNALPKQKAVYQAALVQKCQTENLPRLNGLTGTDSTDVNDQWLDIYFKCARIHNGLVDTLQ	>FSL_SP-069_OOS_x000D_MKKLILFFVMSVLLLSISACTTNALPKQKAVYQAALVQKCQTENLPRLNGLTGTDSTDVNDQWLDIYFKCARIHNGLVDTLQ	CTTNALPKQKAVYQAALVQKCQTENLPRLNGLTGTDSTDVNDQWLDIYFKCARIHNGLVDTLQ	>FSL_SP-069_OOS_MOD_x000D_CTTNALPKQKAVYQAALVQKCQTENLPRLNGLTGTDSTDVNDQWLDIYFKCARIHNGLVDTLQ	82	63	19	CTT	MKKLILFFVMSVLLLSISA	SISA	>FSL SP-069_x000D_SISA		2	>FSL_SP-069_ovl_Periplasmic CTTNALPKQKAVYQAALVQKCQTENLPRLNGLTGTDSTDVNDQWLDIYFKCARIHNGLVDTLQNGDSRKVTTPKRDSMESSVRGSLRSEAETVRENYLRQYEPTLCENRFITNTKEHRIEVIKTNQSWDAIGRLVDDALEQQAKLRQQEREADNLHEQREENVRAK		3	OSPNI
FSL SP-076	FSL_SP-076	NC_021782.1	Complete	emb		EIS	EOS	Salmonella	525972791	lysis protein / N277_gp55	gattgggagAGAGGtgaaatcact	MTDRTKLILLGLVAVALISVGAFFAWYITSNKYEKDLATLTSEYNTQLKKISDKASADMADEIKRHNATQAQLDALDAKHTKENLEHEKANAQLKLDIANGNRKLQFAKAGLATCKLSKDTGDKASSLGNGTEVELSPTVQQDLLDIRNGIQSDQDKLDYLQNYIRVRGWDDGSTIQQTEK	>FSL_SP-076_EIS_x000D_MTDRTKLILLGLVAVALISVGAFFAWYITSNKYEKDLATLTSEYNTQLKKISDKASADMADEIKRHNATQAQLDALDAKHTKENLEHEKANAQLKLDIANGNRKLQFAKAGLATCKLSKDTGDKASSLGNGTEVELSPTVQQDLLDIRNGIQSDQDKLDYLQNYIRVRGWDDGSTIQQTEK	FALSE	SNKYEKDLATLTSEYNTQLKKISDKASADMADEIKRHNATQAQLDALDAKHTKENLEHEKANAQLKLDIANGNRKLQFAKAGLATCKLSKDTGDKASSLGNGTEVELSPTVQQDLLDIRNGIQSDQDKLDYLQNYIRVRGWDDGSTIQQTEK	>FSL_SP-076_EIS_x000D_SNKYEKDLATLTSEYNTQLKKISDKASADMADEIKRHNATQAQLDALDAKHTKENLEHEKANAQLKLDIANGNRKLQFAKAGLATCKLSKDTGDKASSLGNGTEVELSPTVQQDLLDIRNGIQSDQDKLDYLQNYIRVRGWDDGSTIQQTEK	181	152	1	already annotated as a lysis protein	CDS 51365..51577	not annotated/ putative o-spanin	aacatactaaAGAGAatcttgaac	MKKLMLSLNLILLMAIVSCNSPRQVLQPVSSPKIQETKPAAWAMEPKSNSLQLFNKTFSISEMESNQTKIN	>FSL_SP-076_EOS_x000D_MKKLMLSLNLILLMAIVSCNSPRQVLQPVSSPKIQETKPAAWAMEPKSNSLQLFNKTFSISEMESNQTKIN	CNSPRQVLQPVSSPKIQETKPAAWAMEPKSNSLQLFNKTFSISEMESNQTKIN	>FSL_SP-076_EOS_MOD_x000D_CNSPRQVLQPVSSPKIQETKPAAWAMEPKSNSLQLFNKTFSISEMESNQTKIN	71	53	18	CNS	MKKLMLSLNLILLMAIVS	AIVS	>FSL SP-076_x000D_AIVS		0	>FSL_SP-076_emb_Periplasmic CNSPRQVLQPVSSPKIQETKPAAWAMEPKSNSLQLFNKTFSISEMESNQTKINKETQQITSGDDWGRVRIYNQLYDLKDQDSQIGNRIDLLDQQVTPSLEVETGNGLSSAKDGTDKSLKCTALGAKAFQLKRNGNAIDLKLQANAKEHELNEKTHKADLADLQAQTANHRKIEDAMDASAKDSIKKLQTNYESTLTALDKEYKNS	Found an embedded o-spanin	1	OSPNI
FSL SP-088	FSL_SP-088	NC_021780.1	Complete	ovl		OIS	OOS	Salmonella	525972469	SP088_00165	gaaacatcgggccGGGGccgctgc	MTGLLARIKTGVLAALVFVVALFGVWRAGRTKGKQDQINNQNNDTLREQANADKNVAEVHNEINKLPDGGANDLLRRKWMRRKD	>FSL_SP-088_OIS_x000D_MTGLLARIKTGVLAALVFVVALFGVWRAGRTKGKQDQINNQNNDTLREQANADKNVAEVHNEINKLPDGGANDLLRRKWMRRKD	FALSE	RAGRTKGKQDQINNQNNDTLREQANADKNVAEVHNEINKLPDGGANDLLRRKWMRRKD	>FSL_SP-088_OIS_x000D_RAGRTKGKQDQINNQNNDTLREQANADKNVAEVHNEINKLPDGGANDLLRRKWMRRKD	84	58	0		CDS 17751..17951	not annotated/ putative o-spanin	ataaaaatgtggccGAGGtgcata	MKSINSLMVALTICFAVSGCVERINPAPSFCSVARAIYIGEEDVLTDETARQIAAHDEIGERLCGWK	>FSL_SP-088_OOS_x000D_MKSINSLMVALTICFAVSGCVERINPAPSFCSVARAIYIGEEDVLTDETARQIAAHDEIGERLCGWK	CVERINPAPSFCSVARAIYIGEEDVLTDETARQIAAHDEIGERLCGWK	>FSL_SP-088_OOS_MOD_x000D_CVERINPAPSFCSVARAIYIGEEDVLTDETARQIAAHDEIGERLCGWK	67	48	19	CVE	MKSINSLMVALTICFAVSG	AVSG	>FSL SP-088_x000D_AVSG		2	>FSL_SP-088_ovl_Periplasmic CVERINPAPSFCSVARAIYIGEEDVLTDETARQIAAHDEIGERLCGWKDKRRMWKRRLLDNAGGDPLKNIENHVEAVNKDANAQERLTDNNQNNIQDQKGKTRGAR	they missed the ovl o-spanin in gene prediction	2	OSPNI
FSL SP-101	FSL_SP-101	KC139511.1	Partial	ovl		OIS	OOS	Salmonella	451937408	SP101_00030	tttacttatcgagaaAGGAGaaac	MNLKATVVAGACFIILTYALGIYQYRAGWNEGRANLVSQQQQKAQAELAKKTQRQQQNDTRAAAAESEGKENAEAITREVIKYVTRPGRTVCEFPPERVSIKRRAAENANSIPGYDVDATTVQNGAAK	>FSL_SP-101_OIS_x000D_MNLKATVVAGACFIILTYALGIYQYRAGWNEGRANLVSQQQQKAQAELAKKTQRQQQNDTRAAAAESEGKENAEAITREVIKYVTRPGRTVCEFPPERVSIKRRAAENANSIPGYDVDATTVQNGAAK	FALSE	RAGWNEGRANLVSQQQQKAQAELAKKTQRQQQNDTRAAAAESEGKENAEAITREVIKYVTRPGRTVCEFPPERVSIKRRAAENANSIPGYDVDATTVQNGAAK	>FSL_SP-101_OIS_x000D_RAGWNEGRANLVSQQQQKAQAELAKKTQRQQQNDTRAAAAESEGKENAEAITREVIKYVTRPGRTVCEFPPERVSIKRRAAENANSIPGYDVDATTVQNGAAK	128	103	1		CDS 4726..4986	not annotated/ putative o-spanin	aagaaaatgcGGAGGctatcaccc	MKLSNTLPALAALSVSFLLSGCQSNDVPPRMLIPSPDTTLMQPPCKMVLPSSDVDEDLAVDVQNAECTRQLRLKVFRLQEYIRNILE	>FSL_SP-101_OOS_x000D_MKLSNTLPALAALSVSFLLSGCQSNDVPPRMLIPSPDTTLMQPPCKMVLPSSDVDEDLAVDVQNAECTRQLRLKVFRLQEYIRNILE	CQSNDVPPRMLIPSPDTTLMQPPCKMVLPSSDVDEDLAVDVQNAECTRQLRLKVFRLQEYIRNILE	>FSL_SP-101_OOS_MOD_x000D_CQSNDVPPRMLIPSPDTTLMQPPCKMVLPSSDVDEDLAVDVQNAECTRQLRLKVFRLQEYIRNILE	87	66	21	CQS	MKLSNTLPALAALSVSFLLSG	LLSG	>FSL SP-101_x000D_LLSG		2	>FSL_SP-101_ovl_Periplasmic CQSNDVPPRMLIPSPDTTLMQPPCKMVLPSSDVDEDLAVDVQNAECTRQLRLKVFRLQEYIRNILEKAAGNQVTTADVDYGPISNANEAARRKISVREPPFECVTRGPRTVYKIVERTIAEANEKGESEAAAARTDNQQQRQTKKALEAQAKQQQQSVLNARGENWGAR	found an overlapping o-spanin	3	OSPNI
FSL SP-107	FSL_SP-107	KC139638.1	Partial	ovl		OIS	OOS	Salmonella	451939256	SP107_00300	ttcattttAGGAGattgttaa	MTFKEFCQATFIIVFLVGAGVWGGYSYRDYQVAETELNNEKLISVAKDAYQEGLATLSTNYKNDLKDVLAKNKHTKEVLTYEKTKPEFYNVCVTDNYVRVFNEQSEQYIQKLPSK	>FSL_SP-107_OIS_x000D_MTFKEFCQATFIIVFLVGAGVWGGYSYRDYQVAETELNNEKLISVAKDAYQEGLATLSTNYKNDLKDVLAKNKHTKEVLTYEKTKPEFYNVCVTDNYVRVFNEQSEQYIQKLPSK	FALSE	RDYQVAETELNNEKLISVAKDAYQEGLATLSTNYKNDLKDVLAKNKHTKEVLTYEKTKPEFYNVCVTDNYVRVFNEQSEQYIQKLPSK	>FSL_SP-107_OIS_x000D_RDYQVAETELNNEKLISVAKDAYQEGLATLSTNYKNDLKDVLAKNKHTKEVLTYEKTKPEFYNVCVTDNYVRVFNEQSEQYIQKLPSK	115	88	1		451939257	SP107_00305	agcatacaaaAGAGGtactaacgt	MKRLSQSFIMFVLLIIMSGCSTNKVSSTFKNSQVSESDKYTQEESRYIIKGNTGSDVAAALEFYRDGFYQCTIKANNLIDMILLGNKQQ	>FSL_SP-107_OOS_x000D_MKRLSQSFIMFVLLIIMSGCSTNKVSSTFKNSQVSESDKYTQEESRYIIKGNTGSDVAAALEFYRDGFYQCTIKANNLIDMILLGNKQQ	CSTNKVSSTFKNSQVSESDKYTQEESRYIIKGNTGSDVAAALEFYRDGFYQCTIKANNLIDMILLGNKQQ	>FSL_SP-107_OOS_MOD_x000D_CSTNKVSSTFKNSQVSESDKYTQEESRYIIKGNTGSDVAAALEFYRDGFYQCTIKANNLIDMILLGNKQQ	89	70	19	CST	MKRLSQSFIMFVLLIIMSG	IMSG	>FSL SP-107_x000D_IMSG		1	>FSL_SP-107_ovl_Periplasmic CSTNKVSSTFKNSQVSESDKYTQEESRYIIKGNTGSDVAAALEFYRDGFYQCTIKANNLIDMILLGNKQQKSPLKQIYQESQENFVRVYNDTVCVNYFEPKTKEYTLVEKTHKNKALVDKLDNKYNTSLTALGEQYADKAVSILKENNLETEAVQYDR	they got the wrong start, had to move it upstream to get a lipoP hit	2	OSPWS
FSL SP-124	FSL_SP-124	KC139515.1	Complete	ovl		OIS	OOS	Salmonella	451937721	SP124_00170	gaaacatcgggccGGGGccgctgc	MTGLLARIKTGVLAALVFVVALFGVWRAGRTKGKQDQINNQNNDTLREQANADKNVAEVHNEINKLPDGGANDLLRRKWMRRKD	>FSL_SP-124_OIS_x000D_MTGLLARIKTGVLAALVFVVALFGVWRAGRTKGKQDQINNQNNDTLREQANADKNVAEVHNEINKLPDGGANDLLRRKWMRRKD	FALSE	RAGRTKGKQDQINNQNNDTLREQANADKNVAEVHNEINKLPDGGANDLLRRKWMRRKD	>FSL_SP-124_OIS_x000D_RAGRTKGKQDQINNQNNDTLREQANADKNVAEVHNEINKLPDGGANDLLRRKWMRRKD	84	58	0		451937720	SP124_00165	ataaaaatgtggccGAGGtgcata	MKSINSLMVALTICFAVSGCVERINPAPSFCSVARAIYIGEEDVLTDETARQIATHDEIGERLCGWK	>FSL_SP-124_OOS_x000D_MKSINSLMVALTICFAVSGCVERINPAPSFCSVARAIYIGEEDVLTDETARQIATHDEIGERLCGWK	CVERINPAPSFCSVARAIYIGEEDVLTDETARQIATHDEIGERLCGWK	>FSL_SP-124_OOS_MOD_x000D_CVERINPAPSFCSVARAIYIGEEDVLTDETARQIATHDEIGERLCGWK	67	48	19	CVE	MKSINSLMVALTICFAVSG	AVSG	>FSL SP-124_x000D_AVSG		2	>FSL_SP-124_ovl_Periplasmic CVERINPAPSFCSVARAIYIGEEDVLTDETARQIATHDEIGERLCGWKDKRRMWKRRLLDNAGGDPLKNIENHVEAVNKDANAQERLTDNNQNNIQDQKGKTRGAR		2	OSPWS, ISPWS
FSL SP-049	FSL_SP-049	KC139557.1	Complete	sep		SIS	SOS	Salmonella	451938668	SP049_00010	tgttacgatgggttGGGAGacaac	MNLRIILAVVAVSLLAGWGYGKWQYSSGWKEGRAALVEEQQEKAKAKLAKQITRQQQNDTRSAAAEQQGVARTVTITQEVVKYVKTPGRNVCTFDEARVKLKQAAVGNANHIEGYDHE	>FSL_SP-049_SIS_x000D_MNLRIILAVVAVSLLAGWGYGKWQYSSGWKEGRAALVEEQQEKAKAKLAKQITRQQQNDTRSAAAEQQGVARTVTITQEVVKYVKTPGRNVCTFDEARVKLKQAAVGNANHIEGYDHE	FALSE	QYSSGWKEGRAALVEEQQEKAKAKLAKQITRQQQNDTRSAAAEQQGVARTVTITQEVVKYVKTPGRNVCTFDEARVKLKQAAVGNANHIEGYDHE	>FSL_SP-049_SIS_x000D_QYSSGWKEGRAALVEEQQEKAKAKLAKQITRQQQNDTRSAAAEQQGVARTVTITQEVVKYVKTPGRNVCTFDEARVKLKQAAVGNANHIEGYDHE	118	95	1		451938669	SP049_00015	ccaatcacatcGAAGGctacgacc	MNKLFLLAVIIGITGCAPEYTPNTLPQVDPQLMTAPCKLGDAKADADEDVSVDVQNAECVRQLRLKVYRLQDWIKNVTE	>FSL_SP-049_SOS_x000D_MNKLFLLAVIIGITGCAPEYTPNTLPQVDPQLMTAPCKLGDAKADADEDVSVDVQNAECVRQLRLKVYRLQDWIKNVTE	CAPEYTPNTLPQVDPQLMTAPCKLGDAKADADEDVSVDVQNAECVRQLRLKVYRLQDWIKNVTE	>FSL_SP-049_SOS_MOD_x000D_CAPEYTPNTLPQVDPQLMTAPCKLGDAKADADEDVSVDVQNAECVRQLRLKVYRLQDWIKNVTE	79	64	15	CAP	MNKLFLLAVIIGITG	GITG	>FSL SP-049_x000D_GITG		2	>FSL_SP-049_sep_Periplasmic CAPEYTPNTLPQVDPQLMTAPCKLGDAKADADEDVSVDVQNAECVRQLRLKVYRLQDWIKNVTEEHDYGEIHNANGVAAQKLKVRAEDFTCVNRGPTKVYKVVEQTITVTRAVGQQEAAASRTDNQQQRTIQKALKAKAKEQQEEVLAARGEKWGSSYQ		3
Fz	Fz	KC556894.1	Complete	ovl		OIS	OOS	Brucella	564272481	Fz_31	aagacattcgtcAGGAGttgaacg	MLKPYLYGAMALALVGTHYFMYNAGKQSVLQRLSNDRVEVIKDGQKVDAAVYAADDDGLVCLLIDCQAN	>Fz_OIS_x000D_MLKPYLYGAMALALVGTHYFMYNAGKQSVLQRLSNDRVEVIKDGQKVDAAVYAADDDGLVCLLIDCQAN	TRUE	NAGKQSVLQRLSNDRVEVIKDGQKVDAAVYAADDDGLVCLLIDCQAN	>Fz_OIS_x000D_NAGKQSVLQRLSNDRVEVIKDGQKVDAAVYAADDDGLVCLLIDCQAN	69	47	2	quite small in length	CDS 26123..26344	not annotated/ putative o-spanin	acgatagagtAGAGGtaattaaag	MVKKLTLPFMLLMTMVLFACSSTAKLTSPCDVLVLMSPSEQTARYIVENDRPFAQQVAQHRGRYGAYKCQRMK	>Fz_OOS_x000D_MVKKLTLPFMLLMTMVLFACSSTAKLTSPCDVLVLMSPSEQTARYIVENDRPFAQQVAQHRGRYGAYKCQRMK	CSSTAKLTSPCDVLVLMSPSEQTARYIVENDRPFAQQVAQHRGRYGAYKCQRMK	>Fz_OOS_MOD_x000D_CSSTAKLTSPCDVLVLMSPSEQTARYIVENDRPFAQQVAQHRGRYGAYKCQRMK	73	54	19	CSS	MVKKLTLPFMLLMTMVLFA	VLFA	>Fz_x000D_VLFA		2	>Fz_ovl_Periplasmic CSSTAKLTSPCDVLVLMSPSEQTARYIVENDRPFAQQVAQHRGRYGAYKCQRMKNAQCDILLCVLGDDDAAYVAADVKQGDKIVEVRDNSLRQLVSQKGAN		4	OSPNI
gh-1	gh-1	NC_004665.1	Complete	emb		EIS	EOS	Pseudomonas	29366740	phage lambda Rz-like lysis protein	gtacggtgacGGAGtgcgccactg	MGLKEIALAVALTAGALGLAYTKGHSDATDTLTIKHQAELLAANRQLEVEREQAQQTLAAISKEWQGYLGSSKASADRVVADLRSRNIGLSVQLADATVRCVTSDGRPLPDGRAELRSDFASALIEQAQRADAQVKGLQKTVRALQGGK	>gh-1_EIS_x000D_MGLKEIALAVALTAGALGLAYTKGHSDATDTLTIKHQAELLAANRQLEVEREQAQQTLAAISKEWQGYLGSSKASADRVVADLRSRNIGLSVQLADATVRCVTSDGRPLPDGRAELRSDFASALIEQAQRADAQVKGLQKTVRALQGGK	FALSE	SDATDTLTIKHQAELLAANRQLEVEREQAQQTLAAISKEWQGYLGSSKASADRVVADLRSRNIGLSVQLADATVRCVTSDGRPLPDGRAELRSDFASALIEQAQRADAQVKGLQKTVRALQGGK	>gh-1_EIS_x000D_SDATDTLTIKHQAELLAANRQLEVEREQAQQTLAAISKEWQGYLGSSKASADRVVADLRSRNIGLSVQLADATVRCVTSDGRPLPDGRAELRSDFASALIEQAQRADAQVKGLQKTVRALQGGK	149	124	1		CDS 34554:34808	not annotated/ putative o-spanin	ctaacagacaactGGAGGttgaac	MNKPNKPSQPSPRSGKAISVRARHLLIALWLICAVAISGCQSNSQMRPSGASQATVDPSLMVEPSYEATLLQLLSSKPSEQTPK	>gh-1_EOS_x000D_MNKPNKPSQPSPRSGKAISVRARHLLIALWLICAVAISGCQSNSQMRPSGASQATVDPSLMVEPSYEATLLQLLSSKPSEQTPK	CQSNSQMRPSGASQATVDPSLMVEPSYEATLLQLLSSKPSEQTPK	>gh-1_EOS_MOD_x000D_CQSNSQMRPSGASQATVDPSLMVEPSYEATLLQLLSSKPSEQTPK	84	45	39	CQS	MNKPNKPSQPSPRSGKAISVRARHLLIALWLICAVAISG	AISG	>gh-1_x000D_AISG		0	>gh-1_emb_Periplasmic CQSNSQMRPSGASQATVDPSLMVEPSYEATLLQLLSSKPSEQTPKKGGQLARVTKQLGKVQADARQAQEILASAFDSRLEARGDPLPRGDSTVCRVTADALQVSLGINRSRLDAVVRDASAKSSGLYGQWEKSIAALTQQAQEREVELQRNAALLEAQHKITLTDTADS	one at 35th position. Check LipoServ.	1	OSPNI
Gifsy-1	Gifsy-1	NC_010392.1	Complete	emb		EIS	EOS	Salmonella	169257238	Rz	gtcatgatgttcaactGGAaaacg	MMFNWKTMFVGLLLVSLIVAGRLANHYRNNAITYKYQRDTATHNLKLANETITDMTKRQRDVAALDAKYTKELADAQNRNTDLQRRLAAGSRVRVEGRCTVPTTTTTKTASTRRVGNAATVELSPVAGQNVLDIRAGIISDQEKLKYLQEYIRTQCK	>Gifsy-1_EIS_x000D_MMFNWKTMFVGLLLVSLIVAGRLANHYRNNAITYKYQRDTATHNLKLANETITDMTKRQRDVAALDAKYTKELADAQNRNTDLQRRLAAGSRVRVEGRCTVPTTTTTKTASTRRVGNAATVELSPVAGQNVLDIRAGIISDQEKLKYLQEYIRTQCK	FALSE	RLANHYRNNAITYKYQRDTATHNLKLANETITDMTKRQRDVAALDAKYTKELADAQNRNTDLQRRLAAGSRVRVEGRCTVPTTTTTKTASTRRVGNAATVELSPVAGQNVLDIRAGIISDQEKLKYLQEYIRTQCK	>Gifsy-1_EIS_x000D_RLANHYRNNAITYKYQRDTATHNLKLANETITDMTKRQRDVAALDAKYTKELADAQNRNTDLQRRLAAGSRVRVEGRCTVPTTTTTKTASTRRVGNAATVELSPVAGQNVLDIRAGIISDQEKLKYLQEYIRTQCK	157	136	2	already annotated as Rz, might start a bit upstream, that way it would have an N-terminal Lys and by the positive in rule have the right topology. changed it to the before start upon second look. gives a better TMHMM hit (Rohit)	CDS 30444..30656	not annotated/ putative o-spanin	caaaatacacaaAGGAactagctg	MHKTGILICSAALLLVAGCVSKDAVQCQPQPQPKPPVPAAWAMLPPSNSLQLLDKTFSISAPESSAIRKN	>Gifsy-1_EOS_x000D_MHKTGILICSAALLLVAGCVSKDAVQCQPQPQPKPPVPAAWAMLPPSNSLQLLDKTFSISAPESSAIRKN	CVSKDAVQCQPQPQPKPPVPAAWAMLPPSNSLQLLDKTFSISAPESSAIRKN	>Gifsy-1_EOS_MOD_x000D_CVSKDAVQCQPQPQPKPPVPAAWAMLPPSNSLQLLDKTFSISAPESSAIRKN	70	52	18	CVS	MHKTGILICSAALLLVAG	LVAG	>Gifsy-1_x000D_LVAG		1	>Gifsy-1_emb_Periplasmic CVSKDAVQCQPQPQPKPPVPAAWAMLPPSNSLQLLDKTFSISAPESSAIRKNKCQTRIYEQLYKLKEQDSIIGARIDLVNQGAVPSLEVTAANGVRRTSATKTTTTTPVTCRGEVRVRSGAALRRQLDTNRNQADALEKTYKADLAAVDRQRKTMDTITENALKLNHTATDRQYKYTIANNRYHNALR	found an embedded Rz1 that has a decent lipoP score and gives a blast hit to known Rz1s	3	OSPNI. ISPWS
Gifsy-2	Gifsy-2	NC_010393.1	Complete	emb		EIS	EOS	Salmonella	169257297	Lambda gpRz homolog	tgtcatgatgttcaactGGAAaacg	MMFNWKTMFVGLLLVSLIVAGRLANHYRNNAITYKEQRDTVTHRLTLANATITDMTKRQRDVAALDEKYTKELADAKAENDALRDDVAAGRRRLYVNATCPAVPTGKSTSTARMDNAASPRLADSAQRDYFALKERVKTMQKQLEGAQAYIRTQCHGNAGKTSNQW	>Gifsy-2_EIS_x000D_MMFNWKTMFVGLLLVSLIVAGRLANHYRNNAITYKEQRDTVTHRLTLANATITDMTKRQRDVAALDEKYTKELADAKAENDALRDDVAAGRRRLYVNATCPAVPTGKSTSTARMDNAASPRLADSAQRDYFALKERVKTMQKQLEGAQAYIRTQCHGNAGKTSNQW	FALSE	RLANHYRNNAITYKEQRDTVTHRLTLANATITDMTKRQRDVAALDEKYTKELADAKAENDALRDDVAAGRRRLYVNATCPAVPTGKSTSTARMDNAASPRLADSAQRDYFALKERVKTMQKQLEGAQAYIRTQCHGNAGKTSNQW	>Gifsy-2_EIS_x000D_RLANHYRNNAITYKEQRDTVTHRLTLANATITDMTKRQRDVAALDEKYTKELADAKAENDALRDDVAAGRRRLYVNATCPAVPTGKSTSTARMDNAASPRLADSAQRDYFALKERVKTMQKQLEGAQAYIRTQCHGNAGKTSNQW	166	145	2	highly similar to Lambda Rz... but this doesn't have a great SD, so might not be the correct start.. found an embedded Rz1, did the same as above	CDS 17696..17884	not annotated/ putative o-spanin	gaattagccgatgcGAAAGctgaga	MRKLRMMLCAMMLPLAAVACTSTQHAPQCRQVNPPPPPAWIMQPAPDWQTPLNGIISPSKSE	>Gifsy-2_EOS_x000D_MRKLRMMLCAMMLPLAAVACTSTQHAPQCRQVNPPPPPAWIMQPAPDWQTPLNGIISPSKSE	CTSTQHAPQCRQVNPPPPPAWIMQPAPDWQTPLNGIISPSKSE	>Gifsy-2_EOS_MOD_x000D_CTSTQHAPQCRQVNPPPPPAWIMQPAPDWQTPLNGIISPSKSE	62	43	19	CTS	MRKLRMMLCAMMLPLAAVA	AAVA	>Gifsy-2_x000D_AAVA		1	>Gifsy-2_emb_Periplasmic CTSTQHAPQCRQVNPPPPPAWIMQPAPDWQTPLNGIISPSKSEWQNSTKGANGHCQTRIYAQAGELQKQMTKVREKLAFYDRQASDALRPSAANDMRATSTSKGTPVAPCTANVYLRRRGAAVDDRLADNEAKADALEKTYKEDLAAVDRQRKTMDTITANALTLRHTVTDRQEKYTIANNRYHNALR	might hav a diff start codon, this has a decent SD... the AAVAC seq gives a good hit from lipoP and the sequence also blasts with lambda Rz1	3	OSPNI. ISPWS	NCBI
H-19B	H-19B	AF034975.3	Partial	emb		EIS	EOS	Enterobacteria	4335687	Rz protein	tcggtcagatacgctggtggtgaa	MNRVLCVVIIALLVACGALSLGLNHYRDNAITYKEQRDKKVSELELANATITDMQQRQRDVAALDARYSRELADARAENETLRADVAAGHRSLRINATCPGPVREATGTARVDNATGPQLADTVTRDYFTLRERLMTMQKQLEGAQDYIRTQCTKQAFYYPEMYEEITGNGKTFSGNNSVPCFATWPCSA	>H-19B_EIS_x000D_MNRVLCVVIIALLVACGALSLGLNHYRDNAITYKEQRDKKVSELELANATITDMQQRQRDVAALDARYSRELADARAENETLRADVAAGHRSLRINATCPGPVREATGTARVDNATGPQLADTVTRDYFTLRERLMTMQKQLEGAQDYIRTQCTKQAFYYPEMYEEITGNGKTFSGNNSVPCFATWPCSA	TRUE	RDNAITYKEQRDKKVSELELANATITDMQQRQRDVAALDARYSRELADARAENETLRADVAAGHRSLRINATCPGPVREATGTARVDNATGPQLADTVTRDYFTLRERLMTMQKQLEGAQDYIRTQCTKQAFYYPEMYEEITGNGKTFSGNNSVPCFATWPCSA	>H-19B_EIS_x000D_RDNAITYKEQRDKKVSELELANATITDMQQRQRDVAALDARYSRELADARAENETLRADVAAGHRSLRINATCPGPVREATGTARVDNATGPQLADTVTRDYFTLRERLMTMQKQLEGAQDYIRTQCTKQAFYYPEMYEEITGNGKTFSGNNSVPCFATWPCSA	190	164	4	doesn't have a SD? but found an embedded Rz1. could start downstream	CDS 17910..18092	not annotated/ putative o-spanin	ccagatactcgAGGGAattagccg	MRELKMKLFALTLPLVTAACGSTPPVQVPCVKPPAPPAWIMQPAPNWQTPLHGIISPSESG	>H-19B_EOS_x000D_MRELKMKLFALTLPLVTAACGSTPPVQVPCVKPPAPPAWIMQPAPNWQTPLHGIISPSESG	CGSTPPVQVPCVKPPAPPAWIMQPAPNWQTPLHGIISPSESG	>H-19B_EOS_MOD_x000D_CGSTPPVQVPCVKPPAPPAWIMQPAPNWQTPLHGIISPSESG	61	42	19	CGS	MRELKMKLFALTLPLVTAA	VTAA	>H-19B_x000D_VTAA		1	>H-19B_emb_Periplasmic CGSTPPVQVPCVKPPAPPAWIMQPAPNWQTPLHGIISPSESGASCPWTAFCPVSNNGSFTKGNGTIEEYMEPYYFAQKTCQTRIYDQAGELQKQMTMLRERLTFYDRTVTDALQPGTANDVRATGTAERVPGPCTANIRLSRHGAAVDARLTENEARADALERSYRADLAAVDRQRQQMDTITANALELESVKKDRQEKYTIANDR	has a decent SD, good lipoP hit and gives blast hits to known Rz1s	5	OSPNI
HK106	HK106	NC_019768.1	Complete	emb		EIS	EOS	Enterobacteria	428783342	Rz protein	tcaaagaagctggcGGGGtggtta	MKLRYKLVISAFLLTLFGSLVWSANHYHNKAIEYKKQRDENAMALDSAMATISDMQKRQRDVAELDARYTKELADANATIESLRADVSAGRKRLQVAATCAKSTTGASGMGDGESPGLTADAELNYYRLRSGIDRITAQVNYLQEYIRTQCLK	>HK106_EIS_x000D_MKLRYKLVISAFLLTLFGSLVWSANHYHNKAIEYKKQRDENAMALDSAMATISDMQKRQRDVAELDARYTKELADANATIESLRADVSAGRKRLQVAATCAKSTTGASGMGDGESPGLTADAELNYYRLRSGIDRITAQVNYLQEYIRTQCLK	TRUE	NHYHNKAIEYKKQRDENAMALDSAMATISDMQKRQRDVAELDARYTKELADANATIESLRADVSAGRKRLQVAATCAKSTTGASGMGDGESPGLTADAELNYYRLRSGIDRITAQVNYLQEYIRTQCLK	>HK106_EIS_x000D_NHYHNKAIEYKKQRDENAMALDSAMATISDMQKRQRDVAELDARYTKELADANATIESLRADVSAGRKRLQVAATCAKSTTGASGMGDGESPGLTADAELNYYRLRSGIDRITAQVNYLQEYIRTQCLK	153	129	2		CDS 39329..39514	not annotated/ putative o-spanin	ccagatatacaaAGGAGcttgctg	MLTRLSKVSVLMFLLVVSACKSPPPVQSQRPEPAAWAMEKAQDLQQMLNSIITVSEVESTG	>HK106_EOS_x000D_MLTRLSKVSVLMFLLVVSACKSPPPVQSQRPEPAAWAMEKAQDLQQMLNSIITVSEVESTG	CKSPPPVQSQRPEPAAWAMEKAQDLQQMLNSIITVSEVESTG	>HK106_EOS_MOD_x000D_CKSPPPVQSQRPEPAAWAMEKAQDLQQMLNSIITVSEVESTG	61	42	19	CKS	MLTRLSKVSVLMFLLVVSA	VVSA	>HK106_x000D_VVSA		0	>HK106_emb_Periplasmic CKSPPPVQSQRPEPAAWAMEKAQDLQQMLNSIITVSEVESTGKLCQTRIYEQLYNVQATIRDIGSRLRYYNLEADATLGPSEGDGMGSAGTTSKACTAAVQLRKRGASVDARLSEITANADALEKTYRADLEAVDRQRKQMDSITAMASDLAMANEDRQKKYEIAKNHYHN		2	OSPNI
HK140	HK140	NC_019710	Complete	emb		EIS	EOS	Enterobacteria	428782006	lysis protein Rz	cggaacggtcAGAGAGattgaggt	MSRVTAIISALVICIIVCLSWAVNHYRDNAITYKAQRDKATYIIADMQKRQRDVAELDARYTKELADANATIESLRADVSAGRKRLQVAATCAKSTTGASSMGDGESPRLTADAELNYYRLRSGIDRITAQVNYLQEYIRTQCLK	>HK140_EIS_x000D_MSRVTAIISALVICIIVCLSWAVNHYRDNAITYKAQRDKATYIIADMQKRQRDVAELDARYTKELADANATIESLRADVSAGRKRLQVAATCAKSTTGASSMGDGESPRLTADAELNYYRLRSGIDRITAQVNYLQEYIRTQCLK	TRUE	RDNAITYKAQRDKATYIIADMQKRQRDVAELDARYTKELADANATIESLRADVSAGRKRLQVAATCAKSTTGASSMGDGESPRLTADAELNYYRLRSGIDRITAQVNYLQEYIRTQCLK	>HK140_EIS_x000D_RDNAITYKAQRDKATYIIADMQKRQRDVAELDARYTKELADANATIESLRADVSAGRKRLQVAATCAKSTTGASSMGDGESPRLTADAELNYYRLRSGIDRITAQVNYLQEYIRTQCLK	145	119	2	already annoated as Rz	CDS 39053..39235	not annotated/ putative o-spanin	ccagatacacaaAGGAGcttgctg	MLTRLSKVSVLMFLLGVSACKSPPPVQSQRPEPAAWAMEKAQDLQQMLNSIITVSEVESTG	>HK140_EOS_x000D_MLTRLSKVSVLMFLLGVSACKSPPPVQSQRPEPAAWAMEKAQDLQQMLNSIITVSEVESTG	CKSPPPVQSQRPEPAAWAMEKAQDLQQMLNSIITVSEVESTG	>HK140_EOS_MOD_x000D_CKSPPPVQSQRPEPAAWAMEKAQDLQQMLNSIITVSEVESTG	61	42	19	CKS	MLTRLSKVSVLMFLLGVSA	GVSA	>HK140_x000D_GVSA		0	>HK140_emb_Periplasmic CKSPPPVQSQRPEPAAWAMEKAQDLQQMLNSIITVSEVESTGKLCQTRIYEQLYNVQATIRDIGSRLRYYNLEADATLRPSEGDGMSSAGTTSKACTAAVQLRKRGASVDARLSEITANADALEKTYRADLEAVDRQRKQMDAIIYTAKDRQAKYTIANDR	wasn't annotated, found an embedded one, has a decent SD and a great lipoP hit	2	OSPNI
Hk022	Hk022	NC_002166.1	Complete	emb		EIS	EOS	Enterobacteria	CDS 38047:38484	not annotated/ putative i-spanin	cggaacggtcAGAGAGattgaggt	MSRVTAIISALVICIIVCLSWAVNHYRDNAIAYKEQRDKAASTIADMQKRQRDVAELDARYTKELADANATIESLRADVSAGRKRLQVAATCAKSTTGASGMGDGESPGLTADAELNYYRLRSGIDRITAQVNYLQEYIRTQCLK	>Hk022_EIS_x000D_MSRVTAIISALVICIIVCLSWAVNHYRDNAIAYKEQRDKAASTIADMQKRQRDVAELDARYTKELADANATIESLRADVSAGRKRLQVAATCAKSTTGASGMGDGESPGLTADAELNYYRLRSGIDRITAQVNYLQEYIRTQCLK	FALSE	NHYRDNAIAYKEQRDKAASTIADMQKRQRDVAELDARYTKELADANATIESLRADVSAGRKRLQVAATCAKSTTGASGMGDGESPGLTADAELNYYRLRSGIDRITAQVNYLQEYIRTQCLK	>Hk022_EIS_x000D_NHYRDNAIAYKEQRDKAASTIADMQKRQRDVAELDARYTKELADANATIESLRADVSAGRKRLQVAATCAKSTTGASGMGDGESPGLTADAELNYYRLRSGIDRITAQVNYLQEYIRTQCLK	145	122	2	Two are in TMD	CDS 38246:38431	not annotated/ putative o-spanin	ccagatatacaaAGGAGcttgctg	MLTRLSKVSVLMFLLGVSACKSPPPVQSQRPEPAAWAMEKAQDLQQMLNSIITVSEVESTG	>Hk022_EOS_x000D_MLTRLSKVSVLMFLLGVSACKSPPPVQSQRPEPAAWAMEKAQDLQQMLNSIITVSEVESTG	CKSPPPVQSQRPEPAAWAMEKAQDLQQMLNSIITVSEVESTG	>Hk022_EOS_MOD_x000D_CKSPPPVQSQRPEPAAWAMEKAQDLQQMLNSIITVSEVESTG	61	42	19	CKS	MLTRLSKVSVLMFLLGVSA	GVSA	>Hk022_x000D_GVSA		0	>Hk022_emb_Periplasmic CKSPPPVQSQRPEPAAWAMEKAQDLQQMLNSIITVSEVESTGKLCQTRIYEQLYNVQATIRDIGSRLRYYNLEADATLGPSEGDGMGSAGTTSKACTAAVQLRKRGASVDARLSEITANADALEKTYRADLEAVDRQRKQMDAITSAAKDRQEKYAIANDRYHN	both the spanins weren't annotated	2	ISPNI, OSPNI
HK225	HK225	NC_019717.1	Complete	emb		EIS	EOS	Enterobacteria	428782445	lysis protein Rz	ggtatcagttccGGGGGtattctg	MKPRKITIVAVLLVAVVIIIAVLSVLLVRSRSALETEQSENRVLRNDNALQATVITTQAFNFNRFNQIAENANRLNSLIDAGTEKTVIEYREILRREKTCDLPVPADVAGGLLEYAHRLRASAMHADTDGPNAADDSTAAAGSITYCQAVLWIKPLLAVIEKGNNNLAGIRQIEKERK	>HK225_EIS_x000D_MKPRKITIVAVLLVAVVIIIAVLSVLLVRSRSALETEQSENRVLRNDNALQATVITTQAFNFNRFNQIAENANRLNSLIDAGTEKTVIEYREILRREKTCDLPVPADVAGGLLEYAHRLRASAMHADTDGPNAADDSTAAAGSITYCQAVLWIKPLLAVIEKGNNNLAGIRQIEKERK	TRUE	RSRSALETEQSENRVLRNDNALQATVITTQAFNFNRFNQIAENANRLNSLIDAGTEKTVIEYREILRREKTCDLPVPADVAGGLLEYAHRLRASAMHADTDGPNAADDSTAAAGSITYCQAVLWIKPLLAVIEKGNNNLAGIRQIEKERK	>HK225_EIS_x000D_RSRSALETEQSENRVLRNDNALQATVITTQAFNFNRFNQIAENANRLNSLIDAGTEKTVIEYREILRREKTCDLPVPADVAGGLLEYAHRLRASAMHADTDGPNAADDSTAAAGSITYCQAVLWIKPLLAVIEKGNNNLAGIRQIEKERK	178	150	2	already annotated as Rz	CDS 44773..44916	not annotated/ putative o-spanin	tcgaataccGGGAGattctccgac	MKRPVICLFLLMSLVGCSNTRTVYVPAQCTPIPTDLTQPMIVPLPPAQ	>HK225_EOS_x000D_MKRPVICLFLLMSLVGCSNTRTVYVPAQCTPIPTDLTQPMIVPLPPAQ	CSNTRTVYVPAQCTPIPTDLTQPMIVPLPPAQ	>HK225_EOS_MOD_x000D_CSNTRTVYVPAQCTPIPTDLTQPMIVPLPPAQ	48	32	16	CSN	MKRPVICLFLLMSLVG	SLVG	>HK225_x000D_SLVG		1	>HK225_emb_Periplasmic CSNTRTVYVPAQCTPIPTDLTQPMIVPLPPAQKREKEIQRIGALNNNGKEIVALLPKIWLVAQCYTISGAAATSDDAANPGDTDAHMASARLRHAYELLGGAVDAPVPLDCTKERRLIERYEIVTKETGADILSNLRNANEAIQNFRNFNFAQTTIVTAQLANDNRLVRNESQETELASRSR	found it emb in Rz	3	OSPNI
HK446	HK446	NC_019714	Complete	emb		EIS	EOS	Enterobacteria	428782250	lysis protein Rz	cggaacggtcAGAGAGattgaggt	MSRVTAIISALVICIIVCLSWAVNHYRDNAMTYKTQRDKATYIIADMQKRQRDVAELDARYTKELADANATIESLRADVSAGRKRLQVAATCAKSTTGASSMGDGESPGLTADAELNYYRLRSGIDRITAQVNYLQEYIRTQCLK	>HK446_EIS_x000D_MSRVTAIISALVICIIVCLSWAVNHYRDNAMTYKTQRDKATYIIADMQKRQRDVAELDARYTKELADANATIESLRADVSAGRKRLQVAATCAKSTTGASSMGDGESPGLTADAELNYYRLRSGIDRITAQVNYLQEYIRTQCLK	TRUE	RDNAMTYKTQRDKATYIIADMQKRQRDVAELDARYTKELADANATIESLRADVSAGRKRLQVAATCAKSTTGASSMGDGESPGLTADAELNYYRLRSGIDRITAQVNYLQEYIRTQCLK	>HK446_EIS_x000D_RDNAMTYKTQRDKATYIIADMQKRQRDVAELDARYTKELADANATIESLRADVSAGRKRLQVAATCAKSTTGASSMGDGESPGLTADAELNYYRLRSGIDRITAQVNYLQEYIRTQCLK	145	119	2	already annoated as Rz	CDS 36474..36656	not annotated/ putative o-spanin	ccagatacacaaAGGAGcttgctg	MLTRLSKVSVLMFLLVVSACKSPPPVQSQRPEPAAWAMEKAQDLQQMLNSIITVSEVESTG	>HK446_EOS_x000D_MLTRLSKVSVLMFLLVVSACKSPPPVQSQRPEPAAWAMEKAQDLQQMLNSIITVSEVESTG	CKSPPPVQSQRPEPAAWAMEKAQDLQQMLNSIITVSEVESTG	>HK446_EOS_MOD_x000D_CKSPPPVQSQRPEPAAWAMEKAQDLQQMLNSIITVSEVESTG	61	42	19	CKS	MLTRLSKVSVLMFLLVVSA	VVSA	>HK446_x000D_VVSA		0	>HK446_emb_Periplasmic CKSPPPVQSQRPEPAAWAMEKAQDLQQMLNSIITVSEVESTGKLCQTRIYEQLYNVQATIRDIGSRLRYYNLEADATLGPSEGDGMSSAGTTSKACTAAVQLRKRGASVDARLSEITANADALEKTYRADLEAVDRQRKQMDAIIYTAKDRQTKYTMANDR	wasn't annotated, found an embedded one, has a decent SD and a great lipoP hit	2	OSPNI
HK542	HK542	NC_019769	Complete	emb		EIS	EOS	Enterobacteria	428783398	lysis protein Rz	cggaacggtcAGAGAGAattgaggt	MSRVTAIISALVICIIVCLSWAVNHYRDNAISYKEQRDKATSIIADMQKRQRDVAELDARYTKELADANATIESLRADVSAGRKRLQVAATCAKSTTGASGMGDGESPGLTADAELNYYRLRIGIDRITAQVNYLQEYIRTQCLK	>HK542_EIS_x000D_MSRVTAIISALVICIIVCLSWAVNHYRDNAISYKEQRDKATSIIADMQKRQRDVAELDARYTKELADANATIESLRADVSAGRKRLQVAATCAKSTTGASGMGDGESPGLTADAELNYYRLRIGIDRITAQVNYLQEYIRTQCLK	TRUE	NHYRDNAISYKEQRDKATSIIADMQKRQRDVAELDARYTKELADANATIESLRADVSAGRKRLQVAATCAKSTTGASGMGDGESPGLTADAELNYYRLRIGIDRITAQVNYLQEYIRTQCLK	>HK542_EIS_x000D_NHYRDNAISYKEQRDKATSIIADMQKRQRDVAELDARYTKELADANATIESLRADVSAGRKRLQVAATCAKSTTGASGMGDGESPGLTADAELNYYRLRIGIDRITAQVNYLQEYIRTQCLK	145	122	2	already annotated as Rz	CDS 35529..35711	not annotated/ putative o-spanin	ccagatacacaaAGGAGcttgctg	MLTRLSKASVLMFLLVVSACKSPPPVQSQRPEPAAWAMEKAQDLQQMLNSIITVSELESTG	>HK542_EOS_x000D_MLTRLSKASVLMFLLVVSACKSPPPVQSQRPEPAAWAMEKAQDLQQMLNSIITVSELESTG	CKSPPPVQSQRPEPAAWAMEKAQDLQQMLNSIITVSELESTG	>HK542_EOS_MOD_x000D_CKSPPPVQSQRPEPAAWAMEKAQDLQQMLNSIITVSELESTG	61	42	19	CKS	MLTRLSKASVLMFLLVVSA	VVSA	>HK542_x000D_VVSA		0	>HK542_emb_Periplasmic CKSPPPVQSQRPEPAAWAMEKAQDLQQMLNSIITVSELESTGKLCQTRIYEQLYNVQATIRDIGIRLRYYNLEADATLGPSEGDGMGSAGTTSKACTAAVQLRKRGASVDARLSEITANADALEKTYRADLEAVDRQRKQMDAIISTAKDRQEKYSIANDRYHN	has a decent SD, good lipoP hit and gives blast hits to known Rz1s	2	OSPNI
HK544	HK544	NC_019767.1	Complete	emb		EIS	EOS	Enterobacteria	428783276	lysis protein Rz	cggagctgtcAGAGAGattgaggt	MSRVTAIISALVICIIVCLSWAVNHYRDNAISYKEQRDKATSIIADMQKRQRDVAELDARYTKELADANATIESLRADVSAGRKRLQVAATCAKSTTGASGMGDGESPRLTADAELNYYRLRSGIDKITAQVNYLQEYIRTQCLK	>HK544_EIS_x000D_MSRVTAIISALVICIIVCLSWAVNHYRDNAISYKEQRDKATSIIADMQKRQRDVAELDARYTKELADANATIESLRADVSAGRKRLQVAATCAKSTTGASGMGDGESPRLTADAELNYYRLRSGIDKITAQVNYLQEYIRTQCLK	TRUE	NHYRDNAISYKEQRDKATSIIADMQKRQRDVAELDARYTKELADANATIESLRADVSAGRKRLQVAATCAKSTTGASGMGDGESPRLTADAELNYYRLRSGIDKITAQVNYLQEYIRTQCLK	>HK544_EIS_x000D_NHYRDNAISYKEQRDKATSIIADMQKRQRDVAELDARYTKELADANATIESLRADVSAGRKRLQVAATCAKSTTGASGMGDGESPRLTADAELNYYRLRSGIDKITAQVNYLQEYIRTQCLK	145	122	2	already annotated as Rz	CDS 37904..38086	not annotated/ putative o-spanin	ccagatacacaaAGGAGcttgctg	MLTRLSKVSVLMFLLVVSACKSPPPVQSQRPEPAAWAMEKAQDLQQMLNSIITVSEVESTR	>HK544_EOS_x000D_MLTRLSKVSVLMFLLVVSACKSPPPVQSQRPEPAAWAMEKAQDLQQMLNSIITVSEVESTR	CKSPPPVQSQRPEPAAWAMEKAQDLQQMLNSIITVSEVESTR	>HK544_EOS_MOD_x000D_CKSPPPVQSQRPEPAAWAMEKAQDLQQMLNSIITVSEVESTR	61	42	19	CKS	MLTRLSKVSVLMFLLVVSA	VVSA	>HK544_x000D_VVSA		0	>HK544_emb_Periplasmic CKSPPPVQSQRPEPAAWAMEKAQDLQQMLNSIITVSEVESTRKLCQTRIYEQLYNVQATIKDIGSRLRYYNLEADATLRPSEGDGMGSAGTTSKACTAAVQLRKRGASVDARLSEITANADALEKTYRADLEAVDRQRKQMDAIISTAKDRQEKYSIANDRYHN	found an embedded o-spanin that has a decent SD, good lipoP hit and blasts to known Rz1s	2	OSPNI
HK578	HK578	NC_019724.1	Complete	ovl		OIS	OOS	Enterobacteria	428782862	HK578_005	agcttaaaaaccGGGGGttatggc	MIKYAAIGLIIGLVVGFWLGDSYRTGVVAEAAQEAQAQAQRQQTKVVERSVQAEQARDVEYRTITKEVVKYVTRPNRPDCSFDAERVRIKQRAVDAANGVGTATAVQVR	>HK578_OIS_x000D_MIKYAAIGLIIGLVVGFWLGDSYRTGVVAEAAQEAQAQAQRQQTKVVERSVQAEQARDVEYRTITKEVVKYVTRPNRPDCSFDAERVRIKQRAVDAANGVGTATAVQVR	FALSE	EAAQEAQAQAQRQQTKVVERSVQAEQARDVEYRTITKEVVKYVTRPNRPDCSFDAERVRIKQRAVDAANGVGTATAVQVR	>HK578_OIS_x000D_EAAQEAQAQAQRQQTKVVERSVQAEQARDVEYRTITKEVVKYVTRPNRPDCSFDAERVRIKQRAVDAANGVGTATAVQVR	109	80	1		CDS 4781..5008	not annotated/ putative o-spanin	ctatcacgaaaGAGGttgttaaat	MLRALTALIVVLMLSACGSSNVPLMPLTESALRPPCKFDNPSADPDEDLMIDVKNMECGAKLRAQVLELQQIIKGP	>HK578_OOS_x000D_MLRALTALIVVLMLSACGSSNVPLMPLTESALRPPCKFDNPSADPDEDLMIDVKNMECGAKLRAQVLELQQIIKGP	CGSSNVPLMPLTESALRPPCKFDNPSADPDEDLMIDVKNMECGAKLRAQVLELQQIIKGP	>HK578_OOS_MOD_x000D_CGSSNVPLMPLTESALRPPCKFDNPSADPDEDLMIDVKNMECGAKLRAQVLELQQIIKGP	76	60	16	CGS	MLRALTALIVVLMLSA	MLSA	>HK578_x000D_MLSA		2	>HK578_ovl_Periplasmic CGSSNVPLMPLTESALRPPCKFDNPSADPDEDLMIDVKNMECGAKLRAQVLELQQIIKGPRVQVATATGVGNAADVARQKIRVREADFSCDPRNPRTVYKVVEKTITRYEVDRAQEAQVSREVVKTQQRQAQAQAEQAAE	they missed the ovl o-spanin in gene prediction	3	OSPNI
HK620	HK620	NC_002730.1	Complete	emb		EIS	EOS	Enterobacteria	13559860	Rz	cggaacggtcAGAGAGattgaggt	MSRVTAIISALVICIIVCLSWAVNHYRDNAITYKEQRDKNTRELKLANATITDMQQRQLDADALDAKYTKELADAKAENDALRRKLDNGGRVLVKGKCPVPASAKTSSASGMGNDATVELSPVAGRNVLGIRDGIIRDQTALRTLQEYIRTQCLQ	>HK620_EIS_x000D_MSRVTAIISALVICIIVCLSWAVNHYRDNAITYKEQRDKNTRELKLANATITDMQQRQLDADALDAKYTKELADAKAENDALRRKLDNGGRVLVKGKCPVPASAKTSSASGMGNDATVELSPVAGRNVLGIRDGIIRDQTALRTLQEYIRTQCLQ	FALSE	NHYRDNAITYKEQRDKNTRELKLANATITDMQQRQLDADALDAKYTKELADAKAENDALRRKLDNGGRVLVKGKCPVPASAKTSSASGMGNDATVELSPVAGRNVLGIRDGIIRDQTALRTLQEYIRTQCLQ	>HK620_EIS_x000D_NHYRDNAITYKEQRDKNTRELKLANATITDMQQRQLDADALDAKYTKELADAKAENDALRRKLDNGGRVLVKGKCPVPASAKTSSASGMGNDATVELSPVAGRNVLGIRDGIIRDQTALRTLQEYIRTQCLQ	155	132	2	Two are in TMD. Compare sequence with above.	CDS 17539:17745	not annotated/ putative o-spanin	ctaaatacacgaAGGAGttagctg	MRKLKMMLFGASLIMVAGCSSKENALCQPQPKPPAPPAWAMMPPSNSLQLLDETFSVSGTELSATKQH	>HK620_EOS_x000D_MRKLKMMLFGASLIMVAGCSSKENALCQPQPKPPAPPAWAMMPPSNSLQLLDETFSVSGTELSATKQH	CSSKENALCQPQPKPPAPPAWAMMPPSNSLQLLDETFSVSGTELSATKQH	>HK620_EOS_MOD_x000D_CSSKENALCQPQPKPPAPPAWAMMPPSNSLQLLDETFSVSGTELSATKQH	68	50	18	CSS	MRKLKMMLFGASLIMVAG	MVAG	>HK620_x000D_MVAG		1	>HK620_emb_Periplasmic CSSKENALCQPQPKPPAPPAWAMMPPSNSLQLLDETFSVSGTELSATKQHQLCQTRIYEQLTRLATQDRIIGDRIGLVNRGAVPSLEVTADNGMGSASSTKASAPVPCKGKVLVRGGNDLKRRLADNEAKADALEKTYKADLADADLQRQQMDTITANALKLERTNKDRQEKYTIANDRYHN		3	OSPNI
HK629	HK629	NC_019711	Complete	emb		EIS	EOS	Enterobacteria	392506258	cell lysis protein Rz	cggaacggtcAGAGAGattgatgt	MSRVTAIISALVICIIVCLSWAVNHYRDNAITYKAQRDKNARELKLANAAITDMQMRQRDVAALDAKYTKELADAKAENDALRDDVAAGRRRLHIKAVCQSVREATTASGVDNAASPRLADTAERDYFTLRERLITMQKQLEGTQKYINEQCR	>HK629_EIS_x000D_MSRVTAIISALVICIIVCLSWAVNHYRDNAITYKAQRDKNARELKLANAAITDMQMRQRDVAALDAKYTKELADAKAENDALRDDVAAGRRRLHIKAVCQSVREATTASGVDNAASPRLADTAERDYFTLRERLITMQKQLEGTQKYINEQCR	TRUE	RDNAITYKAQRDKNARELKLANAAITDMQMRQRDVAALDAKYTKELADAKAENDALRDDVAAGRRRLHIKAVCQSVREATTASGVDNAASPRLADTAERDYFTLRERLITMQKQLEGTQKYINEQCR	>HK629_EIS_x000D_RDNAITYKAQRDKNARELKLANAAITDMQMRQRDVAALDAKYTKELADAKAENDALRDDVAAGRRRLHIKAVCQSVREATTASGVDNAASPRLADTAERDYFTLRERLITMQKQLEGTQKYINEQCR	153	127	2	already annotated as Rz	392506259	Rz1 protein	caaaatacacgaAGGAGttagctg	MLKLKMMLCVMMLPLVVVGCTSKQSVSQCVKPPPPPAWIMQPPPDWQTPLNGIISPSERG	>HK629_EOS_x000D_MLKLKMMLCVMMLPLVVVGCTSKQSVSQCVKPPPPPAWIMQPPPDWQTPLNGIISPSERG	CTSKQSVSQCVKPPPPPAWIMQPPPDWQTPLNGIISPSERG	>HK629_EOS_MOD_x000D_CTSKQSVSQCVKPPPPPAWIMQPPPDWQTPLNGIISPSERG	60	41	19	CTS	MLKLKMMLCVMMLPLVVVG	VVVG	>HK629_x000D_VVVG		1	>HK629_emb_Periplasmic CTSKQSVSQCVKPPPPPAWIMQPPPDWQTPLNGIISPSERGRCQENIYKQTGELQKQMTILRERLTFYDREATDALRPSAANDVGSATTAERVSQCVAKIHLRRRGAAVDDRLADNEAKADALEKTYKADLAAVDRQRMQMDTIAANALKLERANKDRQAKYTIANDR	already annotated as Rz1	3
HK630	HK630	NC_019723.1	Complete	emb		EIS	EOS	Enterobacteria	428782852	cell lysis protein Rz	cggaacggtcAGAGAGattgatgt	MSRVTAIISALVICIIVCLSWAVNHYRDNAITYKAQRDKNARELKLANAAITDMQMRQRDVAALDAKYTKELADAKAENDALRDDVAAGRRRLHIKAVCQSVREATTASGVDNAASPRLADTAERDYFTLRERLITMQKQLEGTQKYINEQCR	>HK630_EIS_x000D_MSRVTAIISALVICIIVCLSWAVNHYRDNAITYKAQRDKNARELKLANAAITDMQMRQRDVAALDAKYTKELADAKAENDALRDDVAAGRRRLHIKAVCQSVREATTASGVDNAASPRLADTAERDYFTLRERLITMQKQLEGTQKYINEQCR	TRUE	RDNAITYKAQRDKNARELKLANAAITDMQMRQRDVAALDAKYTKELADAKAENDALRDDVAAGRRRLHIKAVCQSVREATTASGVDNAASPRLADTAERDYFTLRERLITMQKQLEGTQKYINEQCR	>HK630_EIS_x000D_RDNAITYKAQRDKNARELKLANAAITDMQMRQRDVAALDAKYTKELADAKAENDALRDDVAAGRRRLHIKAVCQSVREATTASGVDNAASPRLADTAERDYFTLRERLITMQKQLEGTQKYINEQCR	153	127	2	already annotated as Rz	428782853	Rz1 protein	caaaatacacgaAGGAGttagctg	MLKLKMMLCVMMLPLVVVGCTSKQSVSQCVKPPPPPAWIMQPPPDWQTPLNGIISPSERG	>HK630_EOS_x000D_MLKLKMMLCVMMLPLVVVGCTSKQSVSQCVKPPPPPAWIMQPPPDWQTPLNGIISPSERG	CTSKQSVSQCVKPPPPPAWIMQPPPDWQTPLNGIISPSERG	>HK630_EOS_MOD_x000D_CTSKQSVSQCVKPPPPPAWIMQPPPDWQTPLNGIISPSERG	60	41	19	CTS	MLKLKMMLCVMMLPLVVVG	VVVG	>HK630_x000D_VVVG		1	>HK630_emb_Periplasmic CTSKQSVSQCVKPPPPPAWIMQPPPDWQTPLNGIISPSERGRCQENIYKQTGELQKQMTILRERLTFYDREATDALRPSAANDVGSATTAERVSQCVAKIHLRRRGAAVDDRLADNEAKADALEKTYKADLAAVDRQRMQMDTIAANALKLERANKDRQAKYTIANDR	already annotated as Rz1	3
HK633	HK633	NC_019719	Complete	emb		EIS	EOS	Enterobacteria	428782584	lysis protein Rz	tcaaagaagctggcGGGGtggtta	MKLRYKLVISAFLLTLFGSLVWSANHYHNKAIEYKKQRDENAMALDSAMATISDMQKRQRDVAELDARYTKELADANATIESLRADVSAGRKRLQVAATCAKSTTGASSMGDGESPGLTADAELNYYRLRSGIDKITAQVNYLQEYIRTQCLK	>HK633_EIS_x000D_MKLRYKLVISAFLLTLFGSLVWSANHYHNKAIEYKKQRDENAMALDSAMATISDMQKRQRDVAELDARYTKELADANATIESLRADVSAGRKRLQVAATCAKSTTGASSMGDGESPGLTADAELNYYRLRSGIDKITAQVNYLQEYIRTQCLK	TRUE	NHYHNKAIEYKKQRDENAMALDSAMATISDMQKRQRDVAELDARYTKELADANATIESLRADVSAGRKRLQVAATCAKSTTGASSMGDGESPGLTADAELNYYRLRSGIDKITAQVNYLQEYIRTQCLK	>HK633_EIS_x000D_NHYHNKAIEYKKQRDENAMALDSAMATISDMQKRQRDVAELDARYTKELADANATIESLRADVSAGRKRLQVAATCAKSTTGASSMGDGESPGLTADAELNYYRLRSGIDKITAQVNYLQEYIRTQCLK	153	129	2	already annotated as Rz	CDS 38873..39055	not annotated/ putative o-spanin	ccagatatacaaAGGAGcttgctg	MLTRLSKVSVLMFLLVVSACKSPPPVQSQRPEPAAWAMEKAQDLQQMLNSIITVSEVESTR	>HK633_EOS_x000D_MLTRLSKVSVLMFLLVVSACKSPPPVQSQRPEPAAWAMEKAQDLQQMLNSIITVSEVESTR	CKSPPPVQSQRPEPAAWAMEKAQDLQQMLNSIITVSEVESTR	>HK633_EOS_MOD_x000D_CKSPPPVQSQRPEPAAWAMEKAQDLQQMLNSIITVSEVESTR	61	42	19	CKS	MLTRLSKVSVLMFLLVVSA	VVSA	>HK633_x000D_VVSA		0	>HK633_emb_Periplasmic CKSPPPVQSQRPEPAAWAMEKAQDLQQMLNSIITVSEVESTRKLCQTRIYEQLYNVQATIKDIGSRLRYYNLEADATLGPSEGDGMSSAGTTSKACTAAVQLRKRGASVDARLSEITANADALEKTYRADLEAVDRQRKQMDSITAMASDLAMANEDRQKKYEIAKNHYHN	wasn't annotated, found an embedded one, has a decent SD and a great lipoP hit	2	OSPNI
HK639	HK639	NC_016158	Complete	ovl		OIS	OOS	Escherchia	356870670	HK639_70	aatctgtgctggtgtGAGGtcact	MGFETLIGIAAAVIAAIAGAFGLGHIRGSSKAEAKAVQQRTEDNAAATVAAADRRVETTKEASNVQQTVNHMSGDDVDRELRENFTRPGGD	>HK639_OIS_x000D_MGFETLIGIAAAVIAAIAGAFGLGHIRGSSKAEAKAVQQRTEDNAAATVAAADRRVETTKEASNVQQTVNHMSGDDVDRELRENFTRPGGD	TRUE	RGSSKAEAKAVQQRTEDNAAATVAAADRRVETTKEASNVQQTVNHMSGDDVDRELRENFTRPGGD	>HK639_OIS_x000D_RGSSKAEAKAVQQRTEDNAAATVAAADRRVETTKEASNVQQTVNHMSGDDVDRELRENFTRPGGD	91	65	0	I have a doubt about the topology, coz there is a negative charge at the N-terminus. might have to look for all i-spanins just to make sure that the topologies are right (added on 02/26/15)	356870671	HK639_71	tagagacaacgaaAGAGGccagca	MYSKLLTICLAMMLIASCAKTSPAPVVIDTGCLWTRIIYLTNHDIDVMDRQTKKDILAHNKAWQANCQKPTEKKI	>HK639_OOS_x000D_MYSKLLTICLAMMLIASCAKTSPAPVVIDTGCLWTRIIYLTNHDIDVMDRQTKKDILAHNKAWQANCQKPTEKKI	CAKTSPAPVVIDTGCLWTRIIYLTNHDIDVMDRQTKKDILAHNKAWQANCQKPTEKKI	>HK639_OOS_MOD_x000D_CAKTSPAPVVIDTGCLWTRIIYLTNHDIDVMDRQTKKDILAHNKAWQANCQKPTEKKI	75	58	17	CAK	MYSKLLTICLAMMLIAS	LIAS	>HK639_x000D_LIAS		2	>HK639_ovl_Periplasmic CAKTSPAPVVIDTGCLWTRIIYLTNHDIDVMDRQTKKDILAHNKAWQANCQKPTEKKIDGGPRTFNERLERDVDDGSMHNVTQQVNSAEKTTEVRRDAAAVTAAANDETRQQVAKAEAKSSGR	had a wrong start again...	2	OSPWS
HK75	HK75	NC_016160	Complete	emb		EIS	EOS	Escherchia	356870731	Rz	cggaacggtcaGAGAGattgaggt	MSRVTAIISALVICIIVCLSWAVNHYRDNAISYKEQRDKATSIIADMQKRQRDVAELDARYTKELADANATIESLRADVSAGRKRLQVAATCAKSTTGASGMGDGESPRLTADAELNYYRLRSGIDKITAQVNYLQEYIRTQCLK	>HK75_EIS_x000D_MSRVTAIISALVICIIVCLSWAVNHYRDNAISYKEQRDKATSIIADMQKRQRDVAELDARYTKELADANATIESLRADVSAGRKRLQVAATCAKSTTGASGMGDGESPRLTADAELNYYRLRSGIDKITAQVNYLQEYIRTQCLK	TRUE	NHYRDNAISYKEQRDKATSIIADMQKRQRDVAELDARYTKELADANATIESLRADVSAGRKRLQVAATCAKSTTGASGMGDGESPRLTADAELNYYRLRSGIDKITAQVNYLQEYIRTQCLK	>HK75_EIS_x000D_NHYRDNAISYKEQRDKATSIIADMQKRQRDVAELDARYTKELADANATIESLRADVSAGRKRLQVAATCAKSTTGASGMGDGESPRLTADAELNYYRLRSGIDKITAQVNYLQEYIRTQCLK	145	122	2	looks like Lambda	356870732	Rz1	ccagatacacaaAGGAGcttgctg	MLTRLSKVSVLMFLLVVSACKSPPPVQSQRPEPAAWAMEKAQDLQQMLNSIITVSEVESTR	>HK75_EOS_x000D_MLTRLSKVSVLMFLLVVSACKSPPPVQSQRPEPAAWAMEKAQDLQQMLNSIITVSEVESTR	CKSPPPVQSQRPEPAAWAMEKAQDLQQMLNSIITVSEVESTR	>HK75_EOS_MOD_x000D_CKSPPPVQSQRPEPAAWAMEKAQDLQQMLNSIITVSEVESTR	61	42	19	CKS	MLTRLSKVSVLMFLLVVSA	VVSA	>HK75_x000D_VVSA		0	>HK75_emb_Periplasmic CKSPPPVQSQRPEPAAWAMEKAQDLQQMLNSIITVSEVESTRKLCQTRIYEQLYNVQATIKDIGSRLRYYNLEADATLRPSEGDGMGSAGTTSKACTAAVQLRKRGASVDARLSEITANADALEKTYRADLEAVDRQRKQMDAIISTAKDRQEKYSIANDRYHN	was already annotated as Rz and Rz1	2
HK97	HK97	NC_002167.1	Complete	emb		EIS	EOS	Enterobacteria	9634214	Rz	cggaacggtcAGAGAGattgaggt	MSRVTAIISALVICIIVCLSWAVNHYRDNAIAYKEQRDKAASIIADMQKRQRDVAELDARYTKELADANATIESLRADVSAGRKRLQVSATCAKSTTGASSMGDGESPRLTADAELNYYRLRSGIDRITAQVNYLQEYIRTQCLK	>HK97_EIS_x000D_MSRVTAIISALVICIIVCLSWAVNHYRDNAIAYKEQRDKAASIIADMQKRQRDVAELDARYTKELADANATIESLRADVSAGRKRLQVSATCAKSTTGASSMGDGESPRLTADAELNYYRLRSGIDRITAQVNYLQEYIRTQCLK	TRUE	NHYRDNAIAYKEQRDKAASIIADMQKRQRDVAELDARYTKELADANATIESLRADVSAGRKRLQVSATCAKSTTGASSMGDGESPRLTADAELNYYRLRSGIDRITAQVNYLQEYIRTQCLK	>HK97_EIS_x000D_NHYRDNAIAYKEQRDKAASIIADMQKRQRDVAELDARYTKELADANATIESLRADVSAGRKRLQVSATCAKSTTGASSMGDGESPRLTADAELNYYRLRSGIDRITAQVNYLQEYIRTQCLK	145	122	2	Two are in TMD	CDS 37224..37409	not annotated/ putative o-spanin	ccagatacacaaAGGAGcttgctg	MLTRLSKVSVLMFLLVVSACKSLPPVQSQRPEPAAWAMEKVQDLQQMLNSIITVSEVESTG	>HK97_EOS_x000D_MLTRLSKVSVLMFLLVVSACKSLPPVQSQRPEPAAWAMEKVQDLQQMLNSIITVSEVESTG	CKSLPPVQSQRPEPAAWAMEKVQDLQQMLNSIITVSEVESTG	>HK97_EOS_MOD_x000D_CKSLPPVQSQRPEPAAWAMEKVQDLQQMLNSIITVSEVESTG	61	42	19	CKS	MLTRLSKVSVLMFLLVVSA	VVSA	>HK97_x000D_VVSA		0	>HK97_emb_Periplasmic CKSLPPVQSQRPEPAAWAMEKVQDLQQMLNSIITVSEVESTGKLCQTRIYEQLYNVQATIRDIGSRLRYYNLEADATLRPSEGDGMSSAGTTSKACTASVQLRKRGASVDARLSEITANADALEKTYRADLEAVDRQRKQMDAIISAAKDRQEKYAIANDRYHN	compare sequence on 18 (above row)	2	OSPNI
HP1	HP1	NC_001697.1	Complete	ovl		OIS	OOS	Haemophilus	9628631	HP1p32	ccgcagagcaaaAGAaaaagccct	MFGGIMEFKALFIGVFLIVFLGCIGSTLHYKKQAETTALLLKQSEQTIKQNKVMLQRYETQNAKLTSQLNQANKKAEQRSQQLKDVLNNAENKNWTYGRVPNDVAGVLNHRTQAK	>HP1_OIS_x000D_MFGGIMEFKALFIGVFLIVFLGCIGSTLHYKKQAETTALLLKQSEQTIKQNKVMLQRYETQNAKLTSQLNQANKKAEQRSQQLKDVLNNAENKNWTYGRVPNDVAGVLNHRTQAK	TRUE	YKKQAETTALLLKQSEQTIKQNKVMLQRYETQNAKLTSQLNQANKKAEQRSQQLKDVLNNAENKNWTYGRVPNDVAGVLNHRTQAK	>HP1_OIS_x000D_YKKQAETTALLLKQSEQTIKQNKVMLQRYETQNAKLTSQLNQANKKAEQRSQQLKDVLNNAENKNWTYGRVPNDVAGVLNHRTQAK	115	86	0	one in TMD, could start downstream	CDS 20916:21182	not annotated/ putative o-spanin	aacaactaaAGGAcgtgctaaaca	MQKIKIGLMAACLTMLLACSTTAPKPNNIRLICPQTTECRALSVNIRTNGDLAESLNKALDRLDICTTAYASINKCITDFNNQNQKEN	>HP1_OOS_x000D_MQKIKIGLMAACLTMLLACSTTAPKPNNIRLICPQTTECRALSVNIRTNGDLAESLNKALDRLDICTTAYASINKCITDFNNQNQKEN	CSTTAPKPNNIRLICPQTTECRALSVNIRTNGDLAESLNKALDRLDICTTAYASINKCITDFNNQNQKEN	>HP1_OOS_MOD_x000D_CSTTAPKPNNIRLICPQTTECRALSVNIRTNGDLAESLNKALDRLDICTTAYASINKCITDFNNQNQKEN	88	70	18	CST	MQKIKIGLMAACLTMLLA	MLLA	>HP1_x000D_MLLA		4	>HP1_ovl_Periplasmic CSTTAPKPNNIRLICPQTTECRALSVNIRTNGDLAESLNKALDRLDICTTAYASINKCITDFNNQNQKENKAQTRHNLVGAVDNPVRGYTWNKNEANNLVDKLQQSRQEAKKNAQNLQSTLKANQTEYRQLMVKNQKITQESQKLLLATTEAQKKY	one was at 12th position. Hit with Prosite at the same site of LipoP Server. The postion is 19th in prosite instead of 20th.	4	OSPNI
HP2	HP2	NC_003315.1	Complete	ovl		OIS	OOS	Haemophilus	17981841	HP2p27	ccgcagagcaaaAGAaaaagccct	MFGGIMEFKALFIGVFLMVFVGCIGSTLHYKKQAETTALLLKQSEQTIKQNKVMLQRYETQNAKLTSQLNQANKKAEQRSQQLKDVLNNAENKNWTYGRVPNDVAGVLNHRTQAK	>HP2_OIS_x000D_MFGGIMEFKALFIGVFLMVFVGCIGSTLHYKKQAETTALLLKQSEQTIKQNKVMLQRYETQNAKLTSQLNQANKKAEQRSQQLKDVLNNAENKNWTYGRVPNDVAGVLNHRTQAK	TRUE	YKKQAETTALLLKQSEQTIKQNKVMLQRYETQNAKLTSQLNQANKKAEQRSQQLKDVLNNAENKNWTYGRVPNDVAGVLNHRTQAK	>HP2_OIS_x000D_YKKQAETTALLLKQSEQTIKQNKVMLQRYETQNAKLTSQLNQANKKAEQRSQQLKDVLNNAENKNWTYGRVPNDVAGVLNHRTQAK	115	86	0	same as above	CDS 20044:20316	not annotated/ putative o-spanin	aacaactaaAGGAcgtgctaaaca	MQKIKIGLMAACLTMLLACSTTAPKPNNIRLICPQTTECRALSVNIRTNGDLAEGLNQALDRLEICTTAYAAINKCITDFNNQNRNQKEN	>HP2_OOS_x000D_MQKIKIGLMAACLTMLLACSTTAPKPNNIRLICPQTTECRALSVNIRTNGDLAEGLNQALDRLEICTTAYAAINKCITDFNNQNRNQKEN	CSTTAPKPNNIRLICPQTTECRALSVNIRTNGDLAEGLNQALDRLEICTTAYAAINKCITDFNNQNRNQKEN	>HP2_OOS_MOD_x000D_CSTTAPKPNNIRLICPQTTECRALSVNIRTNGDLAEGLNQALDRLEICTTAYAAINKCITDFNNQNRNQKEN	90	72	18	CST	MQKIKIGLMAACLTMLLA	MLLA	>HP2_x000D_MLLA		4	>HP2_ovl_Periplasmic CSTTAPKPNNIRLICPQTTECRALSVNIRTNGDLAEGLNQALDRLEICTTAYAAINKCITDFNNQNRNQKENKAQTRHNLVGAVDNPVRGYTWNKNEANNLVDKLQQSRQEAKKNAQNLQSTLKANQTEYRQLMVKNQKITQESQKLLLATTEAQKKY	same as above	4	OSPNI
hx01	hx01	NC_018855	Complete	sep		SIS	SOS	Enterobacteria	CDS 136961..137314	not annotated/ putative i-spanin	tgaaatcattGAGAttattaaaac	MLKVNPIYAIVAAFALVSTATIVVLNNKVDSLNTELASVKETAKNNAKVLDDFKVQYQSIEEMTYKNRVLVDQLKAENEKLRKDSKKKNVVASKPGLVEKQINKSFDSFAEDLRKLSE	>hx01_SIS_x000D_MLKVNPIYAIVAAFALVSTATIVVLNNKVDSLNTELASVKETAKNNAKVLDDFKVQYQSIEEMTYKNRVLVDQLKAENEKLRKDSKKKNVVASKPGLVEKQINKSFDSFAEDLRKLSE	TRUE	NKVDSLNTELASVKETAKNNAKVLDDFKVQYQSIEEMTYKNRVLVDQLKAENEKLRKDSKKKNVVASKPGLVEKQINKSFDSFAEDLRKLSE	>hx01_SIS_x000D_NKVDSLNTELASVKETAKNNAKVLDDFKVQYQSIEEMTYKNRVLVDQLKAENEKLRKDSKKKNVVASKPGLVEKQINKSFDSFAEDLRKLSE	118	92	0	look at Rz1 notes, gives blast hits to known T4 like phage P.seT.3s from RB69 etc	CDS 137314..137601	not annotated/ putative o-spanin	agaagacctcAGGAAGctctcaga	MIKLTAVVLSISILAGCAQDVPLSPKETLHPPWPESIVEYNQKWQVKVIDGNPWVGMPFEDSQEFRIWLNDVKRYVHDQKTMICYYRSGLKEEKCQ	>hx01_SOS_x000D_MIKLTAVVLSISILAGCAQDVPLSPKETLHPPWPESIVEYNQKWQVKVIDGNPWVGMPFEDSQEFRIWLNDVKRYVHDQKTMICYYRSGLKEEKCQ	CAQDVPLSPKETLHPPWPESIVEYNQKWQVKVIDGNPWVGMPFEDSQEFRIWLNDVKRYVHDQKTMICYYRSGLKEEKCQ	>hx01_SOS_MOD_x000D_CAQDVPLSPKETLHPPWPESIVEYNQKWQVKVIDGNPWVGMPFEDSQEFRIWLNDVKRYVHDQKTMICYYRSGLKEEKCQ	96	80	16	CAQ	MIKLTAVVLSISILAG	ILAG	>hx01_x000D_ILAG	T4	2	>hx01_sep_Periplasmic CAQDVPLSPKETLHPPWPESIVEYNQKWQVKVIDGNPWVGMPFEDSQEFRIWLNDVKRYVHDQKTMICYYRSGLKEEKCQESLKRLDEAFSDFSKNIQKEVLGPKSAVVNKKKSDKRLKENEAKLQDVLVRNKYTMEEISQYQVKFDDLVKANNKATEKVSALETNLSDVKN	probably one of the emptiest annotations that I've ever seen, don't think I can find any!, this is what I thought before I had a feeling that I shouldn't give up without trying atleast once. Just searching randomly for LAGC in the gb seq not only found me the o-spanin but its blast also gave me lot of new potential candidates!!! OHHH YEEAAHHH	2	ISPNI, OSPNI
ICP3	ICP3	NC_015159.1	Complete	sep		SIS	SOS	vibrio	CDS 36264..36404	not annotated/ putative i-spanin	aattaacaactaAGGAGGtatttt	MWYKKKRFVAAIVTAALVALGALAGVDLSGLEAGLTQAACGIVECVQ	>ICP3_SIS_x000D_MWYKKKRFVAAIVTAALVALGALAGVDLSGLEAGLTQAACGIVECVQ	TRUE	DLSGLEAGLTQAACGIVECVQ	>ICP3_SIS_x000D_DLSGLEAGLTQAACGIVECVQ	47	21	2	same as above	325171324	ViPhICP3_gp52	gtggaatcgtGGAGtgtgtacaata	MKKGLITVLLAAVLSACTVNIVKDSTDVRISSSYEGSAKLSIADSNFGGEADSTADEVVDEVIPE	>ICP3_SOS_x000D_MKKGLITVLLAAVLSACTVNIVKDSTDVRISSSYEGSAKLSIADSNFGGEADSTADEVVDEVIPE	CTVNIVKDSTDVRISSSYEGSAKLSIADSNFGGEADSTADEVVDEVIPE	>ICP3_SOS_MOD_x000D_CTVNIVKDSTDVRISSSYEGSAKLSIADSNFGGEADSTADEVVDEVIPE	65	49	16	CTV	MKKGLITVLLAAVLSA	VLSA	>ICP3_x000D_VLSA		0	>ICP3_sep_Periplasmic CTVNIVKDSTDVRISSSYEGSAKLSIADSNFGGEADSTADEVVDEVIPEQVCEVIGCAAQTLGAELGSLD	same as above	2	ISPNI	NCBI
ICP3_2007_A	ICP3_2007_A	HQ641344.1	Complete	sep		SIS	SOS	vibrio	323512222	TU18-20_00225	caattaacaactaAGGAGGtatttt	MWYKKKRFVAAIVTAALVALGALAGVDLSGLEAGLTQAACGIVECVQ	>ICP3_2007_A_SIS_x000D_MWYKKKRFVAAIVTAALVALGALAGVDLSGLEAGLTQAACGIVECVQ	TRUE	DLSGLEAGLTQAACGIVECVQ	>ICP3_2007_A_SIS_x000D_DLSGLEAGLTQAACGIVECVQ	47	21	2	same as above	323512223	TU18-20_00230	gtggaatcgtGGAGtgtgtacaata	MKKGLITVLLAAVLSACTVNIVKDSTDVRISSSYEGSAKLSIADSNFGGEADSTADEVVDEVIPE	>ICP3_2007_A_SOS_x000D_MKKGLITVLLAAVLSACTVNIVKDSTDVRISSSYEGSAKLSIADSNFGGEADSTADEVVDEVIPE	CTVNIVKDSTDVRISSSYEGSAKLSIADSNFGGEADSTADEVVDEVIPE	>ICP3_2007_A_SOS_MOD_x000D_CTVNIVKDSTDVRISSSYEGSAKLSIADSNFGGEADSTADEVVDEVIPE	65	49	16	CTV	MKKGLITVLLAAVLSA	VLSA	>ICP3_2007_A_x000D_VLSA		0	>ICP3_2007_A_sep_Periplasmic CTVNIVKDSTDVRISSSYEGSAKLSIADSNFGGEADSTADEVVDEVIPEQVCEVIGCAAQTLGAELGSLD	same as above	2		NCBI
ICP3_2008_A	ICP3_2008_A	HQ641343.1	Complete	sep		SIS	SOS	vibrio	323512174	TU18-21_00230	caattaacaactaAGGAGGtatttt	MWYKKKRFVAAIVTAALVALGALAGVDLSGLEAGLTQAACGIVECVQ	>ICP3_2008_A_SIS_x000D_MWYKKKRFVAAIVTAALVALGALAGVDLSGLEAGLTQAACGIVECVQ	TRUE	DLSGLEAGLTQAACGIVECVQ	>ICP3_2008_A_SIS_x000D_DLSGLEAGLTQAACGIVECVQ	47	21	2	same as above	323512175	TU18-21_00235	gtggaatcgtGGAGtgtgtacaata	MKKGLITVLLAAVLSACTVNIVKDSTDVRISSSYEGSAKLSIADSNFGGEADSTADEVVDEVIPE	>ICP3_2008_A_SOS_x000D_MKKGLITVLLAAVLSACTVNIVKDSTDVRISSSYEGSAKLSIADSNFGGEADSTADEVVDEVIPE	CTVNIVKDSTDVRISSSYEGSAKLSIADSNFGGEADSTADEVVDEVIPE	>ICP3_2008_A_SOS_MOD_x000D_CTVNIVKDSTDVRISSSYEGSAKLSIADSNFGGEADSTADEVVDEVIPE	65	49	16	CTV	MKKGLITVLLAAVLSA	VLSA	>ICP3_2008_A_x000D_VLSA		0	>ICP3_2008_A_sep_Periplasmic CTVNIVKDSTDVRISSSYEGSAKLSIADSNFGGEADSTADEVVDEVIPEQVCEVIGCAAQTLGAELGSLD	same as above	2		NCBI
ICP3_2009_B	ICP3_2009_B	HQ641341.1	Complete	sep		SIS	SOS	vibrio	323512076	TU18-RWS_00225	caattaacaactaAGGAGGtatttt	MWYKKKRFVAAIVTASLVALGALAGVDLSGLEAGLTQAACGIVECVQ	>ICP3_2009_B_SIS_x000D_MWYKKKRFVAAIVTASLVALGALAGVDLSGLEAGLTQAACGIVECVQ	TRUE	DLSGLEAGLTQAACGIVECVQ	>ICP3_2009_B_SIS_x000D_DLSGLEAGLTQAACGIVECVQ	47	21	2	really short... blasts to VP4 Rz, that was found by Manoj.. seems to be only candidate pair though.. need to find the characterstics of this host to understand if this small proteins are enough to span the periplasm	323512077	TU18-RWS_00230	gtggaatcgtGGAGtgtgtacaata	MKKGLITVLLAAVLSACTVNIVKDSTDVRISSSYEGSAKLSIADSNFGGEADSTADEVVDEVIPE	>ICP3_2009_B_SOS_x000D_MKKGLITVLLAAVLSACTVNIVKDSTDVRISSSYEGSAKLSIADSNFGGEADSTADEVVDEVIPE	CTVNIVKDSTDVRISSSYEGSAKLSIADSNFGGEADSTADEVVDEVIPE	>ICP3_2009_B_SOS_MOD_x000D_CTVNIVKDSTDVRISSSYEGSAKLSIADSNFGGEADSTADEVVDEVIPE	65	49	16	CTV	MKKGLITVLLAAVLSA	VLSA	>ICP3_2009_B_x000D_VLSA		0	>ICP3_2009_B_sep_Periplasmic CTVNIVKDSTDVRISSSYEGSAKLSIADSNFGGEADSTADEVVDEVIPEQVCEVIGCAAQTLGAELGSLD	again even Rz1 is soo short.. moreover this is in -1 frame rather than +1, sep genes	2		NCBI
iEPS5	iEPS5	NC_021783.1	Complete	ovl		OIS	OOS	Salmonella	CDS 17506..17757	not annotated/ putative i-spanin	gaagcatcgggccGGGGccgctgc	MTGLLARIKTGVLAALVFVVALFGVWRAGRTKGKQDQINNQNYDTLREQANADKNVAEVHNEINKLPDGGANDLLRRKWMRRKD	>iEPS5_OIS_x000D_MTGLLARIKTGVLAALVFVVALFGVWRAGRTKGKQDQINNQNYDTLREQANADKNVAEVHNEINKLPDGGANDLLRRKWMRRKD	TRUE	RAGRTKGKQDQINNQNYDTLREQANADKNVAEVHNEINKLPDGGANDLLRRKWMRRKD	>iEPS5_OIS_x000D_RAGRTKGKQDQINNQNYDTLREQANADKNVAEVHNEINKLPDGGANDLLRRKWMRRKD	84	58	0	probably the gene prediction software they used identified a gene in the complimentary strand. found this gene adjacent to the lysozyme gene and has an ovl o-spanin	526176439	iEPS5_034	ataaaaatgtggccGAGGtgcata	MKSINSLMVALTICFAVSGCVERINPAPSFCSVARAIYIGEEDVLTDETARQIATHDEIGERLCGWK	>iEPS5_OOS_x000D_MKSINSLMVALTICFAVSGCVERINPAPSFCSVARAIYIGEEDVLTDETARQIATHDEIGERLCGWK	CVERINPAPSFCSVARAIYIGEEDVLTDETARQIATHDEIGERLCGWK	>iEPS5_OOS_MOD_x000D_CVERINPAPSFCSVARAIYIGEEDVLTDETARQIATHDEIGERLCGWK	67	48	19	CVE	MKSINSLMVALTICFAVSG	AVSG	>iEPS5_x000D_AVSG		2	>iEPS5_ovl_Periplasmic CVERINPAPSFCSVARAIYIGEEDVLTDETARQIATHDEIGERLCGWKDKRRMWKRRLLDNAGGDPLKNIENHVEAVNKDANAQERLTDYNQNNIQDQKGKTRGAR		2	ISPNI
ime08	ime08	NC_014260.1	Complete	sep		SIS	SOS	enterobacteria	299779170	pseT.3	atgacatcatcGAGAttattaccaa	MSKLSIYLLAGAIAVGAYGFISYQSSRIDTLTEELKTTQQTAKQNAEAVEDLRGQYSDIEFRTTEMNARMDKIKVENEKLRKDSKKAHVVASKPGLVEKQINKSFDSFTEDFRSITE	>ime08_SIS_x000D_MSKLSIYLLAGAIAVGAYGFISYQSSRIDTLTEELKTTQQTAKQNAEAVEDLRGQYSDIEFRTTEMNARMDKIKVENEKLRKDSKKAHVVASKPGLVEKQINKSFDSFTEDFRSITE	TRUE	QSSRIDTLTEELKTTQQTAKQNAEAVEDLRGQYSDIEFRTTEMNARMDKIKVENEKLRKDSKKAHVVASKPGLVEKQINKSFDSFTEDFRSITE	>ime08_SIS_x000D_QSSRIDTLTEELKTTQQTAKQNAEAVEDLRGQYSDIEFRTTEMNARMDKIKVENEKLRKDSKKAHVVASKPGLVEKQINKSFDSFTEDFRSITE	117	94	0	already annotated as pset.3	299779169	pseT.2	cagaagacttcAGGAGcattacaga	MIKLSVVVLSIGLLVGCAQELPVVPKQQLHPSWPQPIAEHNVKWQVKVIDGKAWVGMPFEDSQEHRIWLNDVKRYVQDQKSMLCYYRSGLKEEKCK	>ime08_SOS_x000D_MIKLSVVVLSIGLLVGCAQELPVVPKQQLHPSWPQPIAEHNVKWQVKVIDGKAWVGMPFEDSQEHRIWLNDVKRYVQDQKSMLCYYRSGLKEEKCK	CAQELPVVPKQQLHPSWPQPIAEHNVKWQVKVIDGKAWVGMPFEDSQEHRIWLNDVKRYVQDQKSMLCYYRSGLKEEKCK	>ime08_SOS_MOD_x000D_CAQELPVVPKQQLHPSWPQPIAEHNVKWQVKVIDGKAWVGMPFEDSQEHRIWLNDVKRYVQDQKSMLCYYRSGLKEEKCK	96	80	16	CAQ	MIKLSVVVLSIGLLVG	LLVG	>ime08_x000D_LLVG		2	>ime08_sep_Periplasmic CAQELPVVPKQQLHPSWPQPIAEHNVKWQVKVIDGKAWVGMPFEDSQEHRIWLNDVKRYVQDQKSMLCYYRSGLKEEKCKETISRFDETFSDFSKNIQKEVLGPKSAVVHAKKSDKRLKENEVKIKDMRANMETTRFEIDSYQGRLDEVAEANQKATQQTTKLEETLTDIRSSQ	already annotated as PseT.2	2		NCBI
ime09	ime09	NC_019503.1	Complete	sep		SIS	SOS	enterobacteria	339791421	pseT.3	atattatAGAGGttattaaaacttt	MQLSNTTTGLLLIVIALGGTSLILKNKIERLETSVVEITKTANENALALNNLRIQYNYIDAMNNKNREAIAAIERENEKLRKDAKKADVVAHKPGLVEKQINNSFNKFAEDIQDLSK	>ime09_SIS_x000D_MQLSNTTTGLLLIVIALGGTSLILKNKIERLETSVVEITKTANENALALNNLRIQYNYIDAMNNKNREAIAAIERENEKLRKDAKKADVVAHKPGLVEKQINNSFNKFAEDIQDLSK	TRUE	KNKIERLETSVVEITKTANENALALNNLRIQYNYIDAMNNKNREAIAAIERENEKLRKDAKKADVVAHKPGLVEKQINNSFNKFAEDIQDLSK	>ime09_SIS_x000D_KNKIERLETSVVEITKTANENALALNNLRIQYNYIDAMNNKNREAIAAIERENEKLRKDAKKADVVAHKPGLVEKQINNSFNKFAEDIQDLSK	117	93	0	already annotated as pset.3	339791420	pseT.2	cagaagacatccAGGAcctttctaa	MIKLSAVILSIGLLVGCSTKPLEVKKETVHPNWPVQIKSYDEAKLSWQVKVIDGKAWVGMPFEDSQEFRIWLNDVKRYVHDQKTMICYYRQELKEDKCK	>ime09_SOS_x000D_MIKLSAVILSIGLLVGCSTKPLEVKKETVHPNWPVQIKSYDEAKLSWQVKVIDGKAWVGMPFEDSQEFRIWLNDVKRYVHDQKTMICYYRQELKEDKCK	CSTKPLEVKKETVHPNWPVQIKSYDEAKLSWQVKVIDGKAWVGMPFEDSQEFRIWLNDVKRYVHDQKTMICYYRQELKEDKCK	>ime09_SOS_MOD_x000D_CSTKPLEVKKETVHPNWPVQIKSYDEAKLSWQVKVIDGKAWVGMPFEDSQEFRIWLNDVKRYVHDQKTMICYYRQELKEDKCK	99	83	16	CST	MIKLSAVILSIGLLVG	LLVG	>ime09_x000D_LLVG		2	>ime09_sep_Periplasmic CSTKPLEVKKETVHPNWPVQIKSYDEAKLSWQVKVIDGKAWVGMPFEDSQEFRIWLNDVKRYVHDQKTMICYYRQELKEDKCKKSLDQIDEAFKNFSNNIQKEVLGPKHAVVDAKKADKRLKENEREIAAIAERNKNNMADIYNYQIRLNNLALANENATKTIEVVSTELREIKNK	already annotated as PseT.2	2		NCBI
IME15	IME15	NC_019416.1	Complete	emb		EIS	EOS	Stenotrophomonas	414090127	phage endopeptidase	ttgacacaaacagaAGGAGGtact	MGLLKKLVPWVFAGILFGTGWHLGADSMDTKWKQEVHREYVKKTEARAATQAEVDKISQGYQQKLSTLEGDTDRLVTGLRSDNKRLRVRIKQLSETPKGDSGCFPDGRAELDERDAKRILAVTQKGDAWIRALQETIRKLQEQNQ	>IME15_EIS_x000D_MGLLKKLVPWVFAGILFGTGWHLGADSMDTKWKQEVHREYVKKTEARAATQAEVDKISQGYQQKLSTLEGDTDRLVTGLRSDNKRLRVRIKQLSETPKGDSGCFPDGRAELDERDAKRILAVTQKGDAWIRALQETIRKLQEQNQ	TRUE	ADSMDTKWKQEVHREYVKKTEARAATQAEVDKISQGYQQKLSTLEGDTDRLVTGLRSDNKRLRVRIKQLSETPKGDSGCFPDGRAELDERDAKRILAVTQKGDAWIRALQETIRKLQEQNQ	>IME15_EIS_x000D_ADSMDTKWKQEVHREYVKKTEARAATQAEVDKISQGYQQKLSTLEGDTDRLVTGLRSDNKRLRVRIKQLSETPKGDSGCFPDGRAELDERDAKRILAVTQKGDAWIRALQETIRKLQEQNQ	145	121	1	a bit different, but they had it already annoated as endopeptidase	CDS 35719..35871	not annotated/ putative o-spanin	agctgtccactctGGAAGGcgaca	LIGLLLACVATISGCASASSNLVKPQKVTVDASLMVEPNLTNEMLSVFSQ	>IME15_EOS_x000D_LIGLLLACVATISGCASASSNLVKPQKVTVDASLMVEPNLTNEMLSVFSQ	CASASSNLVKPQKVTVDASLMVEPNLTNEMLSVFSQ	>IME15_EOS_MOD_x000D_CASASSNLVKPQKVTVDASLMVEPNLTNEMLSVFSQ	50	36	14	CAS	LIGLLLACVATISG	TISG	>IME15_x000D_TISG		0	>IME15_emb_Periplasmic CASASSNLVKPQKVTVDASLMVEPNLTNEMLSVFSQQNQEQLKRITEQLARIWADGKQTVALIRKADREDLEARGDPFCGSDGKPTESLQKIRVRLRKNDSRLGTVLRDTDGELTSLKQQYGQSIKDVEAQTAARAETKKVYERHVEQKWKTDMSDA	not sure if I got the right start, but this still gives a good lipoP hit and has a decent SD	1	ISPMA, OSPNI
JBD18	JBD18	JX495041.1	Complete	emb		EIS	EOS	Pseudomonas	404056747	gp0025	cacgcaagtacaagcGGAGGaacc	MAVLSLLRTSTFWIALSAVLYSAAVVIHGSVSYDRGYATGRAEGDAALLNLQLRHTNERAQALQDALVQYKQQVARANQAEEQLLQVQQQLTDTRHQLQERIAHVSTAYRAAPGAAPTAIPRCVFTRGWVRDFNTALGAGLPATGARAASAGAQTATWPAAGSDAELLESGVTPADILAFAQDYGAWSLRNLAQLNALLEQGE	>JBD18_EIS_x000D_MAVLSLLRTSTFWIALSAVLYSAAVVIHGSVSYDRGYATGRAEGDAALLNLQLRHTNERAQALQDALVQYKQQVARANQAEEQLLQVQQQLTDTRHQLQERIAHVSTAYRAAPGAAPTAIPRCVFTRGWVRDFNTALGAGLPATGARAASAGAQTATWPAAGSDAELLESGVTPADILAFAQDYGAWSLRNLAQLNALLEQGE	TRUE	YDRGYATGRAEGDAALLNLQLRHTNERAQALQDALVQYKQQVARANQAEEQLLQVQQQLTDTRHQLQERIAHVSTAYRAAPGAAPTAIPRCVFTRGWVRDFNTALGAGLPATGARAASAGAQTATWPAAGSDAELLESGVTPADILAFAQDYGAWSLRNLAQLNALLEQGE	>JBD18_EIS_x000D_YDRGYATGRAEGDAALLNLQLRHTNERAQALQDALVQYKQQVARANQAEEQLLQVQQQLTDTRHQLQERIAHVSTAYRAAPGAAPTAIPRCVFTRGWVRDFNTALGAGLPATGARAASAGAQTATWPAAGSDAELLESGVTPADILAFAQDYGAWSLRNLAQLNALLEQGE	203	171	1	not only are the proteins long , but their names are idiotically long as well	CDS 13650..13955	not annotated/ putative o-spanin	accaactccAGGAGcgaatcgccc	MYRPPTERHLVLRLLLSLAVSSLAAGCATSTPPSVPVCPPQERAPLPPALKQRPGPPPVLTPSYWKAASLRRTSWPLPRTTGPGLFAISLSSTHYWNKGNRE	>JBD18_EOS_x000D_MYRPPTERHLVLRLLLSLAVSSLAAGCATSTPPSVPVCPPQERAPLPPALKQRPGPPPVLTPSYWKAASLRRTSWPLPRTTGPGLFAISLSSTHYWNKGNRE	CATSTPPSVPVCPPQERAPLPPALKQRPGPPPVLTPSYWKAASLRRTSWPLPRTTGPGLFAISLSSTHYWNKGNRE	>JBD18_EOS_MOD_x000D_CATSTPPSVPVCPPQERAPLPPALKQRPGPPPVLTPSYWKAASLRRTSWPLPRTTGPGLFAISLSSTHYWNKGNRE	102	76	26	CAT	MYRPPTERHLVLRLLLSLAVSSLAAG	LAAG	>JBD18_x000D_LAAG		1	>JBD18_emb_Periplasmic CATSTPPSVPVCPPQERAPLPPALKQRPGPPPVLTPSYWKAASLRRTSWPLPRTTGPGLFAISLSSTHYWNKGNREEGQELLANLQALNRLSWAGYDQAFALIDAPTVGSELLEADSGAAPWTATQAGASAARAGTAPLGAGLATNFDRVWGRTFVCRPIATPAAGPAARYATSVHAIREQLQHRTDTLQQQVQLLQEEAQNARAVQQKYQVLADQLAQARENTHRLQLNLLAADGEARGTAYGRDY	quite long proteins	2	OSPNI
JBD24	JBD24	NC_020203.1	Complete	ovl		OIS	OOS	Pseudomonas	448245070	JBD24_025	ccagctcagcgtcGAGAAGtcgcc	MTWRVGLIVFVLLVMVWTAGWWGGREAGLADGRAACADAQTRAYRDVLEQSAAQLTKVQDTSAALFQRLAKRADSDQQTTRELRHALAETAADRAACRFPAGVMQQLETARQRAAKATTGGLGSTVPDPGGGD	>JBD24_OIS_x000D_MTWRVGLIVFVLLVMVWTAGWWGGREAGLADGRAACADAQTRAYRDVLEQSAAQLTKVQDTSAALFQRLAKRADSDQQTTRELRHALAETAADRAACRFPAGVMQQLETARQRAAKATTGGLGSTVPDPGGGD	TRUE	REAGLADGRAACADAQTRAYRDVLEQSAAQLTKVQDTSAALFQRLAKRADSDQQTTRELRHALAETAADRAACRFPAGVMQQLETARQRAAKATTGGLGSTVPDPGGGD	>JBD24_OIS_x000D_REAGLADGRAACADAQTRAYRDVLEQSAAQLTKVQDTSAALFQRLAKRADSDQQTTRELRHALAETAADRAACRFPAGVMQQLETARQRAAKATTGGLGSTVPDPGGGD	133	109	2		448245071	JBD24_026	aacaaactactcGGGAGcttcgcc	MPWPKPLLIALPAAFLLASCSSSKPPVNVPPRPLPAALAQPCPTPVAVTDDSPDATAIALKQLYDQYGVCAGLHWDTVRHLQKD	>JBD24_OOS_x000D_MPWPKPLLIALPAAFLLASCSSSKPPVNVPPRPLPAALAQPCPTPVAVTDDSPDATAIALKQLYDQYGVCAGLHWDTVRHLQKD	CSSSKPPVNVPPRPLPAALAQPCPTPVAVTDDSPDATAIALKQLYDQYGVCAGLHWDTVRHLQKD	>JBD24_OOS_MOD_x000D_CSSSKPPVNVPPRPLPAALAQPCPTPVAVTDDSPDATAIALKQLYDQYGVCAGLHWDTVRHLQKD	84	65	19	CSS	MPWPKPLLIALPAAFLLAS	LLAS	>JBD24_x000D_LLAS		2	>JBD24_ovl_Periplasmic CSSSKPPVNVPPRPLPAALAQPCPTPVAVTDDSPDATAIALKQLYDQYGVCAGLHWDTVRHLQKDDGGGPDPVTSGLGGTTAKAARQRATELQQMVGAPFRCAARDAATEALAHRLERTTQQDSDARKALRQFLAASTDQVKTLQAASQELVDRYARTQADACAARGDALGAER		4	OSPWS
JBD25	JBD25	JX495042.1	Complete	emb		EIS	EOS	Pseudomonas	404056845	gp0028	agtaccgtcggcaaaGGGGGcgcc	MGILSLLRSNWFWTALIAVLYSVAVVIHGSASYDRGYATARAEGDAALLNLQLQHSNELAKIAEDNLLQFQQQVTRANQAEARFLSAQDQFTALQQQLSERIAHVSTQYRPAPGASPVPAPRFVVTCGWLRDYNHALGADLPSPAACRTAANPQETAWPASGADAELLESGVSAADILAHARDYGKWSLTNLAQLNALLDVNDKETH	>JBD25_EIS_x000D_MGILSLLRSNWFWTALIAVLYSVAVVIHGSASYDRGYATARAEGDAALLNLQLQHSNELAKIAEDNLLQFQQQVTRANQAEARFLSAQDQFTALQQQLSERIAHVSTQYRPAPGASPVPAPRFVVTCGWLRDYNHALGADLPSPAACRTAANPQETAWPASGADAELLESGVSAADILAHARDYGKWSLTNLAQLNALLDVNDKETH	TRUE	YDRGYATARAEGDAALLNLQLQHSNELAKIAEDNLLQFQQQVTRANQAEARFLSAQDQFTALQQQLSERIAHVSTQYRPAPGASPVPAPRFVVTCGWLRDYNHALGADLPSPAACRTAANPQETAWPASGADAELLESGVSAADILAHARDYGKWSLTNLAQLNALLDVNDKETH	>JBD25_EIS_x000D_YDRGYATARAEGDAALLNLQLQHSNELAKIAEDNLLQFQQQVTRANQAEARFLSAQDQFTALQQQLSERIAHVSTQYRPAPGASPVPAPRFVVTCGWLRDYNHALGADLPSPAACRTAANPQETAWPASGADAELLESGVSAADILAHARDYGKWSLTNLAQLNALLDVNDKETH	207	175	2		CDS 15038..15310	not annotated/ putative o-spanin	aacagctatcGGAGcgtatcgccc	MSRPNIGRHQVLPLCLLLASLSLAAGCGTTTTPSAPTCPPQQPAELPPTLKKRPGPPPALTPNYWKAVSARLTSWPMPAITGNGLSPTWRN	>JBD25_EOS_x000D_MSRPNIGRHQVLPLCLLLASLSLAAGCGTTTTPSAPTCPPQQPAELPPTLKKRPGPPPALTPNYWKAVSARLTSWPMPAITGNGLSPTWRN	CGTTTTPSAPTCPPQQPAELPPTLKKRPGPPPALTPNYWKAVSARLTSWPMPAITGNGLSPTWRN	>JBD25_EOS_MOD_x000D_CGTTTTPSAPTCPPQQPAELPPTLKKRPGPPPALTPNYWKAVSARLTSWPMPAITGNGLSPTWRN	91	65	26	CGT	MSRPNIGRHQVLPLCLLLASLSLAAG	LAAG	>JBD25_x000D_LAAG		1	>JBD25_emb_Periplasmic CGTTTTPSAPTCPPQQPAELPPTLKKRPGPPPALTPNYWKAVSARLTSWPMPAITGNGLSPTWRNHTEKDNVDLLANLQALNTLSWKGYDRAHALIDAASVGSELLEADAGSAPWATEQPNAATRCAAPSPLDAGLAHNYDRLWGCTVVFRPAPVPSAGPAPRYQTSVHAIRESLQQQLATFQDQASLFRAEAQNARTVQQQFQLLNDEAIKALENSHQLQLNLLAADGEARATAYGRDY		3	OSPNI
JBD26	JBD26	JN811560.1	Complete	ovl		OIS	OOS	Pseudomonas	374112637	gp0026	ccagctcagcgtcGAGAaatcgcc	MTWRADLIVFVLLVMIWTAGWWGGREAGLADGRAACADAQTRAYRDVLEQSAAQLKAVQDTSAALFQRLAQRADSDQQTTRELRHALAETAADRAACRFPAGVMQQLETARQRAAKATTGGLGSTVPDPGGGD	>JBD26_OIS_x000D_MTWRADLIVFVLLVMIWTAGWWGGREAGLADGRAACADAQTRAYRDVLEQSAAQLKAVQDTSAALFQRLAQRADSDQQTTRELRHALAETAADRAACRFPAGVMQQLETARQRAAKATTGGLGSTVPDPGGGD	TRUE	REAGLADGRAACADAQTRAYRDVLEQSAAQLKAVQDTSAALFQRLAQRADSDQQTTRELRHALAETAADRAACRFPAGVMQQLETARQRAAKATTGGLGSTVPDPGGGD	>JBD26_OIS_x000D_REAGLADGRAACADAQTRAYRDVLEQSAAQLKAVQDTSAALFQRLAQRADSDQQTTRELRHALAETAADRAACRFPAGVMQQLETARQRAAKATTGGLGSTVPDPGGGD	133	109	2		374112688	gp0027	aacaaactactcGGGAGcttcgcc	MPWPKPLLIALPAAFLLASCSSSKPPVNVPPRPLPAALAQPCPTPVAVTDDSPDATAIALKQLYDQYGLCAGLHWDTVRHLQKD	>JBD26_OOS_x000D_MPWPKPLLIALPAAFLLASCSSSKPPVNVPPRPLPAALAQPCPTPVAVTDDSPDATAIALKQLYDQYGLCAGLHWDTVRHLQKD	CSSSKPPVNVPPRPLPAALAQPCPTPVAVTDDSPDATAIALKQLYDQYGLCAGLHWDTVRHLQKD	>JBD26_OOS_MOD_x000D_CSSSKPPVNVPPRPLPAALAQPCPTPVAVTDDSPDATAIALKQLYDQYGLCAGLHWDTVRHLQKD	84	65	19	CSS	MPWPKPLLIALPAAFLLAS	LLAS	>JBD26_x000D_LLAS		2	>JBD26_ovl_Periplasmic CSSSKPPVNVPPRPLPAALAQPCPTPVAVTDDSPDATAIALKQLYDQYGLCAGLHWDTVRHLQKDDGGGPDPVTSGLGGTTAKAARQRATELQQMVGAPFRCAARDAATEALAHRLERTTQQDSDARQALRQFLAASTDQVAKLQAASQELVDRYARTQADACAARGDALGAER		4	OSPWS
JBD30	JBD30	NC_020198.1	Complete	ovl		OIS	OOS	Pseudomonas	448244610	JBD30_026	cgggctgctgccGAGGtcttccga	MTWRLGLALALFLVMVATSAWWSGRVAGLADGRAACADAQTRAYRDVLEQSAAQLKAVQDTSAALFQRLAQRADSDQQTTRELRHALAETAADRAACRFPAGVMQQLETARQRAAQATTGGLGSTVPDPGGGD	>JBD30_OIS_x000D_MTWRLGLALALFLVMVATSAWWSGRVAGLADGRAACADAQTRAYRDVLEQSAAQLKAVQDTSAALFQRLAQRADSDQQTTRELRHALAETAADRAACRFPAGVMQQLETARQRAAQATTGGLGSTVPDPGGGD	TRUE	RVAGLADGRAACADAQTRAYRDVLEQSAAQLKAVQDTSAALFQRLAQRADSDQQTTRELRHALAETAADRAACRFPAGVMQQLETARQRAAQATTGGLGSTVPDPGGGD	>JBD30_OIS_x000D_RVAGLADGRAACADAQTRAYRDVLEQSAAQLKAVQDTSAALFQRLAQRADSDQQTTRELRHALAETAADRAACRFPAGVMQQLETARQRAAQATTGGLGSTVPDPGGGD	133	109	2		448244611	JBD30_027	aacaaactactcGGGAGcttcgcc	MPWPKPLLIALPAAFLLASCSSSKPPVNVPPRPLPAALAQPCPTPVAVTDDSPDATAIALKQLYDQYGLCAGLHWDTVRHLQKD	>JBD30_OOS_x000D_MPWPKPLLIALPAAFLLASCSSSKPPVNVPPRPLPAALAQPCPTPVAVTDDSPDATAIALKQLYDQYGLCAGLHWDTVRHLQKD	CSSSKPPVNVPPRPLPAALAQPCPTPVAVTDDSPDATAIALKQLYDQYGLCAGLHWDTVRHLQKD	>JBD30_OOS_MOD_x000D_CSSSKPPVNVPPRPLPAALAQPCPTPVAVTDDSPDATAIALKQLYDQYGLCAGLHWDTVRHLQKD	84	65	19	CSS	MPWPKPLLIALPAAFLLAS	LLAS	>JBD30_x000D_LLAS		2	>JBD30_ovl_Periplasmic CSSSKPPVNVPPRPLPAALAQPCPTPVAVTDDSPDATAIALKQLYDQYGLCAGLHWDTVRHLQKDDGGGPDPVTSGLGGTTAQAARQRATELQQMVGAPFRCAARDAATEALAHRLERTTQQDSDARQALRQFLAASTDQVAKLQAASQELVDRYARTQADACAARGDALGAVR		4	OSPWS
JBD5	JBD5	NC_020202.1	Complete	ovl		OIS	OOS	Pseudomonas	448245011	JBD5_026	ccagctcagcgtcGAGAaatcgcc	MTWRVGLVVFVLLVMVWTAGWWGGREAGLADGRAACADAQTRAYRDVLEQSAAQLKTVQDTSAALFQRLAQRADSDQQTTRELRHALAETAADRAACRFPAGVMQQLETARQRAAQATTSGLGSTVPDPGGGD	>JBD5_OIS_x000D_MTWRVGLVVFVLLVMVWTAGWWGGREAGLADGRAACADAQTRAYRDVLEQSAAQLKTVQDTSAALFQRLAQRADSDQQTTRELRHALAETAADRAACRFPAGVMQQLETARQRAAQATTSGLGSTVPDPGGGD	TRUE	REAGLADGRAACADAQTRAYRDVLEQSAAQLKTVQDTSAALFQRLAQRADSDQQTTRELRHALAETAADRAACRFPAGVMQQLETARQRAAQATTSGLGSTVPDPGGGD	>JBD5_OIS_x000D_REAGLADGRAACADAQTRAYRDVLEQSAAQLKTVQDTSAALFQRLAQRADSDQQTTRELRHALAETAADRAACRFPAGVMQQLETARQRAAQATTSGLGSTVPDPGGGD	133	109	2		448245012	JBD5_027	accaacaaactactcGGGAGcttcgcc	MPWPKPLLIALPAAFLLASCSSSKPPVNVPPRPLPAALAQPCQTPVAVTDDSPDAAAIALKQLYDQYGACAGLHWDTVRHLQKD	>JBD5_OOS_x000D_MPWPKPLLIALPAAFLLASCSSSKPPVNVPPRPLPAALAQPCQTPVAVTDDSPDAAAIALKQLYDQYGACAGLHWDTVRHLQKD	CSSSKPPVNVPPRPLPAALAQPCQTPVAVTDDSPDAAAIALKQLYDQYGACAGLHWDTVRHLQKD	>JBD5_OOS_MOD_x000D_CSSSKPPVNVPPRPLPAALAQPCQTPVAVTDDSPDAAAIALKQLYDQYGACAGLHWDTVRHLQKD	84	65	19	CSS	MPWPKPLLIALPAAFLLAS	LLAS	>JBD5_x000D_LLAS		2	>JBD5_ovl_Periplasmic CSSSKPPVNVPPRPLPAALAQPCQTPVAVTDDSPDAAAIALKQLYDQYGACAGLHWDTVRHLQKDDGGGPDPVTSGLGSTTAQAARQRATELQQMVGAPFRCAARDAATEALAHRLERTTQQDSDARQALRQFLAASTDQVTKLQAASQELVDRYARTQADACAARGDALGAER	had to change the start site of o-spanin so that it had a lipoP SS	4	OSPWS
JBD67	JBD67	JX495043.1	Complete	emb		EIS	EOS	Pseudomonas	404056933	gp0026	agtaccgtcggcaaaGGGGGcgcc	MGILSLLRSNWFWIALIAVLYSAAVVIHGSASYDRGYATGRAEGDAALLNLQLQHTNERAQSLQDSLVQYKQQVARAAQAEEQLLQVQQQLTDTRHQLQERIAHVSTAYRAAPGAAPTAIPRCVFTRGWVRDFNTALGAGLPAAGARAAAAGAQTATWPAAGSDAELLESGVTPADILAFAQDYGAWSLRNLAQLNALLEQGE	>JBD67_EIS_x000D_MGILSLLRSNWFWIALIAVLYSAAVVIHGSASYDRGYATGRAEGDAALLNLQLQHTNERAQSLQDSLVQYKQQVARAAQAEEQLLQVQQQLTDTRHQLQERIAHVSTAYRAAPGAAPTAIPRCVFTRGWVRDFNTALGAGLPAAGARAAAAGAQTATWPAAGSDAELLESGVTPADILAFAQDYGAWSLRNLAQLNALLEQGE	TRUE	YDRGYATGRAEGDAALLNLQLQHTNERAQSLQDSLVQYKQQVARAAQAEEQLLQVQQQLTDTRHQLQERIAHVSTAYRAAPGAAPTAIPRCVFTRGWVRDFNTALGAGLPAAGARAAAAGAQTATWPAAGSDAELLESGVTPADILAFAQDYGAWSLRNLAQLNALLEQGE	>JBD67_EIS_x000D_YDRGYATGRAEGDAALLNLQLQHTNERAQSLQDSLVQYKQQVARAAQAEEQLLQVQQQLTDTRHQLQERIAHVSTAYRAAPGAAPTAIPRCVFTRGWVRDFNTALGAGLPAAGARAAAAGAQTATWPAAGSDAELLESGVTPADILAFAQDYGAWSLRNLAQLNALLEQGE	203	171	1		CDS 13393..13698	not annotated/ putative o-spanin	gacaccaactccAGGAGcgaatcgccc	MYRPPTERHLVLRLLLSLAVSSLAAGCATSTPPLAPVCPPQERAPLPPALKQRPGPPPVLTPSYWKAASLRRTSWPLPRTTGPGLFAISLSSTHYWNKGNRE	>JBD67_EOS_x000D_MYRPPTERHLVLRLLLSLAVSSLAAGCATSTPPLAPVCPPQERAPLPPALKQRPGPPPVLTPSYWKAASLRRTSWPLPRTTGPGLFAISLSSTHYWNKGNRE	CATSTPPLAPVCPPQERAPLPPALKQRPGPPPVLTPSYWKAASLRRTSWPLPRTTGPGLFAISLSSTHYWNKGNRE	>JBD67_EOS_MOD_x000D_CATSTPPLAPVCPPQERAPLPPALKQRPGPPPVLTPSYWKAASLRRTSWPLPRTTGPGLFAISLSSTHYWNKGNRE	102	76	26	CAT	MYRPPTERHLVLRLLLSLAVSSLAAG	LAAG	>JBD67_x000D_LAAG		1	>JBD67_emb_Periplasmic CATSTPPLAPVCPPQERAPLPPALKQRPGPPPVLTPSYWKAASLRRTSWPLPRTTGPGLFAISLSSTHYWNKGNREEGQELLANLQALNRLSWAGYDQAFALIDAPTVGSELLEADSGAAPWTATQAGAAAARAGAAPLGAGLATNFDRVWGRTFVCRPIATPAAGPAARYATSVHAIREQLQHRTDTLQQQVQLLQEEAQAARAVQQKYQVLSDQLSQARENTHQLQLNLLAADGEARGTAYGRDY		2	OSPNI
JBD88A	JBD88A	NC_020200.1	Complete	ovl		OIS	OOS	Pseudomonas	448244710	JBD88a_024	ccagctcagcgtcGAGAAatcgcc	MTWRVGLVVFVLLVMVWTAGWWGGREAGLADGRAACADAQTRAYRDVLEQSAAQLKTVQDTSAALFQRLAQRADSDQQTTRELRHALAETAADRAACRFPAGVMQQLETARQRASQATTGGLGSTVPDPGGDD	>JBD88A_OIS_x000D_MTWRVGLVVFVLLVMVWTAGWWGGREAGLADGRAACADAQTRAYRDVLEQSAAQLKTVQDTSAALFQRLAQRADSDQQTTRELRHALAETAADRAACRFPAGVMQQLETARQRASQATTGGLGSTVPDPGGDD	TRUE	REAGLADGRAACADAQTRAYRDVLEQSAAQLKTVQDTSAALFQRLAQRADSDQQTTRELRHALAETAADRAACRFPAGVMQQLETARQRASQATTGGLGSTVPDPGGDD	>JBD88A_OIS_x000D_REAGLADGRAACADAQTRAYRDVLEQSAAQLKTVQDTSAALFQRLAQRADSDQQTTRELRHALAETAADRAACRFPAGVMQQLETARQRASQATTGGLGSTVPDPGGDD	133	109	2		448244711	JBD88a_025	aacaaactactcGGGAGcttcgcc	MPWPKPLLIALPAAFLLASCSSSKPPVNVPPRPLPAALAQPCPTPVAMTDDSPDAAAIALKQLYDQYGACAGLHWDTVRHFQKD	>JBD88A_OOS_x000D_MPWPKPLLIALPAAFLLASCSSSKPPVNVPPRPLPAALAQPCPTPVAMTDDSPDAAAIALKQLYDQYGACAGLHWDTVRHFQKD	CSSSKPPVNVPPRPLPAALAQPCPTPVAMTDDSPDAAAIALKQLYDQYGACAGLHWDTVRHFQKD	>JBD88A_OOS_MOD_x000D_CSSSKPPVNVPPRPLPAALAQPCPTPVAMTDDSPDAAAIALKQLYDQYGACAGLHWDTVRHFQKD	84	65	19	CSS	MPWPKPLLIALPAAFLLAS	LLAS	>JBD88A_x000D_LLAS		2	>JBD88A_ovl_Periplasmic CSSSKPPVNVPPRPLPAALAQPCPTPVAMTDDSPDAAAIALKQLYDQYGACAGLHWDTVRHFQKDDDGGPDPVTSGLGGTTAQSARQRATELQQMVGAPFRCAARDAATEALAHRLERTTQQDSDARQALRQFLAASTDQVTKLQAASQELVDRYARTQADACAARGDALGAER		4	OSPWS
JD001	JD001	NC_020204.1	Complete	sep		SIS	SOS	Klebsiella	448245164	H391_gp61	gtgcctgtatacattGGGGGagaa	MMRTIIAAIAGALALLALAFWWGYSQGKQSVKLDDFKEYKAAVEARDALQEKLNASDVELQKKQQELKEARAKKVVEKVTIYRDRIKDSATAQCVKESGILDLYDATVK	>JD001_SIS_x000D_MMRTIIAAIAGALALLALAFWWGYSQGKQSVKLDDFKEYKAAVEARDALQEKLNASDVELQKKQQELKEARAKKVVEKVTIYRDRIKDSATAQCVKESGILDLYDATVK	TRUE	SQGKQSVKLDDFKEYKAAVEARDALQEKLNASDVELQKKQQELKEARAKKVVEKVTIYRDRIKDSATAQCVKESGILDLYDATVK	>JD001_SIS_x000D_SQGKQSVKLDDFKEYKAAVEARDALQEKLNASDVELQKKQQELKEARAKKVVEKVTIYRDRIKDSATAQCVKESGILDLYDATVK	109	85	1	probably our best options	448245165	H391_gp62	cgacctatatgatgcgaccgtaaa	MKKLTLLISVLVLTACTQEVSTCPPPSNDLLTPSGELWTTDGDPEKAATVIPHNGEVLMADRDRVSRWQNWWEGCKTL	>JD001_SOS_x000D_MKKLTLLISVLVLTACTQEVSTCPPPSNDLLTPSGELWTTDGDPEKAATVIPHNGEVLMADRDRVSRWQNWWEGCKTL	CTQEVSTCPPPSNDLLTPSGELWTTDGDPEKAATVIPHNGEVLMADRDRVSRWQNWWEGCKTL	>JD001_SOS_MOD_x000D_CTQEVSTCPPPSNDLLTPSGELWTTDGDPEKAATVIPHNGEVLMADRDRVSRWQNWWEGCKTL	78	63	15	CTQ	MKKLTLLISVLVLTA	VLTA	>JD001_x000D_VLTA		2	>JD001_sep_Periplasmic CTQEVSTCPPPSNDLLTPSGELWTTDGDPEKAATVIPHNGEVLMADRDRVSRWQNWWEGCKTLKVTADYLDLIGSEKVCQATASDKIRDRYITVKEVVKKARAEKLEQQKKQLEVDSANLKEQLADRAEVAAKYEKFDDLKVSQKGQS	doesn't have even a decent SD, but is the best option for an o-spanin	3
JD024	JD024	NC_024330.1	Complete	ovl		OIS	OOS	Pseudomonas	658307198	HF68_gp24	ccagctcagcgtcGAGAAatcgcc	MTWRADLIVFVLLVMVWTAGWWGGREAGLSDGRAACADAQTRAYRDVLEQSATQLKAVQDTSAALFQRLAQRADSDQQTTRELRHALAETAADRAACRFPAGVMQQLETARQRAAQATTGGLGSTVPDPGGDD	>JD024_OIS_x000D_MTWRADLIVFVLLVMVWTAGWWGGREAGLSDGRAACADAQTRAYRDVLEQSATQLKAVQDTSAALFQRLAQRADSDQQTTRELRHALAETAADRAACRFPAGVMQQLETARQRAAQATTGGLGSTVPDPGGDD	TRUE	REAGLSDGRAACADAQTRAYRDVLEQSATQLKAVQDTSAALFQRLAQRADSDQQTTRELRHALAETAADRAACRFPAGVMQQLETARQRAAQATTGGLGSTVPDPGGDD	>JD024_OIS_x000D_REAGLSDGRAACADAQTRAYRDVLEQSATQLKAVQDTSAALFQRLAQRADSDQQTTRELRHALAETAADRAACRFPAGVMQQLETARQRAAQATTGGLGSTVPDPGGDD	133	109	2		658307199	HF68_gp25	aacaaactactcGGGAGcttcgcc	MPWPKPLLIALPAAFLLASCSSSKPPVNVPPRPLPAALAQPCPTPVAMTDDSPDAAAIALKQLYDQYGACAGLHWDTVRHFQKD	>JD024_OOS_x000D_MPWPKPLLIALPAAFLLASCSSSKPPVNVPPRPLPAALAQPCPTPVAMTDDSPDAAAIALKQLYDQYGACAGLHWDTVRHFQKD	CSSSKPPVNVPPRPLPAALAQPCPTPVAMTDDSPDAAAIALKQLYDQYGACAGLHWDTVRHFQKD	>JD024_OOS_MOD_x000D_CSSSKPPVNVPPRPLPAALAQPCPTPVAMTDDSPDAAAIALKQLYDQYGACAGLHWDTVRHFQKD	84	65	19	CSS	MPWPKPLLIALPAAFLLAS	LLAS	>JD024_x000D_LLAS		2	>JD024_ovl_Periplasmic CSSSKPPVNVPPRPLPAALAQPCPTPVAMTDDSPDAAAIALKQLYDQYGACAGLHWDTVRHFQKDDDGGPDPVTSGLGGTTAQAARQRATELQQMVGAPFRCAARDAATEALAHRLERTTQQDSDARQALRQFLAASTDQVAKLQTASQELVDRYARTQADACAARGDSLGAER	had to move the start upstream to get a lipoP hit	4	OSPWS
Jenny 12G5	Jenny_12G5	HQ632860.1	Complete	ovl		OIS	OOS	vibrio	510792780	VPJG_00040	tggtgtcgcagtGGGGtgtgtcga	MIEILGGIVLTLIAALYFVYNSWQSERGKRSEAEEKVLAHEALQRINEDIANGGDEYISSILRESIRTVRSDSTGNDIGE	>Jenny_12G5_OIS_x000D_MIEILGGIVLTLIAALYFVYNSWQSERGKRSEAEEKVLAHEALQRINEDIANGGDEYISSILRESIRTVRSDSTGNDIGE	FALSE	QSERGKRSEAEEKVLAHEALQRINEDIANGGDEYISSILRESIRTVRSDSTGNDIGE	>Jenny_12G5_OIS_x000D_QSERGKRSEAEEKVLAHEALQRINEDIANGGDEYISSILRESIRTVRSDSTGNDIGE	80	57	0	might start upstream as this would probably not give in a N-in C out TMD prediction	CDS 26930..27127	not annotated/ putative o-spanin	aggctGAGGAaaaggtgcttgcac	MKPCSELMRISLTVVMSIFLASCANQSALCEVIQPVTISESDILTKQTKIEIVRNKLLIERICKR	>Jenny_12G5_OOS_x000D_MKPCSELMRISLTVVMSIFLASCANQSALCEVIQPVTISESDILTKQTKIEIVRNKLLIERICKR	CANQSALCEVIQPVTISESDILTKQTKIEIVRNKLLIERICKR	>Jenny_12G5_OOS_MOD_x000D_CANQSALCEVIQPVTISESDILTKQTKIEIVRNKLLIERICKR	65	43	22	CAN	MKPCSELMRISLTVVMSIFLAS	FLAS	>Jenny 12G5_x000D_FLAS		2	>Jenny_12G5_ovl_Periplasmic CANQSALCEVIQPVTISESDILTKQTKIEIVRNKLLIERICKREGIDNGTSDSRVTRISERLISSIYEDGGNAIDENIRQLAEHALVKEEAESRKGRESQ		2	OSPNI
Jersey	Jersey	NC_021777.1	Complete	ovl		OIS	OOS	Salmonella	525972175	Jersey_09	tagcgtataaagaaAGGGGatact	MNWKVTAIATAAGILSLLLYGQYNYRSGWVEGRANLVSQQQQKAQAELAKKTQRQQQNDTKAAAAESEGKENAEAITHEVIKYVTRPGRTVCEFPLERVSIKRRAAENANSIPGYDVDAATVQNGATE	>Jersey_OIS_x000D_MNWKVTAIATAAGILSLLLYGQYNYRSGWVEGRANLVSQQQQKAQAELAKKTQRQQQNDTKAAAAESEGKENAEAITHEVIKYVTRPGRTVCEFPLERVSIKRRAAENANSIPGYDVDAATVQNGATE	FALSE	RSGWVEGRANLVSQQQQKAQAELAKKTQRQQQNDTKAAAAESEGKENAEAITHEVIKYVTRPGRTVCEFPLERVSIKRRAAENANSIPGYDVDAATVQNGATE	>Jersey_OIS_x000D_RSGWVEGRANLVSQQQQKAQAELAKKTQRQQQNDTKAAAAESEGKENAEAITHEVIKYVTRPGRTVCEFPLERVSIKRRAAENANSIPGYDVDAATVQNGATE	128	103	1		525972176	putative spannin/ Jersey_10	aagaaaatgcGGAGGctatcactc	MKLSNTLPALAALSVSFLLNGCQSNDVPPRMLIPSPDTTLMRPPCKMVLPSSDADEDLAVDVQNAECTRQLRLKVFRLQEYIRNILE	>Jersey_OOS_x000D_MKLSNTLPALAALSVSFLLNGCQSNDVPPRMLIPSPDTTLMRPPCKMVLPSSDADEDLAVDVQNAECTRQLRLKVFRLQEYIRNILE	CQSNDVPPRMLIPSPDTTLMRPPCKMVLPSSDADEDLAVDVQNAECTRQLRLKVFRLQEYIRNILE	>Jersey_OOS_MOD_x000D_CQSNDVPPRMLIPSPDTTLMRPPCKMVLPSSDADEDLAVDVQNAECTRQLRLKVFRLQEYIRNILE	87	66	21	CQS	MKLSNTLPALAALSVSFLLNG	LLNG	>Jersey_x000D_LLNG		2	>Jersey_ovl_Periplasmic CQSNDVPPRMLIPSPDTTLMRPPCKMVLPSSDADEDLAVDVQNAECTRQLRLKVFRLQEYIRNILEETAGNQVTAADVDYGPISNANEAARRKISVRELPFECVTRGPRTVYKIVEHTIAEANEKGESEAAAAKTDNQQQRQTKKALEAQAKQQQQSVLNARGEVWGSR	already annotated overlapping o-spanin	3
JG004	JG004	NC_019450.1	Complete	ovl		OIS	OOS	Pseudomonas	418488304	PJG4_089	ccataGAAGAacgataccataggaa	MILTKLKNYALVVAAAMAAGFGYLSFSLYGDLSVAKNDIQSLQAASRQMEEQFQKERAGCEITTGRLEAHITQMKSRQELLQGHLCELESLPNPTTRETKENATEAISEPSTGARLDPALTSLLDRAFCSAVPNDPYCAPGKPNR	>JG004_OIS_x000D_MILTKLKNYALVVAAAMAAGFGYLSFSLYGDLSVAKNDIQSLQAASRQMEEQFQKERAGCEITTGRLEAHITQMKSRQELLQGHLCELESLPNPTTRETKENATEAISEPSTGARLDPALTSLLDRAFCSAVPNDPYCAPGKPNR	TRUE	GDLSVAKNDIQSLQAASRQMEEQFQKERAGCEITTGRLEAHITQMKSRQELLQGHLCELESLPNPTTRETKENATEAISEPSTGARLDPALTSLLDRAFCSAVPNDPYCAPGKPNR	>JG004_OIS_x000D_GDLSVAKNDIQSLQAASRQMEEQFQKERAGCEITTGRLEAHITQMKSRQELLQGHLCELESLPNPTTRETKENATEAISEPSTGARLDPALTSLLDRAFCSAVPNDPYCAPGKPNR	145	116	4		418488305	PJG4_090	caaccacaAGGGAGaccaaagaaa	MLQRRSLSLLLVLVWTLLLQACSIEPSVPQYQTILIVPPESLTDEVKVYRVEQDTVKALAKAYILNTNSAAMCNSQLQTIKLWAEEQRALYGK	>JG004_OOS_x000D_MLQRRSLSLLLVLVWTLLLQACSIEPSVPQYQTILIVPPESLTDEVKVYRVEQDTVKALAKAYILNTNSAAMCNSQLQTIKLWAEEQRALYGK	CSIEPSVPQYQTILIVPPESLTDEVKVYRVEQDTVKALAKAYILNTNSAAMCNSQLQTIKLWAEEQRALYGK	>JG004_OOS_MOD_x000D_CSIEPSVPQYQTILIVPPESLTDEVKVYRVEQDTVKALAKAYILNTNSAAMCNSQLQTIKLWAEEQRALYGK	93	72	21	CSI	MLQRRSLSLLLVLVWTLLLQA	LLQA	>JG004_x000D_LLQA		1	>JG004_ovl_Periplasmic CSIEPSVPQYQTILIVPPESLTDEVKVYRVEQDTVKALAKAYILNTNSAAMCNSQLQTIKLWAEEQRALYGKRNPKGPACYPDNPVASCFARDLLSTLAPDLRAGTSPESIAETANEKTERTTPNPLSELECLHGQLLEQRSKMQTIHAELRGTTIECGAREKQFQEEMQRSAAQLSQIDNKAVSLDG	had to move the start upstream to get a lipoP hit	5	OSPWS
JH2	JH2	KF055347.1	Complete	ovl		OIS	OOS	Escherichia	525336765	JH2_017	tttttcatttcAGGAGattgttaa	MTFKEFCQATFIIVFLVGAGVWGGYSYRDYQVAEAELNNEKLISVAKDAYQEGLATLSTNYKNDLKDVLAKNKHTKEVLTYEKTKPEFYNVCVTDNYVRVFNEQSEQYIQKLPSK	>JH2_OIS_x000D_MTFKEFCQATFIIVFLVGAGVWGGYSYRDYQVAEAELNNEKLISVAKDAYQEGLATLSTNYKNDLKDVLAKNKHTKEVLTYEKTKPEFYNVCVTDNYVRVFNEQSEQYIQKLPSK	TRUE	RDYQVAEAELNNEKLISVAKDAYQEGLATLSTNYKNDLKDVLAKNKHTKEVLTYEKTKPEFYNVCVTDNYVRVFNEQSEQYIQKLPSK	>JH2_OIS_x000D_RDYQVAEAELNNEKLISVAKDAYQEGLATLSTNYKNDLKDVLAKNKHTKEVLTYEKTKPEFYNVCVTDNYVRVFNEQSEQYIQKLPSK	115	88	1		CDS 6770..7039	not annotated/ putative o-spanin	agcatacaaaAGAGGtactaacgt	MKRLSQSFIMFVLLIIMSGCSTSKVNSTFKNSQVSESDKYTQEESRFTVKGNTGSDVAAALEFYRDGFYQCTIKANNLIDMILLGNKQQ	>JH2_OOS_x000D_MKRLSQSFIMFVLLIIMSGCSTSKVNSTFKNSQVSESDKYTQEESRFTVKGNTGSDVAAALEFYRDGFYQCTIKANNLIDMILLGNKQQ	STSKVNSTFKNSQVSESDKYTQEESRFTVKGNTGSDVAAALEFYRDGFYQCTIKANNLIDMILLGNKQQ	>JH2_OOS_MOD_x000D_STSKVNSTFKNSQVSESDKYTQEESRFTVKGNTGSDVAAALEFYRDGFYQCTIKANNLIDMILLGNKQQ	89	69	20	STS	MKRLSQSFIMFVLLIIMSGC	MSGC	>JH2_x000D_MSGC		1	>JH2_ovl_Periplasmic STSKVNSTFKNSQVSESDKYTQEESRFTVKGNTGSDVAAALEFYRDGFYQCTIKANNLIDMILLGNKQQKSPLKQIYQESQENFVRVYNDTVCVNYFEPKTKEYTLVEKTHKNKALVDKLDNKYNTSLTALGEQYADKAVSILKENNLEAEAVQYDR		2	OSPNI
JL1	JL1	NC_019419.1	Complete	ovl		OIS	OOS	Enterobacteria	414090270	JL1_11	agcttaaaaaccGGGGGttatggc	MIKYAAIGLVIGLAVGFWLGDSYRAGVVAEAAQEAQAKAQRQQTKVVERSVQAEQARDVEYRTITKEVVKYVTRPNRPDCSFDAERVRIKQRAVDAANGVGTATAVQVR	>JL1_OIS_x000D_MIKYAAIGLVIGLAVGFWLGDSYRAGVVAEAAQEAQAKAQRQQTKVVERSVQAEQARDVEYRTITKEVVKYVTRPNRPDCSFDAERVRIKQRAVDAANGVGTATAVQVR	FALSE	EAAQEAQAKAQRQQTKVVERSVQAEQARDVEYRTITKEVVKYVTRPNRPDCSFDAERVRIKQRAVDAANGVGTATAVQVR	>JL1_OIS_x000D_EAAQEAQAKAQRQQTKVVERSVQAEQARDVEYRTITKEVVKYVTRPNRPDCSFDAERVRIKQRAVDAANGVGTATAVQVR	109	80	1		CDS 5929..6156	not annotated/ putative o-spanin	ctatcacgaaAGAGGttgttaaat	MLRALTALIVVLMLSACGSSNAPLMPLTESALRPPCKFDNPSADPDEDLMIDVKNMECGAKLRAQVLELQQIIKGP	>JL1_OOS_x000D_MLRALTALIVVLMLSACGSSNAPLMPLTESALRPPCKFDNPSADPDEDLMIDVKNMECGAKLRAQVLELQQIIKGP	CGSSNAPLMPLTESALRPPCKFDNPSADPDEDLMIDVKNMECGAKLRAQVLELQQIIKGP	>JL1_OOS_MOD_x000D_CGSSNAPLMPLTESALRPPCKFDNPSADPDEDLMIDVKNMECGAKLRAQVLELQQIIKGP	76	60	16	CGS	MLRALTALIVVLMLSA	MLSA	>JL1_x000D_MLSA		2	>JL1_ovl_Periplasmic CGSSNAPLMPLTESALRPPCKFDNPSADPDEDLMIDVKNMECGAKLRAQVLELQQIIKGPRVQVATATGVGNAADVARQKIRVREADFSCDPRNPRTVYKVVEKTITRYEVDRAQEAQVSREVVKTQQRQAKAQAEQAAE	found it emb in Rz	3	OSPNI
JS10	JS10	NC_012741.1	Complete	sep		SIS	SOS	Enterobacteria	238695373	PseT.3 / EpJS10_0217	atgacatcatcGAGAttattaccaa	MSKLSIYLLAGAIAVGAYGFISYQSSRIDTLTEELKTTQQTAKQNAEAVEDLRGQYSDIEFRTTEMNARMDKIKAENEKLRKDSKKAHVVASKPGLVEKQINKSFDSFTQDFRSITE	>JS10_SIS_x000D_MSKLSIYLLAGAIAVGAYGFISYQSSRIDTLTEELKTTQQTAKQNAEAVEDLRGQYSDIEFRTTEMNARMDKIKAENEKLRKDSKKAHVVASKPGLVEKQINKSFDSFTQDFRSITE	TRUE	QSSRIDTLTEELKTTQQTAKQNAEAVEDLRGQYSDIEFRTTEMNARMDKIKAENEKLRKDSKKAHVVASKPGLVEKQINKSFDSFTQDFRSITE	>JS10_SIS_x000D_QSSRIDTLTEELKTTQQTAKQNAEAVEDLRGQYSDIEFRTTEMNARMDKIKAENEKLRKDSKKAHVVASKPGLVEKQINKSFDSFTQDFRSITE	117	94	0	already annotaed as PseT.3	238695372	PseT.2 / EpJS10_0216	cccaagacttcAGGAGcatcacaga	MIKLTAVMLSIGLLVGCAQDVPVAPKQQLHPSWPQPIAEHNVKWQVKVIDGKAWVGMPFEDSQEHRIWLNDVKRYVQDQKSMLCYYRSGLKEEKCK	>JS10_SOS_x000D_MIKLTAVMLSIGLLVGCAQDVPVAPKQQLHPSWPQPIAEHNVKWQVKVIDGKAWVGMPFEDSQEHRIWLNDVKRYVQDQKSMLCYYRSGLKEEKCK	CAQDVPVAPKQQLHPSWPQPIAEHNVKWQVKVIDGKAWVGMPFEDSQEHRIWLNDVKRYVQDQKSMLCYYRSGLKEEKCK	>JS10_SOS_MOD_x000D_CAQDVPVAPKQQLHPSWPQPIAEHNVKWQVKVIDGKAWVGMPFEDSQEHRIWLNDVKRYVQDQKSMLCYYRSGLKEEKCK	96	80	16	CAQ	MIKLTAVMLSIGLLVG	LLVG	>JS10_x000D_LLVG		2	>JS10_sep_Periplasmic CAQDVPVAPKQQLHPSWPQPIAEHNVKWQVKVIDGKAWVGMPFEDSQEHRIWLNDVKRYVQDQKSMLCYYRSGLKEEKCKETISRFDQTFSDFSKNIQKEVLGPKSAVVHAKKSDKRLKENEAKIKDMRANMETTRFEIDSYQGRLDEVAEANQKATQQTTKLEETLTDIRSSQ	already annotated as PseT.2	2		NCBI
JS98	JS98	NC_010105.1	Complete	sep		SIS	SOS	Enterobacteria	161622509	PseT.3 / EpJS98_gp219	gtgatgacatcatcGAGAttattaccaa	MSKLSIYLLAGAIAVGAYGFISYQSSRIDTLTEELKTTQQTAKQNAEAVEDLRGQYSDIEFRTTEMNARMDKIKAENEKLRKDSKKAHVVASKPGLVEKQINKSFDSFTEDFRSITE	>JS98_SIS_x000D_MSKLSIYLLAGAIAVGAYGFISYQSSRIDTLTEELKTTQQTAKQNAEAVEDLRGQYSDIEFRTTEMNARMDKIKAENEKLRKDSKKAHVVASKPGLVEKQINKSFDSFTEDFRSITE	TRUE	QSSRIDTLTEELKTTQQTAKQNAEAVEDLRGQYSDIEFRTTEMNARMDKIKAENEKLRKDSKKAHVVASKPGLVEKQINKSFDSFTEDFRSITE	>JS98_SIS_x000D_QSSRIDTLTEELKTTQQTAKQNAEAVEDLRGQYSDIEFRTTEMNARMDKIKAENEKLRKDSKKAHVVASKPGLVEKQINKSFDSFTEDFRSITE	117	94	0	looks far better than the above one, but diesn't have a great SD though	161622508	PseT.2/ EpJS98_gp218	ttacagaagacttcAGGAGcatcacaga	MIKLAAVMLSIGLLVGCAQDIPVAPKQQLHPSWPQPIAEHNVKWQVKVIDGKAWVGMPFEDSQEHRIWLNDVKRYVQDQKSMLCYYRSGLKEEKCK	>JS98_SOS_x000D_MIKLAAVMLSIGLLVGCAQDIPVAPKQQLHPSWPQPIAEHNVKWQVKVIDGKAWVGMPFEDSQEHRIWLNDVKRYVQDQKSMLCYYRSGLKEEKCK	CAQDIPVAPKQQLHPSWPQPIAEHNVKWQVKVIDGKAWVGMPFEDSQEHRIWLNDVKRYVQDQKSMLCYYRSGLKEEKCK	>JS98_SOS_MOD_x000D_CAQDIPVAPKQQLHPSWPQPIAEHNVKWQVKVIDGKAWVGMPFEDSQEHRIWLNDVKRYVQDQKSMLCYYRSGLKEEKCK	96	80	16	CAQ	MIKLAAVMLSIGLLVG	LLVG	>JS98_x000D_LLVG		2	>JS98_sep_Periplasmic CAQDIPVAPKQQLHPSWPQPIAEHNVKWQVKVIDGKAWVGMPFEDSQEHRIWLNDVKRYVQDQKSMLCYYRSGLKEEKCKETISRFDETFSDFSKNIQKEVLGPKSAVVHAKKSDKRLKENEAKIKDMRANMETTRFEIDSYQGRLDEVAEANQKATQQTTKLEETLTDIRSSQ	looks good enuf...	2		NCBI
JSE	JSE	NC_012740.1	Complete	sep		SIS	SOS	Enterobacteria	238695107	PseT.3 / EpJSE_00229	tgtgttgctGGGGGtaggtggcaat	MSKLIYIVIISVLLGVGGNMWWENKKEVDRLNQEFTEYKKKTDEKMKVVDSLQKEMYGIRTKFAEEQNKAMKDATRGYVVAQKPKLVEKQLNDSFKEFTEELKEATK	>JSE_SIS_x000D_MSKLIYIVIISVLLGVGGNMWWENKKEVDRLNQEFTEYKKKTDEKMKVVDSLQKEMYGIRTKFAEEQNKAMKDATRGYVVAQKPKLVEKQLNDSFKEFTEELKEATK	TRUE	ENKKEVDRLNQEFTEYKKKTDEKMKVVDSLQKEMYGIRTKFAEEQNKAMKDATRGYVVAQKPKLVEKQLNDSFKEFTEELKEATK	>JSE_SIS_x000D_ENKKEVDRLNQEFTEYKKKTDEKMKVVDSLQKEMYGIRTKFAEEQNKAMKDATRGYVVAQKPKLVEKQLNDSFKEFTEELKEATK	107	85	0	though annotated as PseT.3, I guess they hav got thw wrong start codon, it doesn't hav a TMD at all... I hav changed the seq as I thought wud be correct	238695106	PseT.2 / EpJSE_00228	ttaccgaagaattaaAGGAGGctactaa	MSIEILPTQEQISNFNLVDYLGIGASIIILMVFSIFVIHWLFKKAHKNFQTAIIHVFAVPIVFALSSCTMDHYSQEPKLHPPLPAPIEKVDIDLKVDTIDGKPRVSMSWEDSQKFRVWLADIKRYTLESKLIMCYYRKELNEERCKPKEK	>JSE_SOS_x000D_MSIEILPTQEQISNFNLVDYLGIGASIIILMVFSIFVIHWLFKKAHKNFQTAIIHVFAVPIVFALSSCTMDHYSQEPKLHPPLPAPIEKVDIDLKVDTIDGKPRVSMSWEDSQKFRVWLADIKRYTLESKLIMCYYRKELNEERCKPKEK	CTMDHYSQEPKLHPPLPAPIEKVDIDLKVDTIDGKPRVSMSWEDSQKFRVWLADIKRYTLESKLIMCYYRKELNEERCKPKEK	>JSE_SOS_MOD_x000D_CTMDHYSQEPKLHPPLPAPIEKVDIDLKVDTIDGKPRVSMSWEDSQKFRVWLADIKRYTLESKLIMCYYRKELNEERCKPKEK	150	83	67	CTM	MSIEILPTQEQISNFNLVDYLGIGASIIILMVFSIFVIHWLFKKAHKNFQTAIIHVFAVPIVFALSS	ALSS	>JSE_x000D_ALSS		2	>JSE_sep_Periplasmic CTMDHYSQEPKLHPPLPAPIEKVDIDLKVDTIDGKPRVSMSWEDSQKFRVWLADIKRYTLESKLIMCYYRKELNEERCKPKEKKTAEKLEETFEKFSDNLQKEVLKPKQAVVYGRTADKMAKNQEEAFKTRIGYMEKQLSDVVKMKEDTKKKYETFEQNLRDVEKKNE	again...PseT.2 has a lot of problems with sequence, I guess they chose bcoz it starts immedeatly at end of PseT.3, and has a perfect SD.... but isn't that a way too long SS?	2	ISPWS	NCBI
JWAlpha	JWAlpha	NC_023556.1	Complete	emb		EIS	EOS	Achromobacter	589889395	JJJB_0078	gtaacgtccccctGGAAtcgtgca	MKIPTPSKGWLYLGVVAATALTLWGTYSLGSSSGEAHVQQQWDAQKNKDLLAIQKVRDEYSDLETRHRAEMSAVQKELANAETRHRSELDSLAGQYAERVRLSEGRADVYQRQAQGGAAERNRLARHAAELDRSLEAGRRLVAELRATVGLRDEQVKSLAAQIRADRELIK	>JWAlpha_EIS_x000D_MKIPTPSKGWLYLGVVAATALTLWGTYSLGSSSGEAHVQQQWDAQKNKDLLAIQKVRDEYSDLETRHRAEMSAVQKELANAETRHRSELDSLAGQYAERVRLSEGRADVYQRQAQGGAAERNRLARHAAELDRSLEAGRRLVAELRATVGLRDEQVKSLAAQIRADRELIK	TRUE	SGEAHVQQQWDAQKNKDLLAIQKVRDEYSDLETRHRAEMSAVQKELANAETRHRSELDSLAGQYAERVRLSEGRADVYQRQAQGGAAERNRLARHAAELDRSLEAGRRLVAELRATVGLRDEQVKSLAAQIRADRELIK	>JWAlpha_EIS_x000D_SGEAHVQQQWDAQKNKDLLAIQKVRDEYSDLETRHRAEMSAVQKELANAETRHRSELDSLAGQYAERVRLSEGRADVYQRQAQGGAAERNRLARHAAELDRSLEAGRRLVAELRATVGLRDEQVKSLAAQIRADRELIK	171	139	0		CDS 62085..62315	not annotated/ putative o-spanin	cggcagtacagaAGGAGcttgcaa	MLKHATALSLIALLASTLSGCGSLKGEPTYINVKPKVEPLSETVLHAMQPNSTDLLKRADDWLLNSGQLLDSVTSK	>JWAlpha_EOS_x000D_MLKHATALSLIALLASTLSGCGSLKGEPTYINVKPKVEPLSETVLHAMQPNSTDLLKRADDWLLNSGQLLDSVTSK	CGSLKGEPTYINVKPKVEPLSETVLHAMQPNSTDLLKRADDWLLNSGQLLDSVTSK	>JWAlpha_EOS_MOD_x000D_CGSLKGEPTYINVKPKVEPLSETVLHAMQPNSTDLLKRADDWLLNSGQLLDSVTSK	76	56	20	CGS	MLKHATALSLIALLASTLSG	TLSG	>JWAlpha_x000D_TLSG		0	>JWAlpha_emb_Periplasmic CGSLKGEPTYINVKPKVEPLSETVLHAMQPNSTDLLKRADDWLLNSGQLLDSVTSKKILERDARIQAALSKVQEDRLGVTARLEAVLRRGAELSRDLEAAHRALRNREAAGGQAQRQYVDARGESLRVREAYQGALSDLESRHRTEANALEKQVASMEARHRTELDSYEDRVKQIALLDKNKQADWQQQVHAEGS	same as JWDelta, no cysteines	0	OSPNI
JWDelta	JWDelta	KF787094.1	Complete	emb		EIS	EOS	Achromobacter	566132407	JJJA_0075	gaaacgtccccttGGAAtcgtgta	MKTPISKGWVYLAVVAATALTLWGTYSLGSSSGEAHVQQQWDAKKAEDLLAIQKVRDEQSTAEARHRAEMSTIQTELANVEARHRTELDSLTVQFTDRLRLSEGRANVYQRQAQGGTVERNRLASHAAELDRSLEEGRRLVAELRATVGLRDEQVKSLAAQIRADRELIK	>JWDelta_EIS_x000D_MKTPISKGWVYLAVVAATALTLWGTYSLGSSSGEAHVQQQWDAKKAEDLLAIQKVRDEQSTAEARHRAEMSTIQTELANVEARHRTELDSLTVQFTDRLRLSEGRANVYQRQAQGGTVERNRLASHAAELDRSLEEGRRLVAELRATVGLRDEQVKSLAAQIRADRELIK	TRUE	SSSGEAHVQQQWDAKKAEDLLAIQKVRDEQSTAEARHRAEMSTIQTELANVEARHRTELDSLTVQFTDRLRLSEGRANVYQRQAQGGTVERNRLASHAAELDRSLEEGRRLVAELRATVGLRDEQVKSLAAQIRADRELIK	>JWDelta_EIS_x000D_SSSGEAHVQQQWDAKKAEDLLAIQKVRDEQSTAEARHRAEMSTIQTELANVEARHRTELDSLTVQFTDRLRLSEGRANVYQRQAQGGTVERNRLASHAAELDRSLEEGRRLVAELRATVGLRDEQVKSLAAQIRADRELIK	170	141	0		CDS 63359..63589	not annotated/ putative o-spanin	caacaatacagacGGAGcttgcaa	MSKHAIALSLIALLFSSLIGCGSLKGEPTYINVKPKAEPLSETVLQAMQPNSTDLLKRADDWLLNSGQLLDSVTSK	>JWDelta_EOS_x000D_MSKHAIALSLIALLFSSLIGCGSLKGEPTYINVKPKAEPLSETVLQAMQPNSTDLLKRADDWLLNSGQLLDSVTSK	CGSLKGEPTYINVKPKAEPLSETVLQAMQPNSTDLLKRADDWLLNSGQLLDSVTSK	>JWDelta_EOS_MOD_x000D_CGSLKGEPTYINVKPKAEPLSETVLQAMQPNSTDLLKRADDWLLNSGQLLDSVTSK	76	56	20	CGS	MSKHAIALSLIALLFSSLIG	SLIG	>JWDelta_x000D_SLIG		0	>JWDelta_emb_Periplasmic CGSLKGEPTYINVKPKAEPLSETVLQAMQPNSTDLLKRADDWLLNSGQLLDSVTSKKILERDARIQAALSKVQEDRLGVTARLEAVLRRGEELSRDLEAAHSALRNREVTGGQAQRQYVNARGESLRLRDTFQVTLSDLETRHRAEVNALETQITSMEARHRAEATSQEDRVKQIALLDEAKKADWQQQVHAEGSSS	another cysless pair!!! Achromobacter, need to know more about this host!	0	OSPNI
K11	K11	NC_011043.1	Complete	emb		EIS	EOS	Klebsiella	194100461	gp18.5 / ASC_0046	aatctgagaaacaacGGAGGcatt	MLEFTKRIVPYLVAIMVFAFGWHLGSQSTDAKWKEVVQHEYVKKQTARAETQKAIDAISAKYQADLEGLEGSTDRVIADLRSDNKRLRVRVKPTSVAAGPDGRCLVDGSVELHEATARSLIAITQKADLKEKALQDTIRKLQRKGGEH	>K11_EIS_x000D_MLEFTKRIVPYLVAIMVFAFGWHLGSQSTDAKWKEVVQHEYVKKQTARAETQKAIDAISAKYQADLEGLEGSTDRVIADLRSDNKRLRVRVKPTSVAAGPDGRCLVDGSVELHEATARSLIAITQKADLKEKALQDTIRKLQRKGGEH	TRUE	GSQSTDAKWKEVVQHEYVKKQTARAETQKAIDAISAKYQADLEGLEGSTDRVIADLRSDNKRLRVRVKPTSVAAGPDGRCLVDGSVELHEATARSLIAITQKADLKEKALQDTIRKLQRKGGEH	>K11_EIS_x000D_GSQSTDAKWKEVVQHEYVKKQTARAETQKAIDAISAKYQADLEGLEGSTDRVIADLRSDNKRLRVRVKPTSVAAGPDGRCLVDGSVELHEATARSLIAITQKADLKEKALQDTIRKLQRKGGEH	148	124	1	already annotated as gp18.5, T7 like	194100462	gp18.7 / ASC_0047	gctaaatggaaAGGAGGtagtacagc	MNTLRSKRLELKLRKRLTQYRLSTKQTLRGWRAALIGLLLICVATISGCASESNLPVSPQDQTVDASLMVPSNYTKQLLEVLSQ	>K11_EOS_x000D_MNTLRSKRLELKLRKRLTQYRLSTKQTLRGWRAALIGLLLICVATISGCASESNLPVSPQDQTVDASLMVPSNYTKQLLEVLSQ	CASESNLPVSPQDQTVDASLMVPSNYTKQLLEVLSQ	>K11_EOS_MOD_x000D_CASESNLPVSPQDQTVDASLMVPSNYTKQLLEVLSQ	84	36	48	CAS	MNTLRSKRLELKLRKRLTQYRLSTKQTLRGWRAALIGLLLICVATISG	TISG	>K11_x000D_TISG		0	>K11_emb_Periplasmic CASESNLPVSPQDQTVDASLMVPSNYTKQLLEVLSQHEGGKRQLKRITDQLAKEKLDAKQTIAILSRATAEHLEVSGDVLCRGDPGAAVSTPKVRVRLRKNDSRLDAIVRDTSGELGELDAQYKASIADIAKQTEARATQKKVYEHQVVEKWKADTSQSG	very long SS, but has a perfect SD... still gives a lipoP hit, might be possible that it actually starts at LRGWRAA, but that start doesn't have a great SD	1		NCBI
K139	K139	NC_003313.1	Complete	ovl		OIS	OOS	vibrio	17975139	K139p34	agccGGGAttaatcattcgacgga	MWNMNAAWHWIKAIGLAALLITILVLGLQLKASQAEQITLSEKLSQAQAANQSNLTTIATLKGEAAEHNALMVKRQQERNQSEAKLNDDIAKLKAQMAGIECHIPDAVTQRLREPY	>K139_OIS_x000D_MWNMNAAWHWIKAIGLAALLITILVLGLQLKASQAEQITLSEKLSQAQAANQSNLTTIATLKGEAAEHNALMVKRQQERNQSEAKLNDDIAKLKAQMAGIECHIPDAVTQRLREPY	TRUE	QLKASQAEQITLSEKLSQAQAANQSNLTTIATLKGEAAEHNALMVKRQQERNQSEAKLNDDIAKLKAQMAGIECHIPDAVTQRLREPY	>K139_OIS_x000D_QLKASQAEQITLSEKLSQAQAANQSNLTTIATLKGEAAEHNALMVKRQQERNQSEAKLNDDIAKLKAQMAGIECHIPDAVTQRLREPY	116	88	1		17975140	K139p35	gaaaccaaagcGAGGcgaaattaa	MTTSQSLKRKWQVLNATFLMLLLSGCANRTETVSTQVIFRLPPAGMLVPCNKPSVQGTWPEVVSEDIPRLKQALKECNQQIEDYLNWRTARTTNRERNTMTKPVFTTKTVTVGINGTDFKFAPSVADANNYVNGVSGDNKVEPARTYLERTVDKEQKEELVELMNTVPGLIIELFGKVYEASKGGITITLKN	>K139_OOS_x000D_MTTSQSLKRKWQVLNATFLMLLLSGCANRTETVSTQVIFRLPPAGMLVPCNKPSVQGTWPEVVSEDIPRLKQALKECNQQIEDYLNWRTARTTNRERNTMTKPVFTTKTVTVGINGTDFKFAPSVADANNYVNGVSGDNKVEPARTYLERTVDKEQKEELVELMNTVPGLIIELFGKVYEASKGGITITLKN	CANRTETVSTQVIFRLPPAGMLVPCNKPSVQGTWPEVVSEDIPRLKQALKECNQQIEDYLNWRTARTTNRERNTMTKPVFTTKTVTVGINGTDFKFAPSVADANNYVNGVSGDNKVEPARTYLERTVDKEQKEELVELMNTVPGLIIELFGKVYEASKGGITITLKN	>K139_OOS_MOD_x000D_CANRTETVSTQVIFRLPPAGMLVPCNKPSVQGTWPEVVSEDIPRLKQALKECNQQIEDYLNWRTARTTNRERNTMTKPVFTTKTVTVGINGTDFKFAPSVADANNYVNGVSGDNKVEPARTYLERTVDKEQKEELVELMNTVPGLIIELFGKVYEASKGGITITLKN	192	167	25	CAN	MTTSQSLKRKWQVLNATFLMLLLSG	LLSG	>K139_x000D_LLSG		2	>K139_ovl_Periplasmic CANRTETVSTQVIFRLPPAGMLVPCNKPSVQGTWPEVVSEDIPRLKQALKECNQQIEDYLNWRTARTTNRERNTMTKPVFTTKTVTVGINGTDFKFAPSVADANNYVNGVSGDNKVEPARTYLERTVDKEQKEELVELMNTVPGLIIELFGKVYEASKGGITITLKNYPERLRQTVADPIHCEIGAMQAKLKAIDDNLKAESQNREQQRKVMLANHEAAEGKLTAITTLNSQNAAQAQSLKESLTIQEAQSAKLQ	First cysteine at 26th position. No hits on Prosite scan. LipoP found the clevage site at position 26th. Very long sequence of Rz1.	3
K1-5	K1-5	NC_008152	Complete	sep		SIS	SOS	Enterobacteria	40787115	44	tagctcaatggaaAGGGAgatgca	MKKLFKSKKVVGALVALVIALVSVGLGVDLGSGTESSVTDVVCQVITCE	>K1-5_SIS_x000D_MKKLFKSKKVVGALVALVIALVSVGLGVDLGSGTESSVTDVVCQVITCE	TRUE	SGTESSVTDVVCQVITCE	>K1-5_SIS_x000D_SGTESSVTDVVCQVITCE	49	18	2	It is very small, but still has a good TMHMM hit, would have only 20 pp residues though, not that highly charged as well, blasts to only one annotated spanin, and a separated o-spanin that is about 80 bp away doesn't make it any better	108862030	45	aacaagaagagaAGGAGGcacaaa	MKRIMLVTTLLIGSLTTSGCQQALPEKAMVKPLRPTLTAVYEVDDKVCFSKPDATKLGLYILSLERGYN	>K1-5_SOS_x000D_MKRIMLVTTLLIGSLTTSGCQQALPEKAMVKPLRPTLTAVYEVDDKVCFSKPDATKLGLYILSLERGYN	CQQALPEKAMVKPLRPTLTAVYEVDDKVCFSKPDATKLGLYILSLERGYN	>K1-5_SOS_MOD_x000D_CQQALPEKAMVKPLRPTLTAVYEVDDKVCFSKPDATKLGLYILSLERGYN	69	50	19	CQQ	MKRIMLVTTLLIGSLTTSG	TTSG	>K1-5_x000D_TTSG		1	>K1-5_sep_Periplasmic CQQALPEKAMVKPLRPTLTAVYEVDDKVCFSKPDATKLGLYILSLERGYNECTIVQCVVDTVSSETGS	a small mature protein, separated from Rz1, wasn't annotated as spanin but still seems to be the best candidate, Ian Molineux's annotation, wonder why he missed it? The only arguement that aids this pair is that they are just behind the endolysin	3
K1E	K1E	NC_007637	Complete	sep		SIS	SOS	Enterobacteria	83571772	PK1Ep58	tagctcaatggaaaGGGAGatgca	MKKLFKSKKVVGALVALVIALVSVGLGVDLGEGAEGSVTDVVCQVITCE	>K1E_SIS_x000D_MKKLFKSKKVVGALVALVIALVSVGLGVDLGEGAEGSVTDVVCQVITCE	TRUE	EGAEGSVTDVVCQVITCE	>K1E_SIS_x000D_EGAEGSVTDVVCQVITCE	49	18	2	similar to K1-5	83571773	PK1Ep59	agaaggaagagaAGGAGGcacaaa	MRRIMLATILLIGSLITSGCQTALPENPKVKPLKPTLTAVYEVDDKVCFSKPDATKLGLYILSLERGYN	>K1E_SOS_x000D_MRRIMLATILLIGSLITSGCQTALPENPKVKPLKPTLTAVYEVDDKVCFSKPDATKLGLYILSLERGYN	CQTALPENPKVKPLKPTLTAVYEVDDKVCFSKPDATKLGLYILSLERGYN	>K1E_SOS_MOD_x000D_CQTALPENPKVKPLKPTLTAVYEVDDKVCFSKPDATKLGLYILSLERGYN	69	50	19	CQT	MRRIMLATILLIGSLITSG	ITSG	>K1E_x000D_ITSG		1	>K1E_sep_Periplasmic CQTALPENPKVKPLKPTLTAVYEVDDKVCFSKPDATKLGLYILSLERGYNECTIVQCVVDTVSGEAGE	similar case as K1-5	3
K1F	K1F	NC_007456.1	Complete	emb		EIS	EOS	Enterobacteria	83308160	18.5	atctgataaaccGGGAGGGcaact	MLEFLKRAAPWLLAAVMFAGGYHTANNKWEAKVNAEYTSNLKASEDTRLAVQAEVNKVSKRFQDEMSSLEGSTDRIIADLKSDNKRLLIRVKPTSGTTQSDGRCFIDGYAELDERDAKRLIAIGVKGDKWIKALQDTVRALQQEKEVTH	>K1F_EIS_x000D_MLEFLKRAAPWLLAAVMFAGGYHTANNKWEAKVNAEYTSNLKASEDTRLAVQAEVNKVSKRFQDEMSSLEGSTDRIIADLKSDNKRLLIRVKPTSGTTQSDGRCFIDGYAELDERDAKRLIAIGVKGDKWIKALQDTVRALQQEKEVTH	FALSE	EAKVNAEYTSNLKASEDTRLAVQAEVNKVSKRFQDEMSSLEGSTDRIIADLKSDNKRLLIRVKPTSGTTQSDGRCFIDGYAELDERDAKRLIAIGVKGDKWIKALQDTVRALQQEKEVTH	>K1F_EIS_x000D_EAKVNAEYTSNLKASEDTRLAVQAEVNKVSKRFQDEMSSLEGSTDRIIADLKSDNKRLLIRVKPTSGTTQSDGRCFIDGYAELDERDAKRLIAIGVKGDKWIKALQDTVRALQQEKEVTH	149	120	1		83308161	gp18.7	aggcatcGGAAGatacaaggcttg	LSKLKSTKCPNGFRTKCPRWKAALIGLLLTLSLTISGCSSESNLRVEPRKVTVDASLMVTPNLTNEMLNVLSPSE	>K1F_EOS_x000D_LSKLKSTKCPNGFRTKCPRWKAALIGLLLTLSLTISGCSSESNLRVEPRKVTVDASLMVTPNLTNEMLNVLSPSE	CSSESNLRVEPRKVTVDASLMVTPNLTNEMLNVLSPSE	>K1F_EOS_MOD_x000D_CSSESNLRVEPRKVTVDASLMVTPNLTNEMLNVLSPSE	75	38	37	CSS	LSKLKSTKCPNGFRTKCPRWKAALIGLLLTLSLTISG	TISG	>K1F_x000D_TISG		0	>K1F_emb_Periplasmic CSSESNLRVEPRKVTVDASLMVTPNLTNEMLNVLSPSEHTVEKEQQLARVTDQLAKIWKDGKVGIAILRKADREDLEAYGDIFCRGDSQTTGSTPKVRILLRKNDSKLDAIIRDTSGELSSMEDQFRKSVKNVEAQVALRTDESAKLNSTYEANVKAE	First cysteine at 25th position, had to change the start so that it gave a good lipoP hit. They have the OSP annotated in proteins of K1F, but not in the nucleotide entry of K1F	1
K1G	K1G	GU196277.1	Complete	ovl		OIS	OOS	Escherichia	282533139	putative spannin / ORF 5	ctttacttatcgaGAAAGGagaaac	MNLNATVVAGACFILLTYGYGIYQYRSGWNEGRANLVSQQQQKAQAELAKKTQRQQQDESKAAAADNEGKTKSEVITREVVKYIKTPGRSVCAFDPERVQLKSRAVANANSIPGYDDDAAAVQTGAAK	>K1G_OIS_x000D_MNLNATVVAGACFILLTYGYGIYQYRSGWNEGRANLVSQQQQKAQAELAKKTQRQQQDESKAAAADNEGKTKSEVITREVVKYIKTPGRSVCAFDPERVQLKSRAVANANSIPGYDDDAAAVQTGAAK	TRUE	QYRSGWNEGRANLVSQQQQKAQAELAKKTQRQQQDESKAAAADNEGKTKSEVITREVVKYIKTPGRSVCAFDPERVQLKSRAVANANSIPGYDDDAAAVQTGAAK	>K1G_OIS_x000D_QYRSGWNEGRANLVSQQQQKAQAELAKKTQRQQQDESKAAAADNEGKTKSEVITREVVKYIKTPGRSVCAFDPERVQLKSRAVANANSIPGYDDDAAAVQTGAAK	128	105	1	already annotated as putative spannin	282533140	putative spanin / ORF6	aagacgaaatcAGAGGtgatcacac	MKSLSTLKRLVAACALLTLSACSSSPAPSQTPIPSPDTTMMQPPCKLAPPSSDADEDLAADVRNAECARQLRLKVFQLQDYVRNILE	>K1G_OOS_x000D_MKSLSTLKRLVAACALLTLSACSSSPAPSQTPIPSPDTTMMQPPCKLAPPSSDADEDLAADVRNAECARQLRLKVFQLQDYVRNILE	CSSSPAPSQTPIPSPDTTMMQPPCKLAPPSSDADEDLAADVRNAECARQLRLKVFQLQDYVRNILE	>K1G_OOS_MOD_x000D_CSSSPAPSQTPIPSPDTTMMQPPCKLAPPSSDADEDLAADVRNAECARQLRLKVFQLQDYVRNILE	87	66	21	CSS	MKSLSTLKRLVAACALLTLSA	TLSA	>K1G_x000D_TLSA		2	>K1G_ovl_Periplasmic CSSSPAPSQTPIPSPDTTMMQPPCKLAPPSSDADEDLAADVRNAECARQLRLKVFQLQDYVRNILEKAAGTQVAAADDDYGPISNANAVARSKLQVREPDFACVSRGPTKIYKVVERTIVESKTKGENDAAAAKSEDQQQRQTKKALEAQAKQQQQSVLNARGENWGSRYQ	very similar to above one	3		NCBI
K1H	K1H	GU196278.1	Complete	ovl		OIS	OOS	Escherichia	282534192	putative spannin / ORF 5	ctttacttatcgaGAAAGGggaaac	MNLKATVVAGACFIILAYAHGIYQYRSGWNGGRANLVSQQQQKAQAELAKKTQRQQQDESKAAAADNEGKTKSEVITREVVKYIKTPGRSVCTFDPERVQLKSRAVANANSIPGYDDDAAAVQTGTAK	>K1H_OIS_x000D_MNLKATVVAGACFIILAYAHGIYQYRSGWNGGRANLVSQQQQKAQAELAKKTQRQQQDESKAAAADNEGKTKSEVITREVVKYIKTPGRSVCTFDPERVQLKSRAVANANSIPGYDDDAAAVQTGTAK	TRUE	QYRSGWNGGRANLVSQQQQKAQAELAKKTQRQQQDESKAAAADNEGKTKSEVITREVVKYIKTPGRSVCTFDPERVQLKSRAVANANSIPGYDDDAAAVQTGTAK	>K1H_OIS_x000D_QYRSGWNGGRANLVSQQQQKAQAELAKKTQRQQQDESKAAAADNEGKTKSEVITREVVKYIKTPGRSVCTFDPERVQLKSRAVANANSIPGYDDDAAAVQTGTAK	128	105	1	already annotated as putative spannin	282534193	putative spanin / ORF6	aagacgaaatcAGAGGtaatcaccc	MKSLSTLKRLAAACALLTLSACSSSPAPSQTPIPSPDTTMMQPPCKLALPSNDADEDLAIDVQNAECVRQLRLKVFMLQDYVRNILE	>K1H_OOS_x000D_MKSLSTLKRLAAACALLTLSACSSSPAPSQTPIPSPDTTMMQPPCKLALPSNDADEDLAIDVQNAECVRQLRLKVFMLQDYVRNILE	CSSSPAPSQTPIPSPDTTMMQPPCKLALPSNDADEDLAIDVQNAECVRQLRLKVFMLQDYVRNILE	>K1H_OOS_MOD_x000D_CSSSPAPSQTPIPSPDTTMMQPPCKLALPSNDADEDLAIDVQNAECVRQLRLKVFMLQDYVRNILE	87	66	21	CSS	MKSLSTLKRLAAACALLTLSA	TLSA	>K1H_x000D_TLSA		2	>K1H_ovl_Periplasmic CSSSPAPSQTPIPSPDTTMMQPPCKLALPSNDADEDLAIDVQNAECVRQLRLKVFMLQDYVRNILEKATGTQVAAADDDYGPISNANAVARSKLQVREPDFTCVSRGPTKIYKVVERTIVESKTKGENDAAAAKSEDQQQRQTKKALEAQAKQQQQSVLNARGGNWGSRYQ	very similar to above one	3		NCBI
K1ind1	K1ind1	GU196279.1	Complete	ovl		OIS	OOS	Escherichia	282547293	putative spannin / ORF 5	ctttacttatcgaGAAAGGggaaac	MNLKATVVAGACFIILTYAHGIYQYRIGWNEGRANLVSQQQQKAQAELAKKTQRQQQDESKAAAADSEGKTKSEVITREVVKYIKTPGRSVCTFDPERVQLKSRAVANANSIPGYDDDAAAVQTGPAK	>K1ind1_OIS_x000D_MNLKATVVAGACFIILTYAHGIYQYRIGWNEGRANLVSQQQQKAQAELAKKTQRQQQDESKAAAADSEGKTKSEVITREVVKYIKTPGRSVCTFDPERVQLKSRAVANANSIPGYDDDAAAVQTGPAK	TRUE	NEGRANLVSQQQQKAQAELAKKTQRQQQDESKAAAADSEGKTKSEVITREVVKYIKTPGRSVCTFDPERVQLKSRAVANANSIPGYDDDAAAVQTGPAK	>K1ind1_OIS_x000D_NEGRANLVSQQQQKAQAELAKKTQRQQQDESKAAAADSEGKTKSEVITREVVKYIKTPGRSVCTFDPERVQLKSRAVANANSIPGYDDDAAAVQTGPAK	128	99	1	already annotated as putative spannin	282547294	putative spanin / ORF6	aagacgaaatcAGAGGtgattaccc	MKSLSTLKRLVAACALLTLSACSSSPAPSQTPIPSPDMTMMQPPCKLAPPSSDADEDLAIDVQNAECVRQLRLKVFMLQDYVRNILE	>K1ind1_OOS_x000D_MKSLSTLKRLVAACALLTLSACSSSPAPSQTPIPSPDMTMMQPPCKLAPPSSDADEDLAIDVQNAECVRQLRLKVFMLQDYVRNILE	CSSSPAPSQTPIPSPDMTMMQPPCKLAPPSSDADEDLAIDVQNAECVRQLRLKVFMLQDYVRNILE	>K1ind1_OOS_MOD_x000D_CSSSPAPSQTPIPSPDMTMMQPPCKLAPPSSDADEDLAIDVQNAECVRQLRLKVFMLQDYVRNILE	87	66	21	CSS	MKSLSTLKRLVAACALLTLSA	TLSA	>K1ind1_x000D_TLSA		2	>K1ind1_ovl_Periplasmic CSSSPAPSQTPIPSPDMTMMQPPCKLAPPSSDADEDLAIDVQNAECVRQLRLKVFMLQDYVRNILEKAPGTQVAAADDDYGPISNANAVARSKLQVREPDFTCVSRGPTKIYKVVERTIVESKTKGESDAAAAKSEDQQQRQTKKALEAQAKQQQQSVLNARGEN	very similar to above one	3		NCBI
K1ind2	K1ind2	GU196280.1	Complete	ovl		OIS	OOS	Escherichia	282547345	putative spannin / ORF 5	tttacttatcgaGAAAGGgggaaac	MNLKATVVAGACFIILTYAHGIYQYRIGWNEGRANLVSQQQQKAQAELAKKTQRQQQDESKAAAADSEGKTKSEVITREVVKYIKTPGRSVCTFDPERVQLKSRAVANANSIPGYDDDAAAVQTGPAK	>K1ind2_OIS_x000D_MNLKATVVAGACFIILTYAHGIYQYRIGWNEGRANLVSQQQQKAQAELAKKTQRQQQDESKAAAADSEGKTKSEVITREVVKYIKTPGRSVCTFDPERVQLKSRAVANANSIPGYDDDAAAVQTGPAK	TRUE	NEGRANLVSQQQQKAQAELAKKTQRQQQDESKAAAADSEGKTKSEVITREVVKYIKTPGRSVCTFDPERVQLKSRAVANANSIPGYDDDAAAVQTGPAK	>K1ind2_OIS_x000D_NEGRANLVSQQQQKAQAELAKKTQRQQQDESKAAAADSEGKTKSEVITREVVKYIKTPGRSVCTFDPERVQLKSRAVANANSIPGYDDDAAAVQTGPAK	128	99	1	already annotated as putative spannin	282547346	putative spanin / ORF6	aagacgaaatcAGAGGtgattaccc	MKSLSTLKRLVAACALLTLSACSSSPAPSQTPIPSPDMTMMQPPCKLAPPSSDADEDLAIDVQNAECVRQLRLKVFMLQDYVRNILE	>K1ind2_OOS_x000D_MKSLSTLKRLVAACALLTLSACSSSPAPSQTPIPSPDMTMMQPPCKLAPPSSDADEDLAIDVQNAECVRQLRLKVFMLQDYVRNILE	CSSSPAPSQTPIPSPDMTMMQPPCKLAPPSSDADEDLAIDVQNAECVRQLRLKVFMLQDYVRNILE	>K1ind2_OOS_MOD_x000D_CSSSPAPSQTPIPSPDMTMMQPPCKLAPPSSDADEDLAIDVQNAECVRQLRLKVFMLQDYVRNILE	87	66	21	CSS	MKSLSTLKRLVAACALLTLSA	TLSA	>K1ind2_x000D_TLSA		2	>K1ind2_ovl_Periplasmic CSSSPAPSQTPIPSPDMTMMQPPCKLAPPSSDADEDLAIDVQNAECVRQLRLKVFMLQDYVRNILEKAPGTQVAAADDDYGPISNANAVARSKLQVREPDFTCVSRGPTKIYKVVERTIVESKTKGESDAAAAKSEDQQQRQTKKALEAQAKQQQQSVLNARGEN	overlapping Rz1 in +1 frame, more or less same as the top one	3		NCBI
K1ind3	K1ind3	GU196281.1	Complete	ovl		OIS	OOS	Escherichia	282535244	putative spannin / ORF 6	ctttacttatcgaGAAAGGagaaac	MNLKATVVAGACFIILAYAHGIYQYRSGWNEGRANLVSQQQQKAQAELAKKTQRQQQDESKAAAADNEGKTKSEVITREVVKYIKTPGRSVCTFDTERVQLKSRAVTNANSIPGYDNDAAAVQTGAAK	>K1ind3_OIS_x000D_MNLKATVVAGACFIILAYAHGIYQYRSGWNEGRANLVSQQQQKAQAELAKKTQRQQQDESKAAAADNEGKTKSEVITREVVKYIKTPGRSVCTFDTERVQLKSRAVTNANSIPGYDNDAAAVQTGAAK	TRUE	QYRSGWNEGRANLVSQQQQKAQAELAKKTQRQQQDESKAAAADNEGKTKSEVITREVVKYIKTPGRSVCTFDTERVQLKSRAVTNANSIPGYDNDAAAVQTGAAK	>K1ind3_OIS_x000D_QYRSGWNEGRANLVSQQQQKAQAELAKKTQRQQQDESKAAAADNEGKTKSEVITREVVKYIKTPGRSVCTFDTERVQLKSRAVTNANSIPGYDNDAAAVQTGAAK	128	105	1	already annotated as putative spannin	282535245	putative spanin / ORF7	aagacgaaatcAGAGGtgattaccc	MKSLSTLKRLVAACALLTLSACNSSPAPSPTPIPSPDTTMMQPPCKLAPPSSDADEDLATDVRNAECARQLRLKVFQLQDYVRNILE	>K1ind3_OOS_x000D_MKSLSTLKRLVAACALLTLSACNSSPAPSPTPIPSPDTTMMQPPCKLAPPSSDADEDLATDVRNAECARQLRLKVFQLQDYVRNILE	CNSSPAPSPTPIPSPDTTMMQPPCKLAPPSSDADEDLATDVRNAECARQLRLKVFQLQDYVRNILE	>K1ind3_OOS_MOD_x000D_CNSSPAPSPTPIPSPDTTMMQPPCKLAPPSSDADEDLATDVRNAECARQLRLKVFQLQDYVRNILE	87	66	21	CNS	MKSLSTLKRLVAACALLTLSA	TLSA	>K1ind3_x000D_TLSA		2	>K1ind3_ovl_Periplasmic CNSSPAPSPTPIPSPDTTMMQPPCKLAPPSSDADEDLATDVRNAECARQLRLKVFQLQDYVRNILEKAAGTQVAAADNDYGPISNANTVARSKLQVRETDFTCVSRGPTKIYKVVERTIVESKTKGENDAAAAKSEDQQQRQTKKALEAQAKQQQQSVLNARGENWGSRYQ	overlapping Rz1 in +1 frame	3		NCBI
K30	K30	NC_015719	Complete	emb		EIS	EOS	Enterobacteria	338826852	Rz like lysis protein	atctgagaaacaacGGGAGGcatt	MLGFTKRIVPYLVAIMVFAFGWHLGSQSTDAKWKEVVQNEYVSKQTARVQTQAALDEISAKYQADLEGLEGSTDRIIADLRSDNKRLRVRVKPTSVAAGPDGRCLVDGSVELHEATARSLIAITQKADLKEKALQDTIRKLQRKGGEH	>K30_EIS_x000D_MLGFTKRIVPYLVAIMVFAFGWHLGSQSTDAKWKEVVQNEYVSKQTARVQTQAALDEISAKYQADLEGLEGSTDRIIADLRSDNKRLRVRVKPTSVAAGPDGRCLVDGSVELHEATARSLIAITQKADLKEKALQDTIRKLQRKGGEH	TRUE	GSQSTDAKWKEVVQNEYVSKQTARVQTQAALDEISAKYQADLEGLEGSTDRIIADLRSDNKRLRVRVKPTSVAAGPDGRCLVDGSVELHEATARSLIAITQKADLKEKALQDTIRKLQRKGGEH	>K30_EIS_x000D_GSQSTDAKWKEVVQNEYVSKQTARVQTQAALDEISAKYQADLEGLEGSTDRIIADLRSDNKRLRVRVKPTSVAAGPDGRCLVDGSVELHEATARSLIAITQKADLKEKALQDTIRKLQRKGGEH	148	124	1		CDS 37935..38138	not annotated/ putative o-spanin	gagttcaaactcAAGcagcacttg	MRYRLSTKQTLRGWRAALIGLLLICVATISGCALESNLPVSPQDQTVDASLMVPSNYTKQLLEVLSQ	>K30_EOS_x000D_MRYRLSTKQTLRGWRAALIGLLLICVATISGCALESNLPVSPQDQTVDASLMVPSNYTKQLLEVLSQ	CALESNLPVSPQDQTVDASLMVPSNYTKQLLEVLSQ	>K30_EOS_MOD_x000D_CALESNLPVSPQDQTVDASLMVPSNYTKQLLEVLSQ	67	36	31	CAL	MRYRLSTKQTLRGWRAALIGLLLICVATISG	TISG	>K30_x000D_TISG		0	>K30_emb_Periplasmic CALESNLPVSPQDQTVDASLMVPSNYTKQLLEVLSQHEGGKRQLKRITDQLAKEKLDAKQTIAILSRATAEHLEVSGDVLCRGDPGAAVSTPKVRVRLRKNDSRLDAIIRDTSGELGELDAQYKASIEDLAAQTQVRATQKSVYENQVVEKWKADTSQSG	wasn't annotated, found an embedded Rz1, but doubtful about the start as well as SpaseII cut site	1	OSPNI	has one more lipoP
Kappa	Kappa	NC_010275.1	Complete	ovl		OIS	OOS	Vibrio	165970269	KP35	cagccgggattaatcattcgacgga	MWNMNAAWHWIKAIGLAALLITILVLGLQLKASQAEQITLSEKLSQAQAANQSNLTTIATLKGEAAEHNALMVKRQQERNQSEAKLNDDIAKLKAQMAGIECHIPDAVTQRLREPY	>Kappa_OIS_x000D_MWNMNAAWHWIKAIGLAALLITILVLGLQLKASQAEQITLSEKLSQAQAANQSNLTTIATLKGEAAEHNALMVKRQQERNQSEAKLNDDIAKLKAQMAGIECHIPDAVTQRLREPY	TRUE	QLKASQAEQITLSEKLSQAQAANQSNLTTIATLKGEAAEHNALMVKRQQERNQSEAKLNDDIAKLKAQMAGIECHIPDAVTQRLREPY	>Kappa_OIS_x000D_QLKASQAEQITLSEKLSQAQAANQSNLTTIATLKGEAAEHNALMVKRQQERNQSEAKLNDDIAKLKAQMAGIECHIPDAVTQRLREPY	116	88	1	they cud hav got the start codon wrong... doesnt hav any good SD, but if u start at M at 4th position, then u will hav a better SD of GGAA	165970270	KP36	cgaaaccaaagcGAGGcgaaattaa	MTTSQSLKRKWQVLNATFLMLLLSGCANRTETVSTQVIFRLPPAGMLVPCNKPSVQGTWPEVVSEDIPRLKQALKECNQQIEDYLNWRTARTTNRERNTMTKPVFTTKTVTVGINGTDFKFAPSVADANNYVNGVSGDNKVEPARTYLERTVDKEQKEELVELMNTVPGLIIELFGKVYEASKGGITITLKN	>Kappa_OOS_x000D_MTTSQSLKRKWQVLNATFLMLLLSGCANRTETVSTQVIFRLPPAGMLVPCNKPSVQGTWPEVVSEDIPRLKQALKECNQQIEDYLNWRTARTTNRERNTMTKPVFTTKTVTVGINGTDFKFAPSVADANNYVNGVSGDNKVEPARTYLERTVDKEQKEELVELMNTVPGLIIELFGKVYEASKGGITITLKN	CANRTETVSTQVIFRLPPAGMLVPCNKPSVQGTWPEVVSEDIPRLKQALKECNQQIEDYLNWRTARTTNRERNTMTKPVFTTKTVTVGINGTDFKFAPSVADANNYVNGVSGDNKVEPARTYLERTVDKEQKEELVELMNTVPGLIIELFGKVYEASKGGITITLKN	>Kappa_OOS_MOD_x000D_CANRTETVSTQVIFRLPPAGMLVPCNKPSVQGTWPEVVSEDIPRLKQALKECNQQIEDYLNWRTARTTNRERNTMTKPVFTTKTVTVGINGTDFKFAPSVADANNYVNGVSGDNKVEPARTYLERTVDKEQKEELVELMNTVPGLIIELFGKVYEASKGGITITLKN	192	167	25	CAN	MTTSQSLKRKWQVLNATFLMLLLSG	LLSG	>Kappa_x000D_LLSG		2	>Kappa_ovl_Periplasmic CANRTETVSTQVIFRLPPAGMLVPCNKPSVQGTWPEVVSEDIPRLKQALKECNQQIEDYLNWRTARTTNRERNTMTKPVFTTKTVTVGINGTDFKFAPSVADANNYVNGVSGDNKVEPARTYLERTVDKEQKEELVELMNTVPGLIIELFGKVYEASKGGITITLKNYPERLRQTVADPIHCEIGAMQAKLKAIDDNLKAESQNREQQRKVMLANHEAAEGKLTAITTLNSQNAAQAQSLKESLTIQEAQSAKLQ	this Rz1 is too long, arnd 190 AA, there is a possibility of some sequencing error.. if not could it be a single spannin system?	3		NCBI
KBNP135	KBNP135	NC_018859.1	Complete	ovl		OIS	OOS	Escherichia	410492683	ECBP2_0034	gtggcttttttcgttGAGGttaaa	MEKLQNNIGFLIFTALVFFGGMKFEQYRNDSNALDQEKKQQEIEIERAKAADEVAQKVLTGLSNWKKNTETIYKEMHYEKTKPVFYNVCASDEFVSLFNERQQQAASALTNKPKS	>KBNP135_OIS_x000D_MEKLQNNIGFLIFTALVFFGGMKFEQYRNDSNALDQEKKQQEIEIERAKAADEVAQKVLTGLSNWKKNTETIYKEMHYEKTKPVFYNVCASDEFVSLFNERQQQAASALTNKPKS	FALSE	EQYRNDSNALDQEKKQQEIEIERAKAADEVAQKVLTGLSNWKKNTETIYKEMHYEKTKPVFYNVCASDEFVSLFNERQQQAASALTNKPKS	>KBNP135_OIS_x000D_EQYRNDSNALDQEKKQQEIEIERAKAADEVAQKVLTGLSNWKKNTETIYKEMHYEKTKPVFYNVCASDEFVSLFNERQQQAASALTNKPKS	115	91	1		410492682	ECBP2_0033	aaactatttacaaAGAGatgcatt	MKRLSQFFTMCVLAMNLSACSTSDNSRQLVPLPTNLKAECDVDLPLLQSAQGVAFATTLEWYQDNYTTCAANHNGLLKALKKRGIQ	>KBNP135_OOS_x000D_MKRLSQFFTMCVLAMNLSACSTSDNSRQLVPLPTNLKAECDVDLPLLQSAQGVAFATTLEWYQDNYTTCAANHNGLLKALKKRGIQ	CSTSDNSRQLVPLPTNLKAECDVDLPLLQSAQGVAFATTLEWYQDNYTTCAANHNGLLKALKKRGIQ	>KBNP135_OOS_MOD_x000D_CSTSDNSRQLVPLPTNLKAECDVDLPLLQSAQGVAFATTLEWYQDNYTTCAANHNGLLKALKKRGIQ	86	67	19	CST	MKRLSQFFTMCVLAMNLSA	NLSA	>KBNP135_x000D_NLSA		2	>KBNP135_ovl_Periplasmic CSTSDNSRQLVPLPTNLKAECDVDLPLLQSAQGVAFATTLEWYQDNYTTCAANHNGLLKALKKRGIQSKPKNTLASAAQQQRENFLSVFEDSACVNYFVPKTKEYHMEKYITETNKKWNSLGTLVKQAVEDAAKAREIEIEQQKKEQDLANSDNRYQE	had to change the start site of o-spanin so that it had a lipoP SS, might have forgot to save the gb file	3	OSPWS
KBNP1711	KBNP1711	NC_023593.1	Complete	ovl		OIS	OOS	Escherichia	589892358	ECBP3_0035	gtggcttttttcgttGGAGataat	MQNTLSDNLGFIVFSALVFFGGMKFNEYQTDSNNLDKEKHQQELEIERNKAADEVAMRVLNGLSDWKKNTETVYKEMHYEKTKPVFYNVCASDEYVKLFNERQQQAINALTNKPKS	>KBNP1711_OIS_x000D_MQNTLSDNLGFIVFSALVFFGGMKFNEYQTDSNNLDKEKHQQELEIERNKAADEVAMRVLNGLSDWKKNTETVYKEMHYEKTKPVFYNVCASDEYVKLFNERQQQAINALTNKPKS	FALSE	NEYQTDSNNLDKEKHQQELEIERNKAADEVAMRVLNGLSDWKKNTETVYKEMHYEKTKPVFYNVCASDEYVKLFNERQQQAINALTNKPKS	>KBNP1711_OIS_x000D_NEYQTDSNNLDKEKHQQELEIERNKAADEVAMRVLNGLSDWKKNTETVYKEMHYEKTKPVFYNVCASDEYVKLFNERQQQAINALTNKPKS	116	91	1		589892357	ECBP3_0034	agacagtttacaaAGAGAtgcact	MKRLSQFFIMFALVMSMSSCSMSDNSRQLMPLPTNLKAECRVDLPMLEGPQGVALSTTLEWYQDQYTECAANHNGLIEALKERGIQ	>KBNP1711_OOS_x000D_MKRLSQFFIMFALVMSMSSCSMSDNSRQLMPLPTNLKAECRVDLPMLEGPQGVALSTTLEWYQDQYTECAANHNGLIEALKERGIQ	CSMSDNSRQLMPLPTNLKAECRVDLPMLEGPQGVALSTTLEWYQDQYTECAANHNGLIEALKERGIQ	>KBNP1711_OOS_MOD_x000D_CSMSDNSRQLMPLPTNLKAECRVDLPMLEGPQGVALSTTLEWYQDQYTECAANHNGLIEALKERGIQ	86	67	19	CSM	MKRLSQFFIMFALVMSMSS	SMSS	>KBNP1711_x000D_SMSS		2	>KBNP1711_ovl_Periplasmic CSMSDNSRQLMPLPTNLKAECRVDLPMLEGPQGVALSTTLEWYQDQYTECAANHNGLIEALKERGIQSKPKNTLANIAQQQRENFLKVYEDSACVNYFVPKTKEYHMEKYVTETNKKWDSLGNLVRMAVEDAAKNREIELEQQHKEKDLNNSDTQYEN	they got wrong start, had to move the start site upstream to get the lipoP hit	3	OSPWS
KBNP21	KBNP21	NC_018854.1	Complete	emb		EIS	EOS	Escherichia	410492030	ECBP1_0068	gcaatgtgccactGGAGGcatgta	MKMLISKGWPYLLVVVLGATIYFWGNSNGQSTVQKKWDAQKVEDQKALQKLQDKYNALQRNHSYEVGLLTSRLQTAESNYASELARVSSDYDSRMQQSERRASVYKRQAEAGTFECRSLASHAARLDNSLEEGRRLVEELRATVRLRDSQLIELGKQIQADRKLFEQE	>KBNP21_EIS_x000D_MKMLISKGWPYLLVVVLGATIYFWGNSNGQSTVQKKWDAQKVEDQKALQKLQDKYNALQRNHSYEVGLLTSRLQTAESNYASELARVSSDYDSRMQQSERRASVYKRQAEAGTFECRSLASHAARLDNSLEEGRRLVEELRATVRLRDSQLIELGKQIQADRKLFEQE	TRUE	NGQSTVQKKWDAQKVEDQKALQKLQDKYNALQRNHSYEVGLLTSRLQTAESNYASELARVSSDYDSRMQQSERRASVYKRQAEAGTFECRSLASHAARLDNSLEEGRRLVEELRATVRLRDSQLIELGKQIQADRKLFEQE	>KBNP21_EIS_x000D_NGQSTVQKKWDAQKVEDQKALQKLQDKYNALQRNHSYEVGLLTSRLQTAESNYASELARVSSDYDSRMQQSERRASVYKRQAEAGTFECRSLASHAARLDNSLEEGRRLVEELRATVRLRDSQLIELGKQIQADRKLFEQE	168	141	1	they got the wrong start, had to move it upstream by many bases to get a TMD, also has a embedded o-spanin	CDS 59226..59510	not annotated/ putative o-spanin	tacaaaaattacAGGAcaaataca	MLSKETIVTKSGYSLPGCRRLRVITQASLLALAVIMTAGCNSLKDEHRYINVKPKPEPLSAEVLQAMQPDSTTVLKKADVWLKNSGQLLDSVTAN	>KBNP21_EOS_x000D_MLSKETIVTKSGYSLPGCRRLRVITQASLLALAVIMTAGCNSLKDEHRYINVKPKPEPLSAEVLQAMQPDSTTVLKKADVWLKNSGQLLDSVTAN	CNSLKDEHRYINVKPKPEPLSAEVLQAMQPDSTTVLKKADVWLKNSGQLLDSVTAN	>KBNP21_EOS_MOD_x000D_CNSLKDEHRYINVKPKPEPLSAEVLQAMQPDSTTVLKKADVWLKNSGQLLDSVTAN	95	56	39	CNS	MLSKETIVTKSGYSLPGCRRLRVITQASLLALAVIMTAG	MTAG	>KBNP21_x000D_MTAG		0	>KBNP21_emb_Periplasmic CNSLKDEHRYINVKPKPEPLSAEVLQAMQPDSTTVLKKADVWLKNSGQLLDSVTANEQEFLKRDAQIQKGLEILQSDRLRVTARLEEVLRRGEELSNDLRAAHSALSRCEFTGAEAQRKYVSARRESQQMRSDYDSSVRALESAYNSEATQLRSTLLGVEYSHNRQLANYKDQLKQLAKQDEVKQADWKKQVTSQGN	not sure abt the start site, but this one has a good SD, bad lipoP hit. If we go a bit downstream we a good lipoP hit but with a trade off for a bad SD	1	ISPWS, OSPNI
KL1	KL1	NC_018278	Complete	ovl		OIS	OOS	Burkholderia	399528719	B612_gp02/Rz	cgcgcatcaagtaAGGGGttcgaa	MGAFFLAIWQRFGVWISAAGAVLVAIFAALSVGKAKGKASAAQESANDQIKTNEAIAVRQINEANEGAKVRVEAAKGAADETAKVNQLDSGAIAGELRDEWTRPE	>KL1_OIS_x000D_MGAFFLAIWQRFGVWISAAGAVLVAIFAALSVGKAKGKASAAQESANDQIKTNEAIAVRQINEANEGAKVRVEAAKGAADETAKVNQLDSGAIAGELRDEWTRPE	TRUE	KAKGKASAAQESANDQIKTNEAIAVRQINEANEGAKVRVEAAKGAADETAKVNQLDSGAIAGELRDEWTRPE	>KL1_OIS_x000D_KAKGKASAAQESANDQIKTNEAIAVRQINEANEGAKVRVEAAKGAADETAKVNQLDSGAIAGELRDEWTRPE	105	72	0		399528704	B612_gp39/Rz1	tcgaagctgcGAAAGGtgccgccg	MKPLKLISLIPALLLASCATNGPVPNSVGQAVQQKPVVIDTACDWMQPILITKAEADLVEQGVISRGTAAQILAHNRAYAAHCRKTK	>KL1_OOS_x000D_MKPLKLISLIPALLLASCATNGPVPNSVGQAVQQKPVVIDTACDWMQPILITKAEADLVEQGVISRGTAAQILAHNRAYAAHCRKTK	CATNGPVPNSVGQAVQQKPVVIDTACDWMQPILITKAEADLVEQGVISRGTAAQILAHNRAYAAHCRKTK	>KL1_OOS_MOD_x000D_CATNGPVPNSVGQAVQQKPVVIDTACDWMQPILITKAEADLVEQGVISRGTAAQILAHNRAYAAHCRKTK	87	70	17	CAT	MKPLKLISLIPALLLAS	LLAS	>KL1_x000D_LLAS		2	>KL1_ovl_Periplasmic CATNGPVPNSVGQAVQQKPVVIDTACDWMQPILITKAEADLVEQGVISRGTAAQILAHNRAYAAHCRKTKEPRTWEDRLEGAIAGSDLQNVKATEDAAGKAAEVRVKAGENAENIQRVAIAENTKIQDNASEQAASAKGKAK		2		NCBI
KL3	KL3	NC_015266.1	Complete	ovl		OIS	OOS	Burkholderia	310657211	gp32	gctacgccggcacGAAGGcggccgc	MTVPSLRFWLALAALVAAVAGAQYVRALQGRLATAQDAVRQAKQDVGARDAIIGRLLTDAREKDEQRAQLDRTRGTVDATLAAYQSQLRRLIDENEAVRTWAAARLPDDVVRLHSSPALAGADDYAQRVRSGDALHPARDASADER	>KL3_OIS_x000D_MTVPSLRFWLALAALVAAVAGAQYVRALQGRLATAQDAVRQAKQDVGARDAIIGRLLTDAREKDEQRAQLDRTRGTVDATLAAYQSQLRRLIDENEAVRTWAAARLPDDVVRLHSSPALAGADDYAQRVRSGDALHPARDASADER	TRUE	LQGRLATAQDAVRQAKQDVGARDAIIGRLLTDAREKDEQRAQLDRTRGTVDATLAAYQSQLRRLIDENEAVRTWAAARLPDDVVRLHSSPALAGADDYAQRVRSGDALHPARDASADER	>KL3_OIS_x000D_LQGRLATAQDAVRQAKQDVGARDAIIGRLLTDAREKDEQRAQLDRTRGTVDATLAAYQSQLRRLIDENEAVRTWAAARLPDDVVRLHSSPALAGADDYAQRVRSGDALHPARDASADER	146	119	0	already annotated as Rz	310657210	gp31	caatcgcaacttcGGAGActcatcg	MRTKPFARGLLLACLTMLCACIAAPPSPAPTITLNACAAVTRCTLPATHPQTNGDLSDALTVARAAWARCAAEVDMIAACQARSQTNPQTAAHD	>KL3_OOS_x000D_MRTKPFARGLLLACLTMLCACIAAPPSPAPTITLNACAAVTRCTLPATHPQTNGDLSDALTVARAAWARCAAEVDMIAACQARSQTNPQTAAHD	CIAAPPSPAPTITLNACAAVTRCTLPATHPQTNGDLSDALTVARAAWARCAAEVDMIAACQARSQTNPQTAAHD	>KL3_OOS_MOD_x000D_CIAAPPSPAPTITLNACAAVTRCTLPATHPQTNGDLSDALTVARAAWARCAAEVDMIAACQARSQTNPQTAAHD	94	74	20	CIA	MRTKPFARGLLLACLTMLCA	MLCA	>KL3_x000D_MLCA		4	>KL3_ovl_Periplasmic CIAAPPSPAPTITLNACAAVTRCTLPATHPQTNGDLSDALTVARAAWARCAAEVDMIAACQARSQTNPQTAAHDREDASADRAPHLADGSRVRQAYDDAGALAPSSHLRVVDDPLRAAAWTRVAENEDILRRLQSQYAALTADVTGRTRDLQARQEDKERADTLLRGIIADRAGVDQKAQRVADQATALRGQL	already annotated as Rz1, has 4 Cys.. can be cut at other point too	4		NCBI
KP15	KP15	NC_014036.1	Complete	sep		SIS	SOS	Klebsiella	294661485	PseT.3 / gp66	atcagttcattcctGAAcaatataa	MRFIMPKISSWVWPVIVGLSLIALFYIAVDTKIENASLRKDIKSLQDDVKKVKETNTSNTVIYVEQKSKDQQLVKDAGRKHLLFEKPGLIEIKINKSFDEYMQEFEK	>KP15_SIS_x000D_MRFIMPKISSWVWPVIVGLSLIALFYIAVDTKIENASLRKDIKSLQDDVKKVKETNTSNTVIYVEQKSKDQQLVKDAGRKHLLFEKPGLIEIKINKSFDEYMQEFEK	TRUE	DTKIENASLRKDIKSLQDDVKKVKETNTSNTVIYVEQKSKDQQLVKDAGRKHLLFEKPGLIEIKINKSFDEYMQEFEK	>KP15_SIS_x000D_DTKIENASLRKDIKSLQDDVKKVKETNTSNTVIYVEQKSKDQQLVKDAGRKHLLFEKPGLIEIKINKSFDEYMQEFEK	107	78	0	already annotated as PseT.3	294661486	PseT.2/ gp67	acgaatacatgcAGGAAtttgaaaa	MKLAMIVLLGVFLVGCAEQPPVKVLPTLPAKVNPVKVKWKVIADVREIDGKQYLVMPYDGNPYVALTYPDSLILRSWMNDVKRQKDQTDNVLCTLGYPEKCKSK	>KP15_SOS_x000D_MKLAMIVLLGVFLVGCAEQPPVKVLPTLPAKVNPVKVKWKVIADVREIDGKQYLVMPYDGNPYVALTYPDSLILRSWMNDVKRQKDQTDNVLCTLGYPEKCKSK	CAEQPPVKVLPTLPAKVNPVKVKWKVIADVREIDGKQYLVMPYDGNPYVALTYPDSLILRSWMNDVKRQKDQTDNVLCTLGYPEKCKSK	>KP15_SOS_MOD_x000D_CAEQPPVKVLPTLPAKVNPVKVKWKVIADVREIDGKQYLVMPYDGNPYVALTYPDSLILRSWMNDVKRQKDQTDNVLCTLGYPEKCKSK	104	89	15	CAE	MKLAMIVLLGVFLVG	FLVG	>KP15_x000D_FLVG		2	>KP15_sep_Periplasmic CAEQPPVKVLPTLPAKVNPVKVKWKVIADVREIDGKQYLVMPYDGNPYVALTYPDSLILRSWMNDVKRQKDQTDNVLCTLGYPEKCKSKKEFEQMYEDFSKNIKIEILGPKEFLLHKRGADKVLQQDKSKQEVYIVTNSTNTEKVKKVDDQLSKIDKRLSANEIKTD	not in +1 frame, but annotaed as PseT.3 and PseT.2... also PseT.2 is really long	2		NCBI
KP27	KP27	NC_020080.1	Complete	sep		SIS	SOS	Klebsiella	370343422	KP27_079	tgaacaatataaatGAGGttcata	MPKISSWVWPVIVGLSLIALFYIAVDTKIENASLRKDIKSLQDDVKKVKETNTSNTVIYVEQKSKDQQLVKDAGRKHLLFEKPGLIEIKINKSFDEYMQEFEK	>KP27_SIS_x000D_MPKISSWVWPVIVGLSLIALFYIAVDTKIENASLRKDIKSLQDDVKKVKETNTSNTVIYVEQKSKDQQLVKDAGRKHLLFEKPGLIEIKINKSFDEYMQEFEK	TRUE	DTKIENASLRKDIKSLQDDVKKVKETNTSNTVIYVEQKSKDQQLVKDAGRKHLLFEKPGLIEIKINKSFDEYMQEFEK	>KP27_SIS_x000D_DTKIENASLRKDIKSLQDDVKKVKETNTSNTVIYVEQKSKDQQLVKDAGRKHLLFEKPGLIEIKINKSFDEYMQEFEK	103	78	0	annotated as pset.3 similar	370343423	KP27_080	cgaatacatgcAGGAatttgaaaa	MKLAMIVLLGVFLVGCAEQPPVKVLPTLPAKVNPVKVKWKVIADVREIDGKQYLVMPYDGNPYVALTYPDSLILRSWMNDVKRQKDQTDNVLCTLGYPEKCKSK	>KP27_SOS_x000D_MKLAMIVLLGVFLVGCAEQPPVKVLPTLPAKVNPVKVKWKVIADVREIDGKQYLVMPYDGNPYVALTYPDSLILRSWMNDVKRQKDQTDNVLCTLGYPEKCKSK	CAEQPPVKVLPTLPAKVNPVKVKWKVIADVREIDGKQYLVMPYDGNPYVALTYPDSLILRSWMNDVKRQKDQTDNVLCTLGYPEKCKSK	>KP27_SOS_MOD_x000D_CAEQPPVKVLPTLPAKVNPVKVKWKVIADVREIDGKQYLVMPYDGNPYVALTYPDSLILRSWMNDVKRQKDQTDNVLCTLGYPEKCKSK	104	89	15	CAE	MKLAMIVLLGVFLVG	FLVG	>KP27_x000D_FLVG		2	>KP27_sep_Periplasmic CAEQPPVKVLPTLPAKVNPVKVKWKVIADVREIDGKQYLVMPYDGNPYVALTYPDSLILRSWMNDVKRQKDQTDNVLCTLGYPEKCKSKKEFEQMYEDFSKNIKIEILGPKEFLLHKRGADKVLQQDKSKQEVYIVTNSTNTEKVKKVDDQLSKIDKRLSANEIKTD	already annotated as pset.2	2
KP32	KP32	NC_013647.1	Complete	emb		EIS	EOS	Klebsiella	281416320	phage lambda Rz-like lysis protein / gp42	aatctgagaaacatctGGAGGcatt	MLEITKRIVPYLVVIMVFAFGWHLGSQSTDAKWKEEVQNEYVKKQTARAETQKAIDAVSAKYQADLEGLEGSTDRIIADLRSDNKRLRVKVKPTSVTAGPDGRCLVDGFVELHEATARSLIAITQKADLKEKALQDTIRKLQRKGGEH	>KP32_EIS_x000D_MLEITKRIVPYLVVIMVFAFGWHLGSQSTDAKWKEEVQNEYVKKQTARAETQKAIDAVSAKYQADLEGLEGSTDRIIADLRSDNKRLRVKVKPTSVTAGPDGRCLVDGFVELHEATARSLIAITQKADLKEKALQDTIRKLQRKGGEH	TRUE	GSQSTDAKWKEEVQNEYVKKQTARAETQKAIDAVSAKYQADLEGLEGSTDRIIADLRSDNKRLRVKVKPTSVTAGPDGRCLVDGFVELHEATARSLIAITQKADLKEKALQDTIRKLQRKGGEH	>KP32_EIS_x000D_GSQSTDAKWKEEVQNEYVKKQTARAETQKAIDAVSAKYQADLEGLEGSTDRIIADLRSDNKRLRVKVKPTSVTAGPDGRCLVDGFVELHEATARSLIAITQKADLKEKALQDTIRKLQRKGGEH	148	124	1	already annotated as Rz	281416319	phage lambda Rz1-like protein	gctagagctgaaactcAGAAAGcga	LTQYRLSTKQTLRGWRAALIGLLLICVATISGCASKSNLPVSPQDQTVDASLMVSSNYTKQLLEVLSQ	>KP32_EOS_x000D_LTQYRLSTKQTLRGWRAALIGLLLICVATISGCASKSNLPVSPQDQTVDASLMVSSNYTKQLLEVLSQ	CASKSNLPVSPQDQTVDASLMVSSNYTKQLLEVLSQ	>KP32_EOS_MOD_x000D_CASKSNLPVSPQDQTVDASLMVSSNYTKQLLEVLSQ	68	36	32	CAS	LTQYRLSTKQTLRGWRAALIGLLLICVATISG	TISG	>KP32_x000D_TISG		0	>KP32_emb_Periplasmic CASKSNLPVSPQDQTVDASLMVSSNYTKQLLEVLSQHEGGKRQLKRITDQLAKEKLDAKQTIAILSRATAEHLEVFGDVLCRGDPGATVSTPKVKVRLRKNDSRLDAIIRDTSGELGELDAQYKASVADIAKQTEARATQKKVYENQVEEKWKADTSQSG	though they annotated it right, they got the start way wrong... it had a 100 AA SS.. this start seems to hav the perfect SD..	1	OSPWS	NCBI
KPP23	KPP23	AB910392.1	Complete	ovl		OIS	OOS	Pseudomonas	590121714	KPP23_008	aaacactcggaacGGGGGtcaata	MLTLKSKVLLAVALLAIVGGIFGAMYFQNKALRNSLVEQSKDLALTAENVSRLQTLVSSLEEDRADFREALDSLAESSKKARGEINKLNKVFASHDLDTLARKKPGLIQNRVNSGSARALRLLECETGGDCELPTAPAKSPATRSAKPN	>KPP23_OIS_x000D_MLTLKSKVLLAVALLAIVGGIFGAMYFQNKALRNSLVEQSKDLALTAENVSRLQTLVSSLEEDRADFREALDSLAESSKKARGEINKLNKVFASHDLDTLARKKPGLIQNRVNSGSARALRLLECETGGDCELPTAPAKSPATRSAKPN	TRUE	FQNKALRNSLVEQSKDLALTAENVSRLQTLVSSLEEDRADFREALDSLAESSKKARGEINKLNKVFASHDLDTLARKKPGLIQNRVNSGSARALRLLECETGGDCELPTAPAKSPATRSAKPN	>KPP23_OIS_x000D_FQNKALRNSLVEQSKDLALTAENVSRLQTLVSSLEEDRADFREALDSLAESSKKARGEINKLNKVFASHDLDTLARKKPGLIQNRVNSGSARALRLLECETGGDCELPTAPAKSPATRSAKPN	149	123	2		590121715	KPP23_009	aactgaacaAGGTgtttgctagcc	MTSILSQGKNRVLSKIGLILVPLALCACSNVKPAEIASCRPLPQNLPLPAPLNLTEITWAVESGSGEPKFILTAKGYESLSRNTAELYRWISEAKAQLIYYTGALDPKGERNGRTADNPN	>KPP23_OOS_x000D_MTSILSQGKNRVLSKIGLILVPLALCACSNVKPAEIASCRPLPQNLPLPAPLNLTEITWAVESGSGEPKFILTAKGYESLSRNTAELYRWISEAKAQLIYYTGALDPKGERNGRTADNPN	CSNVKPAEIASCRPLPQNLPLPAPLNLTEITWAVESGSGEPKFILTAKGYESLSRNTAELYRWISEAKAQLIYYTGALDPKGERNGRTADNPN	>KPP23_OOS_MOD_x000D_CSNVKPAEIASCRPLPQNLPLPAPLNLTEITWAVESGSGEPKFILTAKGYESLSRNTAELYRWISEAKAQLIYYTGALDPKGERNGRTADNPN	120	93	27	CSN	MTSILSQGKNRVLSKIGLILVPLALCA	ALCA	>KPP23_x000D_ALCA		1	>KPP23_ovl_Periplasmic CSNVKPAEIASCRPLPQNLPLPAPLNLTEITWAVESGSGEPKFILTAKGYESLSRNTAELYRWISEAKAQLIYYTGALDPKGERNGRTADNPNNPKASRTAPSKAPATPLECDGGTECELLRLARASGSNVRNQILGPKKRALTDLDHSAFVKNLKNIEGRAKKSSEALSDLAERFDARDEELSSVLTQLRSVNEATLALDKSQEVLSNRLAKNQF		3
Kpp25	Kpp25	NC_024123.1	Complete	ovl		OIS	OOS	Pseudomonas	639163073	FF13_gp12	cttcatcggcaacaAGGtgagggt	MQPTPFLILLSLLVAAGLGGAAGWTIRGDRCEVEKAAMLAQAREAADQQRAAAVQKVREDAKITAASTDRVDVQQKDTEVRTQTVVKEVVRYVQNPAAGKCVLPPDWVRVYNASLGFDAAVRPVPETRPAPDGSAGRVRADGGGR	>Kpp25_OIS_x000D_MQPTPFLILLSLLVAAGLGGAAGWTIRGDRCEVEKAAMLAQAREAADQQRAAAVQKVREDAKITAASTDRVDVQQKDTEVRTQTVVKEVVRYVQNPAAGKCVLPPDWVRVYNASLGFDAAVRPVPETRPAPDGSAGRVRADGGGR	TRUE	RGDRCEVEKAAMLAQAREAADQQRAAAVQKVREDAKITAASTDRVDVQQKDTEVRTQTVVKEVVRYVQNPAAGKCVLPPDWVRVYNASLGFDAAVRPVPETRPAPDGSAGRVRADGGGR	>Kpp25_OIS_x000D_RGDRCEVEKAAMLAQAREAADQQRAAAVQKVREDAKITAASTDRVDVQQKDTEVRTQTVVKEVVRYVQNPAAGKCVLPPDWVRVYNASLGFDAAVRPVPETRPAPDGSAGRVRADGGGR	145	119	2		639163072	FF13_gp11	ccgtcgttaaAGAGGtcgtccgct	MSKTPLLVSAFSLLIGCASTTPPLDSTQQCAPFPKPDQRLMVVPAEFELMVAADDKEALQTATSNNLIAKDSRDRLVELQKWLKEVLDGHQ	>Kpp25_OOS_x000D_MSKTPLLVSAFSLLIGCASTTPPLDSTQQCAPFPKPDQRLMVVPAEFELMVAADDKEALQTATSNNLIAKDSRDRLVELQKWLKEVLDGHQ	CASTTPPLDSTQQCAPFPKPDQRLMVVPAEFELMVAADDKEALQTATSNNLIAKDSRDRLVELQKWLKEVLDGHQ	>Kpp25_OOS_MOD_x000D_CASTTPPLDSTQQCAPFPKPDQRLMVVPAEFELMVAADDKEALQTATSNNLIAKDSRDRLVELQKWLKEVLDGHQ	91	75	16	CAS	MSKTPLLVSAFSLLIG	LLIG	>Kpp25_x000D_LLIG		1	>Kpp25_ovl_Periplasmic CASTTPPLDSTQQCAPFPKPDQRLMVVPAEFELMVAADDKEALQTATSNNLIAKDSRDRLVELQKWLKEVLDGHQRGGGDARVRGASGDPAPRTEPVPRVAADFGLSANYVRVWDPPLVCKGAAPNQVYRVVEKVVTQTRVETDKQQVDVRDTSAATIKADERVKQVAAARQQDAAERAQALMAAKEVECRDGR	they got the wrong start, had to move it to get an overlapping lipoprotein	3	OSPWS
KS10	KS10	NC_011216.1	Complete	ovl		OIS	OOS	Burkholderia	CDS 6008:6469	not annotated/ putative i-spanin	ctggggaatcGGGAGctgcacgcc	MIDLPELDARYLRAIGAAVVVVLIATHGAAYFIGRANGKSAATRDNATAAQRAYQGDIKRIDRDIKRGQQAGQRADASVQRVDRYFHQLDEDARHDPPAPADDCVLPDVRLQRWRTANAGPFASAATAQSDASAGHAAAAGERPHAGPGSEPP	>KS10_OIS_x000D_MIDLPELDARYLRAIGAAVVVVLIATHGAAYFIGRANGKSAATRDNATAAQRAYQGDIKRIDRDIKRGQQAGQRADASVQRVDRYFHQLDEDARHDPPAPADDCVLPDVRLQRWRTANAGPFASAATAQSDASAGHAAAAGERPHAGPGSEPP	TRUE	RANGKSAATRDNATAAQRAYQGDIKRIDRDIKRGQQAGQRADASVQRVDRYFHQLDEDARHDPPAPADDCVLPDVRLQRWRTANAGPFASAATAQSDASAGHAAAAGERPHAGPGSEPP	>KS10_OIS_x000D_RANGKSAATRDNATAAQRAYQGDIKRIDRDIKRGQQAGQRADASVQRVDRYFHQLDEDARHDPPAPADDCVLPDVRLQRWRTANAGPFASAATAQSDASAGHAAAAGERPHAGPGSEPP	153	119	1	I added Rz, has TMHMM TMD, start overlaps stop codon of endolysin	197725431	gp08	accagctcgatGAGGAtgcccgtc	MTRLHLLTIACCLMSACSAGVPPTPDPLRVPPPPNLTRAPDTLPQPASGRMPDLEANHRDVARLYYGLAARFCGVLAAIDSMPSGCAPFLLMDNDDE	>KS10_OOS_x000D_MTRLHLLTIACCLMSACSAGVPPTPDPLRVPPPPNLTRAPDTLPQPASGRMPDLEANHRDVARLYYGLAARFCGVLAAIDSMPSGCAPFLLMDNDDE	CSAGVPPTPDPLRVPPPPNLTRAPDTLPQPASGRMPDLEANHRDVARLYYGLAARFCGVLAAIDSMPSGCAPFLLMDNDDE	>KS10_OOS_MOD_x000D_CSAGVPPTPDPLRVPPPPNLTRAPDTLPQPASGRMPDLEANHRDVARLYYGLAARFCGVLAAIDSMPSGCAPFLLMDNDDE	97	81	16	CSA	MTRLHLLTIACCLMSA	LMSA	>KS10_x000D_LMSA		2	>KS10_ovl_Periplasmic CSAGVPPTPDPLRVPPPPNLTRAPDTLPQPASGRMPDLEANHRDVARLYYGLAARFCGVLAAIDSMPSGCAPFLLMDNDDEPPESGPGAHPREGAAAAHGASADSQATAASAFPGANATRWRQLRVDPLVCDDAPAPPDHRADEDLQHFYRDVRQVSADARQGAQQGRKIDRDIRKIDGQYARQAATANDRTAASKGNAR	Two cysteines at position 11 and 12th. Cleave site at 16 found by both server.	3	ISPNI
KS14	KS14	NC_015273.1	Complete	ovl		OIS	OOS	Burkholderia	310657258	gp26/ rz/ lysB	atgccgagcgcgAGAAGGcggccgc	MNPIAARLAPIALRVAAIALVVLAIAAGWFYVRELRAELAHAQDDAQLAHETVGRRDATIADMQKKEREHAKALAQLEAKHDGIAASLAQSETDFEALKHENEALRAWADGALPDDVVRLYNRPAITGADDYLAMRARRALHAAGDGPAH	>KS14_OIS_x000D_MNPIAARLAPIALRVAAIALVVLAIAAGWFYVRELRAELAHAQDDAQLAHETVGRRDATIADMQKKEREHAKALAQLEAKHDGIAASLAQSETDFEALKHENEALRAWADGALPDDVVRLYNRPAITGADDYLAMRARRALHAAGDGPAH	TRUE	RELRAELAHAQDDAQLAHETVGRRDATIADMQKKEREHAKALAQLEAKHDGIAASLAQSETDFEALKHENEALRAWADGALPDDVVRLYNRPAITGADDYLAMRARRALHAAGDGPAH	>KS14_OIS_x000D_RELRAELAHAQDDAQLAHETVGRRDATIADMQKKEREHAKALAQLEAKHDGIAASLAQSETDFEALKHENEALRAWADGALPDDVVRLYNRPAITGADDYLAMRARRALHAAGDGPAH	150	118	0	already annotated as Rz	310657257	gp25/ Rz1/ lysC	gaaaccgactttGAGGcgttgaaac	MKTKRCARGLMALCLMMLCACTTAPRSPEPTTTLQCAPVARCTLPATAPRTNDELRRALDITEAAWGECAARVDLIVDCQSKALSLTAPDHE	>KS14_OOS_x000D_MKTKRCARGLMALCLMMLCACTTAPRSPEPTTTLQCAPVARCTLPATAPRTNDELRRALDITEAAWGECAARVDLIVDCQSKALSLTAPDHE	CTTAPRSPEPTTTLQCAPVARCTLPATAPRTNDELRRALDITEAAWGECAARVDLIVDCQSKALSLTAPDHE	>KS14_OOS_MOD_x000D_CTTAPRSPEPTTTLQCAPVARCTLPATAPRTNDELRRALDITEAAWGECAARVDLIVDCQSKALSLTAPDHE	92	72	20	CTT	MKTKRCARGLMALCLMMLCA	MLCA	>KS14_x000D_MLCA		4	>KS14_ovl_Periplasmic CTTAPRSPEPTTTLQCAPVARCTLPATAPRTNDELRRALDITEAAWGECAARVDLIVDCQSKALSLTAPDHEHAPGDGAAHLARRARMALYDDAGTIAPRNYLRVVDDPLAGDAWARLAENEHKLAEFDTESQALSAAIGDHKAELQALAKAHEREKKQMDAITADRRGVTEHALQADDQAHALEARLER	has 4 Cys and looks a little bit big too	4		NCBI
KS5	KS5	NC_015265.1	Complete	emb		EIS	EOS	Burkholderia	310657164	gp32 / Rz	tcgatcgctacagccGGGtggccgc	MTISTRLFVAGAIALAGAAAVIAIQHARLVGASQRVNALERDVRNRTAERDAARRDVKVVTQYVDRVQVVREKGDTIVKEVPVYVDREADRACVVPVGFVRVHDAAAANVPVGDPGSADAAAAGVTLSAVAATVAGNYTTCHENAEQLIALQARVRDVEQEAP	>KS5_EIS_x000D_MTISTRLFVAGAIALAGAAAVIAIQHARLVGASQRVNALERDVRNRTAERDAARRDVKVVTQYVDRVQVVREKGDTIVKEVPVYVDREADRACVVPVGFVRVHDAAAANVPVGDPGSADAAAAGVTLSAVAATVAGNYTTCHENAEQLIALQARVRDVEQEAP	TRUE	VGASQRVNALERDVRNRTAERDAARRDVKVVTQYVDRVQVVREKGDTIVKEVPVYVDREADRACVVPVGFVRVHDAAAANVPVGDPGSADAAAAGVTLSAVAATVAGNYTTCHENAEQLIALQARVRDVEQEAP	>KS5_EIS_x000D_VGASQRVNALERDVRNRTAERDAARRDVKVVTQYVDRVQVVREKGDTIVKEVPVYVDREADRACVVPVGFVRVHDAAAANVPVGDPGSADAAAAGVTLSAVAATVAGNYTTCHENAEQLIALQARVRDVEQEAP	163	134	2	already annotated as Rz, but the start codon can be different.. this doesn't have a great SD, a V few bases before has a much better SD	310657163	gp31/ Rz1	accatcgtcaAGGAGGttccggttt	MWTAKRIVPALFLSALCACTTQQPPTCRWAIPEALMRPPRALRSLPSPQPSPATTPPATKTPSS	>KS5_EOS_x000D_MWTAKRIVPALFLSALCACTTQQPPTCRWAIPEALMRPPRALRSLPSPQPSPATTPPATKTPSS	CTTQQPPTCRWAIPEALMRPPRALRSLPSPQPSPATTPPATKTPSS	>KS5_EOS_MOD_x000D_CTTQQPPTCRWAIPEALMRPPRALRSLPSPQPSPATTPPATKTPSS	64	46	18	CTT	MWTAKRIVPALFLSALCA	ALCA	>KS5_x000D_ALCA		1	>KS5_emb_Periplasmic CTTQQPPTCRWAIPEALMRPPRALRSLPSPQPSPATTPPATKTPSSPAEQEVDRVRAQLAILQEANEHCTTYNGAVTAAVASLTVGAAAADASGPDGVPVNAAAADHVRVFGVPVVCARDAERDVYVPVEKVITDGKERVVQVRDVYQTVVKVDRRAADREATRNRVDRELANVRQSAGV	can be cut at 2 different Cys but this one gives a better hit on lipoP	3		NCBI
KS9	KS9	NC_013055.1	Complete	emb		EIS	EOS	Burkholderia	255033755	Rz gp24	cgagcacgacgtactcGGAGGggct	MTWFDPRVWLAIVAAVVIGSAAGYFKGHRDADQSHTVETQAQRIRELVVERDESDRIARQQQGNAEDASNKRDQARADAARAASSADSLRQQVDELIARTRDPGDATGGAAAVGALDLLADMFGRTDEAAGEFARIADERGIAGRQCESDYDALTGAALR	>KS9_EIS_x000D_MTWFDPRVWLAIVAAVVIGSAAGYFKGHRDADQSHTVETQAQRIRELVVERDESDRIARQQQGNAEDASNKRDQARADAARAASSADSLRQQVDELIARTRDPGDATGGAAAVGALDLLADMFGRTDEAAGEFARIADERGIAGRQCESDYDALTGAALR	TRUE	KGHRDADQSHTVETQAQRIRELVVERDESDRIARQQQGNAEDASNKRDQARADAARAASSADSLRQQVDELIARTRDPGDATGGAAAVGALDLLADMFGRTDEAAGEFARIADERGIAGRQCESDYDALTGAALR	>KS9_EIS_x000D_KGHRDADQSHTVETQAQRIRELVVERDESDRIARQQQGNAEDASNKRDQARADAARAASSADSLRQQVDELIARTRDPGDATGGAAAVGALDLLADMFGRTDEAAGEFARIADERGIAGRQCESDYDALTGAALR	160	135	1	already annotated as Rz	255033756	Rz1 gp24'	cgccaacaacAGGGGAacgctgaag	MLRTNVIRRALMLPALLLLLTACASKSTSSSPVHAIPAMRPEARQPSAPSICLPTCSAGLTRLRENSRESLTSGALPGGSAKATTTR	>KS9_EOS_x000D_MLRTNVIRRALMLPALLLLLTACASKSTSSSPVHAIPAMRPEARQPSAPSICLPTCSAGLTRLRENSRESLTSGALPGGSAKATTTR	CASKSTSSSPVHAIPAMRPEARQPSAPSICLPTCSAGLTRLRENSRESLTSGALPGGSAKATTTR	>KS9_EOS_MOD_x000D_CASKSTSSSPVHAIPAMRPEARQPSAPSICLPTCSAGLTRLRENSRESLTSGALPGGSAKATTTR	87	65	22	CAS	MLRTNVIRRALMLPALLLLLTA	LLTA	>KS9_x000D_LLTA		2	>KS9_emb_Periplasmic CASKSTSSSPVHAIPAMRPEARQPSAPSICLPTCSAGLTRLRENSRESLTSGALPGGSAKATTTRRLAAGTLADYDSECQRGAIGREDAIRAFEGAAEDTRGFMDALLDLAGVAAAGGTADGPDRTRAILEDVQQRLSDASSAARAADARAQDRKNSADEANGQQQRAIRDSEDREVVLERIRQAQTEVTHSQDADRHGK	already annotated as Rz1	3		NCBI
Kvp1	Kvp1	NC_011534.1	Complete	emb		EIS	EOS	Kluyvera	212671425	gp44 / gp18.5 / Rz like protein	aatctgagaaatggGGAGGGtagtt	MLKNLKSYAIAVAFALGMTLAYNHGYDKANTKWEQEVHNEYVKKVEATADKQTALNEVSRQYQEDLAALEGSTDRVINDLRNDGKRLRVKLSATSRELQANGGCLVDGRAELDEEFSKRLIGVTQRGDAWIKALQNTIKEMQQ	>Kvp1_EIS_x000D_MLKNLKSYAIAVAFALGMTLAYNHGYDKANTKWEQEVHNEYVKKVEATADKQTALNEVSRQYQEDLAALEGSTDRVINDLRNDGKRLRVKLSATSRELQANGGCLVDGRAELDEEFSKRLIGVTQRGDAWIKALQNTIKEMQQ	FALSE	DKANTKWEQEVHNEYVKKVEATADKQTALNEVSRQYQEDLAALEGSTDRVINDLRNDGKRLRVKLSATSRELQANGGCLVDGRAELDEEFSKRLIGVTQRGDAWIKALQNTIKEMQQ	>Kvp1_EIS_x000D_DKANTKWEQEVHNEYVKKVEATADKQTALNEVSRQYQEDLAALEGSTDRVINDLRNDGKRLRVKLSATSRELQANGGCLVDGRAELDEEFSKRLIGVTQRGDAWIKALQNTIKEMQQ	143	117	1	already annotated as endopeptidase and gp18.5	CDS 36544..36795	not annotated/ putative o-spanin	actaaatgggaacAGGAGGtgcaca	MSTLRKLRRLRINRLLSMKSHDNTKKTLRRWKAALIGSLMICVTMVSGCVSSYQPPHENSKLTVDASLMVEPNLTKSLVSVLSE	>Kvp1_EOS_x000D_MSTLRKLRRLRINRLLSMKSHDNTKKTLRRWKAALIGSLMICVTMVSGCVSSYQPPHENSKLTVDASLMVEPNLTKSLVSVLSE	CVSSYQPPHENSKLTVDASLMVEPNLTKSLVSVLSE	>Kvp1_EOS_MOD_x000D_CVSSYQPPHENSKLTVDASLMVEPNLTKSLVSVLSE	84	36	48	CVS	MSTLRKLRRLRINRLLSMKSHDNTKKTLRRWKAALIGSLMICVTMVSG	MVSG	>Kvp1_x000D_MVSG		0	>Kvp1_emb_Periplasmic CVSSYQPPHENSKLTVDASLMVEPNLTKSLVSVLSEQQMEKITNQLAKIWADGRQTVGILRKSFEEDLEARGDVLCGGNAQLERSTASLKVRLRKGDNRLDNIVRDTSGELAALDEQYQRSVENLATQKDATAEVKKVYENHVEQEWKTNAKD	this seq has a perfect SD, but the SS is very long, still gives a hit on lipoP... if it starts with the next M, it has a bad SD, but still gives a great lipoP hit,... also the SS can be cut at 2 places	1	OSPNI	NCBI
KVP40	KVP40	NC_005083.2	Complete	sep		SIS	SOS	vibrio	34419321	KVP40.0086	tatgaataatatGGGAGtaatatc	MFAQYKIYVLLAIAAVFIGSIGYLKYENVSLEKELVTQIAEVERLTGDNERLHATVESKDHTIENWRSVYNEQEQYRSKLQKDLDELTATIDTYKSRQDIVFKKPGLVQIKEQKALDKFFDEVRNGQ	>KVP40_SIS_x000D_MFAQYKIYVLLAIAAVFIGSIGYLKYENVSLEKELVTQIAEVERLTGDNERLHATVESKDHTIENWRSVYNEQEQYRSKLQKDLDELTATIDTYKSRQDIVFKKPGLVQIKEQKALDKFFDEVRNGQ	TRUE	KYENVSLEKELVTQIAEVERLTGDNERLHATVESKDHTIENWRSVYNEQEQYRSKLQKDLDELTATIDTYKSRQDIVFKKPGLVQIKEQKALDKFFDEVRNGQ	>KVP40_SIS_x000D_KYENVSLEKELVTQIAEVERLTGDNERLHATVESKDHTIENWRSVYNEQEQYRSKLQKDLDELTATIDTYKSRQDIVFKKPGLVQIKEQKALDKFFDEVRNGQ	127	103	0		34419322 87 (− 9)	KVP40.0087	ttcagattaaAGAGcagaaggctc	MISSLMRCVMVNKIIAIALCLTLVGCIGTPKEPVPEPPKNEIVHPNIPTPPPNPGVKILVITTDTIKANTAYVGFEYDEWLDFAKWMHSYKSYNQDLLEVIRLYKEQDPNIQKKVENN	>KVP40_SOS_x000D_MISSLMRCVMVNKIIAIALCLTLVGCIGTPKEPVPEPPKNEIVHPNIPTPPPNPGVKILVITTDTIKANTAYVGFEYDEWLDFAKWMHSYKSYNQDLLEVIRLYKEQDPNIQKKVENN	CIGTPKEPVPEPPKNEIVHPNIPTPPPNPGVKILVITTDTIKANTAYVGFEYDEWLDFAKWMHSYKSYNQDLLEVIRLYKEQDPNIQKKVENN	>KVP40_SOS_MOD_x000D_CIGTPKEPVPEPPKNEIVHPNIPTPPPNPGVKILVITTDTIKANTAYVGFEYDEWLDFAKWMHSYKSYNQDLLEVIRLYKEQDPNIQKKVENN	118	93	25	CIG	MISSLMRCVMVNKIIAIALCLTLVG	TLVG	>KVP40_x000D_TLVG		0	>KVP40_ovl_Periplasmic CIGTPKEPVPEPPKNEIVHPNIPTPPPNPGVKILVITTDTIKANTAYVGFEYDEWLDFAKWMHSYKSYNQDLLEVIRLYKEQDPNIQKKVENNQGNRVEDFFKDLAKQEKIQVLGPKKFVIDQRSKYTDITATLEDLDKQLKSRYQEQENYVSRWNEITHDKSEVTAHLRENDGTLREVEAIQTVLEKELSVNEYK	cysteines at position 8 and 20 are deleted. PROSITE cleaves at position 25. No Cysteine in periplasmic domain. Cysteine 25 alligns with lambda with short spacer.	0
L13	L13	NC_021317.1	Complete	ovl		OIS	OOS	Salmonella	509139381	_gp27	tagcgtataaagaaAGGGGatact	MNWKVTAVITAAGILSLWLYGQYNYRSGWVEGRENLVSQQQKKAQAELTKKTQRQQQNDTKAASAESEGEENSEAITREVIKYVTRPGRTVCEFPPERVSIKRRAAENANSIPGYDTNAAAVQAYSTEQ	>L13_OIS_x000D_MNWKVTAVITAAGILSLWLYGQYNYRSGWVEGRENLVSQQQKKAQAELTKKTQRQQQNDTKAASAESEGEENSEAITREVIKYVTRPGRTVCEFPPERVSIKRRAAENANSIPGYDTNAAAVQAYSTEQ	FALSE	NYRSGWVEGRENLVSQQQKKAQAELTKKTQRQQQNDTKAASAESEGEENSEAITREVIKYVTRPGRTVCEFPPERVSIKRRAAENANSIPGYDTNAAAVQAYSTEQ	>L13_OIS_x000D_NYRSGWVEGRENLVSQQQKKAQAELTKKTQRQQQNDTKAASAESEGEENSEAITREVIKYVTRPGRTVCEFPPERVSIKRRAAENANSIPGYDTNAAAVQAYSTEQ	129	106	1		CDS 19922..20182	not annotated/ putative o-spanin	aagaaaattcGGAGGctatcaccc	MKLSNTLPVLAVLSVSFLLNGCQSNDAPPRMLIPSLDMTLMQPPCKLIPPSSDADEDLAIDVRNAECTRQLRLKVFRLQEYIRNILE	>L13_OOS_x000D_MKLSNTLPVLAVLSVSFLLNGCQSNDAPPRMLIPSLDMTLMQPPCKLIPPSSDADEDLAIDVRNAECTRQLRLKVFRLQEYIRNILE	CQSNDAPPRMLIPSLDMTLMQPPCKLIPPSSDADEDLAIDVRNAECTRQLRLKVFRLQEYIRNILE	>L13_OOS_MOD_x000D_CQSNDAPPRMLIPSLDMTLMQPPCKLIPPSSDADEDLAIDVRNAECTRQLRLKVFRLQEYIRNILE	87	66	21	CQS	MKLSNTLPVLAVLSVSFLLNG	LLNG	>L13_x000D_LLNG		2	>L13_ovl_Periplasmic CQSNDAPPRMLIPSLDMTLMQPPCKLIPPSSDADEDLAIDVRNAECTRQLRLKVFRLQEYIRNILEQETSYAQVAAANTDYGPISNANEAARRKISVREPPFECVTRGPRTVYKIVERTIAESNEEGESEASAAKTDNQQQRQTKKTLEAQAKKQQQSVLNERGEVWGSRYN	found an overlapping o-spanin	3	OSPNI
L-413C	L-413C	NC_004745.1	Complete	ovl		OIS	OOS	Enterobacteria	30065715	LysB	tcagcgtcttgAGGAGcgggaacc	MSKLMIVLVVLLSLAVSGLFLVKHKNASLRASLDRANNVASEQQTTITMLKNQLHVALTRADKNELAQVALRQELENAAKREAQREKTITRLLNENEDFRRWYGADLPDAVRRLHQRPACADASDCPQRLPESESLPDAGQ	>L-413C_OIS_x000D_MSKLMIVLVVLLSLAVSGLFLVKHKNASLRASLDRANNVASEQQTTITMLKNQLHVALTRADKNELAQVALRQELENAAKREAQREKTITRLLNENEDFRRWYGADLPDAVRRLHQRPACADASDCPQRLPESESLPDAGQ	TRUE	KHKNASLRASLDRANNVASEQQTTITMLKNQLHVALTRADKNELAQVALRQELENAAKREAQREKTITRLLNENEDFRRWYGADLPDAVRRLHQRPACADASDCPQRLPESESLPDAGQ	>L-413C_OIS_x000D_KHKNASLRASLDRANNVASEQQTTITMLKNQLHVALTRADKNELAQVALRQELENAAKREAQREKTITRLLNENEDFRRWYGADLPDAVRRLHQRPACADASDCPQRLPESESLPDAGQ	141	119	2		CDS 8204..8494	not annotated/ putative o-spanin	agaaaaccatcacGAGAttactca	MKTKIFAAGTVLTCLMLCAGCTSARPAQTPVIVHNACPKVSLCPMPGSDPQKNGDLSADIRLLENALARCASQVKMIKHCQDENDAQTRQPAQGAD	>L-413C_OOS_x000D_MKTKIFAAGTVLTCLMLCAGCTSARPAQTPVIVHNACPKVSLCPMPGSDPQKNGDLSADIRLLENALARCASQVKMIKHCQDENDAQTRQPAQGAD	CTSARPAQTPVIVHNACPKVSLCPMPGSDPQKNGDLSADIRLLENALARCASQVKMIKHCQDENDAQTRQPAQGAD	>L-413C_OOS_MOD_x000D_CTSARPAQTPVIVHNACPKVSLCPMPGSDPQKNGDLSADIRLLENALARCASQVKMIKHCQDENDAQTRQPAQGAD	96	76	20	CTS	MKTKIFAAGTVLTCLMLCAG	LCAG	>L-413C_x000D_LCAG		4	>L-413C_ovl_Periplasmic CTSARPAQTPVIVHNACPKVSLCPMPGSDPQKNGDLSADIRLLENALARCASQVKMIKHCQDENDAQTRQPAQGADQGADPLSESEPLRQPCDSADACAPRQHLRRVADPLDAGYWRRFDENENLLRTITKERQAERKAANELEQRLAVQALENKDARTLAVHLQNKLMTITTQQESAVNNARDLSARLSANKHK	First cystine at 17th position. Not recongnized by both servers. Too long sequence. TMD from 44-62. we had the wrong start site first, changed it downstream	6	OSPNI
lambda	lambda	NC_001416.1	Complete	emb		EIS	EOS	Enterobacteria	9626310	Rz	cggaacggtcAGAGAGattgatgt	MSRVTAIISALVICIIVCLSWAVNHYRDNAITYKAQRDKNARELKLANAAITDMQMRQRDVAALDAKYTKELADAKAENDALRDDVAAGRRRLHIKAVCQSVREATTASGVDNAASPRLADTAERDYFTLRERLITMQKQLEGTQKYINEQCR	>lambda_EIS_x000D_MSRVTAIISALVICIIVCLSWAVNHYRDNAITYKAQRDKNARELKLANAAITDMQMRQRDVAALDAKYTKELADAKAENDALRDDVAAGRRRLHIKAVCQSVREATTASGVDNAASPRLADTAERDYFTLRERLITMQKQLEGTQKYINEQCR	TRUE	RDNAITYKAQRDKNARELKLANAAITDMQMRQRDVAALDAKYTKELADAKAENDALRDDVAAGRRRLHIKAVCQSVREATTASGVDNAASPRLADTAERDYFTLRERLITMQKQLEGTQKYINEQCR	>lambda_EIS_x000D_RDNAITYKAQRDKNARELKLANAAITDMQMRQRDVAALDAKYTKELADAKAENDALRDDVAAGRRRLHIKAVCQSVREATTASGVDNAASPRLADTAERDYFTLRERLITMQKQLEGTQKYINEQCR	153	127	2		13878757	Rz1	caaaatacacgaAGGAGttagctg	MLKLKMMLCVMMLPLVVVGCTSKQSVSQCVKPPPPPAWIMQPPPDWQTPLNGIISPSERG	>lambda_EOS_x000D_MLKLKMMLCVMMLPLVVVGCTSKQSVSQCVKPPPPPAWIMQPPPDWQTPLNGIISPSERG	CTSKQSVSQCVKPPPPPAWIMQPPPDWQTPLNGIISPSERG	>lambda_EOS_MOD_x000D_CTSKQSVSQCVKPPPPPAWIMQPPPDWQTPLNGIISPSERG	60	41	19	CTS	MLKLKMMLCVMMLPLVVVG	VVVG	>lambda_x000D_VVVG		1	>lambda_emb_Periplasmic CTSKQSVSQCVKPPPPPAWIMQPPPDWQTPLNGIISPSERGRCQENIYKQTGELQKQMTILRERLTFYDREATDALRPSAANDVGSATTAERVSQCVAKIHLRRRGAAVDDRLADNEAKADALEKTYKADLAAVDRQRMQMDTIAANALKLERANKDRQAKYTIANDR	First was on 9th position	3
LIT1	LIT1	NC_013692.1	Complete	emb		EIS	EOS	Pseudomonas	282598895	hypothetical protein PP-LIT1_gp48	gcaaggcggtAAGGGtggtgaccca	MTISARQIRWVAEVLLFAIIALYAYNKGFVKAETKTNAEWELRMMQAERTAEENKKAIEQSLLEAMNEVKKDADEQLADQASRIAAADAQSRSLREQVARLRDDLIADGARATTERHASNAASVVLADLYGSCVSHRQELAGALDRSHAAGLTCQKSYAIVKSLGHAPPQ	>LIT1_EIS_x000D_MTISARQIRWVAEVLLFAIIALYAYNKGFVKAETKTNAEWELRMMQAERTAEENKKAIEQSLLEAMNEVKKDADEQLADQASRIAAADAQSRSLREQVARLRDDLIADGARATTERHASNAASVVLADLYGSCVSHRQELAGALDRSHAAGLTCQKSYAIVKSLGHAPPQ	FALSE	KAETKTNAEWELRMMQAERTAEENKKAIEQSLLEAMNEVKKDADEQLADQASRIAAADAQSRSLREQVARLRDDLIADGARATTERHASNAASVVLADLYGSCVSHRQELAGALDRSHAAGLTCQKSYAIVKSLGHAPPQ	>LIT1_EIS_x000D_KAETKTNAEWELRMMQAERTAEENKKAIEQSLLEAMNEVKKDADEQLADQASRIAAADAQSRSLREQVARLRDDLIADGARATTERHASNAASVVLADLYGSCVSHRQELAGALDRSHAAGLTCQKSYAIVKSLGHAPPQ	170	140	2	seems long though, found an embedded Rz1 in it.. proteins arnd seem to be the lysis cassette	CDS 28150..28383	not annotated/ putative o-spanin	atgaacgaggtaaaaaAAGAtgctg	MNNWLIKLPALLLLMLSLVACGSKSPVYVTTSSPTVPELPLSGMQATLPLWCSPTCTEAVSAIDKNSQERLTEAMQQD	>LIT1_EOS_x000D_MNNWLIKLPALLLLMLSLVACGSKSPVYVTTSSPTVPELPLSGMQATLPLWCSPTCTEAVSAIDKNSQERLTEAMQQD	CGSKSPVYVTTSSPTVPELPLSGMQATLPLWCSPTCTEAVSAIDKNSQERLTEAMQQD	>LIT1_EOS_MOD_x000D_CGSKSPVYVTTSSPTVPELPLSGMQATLPLWCSPTCTEAVSAIDKNSQERLTEAMQQD	78	58	20	CGS	MNNWLIKLPALLLLMLSLVA	SLVA	>LIT1_x000D_SLVA		2	>LIT1_emb_Periplasmic CGSKSPVYVTTSSPTVPELPLSGMQATLPLWCSPTCTEAVSAIDKNSQERLTEAMQQDQPPAHGLSKVIAYSKQCTLGAAHSRDLAGALEQRHSVCSGYLDALVVSAANSAHRETTARAGDAILDDRLRAVQERLSRSQADAAAIRSAQDALQEDADKKVENMAELLSQEIAKKNEEATREAQMMRLEWEANTKTEAK	found it embedded in Rz1, can hav a diff start codon, as the SD isn't that great	4	OSPNI	NCBI
LKA1	LKA1	NC_009936.1	Complete	ovl		OIS	OOS	enterobacteria	158345188	putative Rz-like protein/ gp54	accgactgtgcatgGAGGAcgtgcg	MRLTVALILALVVAVGAGLYAAQKAWQYHRTAENLASQLEAAEARIGRIQQGVLAVETRATAVEREVRGALNEEPAWRDAPVPPAVRSELCKQLKC	>LKA1_OIS_x000D_MRLTVALILALVVAVGAGLYAAQKAWQYHRTAENLASQLEAAEARIGRIQQGVLAVETRATAVEREVRGALNEEPAWRDAPVPPAVRSELCKQLKC	TRUE	QKAWQYHRTAENLASQLEAAEARIGRIQQGVLAVETRATAVEREVRGALNEEPAWRDAPVPPAVRSELCKQLKC	>LKA1_OIS_x000D_QKAWQYHRTAENLASQLEAAEARIGRIQQGVLAVETRATAVEREVRGALNEEPAWRDAPVPPAVRSELCKQLKC	96	74	2	already annotated as Rz	158345189	putative Rz1-like protein/ gp55	gaacgagaggtgcGAGGtgcgctga	MKNLLGGMLLCLLPFVASCASSSSAEPVRCQHPAVQPDTNAGLVLGLLAYHKAVEQCNALNGFID	>LKA1_OOS_x000D_MKNLLGGMLLCLLPFVASCASSSSAEPVRCQHPAVQPDTNAGLVLGLLAYHKAVEQCNALNGFID	CASSSSAEPVRCQHPAVQPDTNAGLVLGLLAYHKAVEQCNALNGFID	>LKA1_OOS_MOD_x000D_CASSSSAEPVRCQHPAVQPDTNAGLVLGLLAYHKAVEQCNALNGFID	65	47	18	CAS	MKNLLGGMLLCLLPFVAS	FVAS	>LKA1_x000D_FVAS		2	>LKA1_ovl_Periplasmic CASSSSAEPVRCQHPAVQPDTNAGLVLGLLAYHKAVEQCNALNGFIDCKLQKCLESRVAPPVPADRWAPEENLAGRVEREVATARTEVALVGQQIRGIRAEAAELQSALNEATRHYQWAKQ	already annotated as Rz1	4		NCBI
LKD16	LKD16	NC_009935.1	Complete	ovl		OIS	OOS	Pseudomonas	158345073	putative Rz-like protein / gp46	atcgccgcaacgcGGAGAtcaagaa	MPRTIVAILVLAVVALGASYGFVQSYRALGIAQEEITRQTARAEALEVRYATLQRHVQEVAAKTNTQRQEVDRALDQNRPWADRPVPAAVVDSLCNRPGARCAVRTPTD	>LKD16_OIS_x000D_MPRTIVAILVLAVVALGASYGFVQSYRALGIAQEEITRQTARAEALEVRYATLQRHVQEVAAKTNTQRQEVDRALDQNRPWADRPVPAAVVDSLCNRPGARCAVRTPTD	TRUE	QSYRALGIAQEEITRQTARAEALEVRYATLQRHVQEVAAKTNTQRQEVDRALDQNRPWADRPVPAAVVDSLCNRPGARCAVRTPTD	>LKD16_OIS_x000D_QSYRALGIAQEEITRQTARAEALEVRYATLQRHVQEVAAKTNTQRQEVDRALDQNRPWADRPVPAAVVDSLCNRPGARCAVRTPTD	109	86	2	already annotated as Rz	158345074	putative Rz1-like protein / gp46.1	aacacccagcgccAGGAGGtggacc	MPWTRTARGLTGLCLLLSLTACATAPAPAVLCEHPLIDPTTQAGLIRAVAAYQDALDLCNALNQGD	>LKD16_OOS_x000D_MPWTRTARGLTGLCLLLSLTACATAPAPAVLCEHPLIDPTTQAGLIRAVAAYQDALDLCNALNQGD	CATAPAPAVLCEHPLIDPTTQAGLIRAVAAYQDALDLCNALNQGD	>LKD16_OOS_MOD_x000D_CATAPAPAVLCEHPLIDPTTQAGLIRAVAAYQDALDLCNALNQGD	66	45	21	CAT	MPWTRTARGLTGLCLLLSLTA	SLTA	>LKD16_x000D_SLTA		2	>LKD16_ovl_Periplasmic CATAPAPAVLCEHPLIDPTTQAGLIRAVAAYQDALDLCNALNQGDDTPTRVACRAGPRNCLSDVVAAPVPRDAWPRNQDLARDVEQRQTNTKAAVEQVHRQLTAYRVELAEARATQRTIEEQAIGLARYSQ	already annotated as Rz1	4		NCBI
LPB1	LPB1	HE584812.1	Complete	ovl		OIS	OOS	Pseudomonas	371779627	Rz	ccagctcagcgtcGAGAaatcgcc	MTWRVGLIVFVLLVMVWTAGWWGGREAGLSDGRAACADAQTRAYRDVLEQSATQLKAVQDTSAALFQRLAQRADSDQQTTRELRHALAETAADRAACRFPAGVMQQLETARQRAAKATTGGLGSTVPDPGGGD	>LPB1_OIS_x000D_MTWRVGLIVFVLLVMVWTAGWWGGREAGLSDGRAACADAQTRAYRDVLEQSATQLKAVQDTSAALFQRLAQRADSDQQTTRELRHALAETAADRAACRFPAGVMQQLETARQRAAKATTGGLGSTVPDPGGGD	TRUE	REAGLSDGRAACADAQTRAYRDVLEQSATQLKAVQDTSAALFQRLAQRADSDQQTTRELRHALAETAADRAACRFPAGVMQQLETARQRAAKATTGGLGSTVPDPGGGD	>LPB1_OIS_x000D_REAGLSDGRAACADAQTRAYRDVLEQSATQLKAVQDTSAALFQRLAQRADSDQQTTRELRHALAETAADRAACRFPAGVMQQLETARQRAAKATTGGLGSTVPDPGGGD	133	109	2		371779628	putative Rz.1 protein	accaacaaactactcGGGAGcttcgcc	MPWPKPLLIALPAAFLLASCSSSKPPVNVPPRPLPAALAQPCPTPVAVTDDSPDATAIALKQLYDQYGLCAGLHWDTVRHLQKD	>LPB1_OOS_x000D_MPWPKPLLIALPAAFLLASCSSSKPPVNVPPRPLPAALAQPCPTPVAVTDDSPDATAIALKQLYDQYGLCAGLHWDTVRHLQKD	CSSSKPPVNVPPRPLPAALAQPCPTPVAVTDDSPDATAIALKQLYDQYGLCAGLHWDTVRHLQKD	>LPB1_OOS_MOD_x000D_CSSSKPPVNVPPRPLPAALAQPCPTPVAVTDDSPDATAIALKQLYDQYGLCAGLHWDTVRHLQKD	84	65	19	CSS	MPWPKPLLIALPAAFLLAS	LLAS	>LPB1_x000D_LLAS		2	>LPB1_ovl_Periplasmic CSSSKPPVNVPPRPLPAALAQPCPTPVAVTDDSPDATAIALKQLYDQYGLCAGLHWDTVRHLQKDDGGGPDPVTSGLGGTTAKAARQRATELQQMVGAPFRCAARDAATEALAHRLERTTQQDSDARQALRQFLAASTDQVAKLQTASQELVDRYARTQADACAARGDSLGAER		4
Luz19	Luz19	NC_010326.1	Complete	ovl		OIS	OOS	Pseudomonas	167600492	Rz protein / gp46	atcgccgcaacgcGGAGAtcaagca	MPRTIVAILVLAVVALGASYGFVQSYRALGIAQEEIKRQTARAEALEVRYATLQRHVQEVAARTNTQRQEVDRALDQNRPWADRPVPAAVVDSLCNRPGARCAVRTPTD	>Luz19_OIS_x000D_MPRTIVAILVLAVVALGASYGFVQSYRALGIAQEEIKRQTARAEALEVRYATLQRHVQEVAARTNTQRQEVDRALDQNRPWADRPVPAAVVDSLCNRPGARCAVRTPTD	TRUE	QSYRALGIAQEEIKRQTARAEALEVRYATLQRHVQEVAARTNTQRQEVDRALDQNRPWADRPVPAAVVDSLCNRPGARCAVRTPTD	>Luz19_OIS_x000D_QSYRALGIAQEEIKRQTARAEALEVRYATLQRHVQEVAARTNTQRQEVDRALDQNRPWADRPVPAAVVDSLCNRPGARCAVRTPTD	109	86	2	already annotated as Rz	167600493	Rz1 protein/ gp46.1	aacacccagcgccAGGAGGtggacc	MPWTRTARGLTGLCLLLSLTACATAPAPAVLCEHPLIDPTTQAGLIRAVAAYQDALDLCNALNQGD	>Luz19_OOS_x000D_MPWTRTARGLTGLCLLLSLTACATAPAPAVLCEHPLIDPTTQAGLIRAVAAYQDALDLCNALNQGD	CATAPAPAVLCEHPLIDPTTQAGLIRAVAAYQDALDLCNALNQGD	>Luz19_OOS_MOD_x000D_CATAPAPAVLCEHPLIDPTTQAGLIRAVAAYQDALDLCNALNQGD	66	45	21	CAT	MPWTRTARGLTGLCLLLSLTA	SLTA	>Luz19_x000D_SLTA		2	>Luz19_ovl_Periplasmic CATAPAPAVLCEHPLIDPTTQAGLIRAVAAYQDALDLCNALNQGDDTPTRVACRAGPRNCLSDVVAAPVPRDAWPRNQDLARDVEQRQTNTRAAVEQVHRQLTAYRVELAEARATQRKIEEQAIGLARYSQ	already annotated as Rz1	4		NCBI
Luz7	Luz7	NC_013691.1	Complete	emb		EIS	EOS	Pseudomonas	282599444	hypothetical protein PP-LUZ7_gp052	agaaagccgtcAAGGcggtgaccgc	MTITPRMLRWFGEALLVLVLCWWAYSQGVGKTNEAWESRMEAAQKAADENTKSIEQSMLNAIEEVKKDADEQLAAQATRIAAADAQSRSLRVQVSGLRDQLIAEGASAGRERHASNAAAVVLADLYGSCVADRQELAAAFDRSHAAGLTCQKSYAIVRSVGSAPSP	>Luz7_EIS_x000D_MTITPRMLRWFGEALLVLVLCWWAYSQGVGKTNEAWESRMEAAQKAADENTKSIEQSMLNAIEEVKKDADEQLAAQATRIAAADAQSRSLRVQVSGLRDQLIAEGASAGRERHASNAAAVVLADLYGSCVADRQELAAAFDRSHAAGLTCQKSYAIVRSVGSAPSP	FALSE	KTNEAWESRMEAAQKAADENTKSIEQSMLNAIEEVKKDADEQLAAQATRIAAADAQSRSLRVQVSGLRDQLIAEGASAGRERHASNAAAVVLADLYGSCVADRQELAAAFDRSHAAGLTCQKSYAIVRSVGSAPSP	>Luz7_EIS_x000D_KTNEAWESRMEAAQKAADENTKSIEQSMLNAIEEVKKDADEQLAAQATRIAAADAQSRSLRVQVSGLRDQLIAEGASAGRERHASNAAAVVLADLYGSCVADRQELAAAFDRSHAAGLTCQKSYAIVRSVGSAPSP	166	136	2	might hav a diff start codon coz this doesnt hav such a great SD	CDS 27928..28161	not annotated/ putative o-spanin	atcgaagaggtGAAGAAagatgcag	MNNWLLKLPALLLLMLSLAACGSKSPVYVTNSLPKVPPLDVSAMQAMPPLWCSPTCTEAVLRIDKNSQQRLTEAMQQD	>Luz7_EOS_x000D_MNNWLLKLPALLLLMLSLAACGSKSPVYVTNSLPKVPPLDVSAMQAMPPLWCSPTCTEAVLRIDKNSQQRLTEAMQQD	CGSKSPVYVTNSLPKVPPLDVSAMQAMPPLWCSPTCTEAVLRIDKNSQQRLTEAMQQD	>Luz7_EOS_MOD_x000D_CGSKSPVYVTNSLPKVPPLDVSAMQAMPPLWCSPTCTEAVLRIDKNSQQRLTEAMQQD	78	58	20	CGS	MNNWLLKLPALLLLMLSLAA	SLAA	>Luz7_x000D_SLAA		2	>Luz7_emb_Periplasmic CGSKSPVYVTNSLPKVPPLDVSAMQAMPPLWCSPTCTEAVLRIDKNSQQRLTEAMQQDPSPASGVSRVIAYSKQCTLGAAHSRDFAAALEQRDAVCSGYLDALVVAAANSAHRERGASAGEAILQDRLGSVQVRLSRSQADAAAIRTAQAALQEDADKKVEEIANLMSQEISKTNEDAAKQAAEMRSEWAENTK	found it embedded in +1 frame, they didnt get Rz1, annotated in my seq file,has a decent SD, awesome hit from lipoP too	4	OSPNI	NCBI
Lw1	Lw1	NC_021344.2	Complete	sep		SIS	SOS	Enterobacteria	509141729	PseT.3 conserved hypothetical protein/ Lw1_gp070	acagtttataccGGAAGaatataa	MTLPAFPKLTSLVWPVLVALSLAGLLYMTITLKSENDQLAKDIKELRDDVKKVKETNNTNTVIYVEQKAKDQQLVKDAGRKDLLFKKPGLIEIKINKSFEEYMRDFEK	>Lw1_SIS_x000D_MTLPAFPKLTSLVWPVLVALSLAGLLYMTITLKSENDQLAKDIKELRDDVKKVKETNNTNTVIYVEQKAKDQQLVKDAGRKDLLFKKPGLIEIKINKSFEEYMRDFEK	TRUE	KSENDQLAKDIKELRDDVKKVKETNNTNTVIYVEQKAKDQQLVKDAGRKDLLFKKPGLIEIKINKSFEEYMRDFEK	>Lw1_SIS_x000D_KSENDQLAKDIKELRDDVKKVKETNNTNTVIYVEQKAKDQQLVKDAGRKDLLFKKPGLIEIKINKSFEEYMRDFEK	108	76	0	already annotated as pseT.3	509141730	PseT.2 conserved hypothetical protein/ Lw1_gp071	agagtatatGAGAGAtttcgaaaa	MKITTLALVLGVLLVGCAEKPPEKILPTLPAKVNPVDVKWKVMAEVREIDGKKYLVMPFDGNPYVALSYPDSLIFRSWMNDVKRQKDQTDNILCTVGYSEKCKLRDSK	>Lw1_SOS_x000D_MKITTLALVLGVLLVGCAEKPPEKILPTLPAKVNPVDVKWKVMAEVREIDGKKYLVMPFDGNPYVALSYPDSLIFRSWMNDVKRQKDQTDNILCTVGYSEKCKLRDSK	CAEKPPEKILPTLPAKVNPVDVKWKVMAEVREIDGKKYLVMPFDGNPYVALSYPDSLIFRSWMNDVKRQKDQTDNILCTVGYSEKCKLRDSK	>Lw1_SOS_MOD_x000D_CAEKPPEKILPTLPAKVNPVDVKWKVMAEVREIDGKKYLVMPFDGNPYVALSYPDSLIFRSWMNDVKRQKDQTDNILCTVGYSEKCKLRDSK	108	92	16	CAE	MKITTLALVLGVLLVG	LLVG	>Lw1_x000D_LLVG		2	>Lw1_sep_Periplasmic CAEKPPEKILPTLPAKVNPVDVKWKVMAEVREIDGKKYLVMPFDGNPYVALSYPDSLIFRSWMNDVKRQKDQTDNILCTVGYSEKCKLRDSKKEFDRMYEEFSKNIKIEILGPKKFLLDKRGADKVLQQDKAKQEVYIVTNTNNTEKVKKVDDRLEKIDKALQDNESK	already annotated as pSeT.2	2
M6	M6	NC_007809.1	Complete	emb		EIS	EOS	Pseudomonas	149408250	putative phage lysis protein/ ORF21	gacaagggcGGGGtctgaccc	MFGFPSSKVWAAAGVLLAVALIAFAGYGYGYGSGKADATAEAAEAMDKYKEEVRAREREQERLLAEANDKNREQEKAHEQRVADLRAEFAQQQADARARDERTIADLRSGNQRLRLQVSSCGAARSGAAESAPGGADGAGTAELAPETSAALWGIAADGDRAIRKLTALQAWARSAVQLCTIPQPENQQ	>M6_EIS_x000D_MFGFPSSKVWAAAGVLLAVALIAFAGYGYGYGSGKADATAEAAEAMDKYKEEVRAREREQERLLAEANDKNREQEKAHEQRVADLRAEFAQQQADARARDERTIADLRSGNQRLRLQVSSCGAARSGAAESAPGGADGAGTAELAPETSAALWGIAADGDRAIRKLTALQAWARSAVQLCTIPQPENQQ	TRUE	SGKADATAEAAEAMDKYKEEVRAREREQERLLAEANDKNREQEKAHEQRVADLRAEFAQQQADARARDERTIADLRSGNQRLRLQVSSCGAARSGAAESAPGGADGAGTAELAPETSAALWGIAADGDRAIRKLTALQAWARSAVQLCTIPQPENQQ	>M6_EIS_x000D_SGKADATAEAAEAMDKYKEEVRAREREQERLLAEANDKNREQEKAHEQRVADLRAEFAQQQADARARDERTIADLRSGNQRLRLQVSSCGAARSGAAESAPGGADGAGTAELAPETSAALWGIAADGDRAIRKLTALQAWARSAVQLCTIPQPENQQ	189	157	2	starts from "V". Is it based on the good SD seq. wasn't annotated in the very first version of the genome. but was annotated later probably an year after	CDS 12553:12819	not annotated/ putative o-spanin	agaaccgtgaacAGGAGAaagccc	MNSVSQTSGRSSPNSKRTPGRGMSALLLICGLAISGCASKSPLVVRPDPVRLSPPPAELMEPEQPNLRQRLQQLSGESPQTATGPSGN	>M6_EOS_x000D_MNSVSQTSGRSSPNSKRTPGRGMSALLLICGLAISGCASKSPLVVRPDPVRLSPPPAELMEPEQPNLRQRLQQLSGESPQTATGPSGN	CASKSPLVVRPDPVRLSPPPAELMEPEQPNLRQRLQQLSGESPQTATGPSGN	>M6_EOS_MOD_x000D_CASKSPLVVRPDPVRLSPPPAELMEPEQPNLRQRLQQLSGESPQTATGPSGN	88	52	36	CAS	MNSVSQTSGRSSPNSKRTPGRGMSALLLICGLAISG	AISG	>M6_x000D_AISG		0	>M6_emb_Periplasmic CASKSPLVVRPDPVRLSPPPAELMEPEQPNLRQRLQQLSGESPQTATGPSGNQQNEPQPITCLQVASRAWAQLATLKRIARDGDAAIGWLAASTEPALEATGAGDAGGPASEAAGSRAAGCSSVQLRLRQNGSRLDAITREDRARADAQQQAFEARLDAVRQEHAKEQERNKDNAEALLREQERERARVEEKYKDMAEAAEATADAKGS	found it embedded in i-spanin, can have a diff start codon, from a M downstream, both positions give good lipoP scores	2	OSPNI
Marshall	Marshall	NC_022772.1	Complete	sep		SIS	SOS	Salmonella	568191928	i-spanin	tccaatgaaataAGGAGaatcacc	MKRLILGVVLAGLALPAAAKLNSTGDKLWSDLSYCAGFSQAVAIDKSGSIENFAELWNTGNVSTAVVNAGIEFNRYKQGAYNLKGYLNDDEFNRGGMEAGDLIMTGRMGTQGRMTVRQCRSLPSPALQKGVQVGRHHLNLINDGNQCVKVFEYSATQTSDRVLKKEWRTRALGLRAWLVENDYYFEDRVQNGLKDLATNLSVNLDDPRMLRELQQTRVDCDNMMKENE	>Marshall_SIS_x000D_MKRLILGVVLAGLALPAAAKLNSTGDKLWSDLSYCAGFSQAVAIDKSGSIENFAELWNTGNVSTAVVNAGIEFNRYKQGAYNLKGYLNDDEFNRGGMEAGDLIMTGRMGTQGRMTVRQCRSLPSPALQKGVQVGRHHLNLINDGNQCVKVFEYSATQTSDRVLKKEWRTRALGLRAWLVENDYYFEDRVQNGLKDLATNLSVNLDDPRMLRELQQTRVDCDNMMKENE	FALSE	STGDKLWSDLSYCAGFSQAVAIDKSGSIENFAELWNTGNVSTAVVNAGIEFNRYKQGAYNLKGYLNDDEFNRGGMEAGDLIMTGRMGTQGRMTVRQCRSLPSPALQKGVQVGRHHLNLINDGNQCVKVFEYSATQTSDRVLKKEWRTRALGLRAWLVENDYYFEDRVQNGLKDLATNLSVNLDDPRMLRELQQTRVDCDNMMKENE	>Marshall_SIS_x000D_STGDKLWSDLSYCAGFSQAVAIDKSGSIENFAELWNTGNVSTAVVNAGIEFNRYKQGAYNLKGYLNDDEFNRGGMEAGDLIMTGRMGTQGRMTVRQCRSLPSPALQKGVQVGRHHLNLINDGNQCVKVFEYSATQTSDRVLKKEWRTRALGLRAWLVENDYYFEDRVQNGLKDLATNLSVNLDDPRMLRELQQTRVDCDNMMKENE	228	206	3	a bit too long for an i-spanin? Adrian Luna's 464 submission, taking his word!	568191929	o-spanin	caatatgatgaAGGAGaacgagtg	MKCKILLLMVLIAGCVNAAPPSKLNTCVAWMETYQQFHPDDKDTSILLSDFEGELKRLDLFSVDQIENALDLPMMLTAADNSPQTKKDLMYCRGIAQDFVGFQNKVSG	>Marshall_SOS_x000D_MKCKILLLMVLIAGCVNAAPPSKLNTCVAWMETYQQFHPDDKDTSILLSDFEGELKRLDLFSVDQIENALDLPMMLTAADNSPQTKKDLMYCRGIAQDFVGFQNKVSG	CVNAAPPSKLNTCVAWMETYQQFHPDDKDTSILLSDFEGELKRLDLFSVDQIENALDLPMMLTAADNSPQTKKDLMYCRGIAQDFVGFQNKVSG	>Marshall_SOS_MOD_x000D_CVNAAPPSKLNTCVAWMETYQQFHPDDKDTSILLSDFEGELKRLDLFSVDQIENALDLPMMLTAADNSPQTKKDLMYCRGIAQDFVGFQNKVSG	108	94	14	CVN	MKCKILLLMVLIAG	LIAG	>Marshall_x000D_LIAG		2	>Marshall_sep_Periplasmic CVNAAPPSKLNTCVAWMETYQQFHPDDKDTSILLSDFEGELKRLDLFSVDQIENALDLPMMLTAADNSPQTKKDLMYCRGIAQDFVGFQNKVSGENEKMMNDCDVRTQQLERLMRPDDLNVSLNTALDKLGNQVRDEFYYDNEVLWARLGLARTRWEKKLVRDSTQTASYEFVKVCQNGDNILNLHHRGVQVGKQLAPSPLSRCQRVTMRGQTGMRGTMILDGAEMGGRNFEDDNLYGKLNYAGQKYRNFEIGANVVATSVNGTNWLEAFNEISGSKDIAVAQSFGACYSLDSWLKDGTS		5
mEp043 c-1	mEp043_c-1	NC_019706	Complete	emb		EIS	EOS	Enterobacteria	428781799	lysis protein Rz	cggaacggtcAGAGAGattgaggt	MSRVTAIISALVICIIVSLSWAVNHYRDNAITYKEQRDKAAFIIADMQKRQRNVAELDARYTKELADANATIESLRADVSAGRKRMQVAATCAKSTTGASSMGDGESPRLTADAELNYYRLRSGIDRITAQVNYLQEYIRTQCLR	>mEp043_c-1_EIS_x000D_MSRVTAIISALVICIIVSLSWAVNHYRDNAITYKEQRDKAAFIIADMQKRQRNVAELDARYTKELADANATIESLRADVSAGRKRMQVAATCAKSTTGASSMGDGESPRLTADAELNYYRLRSGIDRITAQVNYLQEYIRTQCLR	FALSE	NHYRDNAITYKEQRDKAAFIIADMQKRQRNVAELDARYTKELADANATIESLRADVSAGRKRMQVAATCAKSTTGASSMGDGESPRLTADAELNYYRLRSGIDRITAQVNYLQEYIRTQCLR	>mEp043_c-1_EIS_x000D_NHYRDNAITYKEQRDKAAFIIADMQKRQRNVAELDARYTKELADANATIESLRADVSAGRKRMQVAATCAKSTTGASSMGDGESPRLTADAELNYYRLRSGIDRITAQVNYLQEYIRTQCLR	145	122	2	annotated as Rz	CDS 40944..41126	not annotated/ putative o-spanin	ccagatatacaaAGGAGcttgctg	MLTRLSKVSVLMFLLVVSACKSPPPVQSQRPEPAAWAMEKAQDLQQMLNSIITVYEVESTG	>mEp043_c-1_EOS_x000D_MLTRLSKVSVLMFLLVVSACKSPPPVQSQRPEPAAWAMEKAQDLQQMLNSIITVYEVESTG	CKSPPPVQSQRPEPAAWAMEKAQDLQQMLNSIITVYEVESTG	>mEp043_c-1_EOS_MOD_x000D_CKSPPPVQSQRPEPAAWAMEKAQDLQQMLNSIITVYEVESTG	61	42	19	CKS	MLTRLSKVSVLMFLLVVSA	VVSA	>mEp043 c-1_x000D_VVSA		0	>mEp043_c-1_emb_Periplasmic CKSPPPVQSQRPEPAAWAMEKAQDLQQMLNSIITVYEVESTGRLCQTRIYEQLYNVQATIRDIGSRLRYYNLEADATLRPSEGDGMSSAGTTSKACTAAVQMRKRGASVDARLSEITANADALEKTYRADLEAVNRQRKQMDAIIFAAKDRQEKYTIANDRYHN	wasn't annotated, found an embedded one, has a decent SD and a great lipoP hit	2	OSPNI
mEp213	mEp213	NC_019720.1	Complete	emb		EIS	EOS	Enterobacteria	428782659	lysis protein Rz	cggaacggtcAGAGAGattgaggt	MSRVTAIISALVICIIVSLSWAVNHYRDNAITYKEQRDKAAFIIADMQKRQRNVAELDARYTKELADANATIESLRADVSAGRKRMQVAATCAKSTTGASSMGDGESPRLTADAELNYYRLRSGIDRITAQVNYLQEYIRTQCLR	>mEp213_EIS_x000D_MSRVTAIISALVICIIVSLSWAVNHYRDNAITYKEQRDKAAFIIADMQKRQRNVAELDARYTKELADANATIESLRADVSAGRKRMQVAATCAKSTTGASSMGDGESPRLTADAELNYYRLRSGIDRITAQVNYLQEYIRTQCLR	TRUE	NHYRDNAITYKEQRDKAAFIIADMQKRQRNVAELDARYTKELADANATIESLRADVSAGRKRMQVAATCAKSTTGASSMGDGESPRLTADAELNYYRLRSGIDRITAQVNYLQEYIRTQCLR	>mEp213_EIS_x000D_NHYRDNAITYKEQRDKAAFIIADMQKRQRNVAELDARYTKELADANATIESLRADVSAGRKRMQVAATCAKSTTGASSMGDGESPRLTADAELNYYRLRSGIDRITAQVNYLQEYIRTQCLR	145	122	2	already annotated as Rz	CDS 42284..42466	not annotated/ putative o-spanin	ccagatatacaaAGGAGcttgctg	MLTRLSKVSVLMFLLVVSACKSPPPVQSQRPEPAAWAMEKAQDLQQMLNSIITVYEVESTG	>mEp213_EOS_x000D_MLTRLSKVSVLMFLLVVSACKSPPPVQSQRPEPAAWAMEKAQDLQQMLNSIITVYEVESTG	CKSPPPVQSQRPEPAAWAMEKAQDLQQMLNSIITVYEVESTG	>mEp213_EOS_MOD_x000D_CKSPPPVQSQRPEPAAWAMEKAQDLQQMLNSIITVYEVESTG	61	42	19	CKS	MLTRLSKVSVLMFLLVVSA	VVSA	>mEp213_x000D_VVSA		0	>mEp213_emb_Periplasmic CKSPPPVQSQRPEPAAWAMEKAQDLQQMLNSIITVYEVESTGRLCQTRIYEQLYNVQATIRDIGSRLRYYNLEADATLRPSEGDGMSSAGTTSKACTAAVQMRKRGASVDARLSEITANADALEKTYRADLEAVNRQRKQMDAIIFAAKDRQEKYTIANDRYHN	found an embedded o-spanin that has a decent SD, good lipoP hit and blasts to known Rz1s	2	OSPNI
mEP234	mEP234	NC_019715	Complete	emb		EIS	EOS	Enterobacteria	428782311	lysis protein Rz	cggaatggtcAGAGAGattgaggt	MSRVTAIISALVICIIVCLSWAVNHYRDNAITYKEQRDKATSTIADMQKRQHDVAELDARYTKELADANATIESLRADVSAGRKRLQVAATCAKSTTGASSMGDGESPGLTADAELNYYRLRSGIDKITAQVNYLQEYIRTQCLK	>mEP234_EIS_x000D_MSRVTAIISALVICIIVCLSWAVNHYRDNAITYKEQRDKATSTIADMQKRQHDVAELDARYTKELADANATIESLRADVSAGRKRLQVAATCAKSTTGASSMGDGESPGLTADAELNYYRLRSGIDKITAQVNYLQEYIRTQCLK	TRUE	NHYRDNAITYKEQRDKATSTIADMQKRQHDVAELDARYTKELADANATIESLRADVSAGRKRLQVAATCAKSTTGASSMGDGESPGLTADAELNYYRLRSGIDKITAQVNYLQEYIRTQCLK	>mEP234_EIS_x000D_NHYRDNAITYKEQRDKATSTIADMQKRQHDVAELDARYTKELADANATIESLRADVSAGRKRLQVAATCAKSTTGASSMGDGESPGLTADAELNYYRLRSGIDKITAQVNYLQEYIRTQCLK	145	122	2	annotated as Rz	CDS 37022..37204	not annotated/ putative o-spanin	ccagatacacaaAGGAGcttgctg	MLTRLSKVSVLMFLLGVSACKSPPPVQSQRPEPAAWAMEKAQDLQQMLNSIITVSEVESTR	>mEP234_EOS_x000D_MLTRLSKVSVLMFLLGVSACKSPPPVQSQRPEPAAWAMEKAQDLQQMLNSIITVSEVESTR	CKSPPPVQSQRPEPAAWAMEKAQDLQQMLNSIITVSEVESTR	>mEP234_EOS_MOD_x000D_CKSPPPVQSQRPEPAAWAMEKAQDLQQMLNSIITVSEVESTR	61	42	19	CKS	MLTRLSKVSVLMFLLGVSA	GVSA	>mEP234_x000D_GVSA		0	>mEP234_emb_Periplasmic CKSPPPVQSQRPEPAAWAMEKAQDLQQMLNSIITVSEVESTRKLCQTRIYEQLYNVQATIKDIGSRLRYYNLEADATLGPSEGDGMSSAGTTSKACTAAVQLRKRGASVDARLSEITANADALEKTYRADLEAVDHQRKQMDAITSTAKDRQEKYTIANDRYHN	wasn't annotated, found an embedded one, has a decent SD and a great lipoP hit	2	OSPNI
mEp235	mEp235	NC_019708	Complete	emb		EIS	EOS	Enterobacteria	428781868	lysis protein Rz	cggaacggtcAGAGAGattgaggt	MSRVTAIISALVICIIVCLSWAVNHYRDNAIAYKEQRDKKVSELKQATATIADMRKRQRDVAELDARYTKELADANATIESLRADVSAGRKRLQVAATCAKSTTGASSMGDGESPGLTADAELNYYRLRSGIDRITAQVNYLQEYIRTQCLK	>mEp235_EIS_x000D_MSRVTAIISALVICIIVCLSWAVNHYRDNAIAYKEQRDKKVSELKQATATIADMRKRQRDVAELDARYTKELADANATIESLRADVSAGRKRLQVAATCAKSTTGASSMGDGESPGLTADAELNYYRLRSGIDRITAQVNYLQEYIRTQCLK	TRUE	NHYRDNAIAYKEQRDKKVSELKQATATIADMRKRQRDVAELDARYTKELADANATIESLRADVSAGRKRLQVAATCAKSTTGASSMGDGESPGLTADAELNYYRLRSGIDRITAQVNYLQEYIRTQCLK	>mEp235_EIS_x000D_NHYRDNAIAYKEQRDKKVSELKQATATIADMRKRQRDVAELDARYTKELADANATIESLRADVSAGRKRLQVAATCAKSTTGASSMGDGESPGLTADAELNYYRLRSGIDRITAQVNYLQEYIRTQCLK	152	129	2	annotated as Rz	CDS 35217..35399	not annotated/ putative o-spanin	caagatacacaaAGGAGcttgctg	MLTRLSKVSVLMFLLVVSACKSPPPVQSQRPEPAAWAMEKAQDLQQMLNSIITVSEVESTG	>mEp235_EOS_x000D_MLTRLSKVSVLMFLLVVSACKSPPPVQSQRPEPAAWAMEKAQDLQQMLNSIITVSEVESTG	CKSPPPVQSQRPEPAAWAMEKAQDLQQMLNSIITVSEVESTG	>mEp235_EOS_MOD_x000D_CKSPPPVQSQRPEPAAWAMEKAQDLQQMLNSIITVSEVESTG	61	42	19	CKS	MLTRLSKVSVLMFLLVVSA	VVSA	>mEp235_x000D_VVSA		0	>mEp235_emb_Periplasmic CKSPPPVQSQRPEPAAWAMEKAQDLQQMLNSIITVSEVESTGKLCQTRIYEQLYNVQATIRDIGSRLRYYNLEADATLGPSEGDGMSSAGTTSKACTAAVQLRKRGASVDARLSEITANADALEKTYRADLEAVDRQRKRMDAITATAQKLESVKKDRQEKYAIANDRYHN	wasn't annotated, found an embedded one, has a decent SD and a great lipoP hit	2	OSPNI
mEp237	mEp237	NC_019704.1	Complete	emb		EIS	EOS	Enterobacteria	435439324	mEp237_059	gctggcgtgctGGGGGttagacca	MKINPGLIGVVVIAVLSVALAKSCSNASRLQSDNDVLRSDNSMQGQVIATQAFNFNRFNQVAEHANRLNSLIDTSTEETVIEYREILRREKTCDLPVPADIAGGLLEYAYRLRSSAMHADTDGPDAADDSTAAAGSITYCQAVLWIKPLLAVIEKGNNNFAGIRQIESERQ	>mEp237_EIS_x000D_MKINPGLIGVVVIAVLSVALAKSCSNASRLQSDNDVLRSDNSMQGQVIATQAFNFNRFNQVAEHANRLNSLIDTSTEETVIEYREILRREKTCDLPVPADIAGGLLEYAYRLRSSAMHADTDGPDAADDSTAAAGSITYCQAVLWIKPLLAVIEKGNNNFAGIRQIESERQ	FALSE	RLQSDNDVLRSDNSMQGQVIATQAFNFNRFNQVAEHANRLNSLIDTSTEETVIEYREILRREKTCDLPVPADIAGGLLEYAYRLRSSAMHADTDGPDAADDSTAAAGSITYCQAVLWIKPLLAVIEKGNNNFAGIRQIESERQ	>mEp237_EIS_x000D_RLQSDNDVLRSDNSMQGQVIATQAFNFNRFNQVAEHANRLNSLIDTSTEETVIEYREILRREKTCDLPVPADIAGGLLEYAYRLRSSAMHADTDGPDAADDSTAAAGSITYCQAVLWIKPLLAVIEKGNNNFAGIRQIESERQ	171	143	2		CDS 42575..42718	not annotated/ putative o-spanin	tcgaataccGGGAGattctccgcc	MKKPVICLFLLTLLVGCSNTRTVYVPAQCTPIPTDLTQPMIVPLPPAQ	>mEp237_EOS_x000D_MKKPVICLFLLTLLVGCSNTRTVYVPAQCTPIPTDLTQPMIVPLPPAQ	CSNTRTVYVPAQCTPIPTDLTQPMIVPLPPAQ	>mEp237_EOS_MOD_x000D_CSNTRTVYVPAQCTPIPTDLTQPMIVPLPPAQ	48	32	16	CSN	MKKPVICLFLLTLLVG	LLVG	>mEp237_x000D_LLVG		1	>mEp237_emb_Periplasmic CSNTRTVYVPAQCTPIPTDLTQPMIVPLPPAQQRESEIQRIGAFNNNGKEIVALLPKIWLVAQCYTISGAAATSDDAADPGDTDAHMASSRLRYAYELLGGAIDAPVPLDCTKERRLIERYEIVTEETSTDILSNLRNAHEAVQNFRNFNFAQTAIVQGQMSNDSRLVDNDSQLR	found it emb in Rz	3	OSPNI
mEP390	mEP390	NC_019721	Complete	ovl		OIS	OOS	Enterobacteria	428782715	mEp390_051	aaacagtactggtatGAGGttgat	MGLETIIGIAALVMAAIAGAFGIGHSRGTSKAEAKADQQRTEEKAAATEAVAERRVEATKEASNVQQTVNHMPDDDVDRELRDTWKRPGGG	>mEP390_OIS_x000D_MGLETIIGIAALVMAAIAGAFGIGHSRGTSKAEAKADQQRTEEKAAATEAVAERRVEATKEASNVQQTVNHMPDDDVDRELRDTWKRPGGG	TRUE	HSRGTSKAEAKADQQRTEEKAAATEAVAERRVEATKEASNVQQTVNHMPDDDVDRELRDTWKRPGGG	>mEP390_OIS_x000D_HSRGTSKAEAKADQQRTEEKAAATEAVAERRVEATKEASNVQQTVNHMPDDDVDRELRDTWKRPGGG	91	67	0		428782716	mEp390_052	tagaagcaacgaaAGAGGccagca	MYSRLLTTCLMTMLIASCVTRGSVPVVVDTACDWVKPIYLTDHDIDVMDRQTKKDILAHNKAWQANCQKETRAPQ	>mEP390_OOS_x000D_MYSRLLTTCLMTMLIASCVTRGSVPVVVDTACDWVKPIYLTDHDIDVMDRQTKKDILAHNKAWQANCQKETRAPQ	CVTRGSVPVVVDTACDWVKPIYLTDHDIDVMDRQTKKDILAHNKAWQANCQKETRAPQ	>mEP390_OOS_MOD_x000D_CVTRGSVPVVVDTACDWVKPIYLTDHDIDVMDRQTKKDILAHNKAWQANCQKETRAPQ	75	58	17	CVT	MYSRLLTTCLMTMLIAS	LIAS	>mEP390_x000D_LIAS		2	>mEP390_ovl_Periplasmic CVTRGSVPVVVDTACDWVKPIYLTDHDIDVMDRQTKKDILAHNKAWQANCQKETRAPQGGGPRKWTDRLERDVDDDPMHNVTQQVNSAEKTAEVRREAVAETAAAKEETRQQDAKAEAKSTGRSH	they got the wrong start, had to change it upstream to make it a lipoprotein that was overlapping	2	OSPWS
mEp460	mEp460	NC_019716	Complete	emb		EIS	EOS	Enterobacteria	428782373	Rz lysis protein	attagcctgttGGGGGatagatga	MSRVAAIIYALVICIIVCLSWAVNHYRDNAIAYKEQRDKKVSELKQATATITDMQQRQRAADVLDAKYTKELADAKAENDALRRKLDNGGRVLVKGKCSVPSSAETSSASGMGNDATVELSPVAGRNVLGIRDGIIRDQTALRTLQEYIRTQCLR	>mEp460_EIS_x000D_MSRVAAIIYALVICIIVCLSWAVNHYRDNAIAYKEQRDKKVSELKQATATITDMQQRQRAADVLDAKYTKELADAKAENDALRRKLDNGGRVLVKGKCSVPSSAETSSASGMGNDATVELSPVAGRNVLGIRDGIIRDQTALRTLQEYIRTQCLR	TRUE	NHYRDNAIAYKEQRDKKVSELKQATATITDMQQRQRAADVLDAKYTKELADAKAENDALRRKLDNGGRVLVKGKCSVPSSAETSSASGMGNDATVELSPVAGRNVLGIRDGIIRDQTALRTLQEYIRTQCLR	>mEp460_EIS_x000D_NHYRDNAIAYKEQRDKKVSELKQATATITDMQQRQRAADVLDAKYTKELADAKAENDALRRKLDNGGRVLVKGKCSVPSSAETSSASGMGNDATVELSPVAGRNVLGIRDGIIRDQTALRTLQEYIRTQCLR	155	132	2	annotated as Rz	CDS 43473..43676	not annotated/ putative o-spanin	ctaaatacacGAAGGAgttggctg	MRKLKMMLFGASLIMVVGCSSKENALCHPQPKPPAPPAWAMMPPSNSLQLLDETFSVSGTESSETRQH	>mEp460_EOS_x000D_MRKLKMMLFGASLIMVVGCSSKENALCHPQPKPPAPPAWAMMPPSNSLQLLDETFSVSGTESSETRQH	CSSKENALCHPQPKPPAPPAWAMMPPSNSLQLLDETFSVSGTESSETRQH	>mEp460_EOS_MOD_x000D_CSSKENALCHPQPKPPAPPAWAMMPPSNSLQLLDETFSVSGTESSETRQH	68	50	18	CSS	MRKLKMMLFGASLIMVVG	MVVG	>mEp460_x000D_MVVG		1	>mEp460_emb_Periplasmic CSSKENALCHPQPKPPAPPAWAMMPPSNSLQLLDETFSVSGTESSETRQHRLCQTRIYEQLTRLATQDRIIGDRIGLVNRGAVPSLEVTADNGMGSASSTEASSPVSCKGKVLVRGGNDLKRRLADNEAKADALEKTYKADLVDAARQRQQMDTITATAQKLESVKKDRQEKYAIANDRYHN	found the Rz from blast hit to spn9cc	3	OSPNI
mEPX1	mEPX1	NC_019709	Complete	emb		EIS	EOS	Enterobacteria	428781932	lysis protein Rz	cggaacggtcAGAGAGattgaggt	MSRVTAIISALVICIIVCLSWAVNHYRDNAMTYKEQRDKATSTIADMQKRQRDVAELDARYTKELADANATIESLRADVSAGRKRLQVAATCAKSTTGASGMGDGESPGLTADAELNYYRLRSGIDRITAQVNYLQEYIRTQCLK	>mEPX1_EIS_x000D_MSRVTAIISALVICIIVCLSWAVNHYRDNAMTYKEQRDKATSTIADMQKRQRDVAELDARYTKELADANATIESLRADVSAGRKRLQVAATCAKSTTGASGMGDGESPGLTADAELNYYRLRSGIDRITAQVNYLQEYIRTQCLK	TRUE	NHYRDNAMTYKEQRDKATSTIADMQKRQRDVAELDARYTKELADANATIESLRADVSAGRKRLQVAATCAKSTTGASGMGDGESPGLTADAELNYYRLRSGIDRITAQVNYLQEYIRTQCLK	>mEPX1_EIS_x000D_NHYRDNAMTYKEQRDKATSTIADMQKRQRDVAELDARYTKELADANATIESLRADVSAGRKRLQVAATCAKSTTGASGMGDGESPGLTADAELNYYRLRSGIDRITAQVNYLQEYIRTQCLK	145	122	2	annotated as Rz	CDS 38606..38788	not annotated/ putative o-spanin	ccagatatacaaAGGAgcttgctg	MLTRLSKVSVLMFLLGVSACKSPPPVQSQRPEPAAWAMEKAQDLQQMLNSIITVSEVESTG	>mEPX1_EOS_x000D_MLTRLSKVSVLMFLLGVSACKSPPPVQSQRPEPAAWAMEKAQDLQQMLNSIITVSEVESTG	CKSPPPVQSQRPEPAAWAMEKAQDLQQMLNSIITVSEVESTG	>mEPX1_EOS_MOD_x000D_CKSPPPVQSQRPEPAAWAMEKAQDLQQMLNSIITVSEVESTG	61	42	19	CKS	MLTRLSKVSVLMFLLGVSA	GVSA	>mEPX1_x000D_GVSA		0	>mEPX1_emb_Periplasmic CKSPPPVQSQRPEPAAWAMEKAQDLQQMLNSIITVSEVESTGKLCQTRIYEQLYNVQATIRDIGSRLRYYNLEADATLGPSEGDGMGSAGTTSKACTAAVQLRKRGASVDARLSEITANADALEKTYRADLEAVDRQRKQMDAITSTAKDRQEKYTMANDRYHN	wasn't annotated, found an embedded one, has a decent SD and a great lipoP hit	2	OSPNI
mEpX2	mEpX2	NC_019705	Complete	emb		EIS	EOS	Enterobacteria	428765674	lysis protein Rz	cggaacggtcAGAGAGattgaggt	MSRVTAIISALVICIIVCLSWAVNHYRDNAITYKAQRDKATSIIADMQKRQRDVAELDARYTKELADANATIESLRADVSAGRKRLQVAATCAKSTTGASSMGDGESARLTADAELNYYRLRSGIDRITAQVNYLQEYIRTQCLK	>mEpX2_EIS_x000D_MSRVTAIISALVICIIVCLSWAVNHYRDNAITYKAQRDKATSIIADMQKRQRDVAELDARYTKELADANATIESLRADVSAGRKRLQVAATCAKSTTGASSMGDGESARLTADAELNYYRLRSGIDRITAQVNYLQEYIRTQCLK	TRUE	RDNAITYKAQRDKATSIIADMQKRQRDVAELDARYTKELADANATIESLRADVSAGRKRLQVAATCAKSTTGASSMGDGESARLTADAELNYYRLRSGIDRITAQVNYLQEYIRTQCLK	>mEpX2_EIS_x000D_RDNAITYKAQRDKATSIIADMQKRQRDVAELDARYTKELADANATIESLRADVSAGRKRLQVAATCAKSTTGASSMGDGESARLTADAELNYYRLRSGIDRITAQVNYLQEYIRTQCLK	145	119	2	annotated as Rz	428765675	lysis protein Rz1	ccagatacacaaAGGAGcttgctg	MLTRLSKVSVLMFLLVVSACKSPPPVQSQRPEPAAWAMEKAQDLQQMLNSIITVSEVESTG	>mEpX2_EOS_x000D_MLTRLSKVSVLMFLLVVSACKSPPPVQSQRPEPAAWAMEKAQDLQQMLNSIITVSEVESTG	CKSPPPVQSQRPEPAAWAMEKAQDLQQMLNSIITVSEVESTG	>mEpX2_EOS_MOD_x000D_CKSPPPVQSQRPEPAAWAMEKAQDLQQMLNSIITVSEVESTG	61	42	19	CKS	MLTRLSKVSVLMFLLVVSA	VVSA	>mEpX2_x000D_VVSA		0	>mEpX2_emb_Periplasmic CKSPPPVQSQRPEPAAWAMEKAQDLQQMLNSIITVSEVESTGKLCQTRIYEQLYNVQATIRDIGSRLRYYNLEADATLRASEGDGMSSAGTTSKACTAAVQLRKRGASVDARLSEITANADALEKTYRADLEAVDRQRKQMDAIISTAKDRQAKYTIANDR	already annotated as Rz1	2
Miller	Miller	KM236237.1	Complete	sep		SIS	SOS	Citrobacter	673939276	i-spanin	acagttcataccGGAAGagtataa	MNIPALPKLSSLVWPVIVGLSLIALFYIAVDTKIENRQLSNDIKALQADIKKVKETNNTNTVIYVEQKAKDQQLVKDAGRKDLLFKKPGLIEIKINKSFEEYMEEFDK	>Miller_SIS_x000D_MNIPALPKLSSLVWPVIVGLSLIALFYIAVDTKIENRQLSNDIKALQADIKKVKETNNTNTVIYVEQKAKDQQLVKDAGRKDLLFKKPGLIEIKINKSFEEYMEEFDK	TRUE	VDTKIENRQLSNDIKALQADIKKVKETNNTNTVIYVEQKAKDQQLVKDAGRKDLLFKKPGLIEIKINKSFEEYMEEFDK	>Miller_SIS_x000D_VDTKIENRQLSNDIKALQADIKKVKETNNTNTVIYVEQKAKDQQLVKDAGRKDLLFKKPGLIEIKINKSFEEYMEEFDK	108	79	0		673939277	o-spanin	agagtatatGGAGGAattcgataa	MKISVLVLIIGALLVGCAEKPPEKVLPTLPAKVNPVDVKWKVIAEVREIDGKKYLVMPFDGNPYVALSYPDSLVFRSWMNDVKRQKDQTDNILCTVGYPEKCKLRNLK	>Miller_SOS_x000D_MKISVLVLIIGALLVGCAEKPPEKVLPTLPAKVNPVDVKWKVIAEVREIDGKKYLVMPFDGNPYVALSYPDSLVFRSWMNDVKRQKDQTDNILCTVGYPEKCKLRNLK	CAEKPPEKVLPTLPAKVNPVDVKWKVIAEVREIDGKKYLVMPFDGNPYVALSYPDSLVFRSWMNDVKRQKDQTDNILCTVGYPEKCKLRNLK	>Miller_SOS_MOD_x000D_CAEKPPEKVLPTLPAKVNPVDVKWKVIAEVREIDGKKYLVMPFDGNPYVALSYPDSLVFRSWMNDVKRQKDQTDNILCTVGYPEKCKLRNLK	108	92	16	CAE	MKISVLVLIIGALLVG	LLVG	>Miller_x000D_LLVG		2	>Miller_sep_Periplasmic CAEKPPEKVLPTLPAKVNPVDVKWKVIAEVREIDGKKYLVMPFDGNPYVALSYPDSLVFRSWMNDVKRQKDQTDNILCTVGYPEKCKLRNLKKDFEEMYEEFSKNIKIEILGPKKFLLDKRGADKVLQQDKAKQEVYIVTNTNNTEKVKKIDAQLAKIDNSLQRNEIKTDV		2
Min27	Min27	NC_010237.1	Complete	emb		EIS	EOS	enterobacteria	170783658	endopeptidase Rz	tcgggactggtggggtGAAAGagag	MNRVLCVVIIVLAVGYGALWLATNHYRDNALTYKAQRDKKARELEQANATITDMQVRQRDVAALDAKYSRELADARAENETLRADVAAGRKRLRINATCSGTVREATGTSGVDNATGPRLADTAERDYFILRERVITMQKQLEGTQKYINEQCR	>Min27_EIS_x000D_MNRVLCVVIIVLAVGYGALWLATNHYRDNALTYKAQRDKKARELEQANATITDMQVRQRDVAALDAKYSRELADARAENETLRADVAAGRKRLRINATCSGTVREATGTSGVDNATGPRLADTAERDYFILRERVITMQKQLEGTQKYINEQCR	TRUE	RDNALTYKAQRDKKARELEQANATITDMQVRQRDVAALDAKYSRELADARAENETLRADVAAGRKRLRINATCSGTVREATGTSGVDNATGPRLADTAERDYFILRERVITMQKQLEGTQKYINEQCR	>Min27_EIS_x000D_RDNALTYKAQRDKKARELEQANATITDMQVRQRDVAALDAKYSRELADARAENETLRADVAAGRKRLRINATCSGTVREATGTSGVDNATGPRLADTAERDYFILRERVITMQKQLEGTQKYINEQCR	154	128	2	already annotated as Rz	CDS 29476..29658	not annotated/ putative o-spanin	gcaaaatactcgAGGGAGttagccg	MRELKMKLCVLMLPLVVSACGSTPPAPVPCVKPPAPPAWIMQPAPDWQTPLNGIISSSERG	>Min27_EOS_x000D_MRELKMKLCVLMLPLVVSACGSTPPAPVPCVKPPAPPAWIMQPAPDWQTPLNGIISSSERG	CGSTPPAPVPCVKPPAPPAWIMQPAPDWQTPLNGIISSSERG	>Min27_EOS_MOD_x000D_CGSTPPAPVPCVKPPAPPAWIMQPAPDWQTPLNGIISSSERG	61	42	19	CGS	MRELKMKLCVLMLPLVVSA	VVSA	>Min27_x000D_VVSA		1	>Min27_emb_Periplasmic CGSTPPAPVPCVKPPAPPAWIMQPAPDWQTPLNGIISSSERGRCQENIYKQTGELQKQMTIVRERLIFYDREATDALRPGTANDVGSTGTAERVTGSCTANIRLRKRGAAVDARLTENEARADALERSYKADLAAVDRQRVQMDTITANAQELERAKKDRQAKYTLANDR	found it embedded in +1 frame, they didnt get Rz1, annotated in my seq file,has a decent SD, awesome hit from lipoP too	3	OSPNI	NCBI
MmP1	MmP1	NC_011085.2	Complete	emb		EIS	EOS	Morganella	194473845	phage lambda Rz-like lysis protein / gp48	tgaaatgtagaataacAGGAGGgtaatt	MLDFLKRIAPWLAAIMLYMAGYSLGYDKAETHYKEVMHNEYVTKQIATQRTQQAVAKVSKEYQDTLAGIEGSTDRIIADLRSDNKRLRVKLKPQAGVVRSDGGCESASTGELDESTSRRLIGITQRGDAQIEALIKTVKELQAERNVK	>MmP1_EIS_x000D_MLDFLKRIAPWLAAIMLYMAGYSLGYDKAETHYKEVMHNEYVTKQIATQRTQQAVAKVSKEYQDTLAGIEGSTDRIIADLRSDNKRLRVKLKPQAGVVRSDGGCESASTGELDESTSRRLIGITQRGDAQIEALIKTVKELQAERNVK	FALSE	DKAETHYKEVMHNEYVTKQIATQRTQQAVAKVSKEYQDTLAGIEGSTDRIIADLRSDNKRLRVKLKPQAGVVRSDGGCESASTGELDESTSRRLIGITQRGDAQIEALIKTVKELQAERNVK	>MmP1_EIS_x000D_DKAETHYKEVMHNEYVTKQIATQRTQQAVAKVSKEYQDTLAGIEGSTDRIIADLRSDNKRLRVKLKPQAGVVRSDGGCESASTGELDESTSRRLIGITQRGDAQIEALIKTVKELQAERNVK	148	122	1	already annotated as Rz	CDS 35210..35485	not annotated/ putative o-spanin	actcactacaAGGAGGtgatgcaca	MSTLRNRLLLKEHNKQLRKSVKNTKTPLQVLRGALIGLLLICVATISGCASSSSPKPELSAVTVDASLLVPANLTSQLLDVLSESPNEEMPK	>MmP1_EOS_x000D_MSTLRNRLLLKEHNKQLRKSVKNTKTPLQVLRGALIGLLLICVATISGCASSSSPKPELSAVTVDASLLVPANLTSQLLDVLSESPNEEMPK	CASSSSPKPELSAVTVDASLLVPANLTSQLLDVLSESPNEEMPK	>MmP1_EOS_MOD_x000D_CASSSSPKPELSAVTVDASLLVPANLTSQLLDVLSESPNEEMPK	92	44	48	CAS	MSTLRNRLLLKEHNKQLRKSVKNTKTPLQVLRGALIGLLLICVATISG	TISG	>MmP1_x000D_TISG		0	>MmP1_emb_Periplasmic CASSSSPKPELSAVTVDASLLVPANLTSQLLDVLSESPNEEMPKKVNREAQLEKVTKILAEIQADGRQTIGILRRSTSEDLEGTSASECGGDSRVVGAQPKLKVRLRKNDSRLDAIIRDTSGEIGALTDQYEKSVKAVAQQTRQTAIQKTVYENHMVEKYHTEAKD	found it embedded in +1 frame, they didnt get Rz1, annotated in my seq file, might hav a diff start codon, but this has a perfect SD, but has a long SS too... lipoP says SPaseII cuts at ISGC	1	OSPNI	NCBI
Moogle	Moogle	KM236239.1	Complete	ovl		OIS	OOS	Citrobacter	701946748	i-spanin	tttttcatttatAGGAGaagttaa	MTFKEFCQAAFVIIFLLGVGAWGGYTYKTSQVNEKELTNQKLVSVAKDAYQEGLANLSANYKNDLKDVLAKNKHTKEVLTYEKTKTEFYNICATEPYIGVFNQQSEQYLQKLPSK	>Moogle_OIS_x000D_MTFKEFCQAAFVIIFLLGVGAWGGYTYKTSQVNEKELTNQKLVSVAKDAYQEGLANLSANYKNDLKDVLAKNKHTKEVLTYEKTKTEFYNICATEPYIGVFNQQSEQYLQKLPSK	TRUE	KTSQVNEKELTNQKLVSVAKDAYQEGLANLSANYKNDLKDVLAKNKHTKEVLTYEKTKTEFYNICATEPYIGVFNQQSEQYLQKLPSK	>Moogle_OIS_x000D_KTSQVNEKELTNQKLVSVAKDAYQEGLANLSANYKNDLKDVLAKNKHTKEVLTYEKTKTEFYNICATEPYIGVFNQQSEQYLQKLPSK	115	88	1	Gabby's 464 submission	701946747	o-spanin	aaaacaaacacacaaaAGAGGtattgacct	MKKLRQSFIIFVLLSLISGCSTNKVNSTFKNSQVSESDKYTQEETRYTVKGTKGEDLASAMEFYRDGFYECAIKANNLIDMILLGNKQQ	>Moogle_OOS_x000D_MKKLRQSFIIFVLLSLISGCSTNKVNSTFKNSQVSESDKYTQEETRYTVKGTKGEDLASAMEFYRDGFYECAIKANNLIDMILLGNKQQ	CSTNKVNSTFKNSQVSESDKYTQEETRYTVKGTKGEDLASAMEFYRDGFYECAIKANNLIDMILLGNKQQ	>Moogle_OOS_MOD_x000D_CSTNKVNSTFKNSQVSESDKYTQEETRYTVKGTKGEDLASAMEFYRDGFYECAIKANNLIDMILLGNKQQ	89	70	19	CST	MKKLRQSFIIFVLLSLISG	LISG	>Moogle_x000D_LISG		1	>Moogle_ovl_Periplasmic CSTNKVNSTFKNSQVSESDKYTQEETRYTVKGTKGEDLASAMEFYRDGFYECAIKANNLIDMILLGNKQQKSPLKQLYQESQQNFVGIYPETACINYFETKTKEYTLVEKTHKNKALVDKLDNKYNASLNALGEQYADKAVSVLKQNTLEKENVQSTK	Gabby's group submission	2
Moon	Moon	KM236240.1	Complete	sep		SIS	SOS	Citrobacter	723006477	i-spanin	catcgtGGAGcatatccgcaaatt	MFKITNLHVAAIAILLFGYGVIKVQFARIDGLKSDLQTIQQVATQQGEAIKQLKTDYSNIMKYDEQRKENRAEADTSNAKMTKDSKRENVVKAKPKLVEKQINESFNKFALDLQETTR	>Moon_SIS_x000D_MFKITNLHVAAIAILLFGYGVIKVQFARIDGLKSDLQTIQQVATQQGEAIKQLKTDYSNIMKYDEQRKENRAEADTSNAKMTKDSKRENVVKAKPKLVEKQINESFNKFALDLQETTR	TRUE	DGLKSDLQTIQQVATQQGEAIKQLKTDYSNIMKYDEQRKENRAEADTSNAKMTKDSKRENVVKAKPKLVEKQINESFNKFALDLQETTR	>Moon_SIS_x000D_DGLKSDLQTIQQVATQQGEAIKQLKTDYSNIMKYDEQRKENRAEADTSNAKMTKDSKRENVVKAKPKLVEKQINESFNKFALDLQETTR	118	89	0		723006476	o-spanin	tctggatttacAGGAGactactag	MKRLVAAVLTIGLLSGCSQSVPEVPRDNTLHPSWPDPIKPYTGKWQVKIIDDRPWVGMPFDESQEFRIWMNDVNRWAKDANGMICYYRKDLNETRCKQWTR	>Moon_SOS_x000D_MKRLVAAVLTIGLLSGCSQSVPEVPRDNTLHPSWPDPIKPYTGKWQVKIIDDRPWVGMPFDESQEFRIWMNDVNRWAKDANGMICYYRKDLNETRCKQWTR	CSQSVPEVPRDNTLHPSWPDPIKPYTGKWQVKIIDDRPWVGMPFDESQEFRIWMNDVNRWAKDANGMICYYRKDLNETRCKQWTR	>Moon_SOS_MOD_x000D_CSQSVPEVPRDNTLHPSWPDPIKPYTGKWQVKIIDDRPWVGMPFDESQEFRIWMNDVNRWAKDANGMICYYRKDLNETRCKQWTR	101	85	16	CSQ	MKRLVAAVLTIGLLSG	LLSG	>Moon_x000D_LLSG		2	>Moon_sep_Periplasmic CSQSVPEVPRDNTLHPSWPDPIKPYTGKWQVKIIDDRPWVGMPFDESQEFRIWMNDVNRWAKDANGMICYYRKDLNETRCKQWTRRTTEQLDLAFKNFSENIQKEVLKPKAKVVNERKSDKTMKANSTDAEARNEKRQEDYKMINSYDTKLQKIAEGQQTAVQQITQLDSKLGD		2
MP1412	MP1412	NC_018282	Complete	emb		EIS	EOS	Pseudomonas	399529022	Rz	atggacaagggcGGGGtctgaccc	MFGFPSSKVWAAAGVLLAVTLIALAGYSFGYGSGKADATAEAAEAMDKYKEEVRAREREQERLLAEANDKNREQEKAHEQRVADLRAEFAQQQADARVRDERTIADLRSGNQRLRLQVSSCGAARSGAAESAPGGADGAGTAELAPETSAALWGIAADGDRAIRKLTALQAWARSAVQLCNLPQPENQQ	>MP1412_EIS_x000D_MFGFPSSKVWAAAGVLLAVTLIALAGYSFGYGSGKADATAEAAEAMDKYKEEVRAREREQERLLAEANDKNREQEKAHEQRVADLRAEFAQQQADARVRDERTIADLRSGNQRLRLQVSSCGAARSGAAESAPGGADGAGTAELAPETSAALWGIAADGDRAIRKLTALQAWARSAVQLCNLPQPENQQ	TRUE	SGKADATAEAAEAMDKYKEEVRAREREQERLLAEANDKNREQEKAHEQRVADLRAEFAQQQADARVRDERTIADLRSGNQRLRLQVSSCGAARSGAAESAPGGADGAGTAELAPETSAALWGIAADGDRAIRKLTALQAWARSAVQLCNLPQPENQQ	>MP1412_EIS_x000D_SGKADATAEAAEAMDKYKEEVRAREREQERLLAEANDKNREQEKAHEQRVADLRAEFAQQQADARVRDERTIADLRSGNQRLRLQVSSCGAARSGAAESAPGGADGAGTAELAPETSAALWGIAADGDRAIRKLTALQAWARSAVQLCNLPQPENQQ	189	157	2	already annotated as Rz	CDS 44777..44974	not annotated/ putative o-spanin	agcaagcggacgcccGGGtgcggg	MSALLLICGLAISGCASKSPLVVQPDPVRLSPPPAELMEPEQPNLRQRLRQLSGESPQTATGPSGN	>MP1412_EOS_x000D_MSALLLICGLAISGCASKSPLVVQPDPVRLSPPPAELMEPEQPNLRQRLRQLSGESPQTATGPSGN	CASKSPLVVQPDPVRLSPPPAELMEPEQPNLRQRLRQLSGESPQTATGPSGN	>MP1412_EOS_MOD_x000D_CASKSPLVVQPDPVRLSPPPAELMEPEQPNLRQRLRQLSGESPQTATGPSGN	66	52	14	CAS	MSALLLICGLAISG	AISG	>MP1412_x000D_AISG		0	>MP1412_emb_Periplasmic CASKSPLVVQPDPVRLSPPPAELMEPEQPNLRQRLRQLSGESPQTATGPSGNQQNEPQPLNCLQVASRAWAQLATLKRIARDGDAAIGWLAASTEPALEATGAGDAGGPASEAAGSRAAGCSSVQLRLRQNGSRLDAITREDRVRADAQQQAFEARLDAVRQEHAKEQERNKDNAEALLREQERERARVEEKYKDMAEAAEATADAKGS	found an emb spanin, has a good lipoP hit, also gives a blast hit to known Rz1	2	OSPNI
MP22	MP22	NC_009818.1	Complete	ovl		OIS	OOS	Pseudomonas	157834994	ORF22	ccagctcagcgtcGAGAaatcgcc	MTWRVGLVVFVLLVMVWTAGWWGGREAGLADGRAACADAQTRAYRDVLEQSAAQLKTVQDTSAALFQRLAQRADSDQQTTRELRHALAETAADRAACRFPAGVMQQLETARQRASQATTGGLGSTVPDPGGDD	>MP22_OIS_x000D_MTWRVGLVVFVLLVMVWTAGWWGGREAGLADGRAACADAQTRAYRDVLEQSAAQLKTVQDTSAALFQRLAQRADSDQQTTRELRHALAETAADRAACRFPAGVMQQLETARQRASQATTGGLGSTVPDPGGDD	TRUE	REAGLADGRAACADAQTRAYRDVLEQSAAQLKTVQDTSAALFQRLAQRADSDQQTTRELRHALAETAADRAACRFPAGVMQQLETARQRASQATTGGLGSTVPDPGGDD	>MP22_OIS_x000D_REAGLADGRAACADAQTRAYRDVLEQSAAQLKTVQDTSAALFQRLAQRADSDQQTTRELRHALAETAADRAACRFPAGVMQQLETARQRASQATTGGLGSTVPDPGGDD	133	109	2		CDS 11297..11551	not annotated/ putative o-spanin	aacaaactactcGGGAGcttcgcc	MPWPKPLLIALPAAFLLASCSSSKPPVNVPPRPLPAALAQPCPTPVAMTDDSPDAAAIALKQLYDQYGACAGLHWDTVRHFQKD	>MP22_OOS_x000D_MPWPKPLLIALPAAFLLASCSSSKPPVNVPPRPLPAALAQPCPTPVAMTDDSPDAAAIALKQLYDQYGACAGLHWDTVRHFQKD	CSSSKPPVNVPPRPLPAALAQPCPTPVAMTDDSPDAAAIALKQLYDQYGACAGLHWDTVRHFQKD	>MP22_OOS_MOD_x000D_CSSSKPPVNVPPRPLPAALAQPCPTPVAMTDDSPDAAAIALKQLYDQYGACAGLHWDTVRHFQKD	84	65	19	CSS	MPWPKPLLIALPAAFLLAS	LLAS	>MP22_x000D_LLAS		2	>MP22_ovl_Periplasmic CSSSKPPVNVPPRPLPAALAQPCPTPVAMTDDSPDAAAIALKQLYDQYGACAGLHWDTVRHFQKDDDGGPDPVTSGLGGTTAQSARQRATELQQMVGAPFRCAARDAATEALAHRLERTTQQDSDARQALRQFLAASTDQVTKLQAASQELVDRYARTQADACAARGDALGAER		4	OSPNI	NCBI
MP29	MP29	NC_011613.1	Complete	ovl		OIS	OOS	Pseudomonas	215479998	PPMP29_gp22 / ORF22	tccagctcagcgtcGAGAAatcgcc	MTWRVGLVVFVLLVMVWTAGWWGGREAGLADGRAACADAQTRAYRDVLEQSAAQLKTVQDTSAALFQRLAQRADSDQQTTRELRHALAETAADRAACRFPAGVMQQLETARQRAAQATTSGLGSTVPDPGGGD	>MP29_OIS_x000D_MTWRVGLVVFVLLVMVWTAGWWGGREAGLADGRAACADAQTRAYRDVLEQSAAQLKTVQDTSAALFQRLAQRADSDQQTTRELRHALAETAADRAACRFPAGVMQQLETARQRAAQATTSGLGSTVPDPGGGD	TRUE	REAGLADGRAACADAQTRAYRDVLEQSAAQLKTVQDTSAALFQRLAQRADSDQQTTRELRHALAETAADRAACRFPAGVMQQLETARQRAAQATTSGLGSTVPDPGGGD	>MP29_OIS_x000D_REAGLADGRAACADAQTRAYRDVLEQSAAQLKTVQDTSAALFQRLAQRADSDQQTTRELRHALAETAADRAACRFPAGVMQQLETARQRAAQATTSGLGSTVPDPGGGD	133	109	2	found this from the blast analysis of the top one, almost same, i doubt if they both are the same phages...	CDS 11786..12037	not annotated/ putative o-spanin	caacaaactactcGGGAGcttcgcc	MPWPKPLLIALPAAFLLASCSSSKPPVNVPPRPLPAALAQPCQTPVAVTDDSPDAAAIALKQLYDQYGACAGLHWDTVRHLQKD	>MP29_OOS_x000D_MPWPKPLLIALPAAFLLASCSSSKPPVNVPPRPLPAALAQPCQTPVAVTDDSPDAAAIALKQLYDQYGACAGLHWDTVRHLQKD	CSSSKPPVNVPPRPLPAALAQPCQTPVAVTDDSPDAAAIALKQLYDQYGACAGLHWDTVRHLQKD	>MP29_OOS_MOD_x000D_CSSSKPPVNVPPRPLPAALAQPCQTPVAVTDDSPDAAAIALKQLYDQYGACAGLHWDTVRHLQKD	84	65	19	CSS	MPWPKPLLIALPAAFLLAS	LLAS	>MP29_x000D_LLAS		2	>MP29_ovl_Periplasmic CSSSKPPVNVPPRPLPAALAQPCQTPVAVTDDSPDAAAIALKQLYDQYGACAGLHWDTVRHLQKDDGGGPDPVTSGLGSTTAQAARQRATELQQMVGAPFRCAARDAATEALAHRLERTTQQDSDARQALRQFLAASTDQVTKLQAASQELVDRYARTQADACAARGDALGAER	by now I realised both of them are actually the same ;)	4	OSPNI	NCBI
MP38	MP38	NC_011611.1	Complete	ovl		OIS	OOS	Pseudomonas	215479948	PPMP38_gp24/ ORF22	tccagctcagcgtcGAGAAatcgcc	MTWRVGLVVFVLLVMVWTAGWWGGREAGLADGRAACADAQTRAYRDVLEQSAAQLKTVQDTSAALFQRLAQRADSDQQTTRELRHALAETAADRAACRFPAGVMQQLETARQRASQATTGGLGSTVPDPGGDD	>MP38_OIS_x000D_MTWRVGLVVFVLLVMVWTAGWWGGREAGLADGRAACADAQTRAYRDVLEQSAAQLKTVQDTSAALFQRLAQRADSDQQTTRELRHALAETAADRAACRFPAGVMQQLETARQRASQATTGGLGSTVPDPGGDD	TRUE	REAGLADGRAACADAQTRAYRDVLEQSAAQLKTVQDTSAALFQRLAQRADSDQQTTRELRHALAETAADRAACRFPAGVMQQLETARQRASQATTGGLGSTVPDPGGDD	>MP38_OIS_x000D_REAGLADGRAACADAQTRAYRDVLEQSAAQLKTVQDTSAALFQRLAQRADSDQQTTRELRHALAETAADRAACRFPAGVMQQLETARQRASQATTGGLGSTVPDPGGDD	133	109	2		CDS 12428..12679	not annotated/ putative o-spanin	caacaaactactcGGGAGcttcgcc	MPWPKPLLIALPAAFLLASCSSSKPPVNVPPRPLPAALAQPCPTPVAMTDDSPDAAAIALKQLYDQYGACAGLHWDTVRHFQKD	>MP38_OOS_x000D_MPWPKPLLIALPAAFLLASCSSSKPPVNVPPRPLPAALAQPCPTPVAMTDDSPDAAAIALKQLYDQYGACAGLHWDTVRHFQKD	CSSSKPPVNVPPRPLPAALAQPCPTPVAMTDDSPDAAAIALKQLYDQYGACAGLHWDTVRHFQKD	>MP38_OOS_MOD_x000D_CSSSKPPVNVPPRPLPAALAQPCPTPVAMTDDSPDAAAIALKQLYDQYGACAGLHWDTVRHFQKD	84	65	19	CSS	MPWPKPLLIALPAAFLLAS	LLAS	>MP38_x000D_LLAS		2	>MP38_ovl_Periplasmic CSSSKPPVNVPPRPLPAALAQPCPTPVAMTDDSPDAAAIALKQLYDQYGACAGLHWDTVRHFQKDDDGGPDPVTSGLGGTTAQSARQRATELQQMVGAPFRCAARDAATEALAHRLERTTQQDSDARQALRQFLAASTDQVTKLQAASQELVDRYARTQADACAARGDALGAER	found it in +1 frame, overlapping,k saved in my seq file	4	OSPNI	NCBI
MP42	MP42	NC_018274	Complete	ovl		OIS	OOS	Pseudomonas	399528605	PPMP42_24	cgggctgctgccGAGGtcttccga	MTWRLGLALALFLVMVATSAWWSGRVAGLADGRAACADAQTRAYRDVLEQSAAQLKAVQDTSAALFQRLAQRADSDQQTTRELRHALAETAADRAACRFPAGVMQQLETARQRAAQATTGGLGSTVPDPGGGD	>MP42_OIS_x000D_MTWRLGLALALFLVMVATSAWWSGRVAGLADGRAACADAQTRAYRDVLEQSAAQLKAVQDTSAALFQRLAQRADSDQQTTRELRHALAETAADRAACRFPAGVMQQLETARQRAAQATTGGLGSTVPDPGGGD	TRUE	RVAGLADGRAACADAQTRAYRDVLEQSAAQLKAVQDTSAALFQRLAQRADSDQQTTRELRHALAETAADRAACRFPAGVMQQLETARQRAAQATTGGLGSTVPDPGGGD	>MP42_OIS_x000D_RVAGLADGRAACADAQTRAYRDVLEQSAAQLKAVQDTSAALFQRLAQRADSDQQTTRELRHALAETAADRAACRFPAGVMQQLETARQRAAQATTGGLGSTVPDPGGGD	133	109	2	has a good TMHMM hit, blasts to a known Rz	CDS 12213..12464	not annotated/ putative o-spanin	aacaaactactcGGGAGcttcgcc	MPWPKPLLIALPAAFLLASCSSSKPPVNVPPRPLPAALAQPCPTPVAVTDDSPDATAIALKQLYDQYGLCAGLHWDTVRHLQKD	>MP42_OOS_x000D_MPWPKPLLIALPAAFLLASCSSSKPPVNVPPRPLPAALAQPCPTPVAVTDDSPDATAIALKQLYDQYGLCAGLHWDTVRHLQKD	CSSSKPPVNVPPRPLPAALAQPCPTPVAVTDDSPDATAIALKQLYDQYGLCAGLHWDTVRHLQKD	>MP42_OOS_MOD_x000D_CSSSKPPVNVPPRPLPAALAQPCPTPVAVTDDSPDATAIALKQLYDQYGLCAGLHWDTVRHLQKD	84	65	19	CSS	MPWPKPLLIALPAAFLLAS	LLAS	>MP42_x000D_LLAS		2	>MP42_ovl_Periplasmic CSSSKPPVNVPPRPLPAALAQPCPTPVAVTDDSPDATAIALKQLYDQYGLCAGLHWDTVRHLQKDDGGGPDPVTSGLGGTTAQAARQRATELQQMVGAPFRCAARDAATEALAHRLERTTQQDSDARQALRQFLAASTDQVAKLQAASQELVDRYARTQADACAARGDALGAVR	found an ovl o-spanin that has a decent SD and good lipoP hit	4	OSPNI
MP48	MP48	NC_024782.1	Complete	ovl		OIS	OOS	Pseudomonas	682122926	MP48_0022	ccagctcagcgtcGAGAAatcgcc	MTWRVGLVVFVLLVMVWTAGWWGGREAGLADGRAACADAQTRAYRDVLEQSAAQLKTVQDTSAALFQRLAQRADSDQQTTRELRHALAETAADRAACRFPAGVMQQLETARQRAAQATTSGLGSTVPDPGGGD	>MP48_OIS_x000D_MTWRVGLVVFVLLVMVWTAGWWGGREAGLADGRAACADAQTRAYRDVLEQSAAQLKTVQDTSAALFQRLAQRADSDQQTTRELRHALAETAADRAACRFPAGVMQQLETARQRAAQATTSGLGSTVPDPGGGD	TRUE	REAGLADGRAACADAQTRAYRDVLEQSAAQLKTVQDTSAALFQRLAQRADSDQQTTRELRHALAETAADRAACRFPAGVMQQLETARQRAAQATTSGLGSTVPDPGGGD	>MP48_OIS_x000D_REAGLADGRAACADAQTRAYRDVLEQSAAQLKTVQDTSAALFQRLAQRADSDQQTTRELRHALAETAADRAACRFPAGVMQQLETARQRAAQATTSGLGSTVPDPGGGD	133	109	2		CDS 11786..12040	not annotated/ putative o-spanin	aacaaactactcGGGAGcttcgcc	MPWPKPLLIALPAAFLLASCSSSKPPVNVPPRPLPAALAQPCQTPVAVTDDSPDAAAIALKQLYDQYGACAGLHWDTVRHLQKD	>MP48_OOS_x000D_MPWPKPLLIALPAAFLLASCSSSKPPVNVPPRPLPAALAQPCQTPVAVTDDSPDAAAIALKQLYDQYGACAGLHWDTVRHLQKD	CSSSKPPVNVPPRPLPAALAQPCQTPVAVTDDSPDAAAIALKQLYDQYGACAGLHWDTVRHLQKD	>MP48_OOS_MOD_x000D_CSSSKPPVNVPPRPLPAALAQPCQTPVAVTDDSPDAAAIALKQLYDQYGACAGLHWDTVRHLQKD	84	65	19	CSS	MPWPKPLLIALPAAFLLAS	LLAS	>MP48_x000D_LLAS		2	>MP48_ovl_Periplasmic CSSSKPPVNVPPRPLPAALAQPCQTPVAVTDDSPDAAAIALKQLYDQYGACAGLHWDTVRHLQKDDGGGPDPVTSGLGSTTAQAARQRATELQQMVGAPFRCAARDAATEALAHRLERTTQQDSDARQALRQFLAASTDQVTKLQAASQELVDRYARTQADACAARGDALGAER	found an ovl o-spanin that has a decent SD and good lipoP hit	4	OSPNI
MPK6	MPK6	NC_022746.1	Complete	ovl		OIS	OOS	Pseudomonas	557307469	Rz protein	tcgccgcaacgcGGAGAtcaagca	MPRTIVAILVLAVVALGASYGFVQSYRALGIAQEEITRQTARAEALEVRYATLQRHVQEVAAKTNIQRQEVDRALDQNRPWADRPVPAAVVDSLCNRPGARCAVRTPTD	>MPK6_OIS_x000D_MPRTIVAILVLAVVALGASYGFVQSYRALGIAQEEITRQTARAEALEVRYATLQRHVQEVAAKTNIQRQEVDRALDQNRPWADRPVPAAVVDSLCNRPGARCAVRTPTD	TRUE	QSYRALGIAQEEITRQTARAEALEVRYATLQRHVQEVAAKTNIQRQEVDRALDQNRPWADRPVPAAVVDSLCNRPGARCAVRTPTD	>MPK6_OIS_x000D_QSYRALGIAQEEITRQTARAEALEVRYATLQRHVQEVAAKTNIQRQEVDRALDQNRPWADRPVPAAVVDSLCNRPGARCAVRTPTD	109	86	2		557307470	Rz1 protein	acatccagcgccAGGAGGTggacc	MPWTRTARGLTGLCLLLSLTACATAPAPAVLCEHPLIDPTTQAGLIRAVAAYQDALDLCNALNQGD	>MPK6_OOS_x000D_MPWTRTARGLTGLCLLLSLTACATAPAPAVLCEHPLIDPTTQAGLIRAVAAYQDALDLCNALNQGD	CATAPAPAVLCEHPLIDPTTQAGLIRAVAAYQDALDLCNALNQGD	>MPK6_OOS_MOD_x000D_CATAPAPAVLCEHPLIDPTTQAGLIRAVAAYQDALDLCNALNQGD	66	45	21	CAT	MPWTRTARGLTGLCLLLSLTA	SLTA	>MPK6_x000D_SLTA		2	>MPK6_ovl_Periplasmic CATAPAPAVLCEHPLIDPTTQAGLIRAVAAYQDALDLCNALNQGDDTPTRVACRAGPRNCLSDVVAAPVPRDAWPRNQDLARDVEQRQINTKAAVEQVHRQLTAYRVELAEARATQRTIEEQAIGLARYSQ		4
MPK7	MPK7	NC_022091.1	Complete	ovl		OIS	OOS	Pseudomonas	530787676	MPK7_51	tcgccgcaacgcGGAGAtcaagca	MPRTIVAILVLAVVALGASYGFVQSYRALGIAQEEIKRQTARAEALEVRYATLQRHVQEVAAKTNTQRQEVDRALDQNRPWADRPVPAAVVDSLCNRPGARCAVRTPTN	>MPK7_OIS_x000D_MPRTIVAILVLAVVALGASYGFVQSYRALGIAQEEIKRQTARAEALEVRYATLQRHVQEVAAKTNTQRQEVDRALDQNRPWADRPVPAAVVDSLCNRPGARCAVRTPTN	TRUE	QSYRALGIAQEEIKRQTARAEALEVRYATLQRHVQEVAAKTNTQRQEVDRALDQNRPWADRPVPAAVVDSLCNRPGARCAVRTPTN	>MPK7_OIS_x000D_QSYRALGIAQEEIKRQTARAEALEVRYATLQRHVQEVAAKTNTQRQEVDRALDQNRPWADRPVPAAVVDSLCNRPGARCAVRTPTN	109	86	2		CDS 41964..42164	not annotated/ putative o-spanin	acacccagcgccAGGAGGTggacc	MPWTRTARGLTGLCLLLSLTACATAPAPAVLCEHPLIDPTTQAGLIRAVAAYQDALDLCNALNQGD	>MPK7_OOS_x000D_MPWTRTARGLTGLCLLLSLTACATAPAPAVLCEHPLIDPTTQAGLIRAVAAYQDALDLCNALNQGD	CATAPAPAVLCEHPLIDPTTQAGLIRAVAAYQDALDLCNALNQGD	>MPK7_OOS_MOD_x000D_CATAPAPAVLCEHPLIDPTTQAGLIRAVAAYQDALDLCNALNQGD	66	45	21	CAT	MPWTRTARGLTGLCLLLSLTA	SLTA	>MPK7_x000D_SLTA		2	>MPK7_ovl_Periplasmic CATAPAPAVLCEHPLIDPTTQAGLIRAVAAYQDALDLCNALNQGDNTPTRVACRAGPRNCLSDVVAAPVPRDAWPRNQDLARDVEQRQTNTKAAVEQVHRQLTAYRVELAEARATQRKIEEQAIGLARYSQ		4	OSPNI
MSW-3	MSW-3	NC_020082.1	Complete	ovl		OIS	OOS	Edwardsiella	448261068	MSW-3_ORF-43	tgacccggacGGAGcaacagcaca	MKTALAILLVVVAVFTMGFVAGKNSVTVEQLTDTVNTQQIVSNVDRVIAIGQEAVTVSRLKKTEEAKVIYVDRIKTVTVRDCVRDSGVLKLYDASLGLSDGKL	>MSW-3_OIS_x000D_MKTALAILLVVVAVFTMGFVAGKNSVTVEQLTDTVNTQQIVSNVDRVIAIGQEAVTVSRLKKTEEAKVIYVDRIKTVTVRDCVRDSGVLKLYDASLGLSDGKL	TRUE	TVEQLTDTVNTQQIVSNVDRVIAIGQEAVTVSRLKKTEEAKVIYVDRIKTVTVRDCVRDSGVLKLYDASLGLSDGKL	>MSW-3_OIS_x000D_TVEQLTDTVNTQQIVSNVDRVIAIGQEAVTVSRLKKTEEAKVIYVDRIKTVTVRDCVRDSGVLKLYDASLGLSDGKL	103	77	1	blast hits suggested gp58 as the i-spanin, but found this downstream of the lysozyme, it missed the TMHMM search as it had the wrong start. had to move the start upstream so that it now had a TMD. doesn't blast to any known Rzs though	CDS 26547..26801	not annotated/ putative o-spanin	aaaccgaagaagctaAGGtgattt	MSTVSKLLLCGIVCVIVGCSSSTTRRSDCPTVSSDLLVPPRNLESTHNDPERAAWVIPWNAEALLTDRARLERWQAWYNATRKGR	>MSW-3_OOS_x000D_MSTVSKLLLCGIVCVIVGCSSSTTRRSDCPTVSSDLLVPPRNLESTHNDPERAAWVIPWNAEALLTDRARLERWQAWYNATRKGR	CSSSTTRRSDCPTVSSDLLVPPRNLESTHNDPERAAWVIPWNAEALLTDRARLERWQAWYNATRKGR	>MSW-3_OOS_MOD_x000D_CSSSTTRRSDCPTVSSDLLVPPRNLESTHNDPERAAWVIPWNAEALLTDRARLERWQAWYNATRKGR	85	67	18	CSS	MSTVSKLLLCGIVCVIVG	VIVG	>MSW-3_x000D_VIVG		1	>MSW-3_ovl_Periplasmic CSSSTTRRSDCPTVSSDLLVPPRNLESTHNDPERAAWVIPWNAEALLTDRARLERWQAWYNATRKGRLKGDSLGLSADYLKLVGSDRVCDRVTVTKIRDVYIVKAEETKKLRSVTVAEQGIAIVRDVNSVIQQTNVTDTLQEVT	found this ovl the i-spanin, has a decent SD and a good lipoP hit. No blast hits though.	2	ISPWS, OSPNI
Mu	Mu	NC_000929.1	Complete	ovl		OIS	OOS	Enterobacteria	9633514	Mu p23	caatctggaatatcaGGGGGgcgg	MTFASKSLLLAAVFTAVLSGGLWHRLDSTRHDNQTLRRELQTEQQARHTAEWLLHGQEQTMQVFSAIRAANRAARLADETEHHDAKEKITTAITGDNCSTRPVPAVAADRLRELEKRTRAIGGDPARN	>Mu_OIS_x000D_MTFASKSLLLAAVFTAVLSGGLWHRLDSTRHDNQTLRRELQTEQQARHTAEWLLHGQEQTMQVFSAIRAANRAARLADETEHHDAKEKITTAITGDNCSTRPVPAVAADRLRELEKRTRAIGGDPARN	FALSE	RLDSTRHDNQTLRRELQTEQQARHTAEWLLHGQEQTMQVFSAIRAANRAARLADETEHHDAKEKITTAITGDNCSTRPVPAVAADRLRELEKRTRAIGGDPARN	>Mu_OIS_x000D_RLDSTRHDNQTLRRELQTEQQARHTAEWLLHGQEQTMQVFSAIRAANRAARLADETEHHDAKEKITTAITGDNCSTRPVPAVAADRLRELEKRTRAIGGDPARN	128	104	1		CDS 11229:11567	not annotated/ putative o-spanin	tggcagatGAGAcagaacatcatg	MQKKKLQPPLLVTIAALVLCLPLLLTGCGNSKNAPVPSVVILPEIDTELTEATPVPPMPQPLTWGASLLWNADLLMALGQCNRDKASVREQEIRRKEIYERRPEPGGGAAAR	>Mu_OOS_x000D_MQKKKLQPPLLVTIAALVLCLPLLLTGCGNSKNAPVPSVVILPEIDTELTEATPVPPMPQPLTWGASLLWNADLLMALGQCNRDKASVREQEIRRKEIYERRPEPGGGAAAR	CLPLLLTGCGNSKNAPVPSVVILPEIDTELTEATPVPPMPQPLTWGASLLWNADLLMALGQCNRDKASVREQEIRRKEIYERRPEPGGGAAAR	>Mu_OOS_MOD_x000D_CLPLLLTGCGNSKNAPVPSVVILPEIDTELTEATPVPPMPQPLTWGASLLWNADLLMALGQCNRDKASVREQEIRRKEIYERRPEPGGGAAAR	112	93	19	CLP	MQKKKLQPPLLVTIAALVL	ALVL	>Mu_x000D_ALVL		1	>Mu_ovl_Periplasmic CLPLLLTGCGNSKNAPVPSVVILPEIDTELTEATPVPPMPQPLTWGASLLWNADLLMALGQCNRDKASVREQEIRRKEIYERRPEPGGGAAARNRAPDGGIARTRKELERLRDAAVAPVPRTSCNDGTIATTIKEKADHHETEDALRAARNAARIASFVQMTQEQGHLLWEATHRAQQETQLERRLTQNDHRTSDLR	LipoP Server finds clevage site at position 19 and 27 by SPaseII. Prosite has 1 hit with clevage site at postion 27.	2	OSPNI
Mushroom	Mushroom	KP143762.1	Complete	ovl		OIS	OOS	Salmonella	751186220	i-spanin	tttttcatttcAGGAGattgttaa	MTFKEFCQATFIIVFLVGAGVWGGYSYRDYQVAEAELNNEKLISVAKDAYQEGLATLSANYKNDLKDVLAKNKHTKEVLTYEKTKPEFYNVCVTDNYVRVFNEQSEQYIQKLPSK	>Mushroom_OIS_x000D_MTFKEFCQATFIIVFLVGAGVWGGYSYRDYQVAEAELNNEKLISVAKDAYQEGLATLSANYKNDLKDVLAKNKHTKEVLTYEKTKPEFYNVCVTDNYVRVFNEQSEQYIQKLPSK	TRUE	RDYQVAEAELNNEKLISVAKDAYQEGLATLSANYKNDLKDVLAKNKHTKEVLTYEKTKPEFYNVCVTDNYVRVFNEQSEQYIQKLPSK	>Mushroom_OIS_x000D_RDYQVAEAELNNEKLISVAKDAYQEGLATLSANYKNDLKDVLAKNKHTKEVLTYEKTKPEFYNVCVTDNYVRVFNEQSEQYIQKLPSK	115	88	1	from this year's CPT submission, well curated by 464!	751186219	o-spanin	agcatacaaaAGAGGtactaacat	MKKLSQSFIMFVLLIIMSGCSTNKVNSTFKNFQVSESDKYTQEESRYIIKGNTGSDVAAALEFYRDGFYQCTIKANNLIDMILLGNKQQ	>Mushroom_OOS_x000D_MKKLSQSFIMFVLLIIMSGCSTNKVNSTFKNFQVSESDKYTQEESRYIIKGNTGSDVAAALEFYRDGFYQCTIKANNLIDMILLGNKQQ	CSTNKVNSTFKNFQVSESDKYTQEESRYIIKGNTGSDVAAALEFYRDGFYQCTIKANNLIDMILLGNKQQ	>Mushroom_OOS_MOD_x000D_CSTNKVNSTFKNFQVSESDKYTQEESRYIIKGNTGSDVAAALEFYRDGFYQCTIKANNLIDMILLGNKQQ	89	70	19	CST	MKKLSQSFIMFVLLIIMSG	IMSG	>Mushroom_x000D_IMSG		1	>Mushroom_ovl_Periplasmic CSTNKVNSTFKNFQVSESDKYTQEESRYIIKGNTGSDVAAALEFYRDGFYQCTIKANNLIDMILLGNKQQKSPLKQIYQESQENFVRVYNDTVCVNYFEPKTKEYTLVEKTHKNKALVDKLDNKYNASLTALGEQYADKAVSILKENNLEAEAVQYDR	already annotated as o-spanin by Gabby's group of students	2
My1	My1	NC_018837	Complete	ovl		OIS	OOS	Pectobacterium	410491073	My1_043	taaggcttctttcAGGAaagccaa	MIPDFFKNPALYLAAAIIAVGYIGFNKIEALSSQLSVANTEIATLQASNKEMKDKVVSMGWYHSTISTNQVVLDRRLTQLSSTLARESVIVSKPGLVTRIAAKQNADLEGRLACATGNSQYCP	>My1_OIS_x000D_MIPDFFKNPALYLAAAIIAVGYIGFNKIEALSSQLSVANTEIATLQASNKEMKDKVVSMGWYHSTISTNQVVLDRRLTQLSSTLARESVIVSKPGLVTRIAAKQNADLEGRLACATGNSQYCP	FALSE	SSQLSVANTEIATLQASNKEMKDKVVSMGWYHSTISTNQVVLDRRLTQLSSTLARESVIVSKPGLVTRIAAKQNADLEGRLACATGNSQYCP	>My1_OIS_x000D_SSQLSVANTEIATLQASNKEMKDKVVSMGWYHSTISTNQVVLDRRLTQLSSTLARESVIVSKPGLVTRIAAKQNADLEGRLACATGNSQYCP	123	92	2		410491072	My1_042	tgcagacttGGAGGGtagactagc	MRNWKLTVLPLIAILLGCSPKVVEVPSEPIHVSWPSPLEKCEYKFSFKAQDDKPVVVIPYSEWVKLTSCREREVNYILNLSSMVCYYRTDLKETRCLNKETINDSEKPNSNRTDRKS	>My1_OOS_x000D_MRNWKLTVLPLIAILLGCSPKVVEVPSEPIHVSWPSPLEKCEYKFSFKAQDDKPVVVIPYSEWVKLTSCREREVNYILNLSSMVCYYRTDLKETRCLNKETINDSEKPNSNRTDRKS	CSPKVVEVPSEPIHVSWPSPLEKCEYKFSFKAQDDKPVVVIPYSEWVKLTSCREREVNYILNLSSMVCYYRTDLKETRCLNKETINDSEKPNSNRTDRKS	>My1_OOS_MOD_x000D_CSPKVVEVPSEPIHVSWPSPLEKCEYKFSFKAQDDKPVVVIPYSEWVKLTSCREREVNYILNLSSMVCYYRTDLKETRCLNKETINDSEKPNSNRTDRKS	117	100	17	CSP	MRNWKLTVLPLIAILLG	ILLG	>My1_x000D_ILLG		4	>My1_ovl_Periplasmic CSPKVVEVPSEPIHVSWPSPLEKCEYKFSFKAQDDKPVVVIPYSEWVKLTSCREREVNYILNLSSMVCYYRTDLKETRCLNKETINDSEKPNSNRTDRKSPCYQSNGTACALRGELDANQKAAIRTVLGPKSVIVSERALTSSLQTLRRDLVVQNTSITSHYWGMSVVKDKMEKNSAQLTAIETNAVSLQSS	was annotated as a lipoprotein, need to check how many lipoproteins does this phage have!	6
N15	N15	NC_001901.1	Complete	emb		EIS	EOS	Enterobacteria	14195315	gp55	tgcgttgacgtgctGGGAGatagacca	MNPSPLIAAIKAWWKPLFVLIFAASAFIAGNVWSNRAWEKRWADRDSAESSQKVNAQTAARMIEQGRIIARDEAVKNAKEKAAAARDASARLAGTVSQLQQQARKLATRLDAAKHTADLAAAVRGKTAGANAAVLADMLGSLAAEAKYYAERSDESYRAGMTCQRIYDSVRESNNQSGASQ	>N15_EIS_x000D_MNPSPLIAAIKAWWKPLFVLIFAASAFIAGNVWSNRAWEKRWADRDSAESSQKVNAQTAARMIEQGRIIARDEAVKNAKEKAAAARDASARLAGTVSQLQQQARKLATRLDAAKHTADLAAAVRGKTAGANAAVLADMLGSLAAEAKYYAERSDESYRAGMTCQRIYDSVRESNNQSGASQ	TRUE	RAWEKRWADRDSAESSQKVNAQTAARMIEQGRIIARDEAVKNAKEKAAAARDASARLAGTVSQLQQQARKLATRLDAAKHTADLAAAVRGKTAGANAAVLADMLGSLAAEAKYYAERSDESYRAGMTCQRIYDSVRESNNQSGASQ	>N15_EIS_x000D_RAWEKRWADRDSAESSQKVNAQTAARMIEQGRIIARDEAVKNAKEKAAAARDASARLAGTVSQLQQQARKLATRLDAAKHTADLAAAVRGKTAGANAAVLADMLGSLAAEAKYYAERSDESYRAGMTCQRIYDSVRESNNQSGASQ	181	146	1		CDS 43677:43931	not annotated/ putative o-spanin	ttgcccgtgatGAGGccgtaaaga	MPKRKQLPRVMLLLVWLALLVSCSNRQENSLPAWTPQSTPQILPLPSEAKQPEPTLQCSPTCSEVLQQKLNIMLNDLTKAIEQE	>N15_EOS_x000D_MPKRKQLPRVMLLLVWLALLVSCSNRQENSLPAWTPQSTPQILPLPSEAKQPEPTLQCSPTCSEVLQQKLNIMLNDLTKAIEQE	CSNRQENSLPAWTPQSTPQILPLPSEAKQPEPTLQCSPTCSEVLQQKLNIMLNDLTKAIEQE	>N15_EOS_MOD_x000D_CSNRQENSLPAWTPQSTPQILPLPSEAKQPEPTLQCSPTCSEVLQQKLNIMLNDLTKAIEQE	84	62	22	CSN	MPKRKQLPRVMLLLVWLALLVS	LLVS	>N15_x000D_LLVS		2	>N15_emb_Periplasmic CSNRQENSLPAWTPQSTPQILPLPSEAKQPEPTLQCSPTCSEVLQQKLNIMLNDLTKAIEQEQSAGSQNNSERVSDYIRQCTMGARYSEDSREAYYKAEAALSGLMDALVAANAGATKGRVAAALDATHKAADLRTALKRAQQQLQSVTGALRASADRAAAAKEKANKVAEDRAIIRGQEIMRAATQANVKQSSEASDRDAWRKEWAR	First cysteine at 23rd position	3	OSPNI
N4	N4	NC_008720.1	Complete	emb		EIS	EOS	Enterobacteria	119952229	gp60	gtaatgtccctctGGAGAGgtgta	MKTSLIKLTVCLLGGVALGATLFLLGSQHGEKKVQALWDEDKKEYSKELDRVKLAYDQKNREHSYEVGQLTLRLDKAKESYEVVIDSITNQYNSRLLQSEKRAESYKRQASTGTTQCLNLASHAARLDSSLEEGRRLVEELRATVRLRDNQLIELGNQIRSDRKLFE	>N4_EIS_x000D_MKTSLIKLTVCLLGGVALGATLFLLGSQHGEKKVQALWDEDKKEYSKELDRVKLAYDQKNREHSYEVGQLTLRLDKAKESYEVVIDSITNQYNSRLLQSEKRAESYKRQASTGTTQCLNLASHAARLDSSLEEGRRLVEELRATVRLRDNQLIELGNQIRSDRKLFE	TRUE	QHGEKKVQALWDEDKKEYSKELDRVKLAYDQKNREHSYEVGQLTLRLDKAKESYEVVIDSITNQYNSRLLQSEKRAESYKRQASTGTTQCLNLASHAARLDSSLEEGRRLVEELRATVRLRDNQLIELGNQIRSDRKLFE	>N4_EIS_x000D_QHGEKKVQALWDEDKKEYSKELDRVKLAYDQKNREHSYEVGQLTLRLDKAKESYEVVIDSITNQYNSRLLQSEKRAESYKRQASTGTTQCLNLASHAARLDSSLEEGRRLVEELRATVRLRDNQLIELGNQIRSDRKLFE	167	140	1	one in TMD	CDS 57023:57238	not annotated/ putative o-spanin	accaaaagaatcGGGAAcacagtt	MKSGNLPFDLIKPKSLMKSLLILLLTSTIVGCSSQKNEPRVINVKPQPEPLNASILQAMQPDSTQVLKKADVWLKNSGQLLDSVITN	>N4_EOS_x000D_MKSGNLPFDLIKPKSLMKSLLILLLTSTIVGCSSQKNEPRVINVKPQPEPLNASILQAMQPDSTQVLKKADVWLKNSGQLLDSVITN	CSSQKNEPRVINVKPQPEPLNASILQAMQPDSTQVLKKADVWLKNSGQLLDSVITN	>N4_EOS_MOD_x000D_CSSQKNEPRVINVKPQPEPLNASILQAMQPDSTQVLKKADVWLKNSGQLLDSVITN	87	56	31	CSS	MKSGNLPFDLIKPKSLMKSLLILLLTSTIVG	TIVG	>N4_x000D_TIVG		0	>N4_emb_Periplasmic CSSQKNEPRVINVKPQPEPLNASILQAMQPDSTQVLKKADVWLKNSGQLLDSVITNEFLKRDSRIQNGLEILQNDRLRVTARLEEVLRRGEELSSDLRAAHSALNLCQTTGTSAQRKYSEARKESQLLRSNYQNTISDIVVEYSEKAKDLRLTLQGVEYSHERNKQDYALKVRDLEKSYEKKDEDWLAQVKKEGHQ	one at 32nd position. ******look at the sequence	1	OSPNI
N4 (Vibrio)	N4_(Vibrio)	NC_013651.1	Complete	sep		SIS	SOS	Vibrio	281416209	VN4_44	aattaacaactaAGGAGGtatctt	MWYKKKRFVAAIVTAALVALGALAGVDLSGLEAGLTQAACGIVECVQ	>N4_(Vibrio)_SIS_x000D_MWYKKKRFVAAIVTAALVALGALAGVDLSGLEAGLTQAACGIVECVQ	TRUE	DLSGLEAGLTQAACGIVECVQ	>N4_(Vibrio)_SIS_x000D_DLSGLEAGLTQAACGIVECVQ	47	21	2	very small spanin lengths	281416210	VN4_45	tggaatcgtGGAGtgtgtacaata	MKKGLITVLLAAVLSACTVNIVKDSTDVRISSSYEGSAKLSIADSNFGGEADSTADEVVDEVIPE	>N4_(Vibrio)_SOS_x000D_MKKGLITVLLAAVLSACTVNIVKDSTDVRISSSYEGSAKLSIADSNFGGEADSTADEVVDEVIPE	CTVNIVKDSTDVRISSSYEGSAKLSIADSNFGGEADSTADEVVDEVIPE	>N4_(Vibrio)_SOS_MOD_x000D_CTVNIVKDSTDVRISSSYEGSAKLSIADSNFGGEADSTADEVVDEVIPE	65	49	16	CTV	MKKGLITVLLAAVLSA	VLSA	>N4 (Vibrio)_x000D_VLSA		0	>N4_(Vibrio)_sep_Periplasmic CTVNIVKDSTDVRISSSYEGSAKLSIADSNFGGEADSTADEVVDEVIPEQVCEVIGCAAQTLGAELGSLD		2
NCTC12673	NCTC12673	NC_015464	Complete	ovl		OIS	OOS	Campylobacter	332672478	NCTC12673_gp171	gtatcaaacatttaaAGGAtgcaa	MFNFLFSFIKSNIIYILLGSLLAFTAYRYISLEKSNAILIENEKQLTQNIKNSKKELEALKNYNNLTIEVFREKEVKYKEVLNNIKNIETKIQKLKFMGKDENETQYIIVNF	>NCTC12673_OIS_x000D_MFNFLFSFIKSNIIYILLGSLLAFTAYRYISLEKSNAILIENEKQLTQNIKNSKKELEALKNYNNLTIEVFREKEVKYKEVLNNIKNIETKIQKLKFMGKDENETQYIIVNF	TRUE	YRYISLEKSNAILIENEKQLTQNIKNSKKELEALKNYNNLTIEVFREKEVKYKEVLNNIKNIETKIQKLKFMGKDENETQYIIVNF	>NCTC12673_OIS_x000D_YRYISLEKSNAILIENEKQLTQNIKNSKKELEALKNYNNLTIEVFREKEVKYKEVLNNIKNIETKIQKLKFMGKDENETQYIIVNF	112	86	0	seems like a relative to the above campylobacter one	332672477	NCTC12673_gp170	aaaaattaaaatttatGGGaaagg	MRMKHSILLLIFSAFMFVGCSTATKTITITEKEYLKYPLDEKYIPHKIGVKIMKQKINGKEYLLISPNDFILIHNQYKHLEFNYNNLYNSIEKFNSQVK	>NCTC12673_OOS_x000D_MRMKHSILLLIFSAFMFVGCSTATKTITITEKEYLKYPLDEKYIPHKIGVKIMKQKINGKEYLLISPNDFILIHNQYKHLEFNYNNLYNSIEKFNSQVK	CSTATKTITITEKEYLKYPLDEKYIPHKIGVKIMKQKINGKEYLLISPNDFILIHNQYKHLEFNYNNLYNSIEKFNSQVK	>NCTC12673_OOS_MOD_x000D_CSTATKTITITEKEYLKYPLDEKYIPHKIGVKIMKQKINGKEYLLISPNDFILIHNQYKHLEFNYNNLYNSIEKFNSQVK	99	80	19	CST	MRMKHSILLLIFSAFMFVG	MFVG	>NCTC12673_x000D_MFVG		0	>NCTC12673_ovl_Periplasmic CSTATKTITITEKEYLKYPLDEKYIPHKIGVKIMKQKINGKEYLLISPNDFILIHNQYKHLEFNYNNLYNSIEKFNSQVKFNVIIYQTENEDKGMFKLKQIKTEINKINNLVEKYKVEKERFVEITLNNYNKLAELEKKSNKINQTLQKENEILIANSKELSIYRY	gp108 could be a candidate for Rz1, but is too long and has some TMD like sequences and no Rz like genes around. LipoP says 158 could be a Rz1 but I dont believe because it has a IEVC lipobox, so finalized on gp170, where 171 seems to be the Rz1, however again the same issue of both the spanins not having a cysteine	0		has two more lipoP
NJ01	NJ01	NC_018835.1	complete	ovl		OIS	OOS	Enterobacteria	CDS 36518: 36868	not annotated/ putative i-spanin	gtggcttttttcgttGGAGAcaac	MQNTLSDNLGFIVFSALVFFGGMKFNEYQTDSSNLDKEKHQQELEIERSKAADEVAQRVLTGLSSWKKNTETIYKEMHYEKTKPVFYNVCASDDYVRMFNERQQQAIDALTNKPKS	>NJ01_OIS_x000D_MQNTLSDNLGFIVFSALVFFGGMKFNEYQTDSSNLDKEKHQQELEIERSKAADEVAQRVLTGLSSWKKNTETIYKEMHYEKTKPVFYNVCASDDYVRMFNERQQQAIDALTNKPKS		EYQTDSSNLDKEKHQQELEIERSKAADEVAQRVLTGLSSWKKNTETIYKEMHYEKTKPVFYNVCASDDYVRMFNERQQQAIDALTNKPKS	>NJ01_OIS_x000D_EYQTDSSNLDKEKHQQELEIERSKAADEVAQRVLTGLSSWKKNTETIYKEMHYEKTKPVFYNVCASDDYVRMFNERQQQAIDALTNKPKS	116	90	1	Holin is 26, 47 when extended back seems to be the o-spanin, the region between 47 and 49 could have an ORF coding for the i-spanin, surprisingly 48 wasn't annotated. The o-spanin even blasts to phiEco32 spanin in our database	410490876	NJ01_047	aaaccatttataaAGAGatgcatt	MRKLNQFFIMSALVMTMSACSTSDSSRQSMPLPTNLKAECRVDLPLLESAQGKALATTLEWYQDQYTECAANHNGLLEALKERGIE	>NJ01_OOS_x000D_MRKLNQFFIMSALVMTMSACSTSDSSRQSMPLPTNLKAECRVDLPLLESAQGKALATTLEWYQDQYTECAANHNGLLEALKERGIE	CSTSDSSRQSMPLPTNLKAECRVDLPLLESAQGKALATTLEWYQDQYTECAANHNGLLEALKERGIE	>NJ01_OOS_MOD_x000D_CSTSDSSRQSMPLPTNLKAECRVDLPLLESAQGKALATTLEWYQDQYTECAANHNGLLEALKERGIE	86	67	19	CST	MRKLNQFFIMSALVMTMSA	TMSA	>NJ01_x000D_TMSA		2	>NJ01_ovl_Periplasmic CSTSDSSRQSMPLPTNLKAECRVDLPLLESAQGKALATTLEWYQDQYTECAANHNGLLEALKERGIESKPKNTLADIAQQQRENFMRVYDDSACVNYFVPKTKEYHMEKYITETNKKWSSLGTLVRQAVEDAAKSREIELEQQHKEKDLNSSDTQYE		3	ISPNI, OSPWS
nt-1	nt-1	NC_021529.1	Complete	sep		SIS	SOS	Vibrio	514050511	VPFG_00134	atgtgacacacatGGGAGtatatt	MFAQYKLYILLAVAAIVIGSIGYLKYQNVSLEKDVAQQATVIENLTNDNERLSETIKLKNKTIEDWRLVYEEQTKFRSDLQKELDQKNNTIEKYKARQDVVFAKPGLVQRLEQKALDKFFDEVRNGQ	>nt-1_SIS_x000D_MFAQYKLYILLAVAAIVIGSIGYLKYQNVSLEKDVAQQATVIENLTNDNERLSETIKLKNKTIEDWRLVYEEQTKFRSDLQKELDQKNNTIEKYKARQDVVFAKPGLVQRLEQKALDKFFDEVRNGQ	TRUE	KYQNVSLEKDVAQQATVIENLTNDNERLSETIKLKNKTIEDWRLVYEEQTKFRSDLQKELDQKNNTIEKYKARQDVVFAKPGLVQRLEQKALDKFFDEVRNGQ	>nt-1_SIS_x000D_KYQNVSLEKDVAQQATVIENLTNDNERLSETIKLKNKTIEDWRLVYEEQTKFRSDLQKELDQKNNTIEKYKARQDVVFAKPGLVQRLEQKALDKFFDEVRNGQ	127	103	0		514050512	VPFG_00135	ataaattctttgatGAGGtgcgaa	MVNKILAVVLASMLVGCIGTPKEPVPVPATNEIVHPSMPTAPANPGVEILVITTDTIKPNTAYVGFEYDEWLNFAKWMHSYKAYNDDLLEVIRLYKEQDPALQKKDEKIKEKGCFGSPFCVL	>nt-1_SOS_x000D_MVNKILAVVLASMLVGCIGTPKEPVPVPATNEIVHPSMPTAPANPGVEILVITTDTIKPNTAYVGFEYDEWLNFAKWMHSYKAYNDDLLEVIRLYKEQDPALQKKDEKIKEKGCFGSPFCVL	CIGTPKEPVPVPATNEIVHPSMPTAPANPGVEILVITTDTIKPNTAYVGFEYDEWLNFAKWMHSYKAYNDDLLEVIRLYKEQDPALQKKDEKIKEKGCFGSPFCVL	>nt-1_SOS_MOD_x000D_CIGTPKEPVPVPATNEIVHPSMPTAPANPGVEILVITTDTIKPNTAYVGFEYDEWLNFAKWMHSYKAYNDDLLEVIRLYKEQDPALQKKDEKIKEKGCFGSPFCVL	122	106	16	CIG	MVNKILAVVLASMLVG	MLVG	>nt-1_x000D_MLVG		2	>nt-1_sep_Periplasmic CIGTPKEPVPVPATNEIVHPSMPTAPANPGVEILVITTDTIKPNTAYVGFEYDEWLNFAKWMHSYKAYNDDLLEVIRLYKEQDPALQKKDEKIKEKGCFGSPFCVLQGNRVEDFFKDLAKQELRQVLGPKAFVVDQRAKYKEITNNKQDLEKQLDSRFKTQEEYVLRWDEITKNKLKITESLRENDNTLNEIVTAQQAVDKELSVNQYK		2
OBP	OBP	NC_016571	Complete	ovl	ovl (doubtful about the Rz Rz1 now)	OIS	OOS	Pseudomonas	371671509	OBP_140	gtgtagaacttAGGAAGGcttagt	MDDKWKVRIAGLQTIAMWLLLLLLAGWLFFKPDNTLNKDTVEKLSVAVDRISAASENIGKVAADQREWAANLQNATQQNQQKREADYEDLYGKYGYDKNSNLTIADIYARRVQQPTEDNGGRDVRRDENRASKTGPVPNPASQPKK	>OBP_OIS_x000D_MDDKWKVRIAGLQTIAMWLLLLLLAGWLFFKPDNTLNKDTVEKLSVAVDRISAASENIGKVAADQREWAANLQNATQQNQQKREADYEDLYGKYGYDKNSNLTIADIYARRVQQPTEDNGGRDVRRDENRASKTGPVPNPASQPKK	TRUE	FKPDNTLNKDTVEKLSVAVDRISAASENIGKVAADQREWAANLQNATQQNQQKREADYEDLYGKYGYDKNSNLTIADIYARRVQQPTEDNGGRDVRRDENRASKTGPVPNPASQPKK	>OBP_OIS_x000D_FKPDNTLNKDTVEKLSVAVDRISAASENIGKVAADQREWAANLQNATQQNQQKREADYEDLYGKYGYDKNSNLTIADIYARRVQQPTEDNGGRDVRRDENRASKTGPVPNPASQPKK	146	117	0		371671508	OBP_139	accaacagaaacGAGAAGccgatt	MKIFTVSMGMTKTLILLLLTFMLVACNSQPKITEGGTYVEMKTELAKLDLYRTQLASLKNSLTDVPANVYSKDWKYRESNIGKLDYYLGNNFCLTQDDFKGCYLETRLLLIATTKELDAANDQINGLNQALDRMTGNINSVIDNLQDNKPPGISIKK	>OBP_OOS_x000D_MKIFTVSMGMTKTLILLLLTFMLVACNSQPKITEGGTYVEMKTELAKLDLYRTQLASLKNSLTDVPANVYSKDWKYRESNIGKLDYYLGNNFCLTQDDFKGCYLETRLLLIATTKELDAANDQINGLNQALDRMTGNINSVIDNLQDNKPPGISIKK	CNSQPKITEGGTYVEMKTELAKLDLYRTQLASLKNSLTDVPANVYSKDWKYRESNIGKLDYYLGNNFCLTQDDFKGCYLETRLLLIATTKELDAANDQINGLNQALDRMTGNINSVIDNLQDNKPPGISIKK	>OBP_OOS_MOD_x000D_CNSQPKITEGGTYVEMKTELAKLDLYRTQLASLKNSLTDVPANVYSKDWKYRESNIGKLDYYLGNNFCLTQDDFKGCYLETRLLLIATTKELDAANDQINGLNQALDRMTGNINSVIDNLQDNKPPGISIKK	157	132	25	CNS	MKIFTVSMGMTKTLILLLLTFMLVA	MLVA	>OBP_x000D_MLVA		2	>OBP_ovl_Periplasmic CNSQPKITEGGTYVEMKTELAKLDLYRTQLASLKNSLTDVPANVYSKDWKYRESNIGKLDYYLGNNFCLTQDDFKGCYLETRLLLIATTKELDAANDQINGLNQALDRMTGNINSVIDNLQDNKPPGISIKKKKPQSAPNPVPGTKSARNEDRRVDRGGNDETPQQVRRAYIDAITLNSNKDYGYKGYLDEYDAERKQQNQQTANQLNAAWERQDAAVKGINESAASIRDVAVSLKEVTDKNLTNDPKF	Both the spanins are long. The authors made the mistake of identifying both of them as Rz1 like proteins	2		has more than 1 lipoP
OP1	OP1	NC_007709.1	Complete	ovl		OIS	OOS	xanthomonous	84662621	ORF28	actttgccttaaaGGGGGgtaagt	MSMLLLWRRVELVVGLALLMTVAVLAVQVTLARKHAAKVQDQVFAVTADLTAERAHSREVENINKQRRSKDAAVSTALESNQEWADDVLPDDIASQLQHPDGSTSAVPPPL	>OP1_OIS_x000D_MSMLLLWRRVELVVGLALLMTVAVLAVQVTLARKHAAKVQDQVFAVTADLTAERAHSREVENINKQRRSKDAAVSTALESNQEWADDVLPDDIASQLQHPDGSTSAVPPPL	TRUE	RKHAAKVQDQVFAVTADLTAERAHSREVENINKQRRSKDAAVSTALESNQEWADDVLPDDIASQLQHPDGSTSAVPPPL	>OP1_OIS_x000D_RKHAAKVQDQVFAVTADLTAERAHSREVENINKQRRSKDAAVSTALESNQEWADDVLPDDIASQLQHPDGSTSAVPPPL	111	79	0		CDS 23406:23705	not annotated/ putative o-spanin	ttaacaaacagAGGAGGtcaaaag	MQQYLQHWKVIRNGLMMCCLMTLLPSCSTLMAPPAQYLRPCEVTYLPKGKATQADLVRLAVDREFDVRKCNADKTAIKAWYDGYCKAKGCKVKYGSDAK	>OP1_OOS_x000D_MQQYLQHWKVIRNGLMMCCLMTLLPSCSTLMAPPAQYLRPCEVTYLPKGKATQADLVRLAVDREFDVRKCNADKTAIKAWYDGYCKAKGCKVKYGSDAK	CSTLMAPPAQYLRPCEVTYLPKGKATQADLVRLAVDREFDVRKCNADKTAIKAWYDGYCKAKGCKVKYGSDAK	>OP1_OOS_MOD_x000D_CSTLMAPPAQYLRPCEVTYLPKGKATQADLVRLAVDREFDVRKCNADKTAIKAWYDGYCKAKGCKVKYGSDAK	99	73	26	CST	MQQYLQHWKVIRNGLMMCCLMTLLPS	LLPS	>OP1_x000D_LLPS		4	>OP1_ovl_Periplasmic CSTLMAPPAQYLRPCEVTYLPKGKATQADLVRLAVDREFDVRKCNADKTAIKAWYDGYCKAKGCKVKYGSDAKLPPPVASTSGDPHQLQSAIDDPLVDDAWEQNSELATSVAADKSRRQKNINEVERSHAREATLDATVAFVQDQVKAAHKR	LipoP Server finds clevage site at position 26. No hit by Prosite. First Cysteine at position 18 and another adjacent. (Sequencing error at for postion 19 could give us different result.)	4	OSPNI
OP2	OP2	NC_007710.1	Complete	ovl		OIS	OOS	xanthomonous	84662704	ORF51	tcccgcaccGGAGccttcccaacg	MARAPGRAGLRTRQYRCELVAVAPQLAQPPAADRFGRARPYHQEHRMITQLRAIIAGATLLVILIIAGLIYWRGSSNATTKADLRAARQTIKVERATQQIANQTQQEVNIAAAKTSQSAQAAANEIDQIRSNANRQSRASTPVGTTVAVGKAPVAAIPDHLDPSAVVSASGSSGPGRSLHLSDDSRVLQLAREAREAARASSARLQSEVPSTR	>OP2_OIS_x000D_MARAPGRAGLRTRQYRCELVAVAPQLAQPPAADRFGRARPYHQEHRMITQLRAIIAGATLLVILIIAGLIYWRGSSNATTKADLRAARQTIKVERATQQIANQTQQEVNIAAAKTSQSAQAAANEIDQIRSNANRQSRASTPVGTTVAVGKAPVAAIPDHLDPSAVVSASGSSGPGRSLHLSDDSRVLQLAREAREAARASSARLQSEVPSTR	TRUE	RGSSNATTKADLRAARQTIKVERATQQIANQTQQEVNIAAAKTSQSAQAAANEIDQIRSNANRQSRASTPVGTTVAVGKAPVAAIPDHLDPSAVVSASGSSGPGRSLHLSDDSRVLQLAREAREAARASSARLQSEVPSTR	>OP2_OIS_x000D_RGSSNATTKADLRAARQTIKVERATQQIANQTQQEVNIAAAKTSQSAQAAANEIDQIRSNANRQSRASTPVGTTVAVGKAPVAAIPDHLDPSAVVSASGSSGPGRSLHLSDDSRVLQLAREAREAARASSARLQSEVPSTR	213	141	0	one in TMD	CDS 36753..37043	not annotated/ putative o-spanin	ctgatcaccttgacccGAGtgctg	LFLHRVVVALAVAYILATILASCSSLGKPERQRAPVAPDCSQRSPALDSGDPPSGADAQDWMAWARAYVIAQWAIVDRDNKRAATADCLDKLSEIK	>OP2_OOS_x000D_LFLHRVVVALAVAYILATILASCSSLGKPERQRAPVAPDCSQRSPALDSGDPPSGADAQDWMAWARAYVIAQWAIVDRDNKRAATADCLDKLSEIK	CSSLGKPERQRAPVAPDCSQRSPALDSGDPPSGADAQDWMAWARAYVIAQWAIVDRDNKRAATADCLDKLSEIK	>OP2_OOS_MOD_x000D_CSSLGKPERQRAPVAPDCSQRSPALDSGDPPSGADAQDWMAWARAYVIAQWAIVDRDNKRAATADCLDKLSEIK	96	74	22	CSS	LFLHRVVVALAVAYILATILAS	ILAS	>OP2_x000D_ILAS		2	>OP2_ovl_Periplasmic CSSLGKPERQRAPVAPDCSQRSPALDSGDPPSGADAQDWMAWARAYVIAQWAIVDRDNKRAATADCLDKLSEIKRTSPVESQLRASSARAAERAERALQLVRSDDSLHLSRGPGSSGSASVVASPDLHDPIAAVPAKGVAVTTGVPTSARSQRNANSRIQDIENAAAQASQSTKAAAINVEQQTQNAIQQTAREVKITQRAARLDAKTTANSSGR	No hits by both server. Presence of TMD from 48 to 68. That will exclude one cysteine and remaining periplasmic cysteine will be 2.	2	OSPNI
P1	P1	NC_005856.1	Complete	ovl		OIS	OOS	Enterobacteria	33338822	gp064	ataatttttcttcAGGAGGaagac	MSFFSTLKTALSLKEKLAATGVLVLICALVGAGFAWERHQLKQAIEKIGSLDQAVKERDKSIMDLNQTIETMNKAEQHFHSQEVKNESEQAKYADRQMERKAEVQKQLVAAGNVRQRIPADTQRLLRESISEFNADADKG	>P1_OIS_x000D_MSFFSTLKTALSLKEKLAATGVLVLICALVGAGFAWERHQLKQAIEKIGSLDQAVKERDKSIMDLNQTIETMNKAEQHFHSQEVKNESEQAKYADRQMERKAEVQKQLVAAGNVRQRIPADTQRLLRESISEFNADADKG	TRUE	ERHQLKQAIEKIGSLDQAVKERDKSIMDLNQTIETMNKAEQHFHSQEVKNESEQAKYADRQMERKAEVQKQLVAAGNVRQRIPADTQRLLRESISEFNADADKG	>P1_OIS_x000D_ERHQLKQAIEKIGSLDQAVKERDKSIMDLNQTIETMNKAEQHFHSQEVKNESEQAKYADRQMERKAEVQKQLVAAGNVRQRIPADTQRLLRESISEFNADADKG	140	104	0	one in TMD	46401685	gp063	attttcacagccAGGAagtgaaaa	MNQNKPSMLTGKWNEKLKFRNNWLRRVMFASVFLLTLSGCSGSRSANLTPTPTKVNHPAPKSAFMCRMPEFSSEYFDDLPAYILDTETMLMGINRKNRNVNDYNRAISGN	>P1_OOS_x000D_MNQNKPSMLTGKWNEKLKFRNNWLRRVMFASVFLLTLSGCSGSRSANLTPTPTKVNHPAPKSAFMCRMPEFSSEYFDDLPAYILDTETMLMGINRKNRNVNDYNRAISGN	CSGSRSANLTPTPTKVNHPAPKSAFMCRMPEFSSEYFDDLPAYILDTETMLMGINRKNRNVNDYNRAISGN	>P1_OOS_MOD_x000D_CSGSRSANLTPTPTKVNHPAPKSAFMCRMPEFSSEYFDDLPAYILDTETMLMGINRKNRNVNDYNRAISGN	110	71	39	CSG	MNQNKPSMLTGKWNEKLKFRNNWLRRVMFASVFLLTLSG	TLSG	>P1_x000D_TLSG		1	>P1_ovl_Periplasmic CSGSRSANLTPTPTKVNHPAPKSAFMCRMPEFSSEYFDDLPAYILDTETMLMGINRKNRNVNDYNRAISGNGKDADANFESISERLLRQTDAPIRQRVNGAAVLQKQVEAKREMQRDAYKAQESENKVEQSHFHQEAKNMTEITQNLDMISKDREKVAQDLSGIKEIAQKLQHRE	LipoP server finds clevage site at 39th postion. No hit by Prosite.	1
P13374	P13374	NC_018846.1	Complete	emb		EIS	EOS	Escherichia	410491649	endopeptidase	gctggtGGGGtgagcataaaccga	MLSAFTVILLVVCGALSLGLNHYRDNAIAYKEQRDKATSIIADMQKRQRDVAELDARYTKELADANATIESLRADVSAGRKRLQVAATCAKSTTGASSMGDGESPGLTADAELNYYRLRSGIDKITAQVNYLQEYIRTQCLK	>P13374_EIS_x000D_MLSAFTVILLVVCGALSLGLNHYRDNAIAYKEQRDKATSIIADMQKRQRDVAELDARYTKELADANATIESLRADVSAGRKRLQVAATCAKSTTGASSMGDGESPGLTADAELNYYRLRSGIDKITAQVNYLQEYIRTQCLK	TRUE	RDNAIAYKEQRDKATSIIADMQKRQRDVAELDARYTKELADANATIESLRADVSAGRKRLQVAATCAKSTTGASSMGDGESPGLTADAELNYYRLRSGIDKITAQVNYLQEYIRTQCLK	>P13374_EIS_x000D_RDNAIAYKEQRDKATSIIADMQKRQRDVAELDARYTKELADANATIESLRADVSAGRKRLQVAATCAKSTTGASSMGDGESPGLTADAELNYYRLRSGIDKITAQVNYLQEYIRTQCLK	142	119	2		CDS 30224..30409	not annotated/ putative o-spanin	ccagatacacaaAGGAGcttgctg	MLMRLSKVSVLMFLLGVSACKSPPPVQSQRPEPAAWAMEKVQDLQQMLNSIITVSEVESTR	>P13374_EOS_x000D_MLMRLSKVSVLMFLLGVSACKSPPPVQSQRPEPAAWAMEKVQDLQQMLNSIITVSEVESTR	CKSPPPVQSQRPEPAAWAMEKVQDLQQMLNSIITVSEVESTR	>P13374_EOS_MOD_x000D_CKSPPPVQSQRPEPAAWAMEKVQDLQQMLNSIITVSEVESTR	61	42	19	CKS	MLMRLSKVSVLMFLLGVSA	GVSA	>P13374_x000D_GVSA		1	>P13374_emb_Periplasmic CKSPPPVQSQRPEPAAWAMEKVQDLQQMLNSIITVSEVESTRKLCQTRIYEQLYNVQATIKDIGSRLRYYNLEADATLGPSEGDGMSSAGTTSKACTAAVQLRKRGASVDARLSEITANADALEKTYRADLEAVDRQRKQMDAIISTAKDRQEKYAIANDR		3	OSPNI, ISPMA
P2	P2	NC_001895.1	Complete	ovl		OIS	OOS	Enterobacteria	9630338	LysB	tcagcgtcttgaGGGGcgggaacc	MSRLMIVLVVLLSLAVAGLFLVKHKNASLRASLDRANNVASGQQTTITMLKNQLHVALTRADKNELAQVALRQELENAAKREAQREKTITRLLNENEDFRRWYGADLPDAVRRLHQRPACTDASDCPQRMPESEPLPDAGQ	>P2_OIS_x000D_MSRLMIVLVVLLSLAVAGLFLVKHKNASLRASLDRANNVASGQQTTITMLKNQLHVALTRADKNELAQVALRQELENAAKREAQREKTITRLLNENEDFRRWYGADLPDAVRRLHQRPACTDASDCPQRMPESEPLPDAGQ	TRUE	KHKNASLRASLDRANNVASGQQTTITMLKNQLHVALTRADKNELAQVALRQELENAAKREAQREKTITRLLNENEDFRRWYGADLPDAVRRLHQRPACTDASDCPQRMPESEPLPDAGQ	>P2_OIS_x000D_KHKNASLRASLDRANNVASGQQTTITMLKNQLHVALTRADKNELAQVALRQELENAAKREAQREKTITRLLNENEDFRRWYGADLPDAVRRLHQRPACTDASDCPQRMPESEPLPDAGQ	141	119	2		26454698	LysC	agaaaaccatcacGAGGttactta	MRTKIFAAGTVLTCLMLCAGCTSAPPAPTPVIVPNACPKVSLCPMPGSDPQTNGDLSADIRQLENALARCASQVKMIKHCQDENDAQTRQPAQGAD	>P2_OOS_x000D_MRTKIFAAGTVLTCLMLCAGCTSAPPAPTPVIVPNACPKVSLCPMPGSDPQTNGDLSADIRQLENALARCASQVKMIKHCQDENDAQTRQPAQGAD	CTSAPPAPTPVIVPNACPKVSLCPMPGSDPQTNGDLSADIRQLENALARCASQVKMIKHCQDENDAQTRQPAQGAD	>P2_OOS_MOD_x000D_CTSAPPAPTPVIVPNACPKVSLCPMPGSDPQTNGDLSADIRQLENALARCASQVKMIKHCQDENDAQTRQPAQGAD	96	76	20	CTS	MRTKIFAAGTVLTCLMLCAG	LCAG	>P2_x000D_LCAG		4	>P2_ovl_Periplasmic CTSAPPAPTPVIVPNACPKVSLCPMPGSDPQTNGDLSADIRQLENALARCASQVKMIKHCQDENDAQTRQPAQGADQGADPLPESEPMRQPCDSADTCAPRQHLRRVADPLDAGYWRRFDENENLLRTITKERQAERKAANELEQRLAVQALENKDARTLAVHLQNKLMTITTQQGSAVNNARDLSARLSANKHK	LipoP server finds clevage site at 20 and 17. Another cysteine at position 13. No hit by Prosite.	6
P22	P22	NC_002371.2	Complete	emb		EIS	EOS	Enterobacteria	12711790	hypothetical protein P22gp67	gcgagaaAGAGcgctgttcttatc	MSRIKAIIASVIICIIVCLSWAVNHYRDNAITYKEQRDKATSIIADMQKRQRDVAELDARYTKELADANATIETLRADVSAGRKRLQVSATCPKSTTGASGMGDGESPRLTADAELNYYRLRSGIDRITAQVNYLQEYIRSQCLK	>P22_EIS_x000D_MSRIKAIIASVIICIIVCLSWAVNHYRDNAITYKEQRDKATSIIADMQKRQRDVAELDARYTKELADANATIETLRADVSAGRKRLQVSATCPKSTTGASGMGDGESPRLTADAELNYYRLRSGIDRITAQVNYLQEYIRSQCLK	TRUE	HYRDNAITYKEQRDKATSIIADMQKRQRDVAELDARYTKELADANATIETLRADVSAGRKRLQVSATCPKSTTGASGMGDGESPRLTADAELNYYRLRSGIDRITAQVNYLQEYIRSQCLK	>P22_EIS_x000D_HYRDNAITYKEQRDKATSIIADMQKRQRDVAELDARYTKELADANATIETLRADVSAGRKRLQVSATCPKSTTGASGMGDGESPRLTADAELNYYRLRSGIDRITAQVNYLQEYIRSQCLK	145	121	2	two are in TMD	51236746	hypothetical protein P22gp68	ccagatacacaaAGGAGcttgctg	MLTRLSKLSALMFLLGVSACKSPPPVQSQRPEPAAWAMEKAQDLQQMLNSIITVSEVESTG	>P22_EOS_x000D_MLTRLSKLSALMFLLGVSACKSPPPVQSQRPEPAAWAMEKAQDLQQMLNSIITVSEVESTG	CKSPPPVQSQRPEPAAWAMEKAQDLQQMLNSIITVSEVESTG	>P22_EOS_MOD_x000D_CKSPPPVQSQRPEPAAWAMEKAQDLQQMLNSIITVSEVESTG	61	42	19	CKS	MLTRLSKLSALMFLLGVSA	GVSA	>P22_x000D_GVSA		0	>P22_emb_Periplasmic CKSPPPVQSQRPEPAAWAMEKAQDLQQMLNSIITVSEVESTGKLCQSRIYEQLYNVQATIRDIGSRLRYYNLEADATLRPSEGDGMGSAGTTSKPCTASVQLRKRGASVDARLTEITANADALEKTYRADLEAVDRQRKQMDAIISTAKDRQEKYTIANDRYH		2
P7	P7	AF503408.1	Complete	ovl		OIS	OOS	enterobacteria	33323563	Upf62.7	gataatttttcttcAGGAGGaagac	MSFFSTLKAALSLKEKLAATGVLVLICALVGAGFAWERHQLKQAIEKIGSLDQAVKERDKSIMDLNQTIETMNKAEQHFHSQEVKNESEQAKYADRQMERKAEVQKQLVAAGNVRQRIPADTQRLLRESISEFNADADKG	>P7_OIS_x000D_MSFFSTLKAALSLKEKLAATGVLVLICALVGAGFAWERHQLKQAIEKIGSLDQAVKERDKSIMDLNQTIETMNKAEQHFHSQEVKNESEQAKYADRQMERKAEVQKQLVAAGNVRQRIPADTQRLLRESISEFNADADKG	TRUE	ERHQLKQAIEKIGSLDQAVKERDKSIMDLNQTIETMNKAEQHFHSQEVKNESEQAKYADRQMERKAEVQKQLVAAGNVRQRIPADTQRLLRESISEFNADADKG	>P7_OIS_x000D_ERHQLKQAIEKIGSLDQAVKERDKSIMDLNQTIETMNKAEQHFHSQEVKNESEQAKYADRQMERKAEVQKQLVAAGNVRQRIPADTQRLLRESISEFNADADKG	140	104	0	first thought Upf50.0 was the Rz, but this shows up as a hit in Joel's batch blast data	33323562	Upf62.4	cattttcacagccAGGAAGtgaaaa	MNQNKPSMLTGKWNEKLKFRNNWLRRVMFASVFLLTLSGCSGSRSANLTPTPTKVNHPAPKSAFMCRMPEFSSEYFDDLPAYILDTETMLMGINRKNRNVNDYNRAISGN	>P7_OOS_x000D_MNQNKPSMLTGKWNEKLKFRNNWLRRVMFASVFLLTLSGCSGSRSANLTPTPTKVNHPAPKSAFMCRMPEFSSEYFDDLPAYILDTETMLMGINRKNRNVNDYNRAISGN	CSGSRSANLTPTPTKVNHPAPKSAFMCRMPEFSSEYFDDLPAYILDTETMLMGINRKNRNVNDYNRAISGN	>P7_OOS_MOD_x000D_CSGSRSANLTPTPTKVNHPAPKSAFMCRMPEFSSEYFDDLPAYILDTETMLMGINRKNRNVNDYNRAISGN	110	71	39	CSG	MNQNKPSMLTGKWNEKLKFRNNWLRRVMFASVFLLTLSG	TLSG	>P7_x000D_TLSG		1	>P7_ovl_Periplasmic CSGSRSANLTPTPTKVNHPAPKSAFMCRMPEFSSEYFDDLPAYILDTETMLMGINRKNRNVNDYNRAISGNGKDADANFESISERLLRQTDAPIRQRVNGAAVLQKQVEAKREMQRDAYKAQESENKVEQSHFHQEAKNMTEITQNLDMISKDREKVAQDLSGIKEIAQKLQHRE	has a very long SS, its possible that the start codon is different, and that could be the reason y it doesn't show up on lipoP results, note that there is also another lipoP in this phage, 50.5	1		NCBI
PA1/KOR/2010	PA1-KOR-2010	HM624080.1	Complete	ovl		OIS	OOS	Pseudomonas	315418973	hypothetical protein / annotated as putative Rz in my gb file	tccagctcagcgtcGAGAAatcgcc	MTWRVGLVVFVLLVMVWTAGWWGGREAGLADGRAACADAQTRAYRDVLEQSAAQLKTVQDTSAALFQRLAQRADSDQQTTRELRHALAETAADRAACRFPAGVMQQLETARQRAAQATTSGLGSTVPDPGGGD	>PA1-KOR-2010_OIS_x000D_MTWRVGLVVFVLLVMVWTAGWWGGREAGLADGRAACADAQTRAYRDVLEQSAAQLKTVQDTSAALFQRLAQRADSDQQTTRELRHALAETAADRAACRFPAGVMQQLETARQRAAQATTSGLGSTVPDPGGGD	TRUE	REAGLADGRAACADAQTRAYRDVLEQSAAQLKTVQDTSAALFQRLAQRADSDQQTTRELRHALAETAADRAACRFPAGVMQQLETARQRAAQATTSGLGSTVPDPGGGD	>PA1-KOR-2010_OIS_x000D_REAGLADGRAACADAQTRAYRDVLEQSAAQLKTVQDTSAALFQRLAQRADSDQQTTRELRHALAETAADRAACRFPAGVMQQLETARQRAAQATTSGLGSTVPDPGGGD	133	109	2	all proteins named as CDS, gives a headache to find the hits from TMHMM, this gave a good hit from TMHMM, when i looked arnd, found an overlapping Rz1... gives hits to DMS3 Rz protein in our master DB so this should be the Rz	CDS 9173..9424	not annotated/ putative o-spanin	caacaaactactcGGGAGcttcgcc	MPWPKPLLIALPAAFLLASCSSSKPPVNVPPRPLPAALAQPCQTPVAVTDDSPDAAAIALKQLYDQYGACAGLHWDTVRHLQKD	>PA1-KOR-2010_OOS_x000D_MPWPKPLLIALPAAFLLASCSSSKPPVNVPPRPLPAALAQPCQTPVAVTDDSPDAAAIALKQLYDQYGACAGLHWDTVRHLQKD	CSSSKPPVNVPPRPLPAALAQPCQTPVAVTDDSPDAAAIALKQLYDQYGACAGLHWDTVRHLQKD	>PA1-KOR-2010_OOS_MOD_x000D_CSSSKPPVNVPPRPLPAALAQPCQTPVAVTDDSPDAAAIALKQLYDQYGACAGLHWDTVRHLQKD	84	65	19	CSS	MPWPKPLLIALPAAFLLAS	LLAS	>PA1/KOR/2010_x000D_LLAS		2	>PA1-KOR-2010_ovl_Periplasmic CSSSKPPVNVPPRPLPAALAQPCQTPVAVTDDSPDAAAIALKQLYDQYGACAGLHWDTVRHLQKDDGGGPDPVTSGLGSTTAQAARQRATELQQMVGAPFRCAARDAATEALAHRLERTTQQDSDARQALRQFLAASTDQVTKLQAASQELVDRYARTQADACAARGDALGAER	gives a great lipoP hit.. should be the Rz1.. lies in +1 frame too	4	OSPNI	NCBI
PAJU2	PAJU2	NC_011373.1	Complete	sep		SIS	SOS	Pseudomonas	209552447	PAJU2_gp28	gtgcgctgttcctGGAGccactatc	MIPWRWATVALACLLLVGLGAAGGVWLGARHYRPQLDAARSDLVACHAAQGELEAAVAEQGRQVAALRLAGEQRARDAARALEQGRQQAAEQYAAAHRLLSQRTVGEQCAAAEAVIDQELGL	>PAJU2_SIS_x000D_MIPWRWATVALACLLLVGLGAAGGVWLGARHYRPQLDAARSDLVACHAAQGELEAAVAEQGRQVAALRLAGEQRARDAARALEQGRQQAAEQYAAAHRLLSQRTVGEQCAAAEAVIDQELGL	TRUE	RHYRPQLDAARSDLVACHAAQGELEAAVAEQGRQVAALRLAGEQRARDAARALEQGRQQAAEQYAAAHRLLSQRTVGEQCAAAEAVIDQELGL	>PAJU2_SIS_x000D_RHYRPQLDAARSDLVACHAAQGELEAAVAEQGRQVAALRLAGEQRARDAARALEQGRQQAAEQYAAAHRLLSQRTVGEQCAAAEAVIDQELGL	122	93	2	lies next to endolysin in the lysis cassette	209552448	PAJU2_gp29	cagtcattgatcAGGAGttgggtct	MKAVLMLVIVALAGCAGQVEPEPRTVRVDVPVAVPCRVPAVEVPAWATAGLKKSDDIQTKVRALLAERLQRVGYEAQLLAANQACQD	>PAJU2_SOS_x000D_MKAVLMLVIVALAGCAGQVEPEPRTVRVDVPVAVPCRVPAVEVPAWATAGLKKSDDIQTKVRALLAERLQRVGYEAQLLAANQACQD	CAGQVEPEPRTVRVDVPVAVPCRVPAVEVPAWATAGLKKSDDIQTKVRALLAERLQRVGYEAQLLAANQACQD	>PAJU2_SOS_MOD_x000D_CAGQVEPEPRTVRVDVPVAVPCRVPAVEVPAWATAGLKKSDDIQTKVRALLAERLQRVGYEAQLLAANQACQD	87	73	14	CAG	MKAVLMLVIVALAG	ALAG	>PAJU2_x000D_ALAG		2	>PAJU2_sep_Periplasmic CAGQVEPEPRTVRVDVPVAVPCRVPAVEVPAWATAGLKKSDDIQTKVRALLAERLQRVGYEAQLLAANQACQDLGLEQDIVAEAAACQEGVTRQSLLRHAAAYQEAAQQRGQELARAADRARQEGALRLAAVQRGQEAVAAELEGQAAHCAVLDSRAADLQPRYHR	lies next to Rz, but problem is Rz1 is in -1 frame of Rz	4		NCBI
PAK_P1	PAK_P1	KC862297.1	Complete	ovl		OIS	OOS	Pseudomonas	529282186	PAK_P100030	ccataGAAGAtggctcaatagaaa	MILTKLKNYALVVAAAMAAGFGYLSFSLYGDLAVAKNDIQSLQAASRQMEEQFQKERAGCEITTGRLEAHIAQMKSRQELLQGHLCELESLPNPTPRETKENATETISEPSTGDSLDPALTSLLDRAFCSAVPNDPYCAPGKPDRGG	>PAK_P1_OIS_x000D_MILTKLKNYALVVAAAMAAGFGYLSFSLYGDLAVAKNDIQSLQAASRQMEEQFQKERAGCEITTGRLEAHIAQMKSRQELLQGHLCELESLPNPTPRETKENATETISEPSTGDSLDPALTSLLDRAFCSAVPNDPYCAPGKPDRGG		DLAVAKNDIQSLQAASRQMEEQFQKERAGCEITTGRLEAHIAQMKSRQELLQGHLCELESLPNPTPRETKENATETISEPSTGDSLDPALTSLLDRAFCSAVPNDPYCAPGKPDRGG	>PAK_P1_OIS_x000D_DLAVAKNDIQSLQAASRQMEEQFQKERAGCEITTGRLEAHIAQMKSRQELLQGHLCELESLPNPTPRETKENATETISEPSTGDSLDPALTSLLDRAFCSAVPNDPYCAPGKPDRGG	147	117	4	changed the start site a bit	529282187	PAK_P100031	caaccccaaGGGAGaccaaagaaa	MPQRRSLSLLLGIVWTLLLQACSTGPSVPQYQTILIVPPASLTEEVKVYRVEQDTVKGLARAYILNTNSAAMCNSQLQTIKLWAEEQRALYGK	>PAK_P1_OOS_x000D_MPQRRSLSLLLGIVWTLLLQACSTGPSVPQYQTILIVPPASLTEEVKVYRVEQDTVKGLARAYILNTNSAAMCNSQLQTIKLWAEEQRALYGK	CSTGPSVPQYQTILIVPPASLTEEVKVYRVEQDTVKGLARAYILNTNSAAMCNSQLQTIKLWAEEQRALYGK	>PAK_P1_OOS_MOD_x000D_CSTGPSVPQYQTILIVPPASLTEEVKVYRVEQDTVKGLARAYILNTNSAAMCNSQLQTIKLWAEEQRALYGK	93	72	21	CST	MPQRRSLSLLLGIVWTLLLQA	LLQA	>PAK_P1_x000D_LLQA		1	>PAK_P1_ovl_Periplasmic CSTGPSVPQYQTILIVPPASLTEEVKVYRVEQDTVKGLARAYILNTNSAAMCNSQLQTIKLWAEEQRALYGKGGRDPKGPACYPDNPVASCFARDLLSTLAPDLSDGTSPESITETANEKTERPTPNPLSELECLHGQLLEQRSKMQAIHAELRGTTIECGAREKQFQEEMQRSAAQLSQIDNKAVALD	had to change the start to get a lipoP hit	5	ISPWS, OSPWS
PAK_P5	PAK_P5	NC_022966.1	Complete	ovl		OIS	OOS	Pseudomonas	563397141	PAK_P500031	gattcccaaggaggaaGAGGAaaa	MKLMTAMRIALVVLVLGLSWLLRESHQKIDRLEQSLASLEASYAEASASYRSFRKQCLSVFSMNEELVIQNKTLEASVGSVVQRLDRTPTLTLPEVKDAPTSVPGHVATERLSPGTMELLNEAFCAAAPAGHPACTPK	>PAK_P5_OIS_x000D_MKLMTAMRIALVVLVLGLSWLLRESHQKIDRLEQSLASLEASYAEASASYRSFRKQCLSVFSMNEELVIQNKTLEASVGSVVQRLDRTPTLTLPEVKDAPTSVPGHVATERLSPGTMELLNEAFCAAAPAGHPACTPK		RESHQKIDRLEQSLASLEASYAEASASYRSFRKQCLSVFSMNEELVIQNKTLEASVGSVVQRLDRTPTLTLPEVKDAPTSVPGHVATERLSPGTMELLNEAFCAAAPAGHPACTPK	>PAK_P5_OIS_x000D_RESHQKIDRLEQSLASLEASYAEASASYRSFRKQCLSVFSMNEELVIQNKTLEASVGSVVQRLDRTPTLTLPEVKDAPTSVPGHVATERLSPGTMELLNEAFCAAAPAGHPACTPK	138	116	3		563397142	PAK_P500032	cactgaccctacccGAGGtgaaag	MRLRAFLGMWLLSVSLLGLWSCSTKPSVPQPPQVILPVLPNEWTTPCVIFPVEEDTVKALAKGYVLNTGAAGCANNKLHFIQQWYKDLEAQYGSRTQ	>PAK_P5_OOS_x000D_MRLRAFLGMWLLSVSLLGLWSCSTKPSVPQPPQVILPVLPNEWTTPCVIFPVEEDTVKALAKGYVLNTGAAGCANNKLHFIQQWYKDLEAQYGSRTQ	CSTKPSVPQPPQVILPVLPNEWTTPCVIFPVEEDTVKALAKGYVLNTGAAGCANNKLHFIQQWYKDLEAQYGSRTQ	>PAK_P5_OOS_MOD_x000D_CSTKPSVPQPPQVILPVLPNEWTTPCVIFPVEEDTVKALAKGYVLNTGAAGCANNKLHFIQQWYKDLEAQYGSRTQ	97	76	21	CST	MRLRAFLGMWLLSVSLLGLWS	GLWS	>PAK_P5_x000D_GLWS		2	>PAK_P5_ovl_Periplasmic CSTKPSVPQPPQVILPVLPNEWTTPCVIFPVEEDTVKALAKGYVLNTGAAGCANNKLHFIQQWYKDLEAQYGSRTQKPTCAPHGAPAAACFAENLLEMTGPSLRETAVHGPVSTPADKVEPLTLTPTRDLRQVVSGVSAELTKNQIVLEENMSFVSLCQKRFSRYSASAEAYSAELSALSQELRDIKQHSER	had to change the start to get a lipoP hit	5	OSPWS
PAP2	PAP2	NC_005884.1	Complete	ovl		OIS	OOS	Pseudomonas	48697088	gp18	gagtgcaataaatGAAAGcgctag	LYKIAIGLALGLALFSLWSYYSLQLTKQELATTKEALADRSKEVEFLNTSLQLRDKVALQTAEREGAINAQLQRIYATVSKYKSQTNSASDQCLGLVPSPEFLEWVRRAEADSKDKSGAASSNK	>PAP2_OIS_x000D_LYKIAIGLALGLALFSLWSYYSLQLTKQELATTKEALADRSKEVEFLNTSLQLRDKVALQTAEREGAINAQLQRIYATVSKYKSQTNSASDQCLGLVPSPEFLEWVRRAEADSKDKSGAASSNK	TRUE	QLTKQELATTKEALADRSKEVEFLNTSLQLRDKVALQTAEREGAINAQLQRIYATVSKYKSQTNSASDQCLGLVPSPEFLEWVRRAEADSKDKSGAASSNK	>PAP2_OIS_x000D_QLTKQELATTKEALADRSKEVEFLNTSLQLRDKVALQTAEREGAINAQLQRIYATVSKYKSQTNSASDQCLGLVPSPEFLEWVRRAEADSKDKSGAASSNK	124	101	1		48697089	gp19	ctgctgaacgagaAGGAGctatta	MLNFSASMRLYLNISRKLILHPISVLGLFLVLSSLSGCAEQKPIPRISPALLVPINKPPEPVTFQDYVIYHRAASKLLDMCNGRLESIGVENGNLSSK	>PAP2_OOS_x000D_MLNFSASMRLYLNISRKLILHPISVLGLFLVLSSLSGCAEQKPIPRISPALLVPINKPPEPVTFQDYVIYHRAASKLLDMCNGRLESIGVENGNLSSK	CAEQKPIPRISPALLVPINKPPEPVTFQDYVIYHRAASKLLDMCNGRLESIGVENGNLSSK	>PAP2_OOS_MOD_x000D_CAEQKPIPRISPALLVPINKPPEPVTFQDYVIYHRAASKLLDMCNGRLESIGVENGNLSSK	98	61	37	CAE	MLNFSASMRLYLNISRKLILHPISVLGLFLVLSSLSG	SLSG	>PAP2_x000D_SLSG		1	>PAP2_ovl_Periplasmic CAEQKPIPRISPALLVPINKPPEPVTFQDYVIYHRAASKLLDMCNGRLESIGVENGNLSSKKNSSAAGSKDKSDAEARRVWELFEPSPVLGLCQDSASNTQSKYKSVTAYIRQLQANIAGEREATQLAVKDRLQLSTNLFEVEKSRDALAEKTTALEQKTLQ	LipoP Server finds clevage site at postion 37. No hits by Prosite.	2	ISPWS
Paz	Paz	NC_022982.1	Complete	ovl		OIS	OOS	Xylella	563399079	Paz_49	ccatgtgccgaaAGGAGGgattgt	MSTVRDYIIILLITLIVGLGAATFMLNKRLDAALEQKENATSLVKGYEEYTSSLNKFTKKREEVHAEAEQDRVVHQEWADQPVPDDLADKLREH	>Paz_OIS_x000D_MSTVRDYIIILLITLIVGLGAATFMLNKRLDAALEQKENATSLVKGYEEYTSSLNKFTKKREEVHAEAEQDRVVHQEWADQPVPDDLADKLREH	TRUE	NKRLDAALEQKENATSLVKGYEEYTSSLNKFTKKREEVHAEAEQDRVVHQEWADQPVPDDLADKLREH	>Paz_OIS_x000D_NKRLDAALEQKENATSLVKGYEEYTSSLNKFTKKREEVHAEAEQDRVVHQEWADQPVPDDLADKLREH	94	68	0	Carlos lab phage	563399080	Paz_50	tcaccaaaaagcGGGAGGaagtcc	MRKQNKTVLCIKSGLISLFLMTLLTSCASIEFPKAWLDDCAVTYPADGPMTQWDLYLLAQDRKLDVDRCNVDKAALRAFVESHPKLSIKK	>Paz_OOS_x000D_MRKQNKTVLCIKSGLISLFLMTLLTSCASIEFPKAWLDDCAVTYPADGPMTQWDLYLLAQDRKLDVDRCNVDKAALRAFVESHPKLSIKK	CASIEFPKAWLDDCAVTYPADGPMTQWDLYLLAQDRKLDVDRCNVDKAALRAFVESHPKLSIKK	>Paz_OOS_MOD_x000D_CASIEFPKAWLDDCAVTYPADGPMTQWDLYLLAQDRKLDVDRCNVDKAALRAFVESHPKLSIKK	90	64	26	CAS	MRKQNKTVLCIKSGLISLFLMTLLTS	LLTS	>Paz_x000D_LLTS		2	>Paz_ovl_Periplasmic CASIEFPKAWLDDCAVTYPADGPMTQWDLYLLAQDRKLDVDRCNVDKAALRAFVESHPKLSIKKHERLKDALDDPVPQDAWEQHVVRDQEAEAHVEERKKTFKNLSSTYEEYGKVLSTANEKQELAADLRKN		2
PBC5	PBC5	NC_003324.1	Complete	ovl		OIS	OOS	Sinorhizobium	17940385	PBC5p03	ctgcagtgaAGGcggatctttgac	MFMPTVAAALRFLGLQGLVALGVLVFYEGLPLIKAIPFIGAVPVLSELAKGRVDHAFEAGALSVRLEWQERERRAAIERDRAREQAQEQIDRIEANYWAARSDDASRMADLEQSLAAERNEDADKDSNDCAHLGLSKRMRDHLAPLGR	>PBC5_OIS_x000D_MFMPTVAAALRFLGLQGLVALGVLVFYEGLPLIKAIPFIGAVPVLSELAKGRVDHAFEAGALSVRLEWQERERRAAIERDRAREQAQEQIDRIEANYWAARSDDASRMADLEQSLAAERNEDADKDSNDCAHLGLSKRMRDHLAPLGR	TRUE	LPLIKAIPFIGAVPVLSELAKGRVDHAFEAGALSVRLEWQERERRAAIERDRAREQAQEQIDRIEANYWAARSDDASRMADLEQSLAAERNEDADKDSNDCAHLGLSKRMRDHLAPLGR	>PBC5_OIS_x000D_LPLIKAIPFIGAVPVLSELAKGRVDHAFEAGALSVRLEWQERERRAAIERDRAREQAQEQIDRIEANYWAARSDDASRMADLEQSLAAERNEDADKDSNDCAHLGLSKRMRDHLAPLGR	148	119	1		CDS 2661:2942	not annotated/ putative o-spanin	ccctagctgctgaaAGAaacgaag	MRTKIATIALTLVCLSGCVTTSHLSAVDAPPRPAKIPQVLKQPCDQAVDLPDRAIKDREIAPLWARDRLSLGDCRRRHRALAEAATALEGQGR	>PBC5_OOS_x000D_MRTKIATIALTLVCLSGCVTTSHLSAVDAPPRPAKIPQVLKQPCDQAVDLPDRAIKDREIAPLWARDRLSLGDCRRRHRALAEAATALEGQGR	CVTTSHLSAVDAPPRPAKIPQVLKQPCDQAVDLPDRAIKDREIAPLWARDRLSLGDCRRRHRALAEAATALEGQGR	>PBC5_OOS_MOD_x000D_CVTTSHLSAVDAPPRPAKIPQVLKQPCDQAVDLPDRAIKDREIAPLWARDRLSLGDCRRRHRALAEAATALEGQGR	93	76	17	CVT	MRTKIATIALTLVCLSG	CLSG	>PBC5_x000D_CLSG		2	>PBC5_ovl_Periplasmic CVTTSHLSAVDAPPRPAKIPQVLKQPCDQAVDLPDRAIKDREIAPLWARDRLSLGDCRRRHRALAEAATALEGQGRRGLPALHDRMRKSLGLHACDNSDKDADENREAALSQELDAMRSADDSRAAWYNAEIRDIQEQAQERARDREIAARREREQWELRVSLAGAEFAHDVRGKALESLVPVAGIFPIAKILPL	One cysteine at position 13. LipoServer finds clevage site at position17. No hits by Prosite.	3	OSPNI
PBECO 4	PBECO_4	KC295538.1	Complete	sep		SIS	SOS	Escherichia	441462453	hypothetical protein	tcatcaactatAGGAGatattatt	MSMLEIIVSKILIPFWKPISFVLLIGGSAYAGWEANTYYSGYQQSIEQQIAKKVDTALDKMQQENAKNYLETKKIMEDNAKVIETKVPFIVEREVYKNVCLDEDGVKVLNELKQNSQAARNKFK	>PBECO_4_SIS_x000D_MSMLEIIVSKILIPFWKPISFVLLIGGSAYAGWEANTYYSGYQQSIEQQIAKKVDTALDKMQQENAKNYLETKKIMEDNAKVIETKVPFIVEREVYKNVCLDEDGVKVLNELKQNSQAARNKFK	FALSE	EANTYYSGYQQSIEQQIAKKVDTALDKMQQENAKNYLETKKIMEDNAKVIETKVPFIVEREVYKNVCLDEDGVKVLNELKQNSQAARNKFK	>PBECO_4_SIS_x000D_EANTYYSGYQQSIEQQIAKKVDTALDKMQQENAKNYLETKKIMEDNAKVIETKVPFIVEREVYKNVCLDEDGVKVLNELKQNSQAARNKFK	124	91	1		441462452	hypothetical protein	tcaagctgcGAGGAataaattcaa	MKKLLVPFISFLIISGCAEQVKLQSPAPIKQEILLERCDDDTPLPQKIMIDKNGFKGYDGAEILKVLTRWDAVYNECALKHDALIKTIRDLQGKDIKINIKE	>PBECO_4_SOS_x000D_MKKLLVPFISFLIISGCAEQVKLQSPAPIKQEILLERCDDDTPLPQKIMIDKNGFKGYDGAEILKVLTRWDAVYNECALKHDALIKTIRDLQGKDIKINIKE	CAEQVKLQSPAPIKQEILLERCDDDTPLPQKIMIDKNGFKGYDGAEILKVLTRWDAVYNECALKHDALIKTIRDLQGKDIKINIKE	>PBECO_4_SOS_MOD_x000D_CAEQVKLQSPAPIKQEILLERCDDDTPLPQKIMIDKNGFKGYDGAEILKVLTRWDAVYNECALKHDALIKTIRDLQGKDIKINIKE	102	86	16	CAE	MKKLLVPFISFLIISG	IISG	>PBECO 4_x000D_IISG		2	>PBECO_4_sep_Periplasmic CAEQVKLQSPAPIKQEILLERCDDDTPLPQKIMIDKNGFKGYDGAEILKVLTRWDAVYNECALKHDALIKTIRDLQGKDIKINIKEKFKNRAAQSNQKLENLVKVGDEDLCVNKYVEREVIFPVKTEIVKANDEMIKKTELYNKANEQQMKDLATDVKKAIQQEISQQYGSYYTNAE		3
PE3-1	PE3-1	NC_024379.1	Complete	emb		EIS	EOS	Escherichia	658607293	PE3_046	tgataaaccgGGAGGGcaact	MLEFLKRAAPWLLAAVMFAGGYHTANNKWEAKVNAEYTSNLKASEDTRLAVQAEVNKVSKRFQDEMSSLEGSTDRIIADLQSDNKRLRIRVKPTSGATQSDGRCIVDGYAELDERDAKRLIAIGVKGDKWIKALQDTVRALQQDKEVTH	>PE3-1_EIS_x000D_MLEFLKRAAPWLLAAVMFAGGYHTANNKWEAKVNAEYTSNLKASEDTRLAVQAEVNKVSKRFQDEMSSLEGSTDRIIADLQSDNKRLRIRVKPTSGATQSDGRCIVDGYAELDERDAKRLIAIGVKGDKWIKALQDTVRALQQDKEVTH	FALSE	EAKVNAEYTSNLKASEDTRLAVQAEVNKVSKRFQDEMSSLEGSTDRIIADLQSDNKRLRIRVKPTSGATQSDGRCIVDGYAELDERDAKRLIAIGVKGDKWIKALQDTVRALQQDKEVTH	>PE3-1_EIS_x000D_EAKVNAEYTSNLKASEDTRLAVQAEVNKVSKRFQDEMSSLEGSTDRIIADLQSDNKRLRIRVKPTSGATQSDGRCIVDGYAELDERDAKRLIAIGVKGDKWIKALQDTVRALQQDKEVTH	149	120	1	they got the start wrong, had to move it upstream so that it could have the TMD	CDS 36444..36662	not annotated/ putative o-spanin	aagatacaAGGcttgctgtccaag	LKSTKCPNGFRTKCPRWKAALIGLLLTFSLTISGCASESNLRVEPRKVTVDASLMVTPNLTNEMLNVLSPSE	>PE3-1_EOS_x000D_LKSTKCPNGFRTKCPRWKAALIGLLLTFSLTISGCASESNLRVEPRKVTVDASLMVTPNLTNEMLNVLSPSE	CASESNLRVEPRKVTVDASLMVTPNLTNEMLNVLSPSE	>PE3-1_EOS_MOD_x000D_CASESNLRVEPRKVTVDASLMVTPNLTNEMLNVLSPSE	72	38	34	CAS	LKSTKCPNGFRTKCPRWKAALIGLLLTFSLTISG	TISG	>PE3-1_x000D_TISG		0	>PE3-1_emb_Periplasmic CASESNLRVEPRKVTVDASLMVTPNLTNEMLNVLSPSEHTVEKDQQLARVTDQLAKIWKDGKVGIAILRKADREDLEAYGDVICRGDSQTAGSTPKVRIRLRKNDSQLDAIIRDTSGELSSMEDQFRKSVKNVEAQVALRTDESAKLNSTYEANVKAE	found an embedded o-spanin	1	ISPWS, OSPNI
PEi2	PEi2	NC_021342.1	Complete	ovl		OIS	OOS	Edwardsiella	509141583	PEi2_ORF-47	cgacccggacGGAGcaactgcaca	MKTALAILLVVVAVFTMGFAAGKNSVKVEQLTDTVNTQQIVSNVDRVIAIGQEAVTVSRLKKTEEAKVIYVDRIKTVTVRDCVRDSGVLKLYDTSLGLSDGKL	>PEi2_OIS_x000D_MKTALAILLVVVAVFTMGFAAGKNSVKVEQLTDTVNTQQIVSNVDRVIAIGQEAVTVSRLKKTEEAKVIYVDRIKTVTVRDCVRDSGVLKLYDTSLGLSDGKL	TRUE	KVEQLTDTVNTQQIVSNVDRVIAIGQEAVTVSRLKKTEEAKVIYVDRIKTVTVRDCVRDSGVLKLYDTSLGLSDGKL	>PEi2_OIS_x000D_KVEQLTDTVNTQQIVSNVDRVIAIGQEAVTVSRLKKTEEAKVIYVDRIKTVTVRDCVRDSGVLKLYDTSLGLSDGKL	103	77	1	found this next to the lysozyme	509141582	PEi2_ORF-46	aaaccgaagaagctaAGGtgattt	MSIVSKLLLCGIVCAIAGCSNSTTRHSDCPTVSSDLLVPPRKLESTHNDPERAAWVIPWNAEALLADRSRLERWQAWYNATRKGL	>PEi2_OOS_x000D_MSIVSKLLLCGIVCAIAGCSNSTTRHSDCPTVSSDLLVPPRKLESTHNDPERAAWVIPWNAEALLADRSRLERWQAWYNATRKGL	CSNSTTRHSDCPTVSSDLLVPPRKLESTHNDPERAAWVIPWNAEALLADRSRLERWQAWYNATRKGL	>PEi2_OOS_MOD_x000D_CSNSTTRHSDCPTVSSDLLVPPRKLESTHNDPERAAWVIPWNAEALLADRSRLERWQAWYNATRKGL	85	67	18	CSN	MSIVSKLLLCGIVCAIAG	AIAG	>PEi2_x000D_AIAG		1	>PEi2_ovl_Periplasmic CSNSTTRHSDCPTVSSDLLVPPRKLESTHNDPERAAWVIPWNAEALLADRSRLERWQAWYNATRKGLLKGDSLGLSTDYLKLVGSDRVCDRVTVTKIRDVYIVKAEETKKLRSVTVAEQGIAIVRDVNSVIQQTNVTDTLQEVK	they got the wrong start site, I had to change it so that it gave a lipoP hit	2	OSPWS
[truncated: 243 more rows]

## Sheet:  (b)Cys_Posn_2CS_pp
Name	Length	No. of cysteines	Positions								Closest position from OM	Position normalized to length		Closest position from IM	Distance from IM	Position normalized to length
21	168	3	10	43	96						10	0.0595238		96	72	0.428571
25	140	1	58								58	0.414286		58	82	0.585714
[truncated: 525 more rows]

## Sheet: (c) Cys_Posn_i-spanin_pp
Name	Length	No. of cysteines	Positions								Closest position from C-terminal	Closest Distance from C-terminal	Position normalized to length		Closest position from IM	Closest position from IM normalized to length
[truncated: 528 more rows]

[truncated: 2 more sheets: (d) Cys_Posn_o-spanin_pp, (e) Cys_Posn_2CS_pp]
